# Supplementary material for: Vasculogenesis in kidney organoids upon transplantation
Source: NPJ Regen Med. 2022 Aug 19;7:40. doi: 10.1038/s41536-022-00237-4 (PMC9391397; doi:10.1038/s41536-022-00237-4)
Supplement: Supplementary file 8 — Supplementary data 1 [file 41536_2022_237_MOESM8_ESM.xlsx]

## Sheet: Quality Metrics
Table S1: Key quality metrics of the barcoding and sequencing process
			sequencing metrics		barcoding metrics
					human cells						chicken cells
sample ID a	transplantation b	timepoint c	number of reads d	saturation e	min threshold low-quality cells & empty droplets (genes/cells)	max threshold doublets (genes/cell)	number of UMIs f	number of cells g	UMIs/cell h	genes/cell i	min threshold low-quality cells & empty droplets (genes/cells)	max threshold doublets (genes/cell)	number of UMIs f	number of cells g	UMIs/cell h	genes/cell i
KOR1	untransplanted	d7+13	702271015	0.684	600	8400	82380468	8391	9817.72	2767	n/a	n/a	n/a	n/a	n/a	n/a
KOR2	transplanted	d7+13	972228013	0.815	600	9000	55448855	5762	9623.2	2579	200	4200	8375657	1038	8069.03	2023
KOR5	untransplanted	d7+20	461486622	0.497	600	7000	64536732	9259	6970.16	2339	n/a	n/a	n/a	n/a	n/a	n/a
KOR6	transplanted	d7+20	1028866680	0.747	600	9200	48503201	3937	12319.8	3467	200	4000	44162353	7241	6098.93	1441
								Total	Average	Average				Total	Average	Average
								27349	9682.73	2788				8279	7083.98	1732
athe unique identifier of each sample
bspecifies whether the sample was derived from transplanted or untransplanted KORs
ctimepoint when the sample was collected
dthe total number of reads per sample
esequencing saturation equals the fraction of reads originating from an already-observed UMI (unique molecular identifier, equivalent to a unique detected transcript)
fthe total number of UMIs detected per sample
gthe number of detected cells per sample
hthe mean number of UMIs detected per cell
ithe mean number of genes detected per cell
