# Supplementary material for: Vasculogenesis in kidney organoids upon transplantation
Source: NPJ Regen Med. 2022 Aug 19;7:40. doi: 10.1038/s41536-022-00237-4 (PMC9391397; doi:10.1038/s41536-022-00237-4)
Supplement: Supplementary file 9 — Supplementary data 2 [file 41536_2022_237_MOESM9_ESM.xlsx]

## Sheet: Mesenchymal cells
gene	p_val	avg_log2FC	pct.1	pct.2	p_val_adj	cluster
LGALS1	0	3.22326	0.889	0.335	0	mesenchymal cells
CRABP1	0	2.61581	0.51	0.198	0	mesenchymal cells
MGP	0	2.55187	0.513	0.174	0	mesenchymal cells
COL1A2	0	2.50523	0.942	0.435	0	mesenchymal cells
ACTA2	1.31512e-126	2.47116	0.441	0.317	2.83264e-122	mesenchymal cells
TAGLN	0	2.46116	0.68	0.385	0	mesenchymal cells
COL3A1	0	2.44113	0.784	0.251	0	mesenchymal cells
IGFBP5	0	2.27754	0.716	0.217	0	mesenchymal cells
TPM2	0	2.22389	0.917	0.477	0	mesenchymal cells
COL1A1	0	2.1356	0.852	0.508	0	mesenchymal cells
POSTN	0	2.00433	0.586	0.041	0	mesenchymal cells
MARCKS	0	1.91904	0.986	0.677	0	mesenchymal cells
CXCL12	0	1.82009	0.598	0.186	0	mesenchymal cells
FN1	0	1.76846	0.634	0.177	0	mesenchymal cells
CPE	0	1.6523	0.692	0.278	0	mesenchymal cells
PRRX1	0	1.64716	0.443	0.031	0	mesenchymal cells
MEIS2	0	1.64696	0.674	0.126	0	mesenchymal cells
PCOLCE	0	1.64497	0.713	0.08	0	mesenchymal cells
COL6A2	0	1.64294	0.836	0.277	0	mesenchymal cells
CALD1	0	1.62757	0.924	0.825	0	mesenchymal cells
DKK1	0	1.52796	0.346	0.11	0	mesenchymal cells
NR2F1	0	1.49432	0.626	0.244	0	mesenchymal cells
HMGA2	0	1.47741	0.848	0.442	0	mesenchymal cells
TUBA1A	0	1.47428	0.972	0.81	0	mesenchymal cells
PTN	0	1.46275	0.672	0.482	0	mesenchymal cells
PDGFRA	0	1.4042	0.619	0.021	0	mesenchymal cells
COL21A1	0	1.38416	0.467	0.029	0	mesenchymal cells
EDNRA	0	1.37908	0.6	0.054	0	mesenchymal cells
SLC26A7	0	1.37396	0.261	0.034	0	mesenchymal cells
MEG3	0	1.34262	0.332	0.048	0	mesenchymal cells
SULT1E1	1.49319e-273	1.33399	0.352	0.137	3.21619e-269	mesenchymal cells
CDC42EP5	0	1.33078	0.79	0.357	0	mesenchymal cells
MDFI	0	1.31573	0.733	0.127	0	mesenchymal cells
COL6A3	0	1.31374	0.461	0.049	0	mesenchymal cells
GATA3	0	1.30373	0.371	0.043	0	mesenchymal cells
TWIST1	0	1.30313	0.482	0.03	0	mesenchymal cells
MAP1B	0	1.28211	0.7	0.253	0	mesenchymal cells
MEIS1	0	1.25795	0.64	0.109	0	mesenchymal cells
CDH11	0	1.24005	0.709	0.268	0	mesenchymal cells
STMN2	5.93119e-258	1.23077	0.206	0.043	1.27752e-253	mesenchymal cells
FBLN1	0	1.20796	0.756	0.317	0	mesenchymal cells
VCAN	0	1.20699	0.838	0.449	0	mesenchymal cells
RBP1	0	1.20265	0.642	0.382	0	mesenchymal cells
SFRP2	6.97786e-266	1.19313	0.321	0.119	1.50296e-261	mesenchymal cells
LRRC17	0	1.18086	0.537	0.053	0	mesenchymal cells
NFIB	0	1.17866	0.669	0.213	0	mesenchymal cells
TPM1	0	1.16194	0.886	0.787	0	mesenchymal cells
MMP2	0	1.14853	0.631	0.072	0	mesenchymal cells
KCNE4	0	1.13867	0.466	0.024	0	mesenchymal cells
C12orf57	0	1.13588	0.91	0.75	0	mesenchymal cells
BASP1	0	1.12115	0.883	0.656	0	mesenchymal cells
PLAT	1.01924e-284	1.11448	0.44	0.211	2.19534e-280	mesenchymal cells
MYH10	0	1.1136	0.713	0.489	0	mesenchymal cells
TPM4	0	1.08794	0.86	0.713	0	mesenchymal cells
TGFBI	0	1.07052	0.345	0.029	0	mesenchymal cells
CSRP2	0	1.06639	0.688	0.381	0	mesenchymal cells
PCDH18	0	1.05859	0.515	0.036	0	mesenchymal cells
CCND2	0	1.02297	0.777	0.437	0	mesenchymal cells
OAF	0	1.022	0.529	0.138	0	mesenchymal cells
DCN	2.55407e-243	1.02	0.281	0.094	5.5012e-239	mesenchymal cells
NFIA	0	1.01782	0.59	0.189	0	mesenchymal cells
CNN3	0	1.01604	0.79	0.572	0	mesenchymal cells
FRZB	0	1.01392	0.376	0.038	0	mesenchymal cells
UCHL1	0	1.01185	0.714	0.365	0	mesenchymal cells
EMILIN1	0	1.00833	0.557	0.194	0	mesenchymal cells
C11orf96	0	1.00537	0.351	0.059	0	mesenchymal cells
CENPF	4.01647e-124	1.00292	0.272	0.133	8.65108e-120	mesenchymal cells
CRABP2	0	1.00241	0.634	0.264	0	mesenchymal cells
HNRNPA1	0	1.002	0.989	0.973	0	mesenchymal cells
FBN2	0	1.00012	0.536	0.099	0	mesenchymal cells
SNAI2	0	0.999426	0.515	0.107	0	mesenchymal cells
RPS12	0	0.999401	0.997	0.994	0	mesenchymal cells
EBF1	0	0.981183	0.478	0.037	0	mesenchymal cells
COL9A2	0	0.979408	0.343	0.093	0	mesenchymal cells
RPL27A	0	0.952779	0.989	0.973	0	mesenchymal cells
COL5A1	0	0.946728	0.509	0.084	0	mesenchymal cells
H2AFZ	5.1813e-293	0.940707	0.931	0.893	1.116e-288	mesenchymal cells
THY1	0	0.927871	0.5	0.152	0	mesenchymal cells
FST	0	0.926155	0.226	0.025	0	mesenchymal cells
ANXA6	0	0.92369	0.71	0.347	0	mesenchymal cells
FIBIN	0	0.917716	0.301	0.032	0	mesenchymal cells
TUBB2B	0	0.905089	0.594	0.322	0	mesenchymal cells
OLFML3	0	0.90471	0.446	0.079	0	mesenchymal cells
RASL11B	0	0.895751	0.479	0.077	0	mesenchymal cells
ZEB2	3.22812e-268	0.895505	0.623	0.462	6.95306e-264	mesenchymal cells
MEST	0	0.89293	0.796	0.648	0	mesenchymal cells
SOX11	0	0.892439	0.6	0.325	0	mesenchymal cells
IFI27L2	0	0.891754	0.648	0.305	0	mesenchymal cells
PCLAF	1.8089e-238	0.885157	0.381	0.177	3.89618e-234	mesenchymal cells
FLRT2	0	0.883695	0.504	0.216	0	mesenchymal cells
MFAP4	0	0.883356	0.424	0.052	0	mesenchymal cells
TGFB1I1	0	0.878843	0.577	0.222	0	mesenchymal cells
BMP5	0	0.877742	0.414	0.029	0	mesenchymal cells
TUBB	0	0.872667	0.988	0.97	0	mesenchymal cells
NT5DC2	0	0.863856	0.757	0.482	0	mesenchymal cells
NREP	0	0.862943	0.879	0.703	0	mesenchymal cells
TMSB15A	0	0.862362	0.516	0.172	0	mesenchymal cells
PBX3	0	0.861621	0.47	0.164	0	mesenchymal cells
SOX4	0	0.859631	0.949	0.801	0	mesenchymal cells
RPS20	0	0.85499	0.977	0.951	0	mesenchymal cells
DLK1	5.00313e-125	0.853659	0.15	0.046	1.07762e-120	mesenchymal cells
2007-09-01	0	0.849322	0.936	0.909	0	mesenchymal cells
ZFHX4	0	0.847704	0.379	0.122	0	mesenchymal cells
PRSS35	2.12901e-280	0.845139	0.273	0.076	4.58568e-276	mesenchymal cells
EMCN	0	0.84004	0.386	0.041	0	mesenchymal cells
LHFPL6	0	0.839387	0.406	0.066	0	mesenchymal cells
NME4	0	0.824992	0.88	0.747	0	mesenchymal cells
B2M	0	0.820487	0.847	0.726	0	mesenchymal cells
PCDH9	1.80618e-264	0.806978	0.604	0.384	3.89034e-260	mesenchymal cells
TMSB10	0	0.804281	0.997	0.987	0	mesenchymal cells
TSHZ2	0	0.802069	0.516	0.213	0	mesenchymal cells
TBX3	0	0.795582	0.281	0.019	0	mesenchymal cells
RPS18	0	0.794111	0.999	0.997	0	mesenchymal cells
RPS2	0	0.793563	0.999	0.999	0	mesenchymal cells
PBX1	2.85884e-298	0.793337	0.608	0.404	6.15765e-294	mesenchymal cells
PRKG1	0	0.791758	0.495	0.21	0	mesenchymal cells
VIM	0	0.791571	0.999	0.993	0	mesenchymal cells
HOXA10	1.84849e-256	0.787234	0.637	0.47	3.98146e-252	mesenchymal cells
PDGFRB	1.87257e-216	0.78116	0.596	0.405	4.03333e-212	mesenchymal cells
LIMCH1	0	0.780098	0.408	0.093	0	mesenchymal cells
IGF1	0	0.779897	0.195	0.01	0	mesenchymal cells
LIMA1	0	0.773835	0.566	0.279	0	mesenchymal cells
FHL2	0	0.77286	0.398	0.09	0	mesenchymal cells
TOP2A	1.04511e-87	0.771608	0.212	0.105	2.25107e-83	mesenchymal cells
HIST1H4C	7.9479e-15	0.769866	0.593	0.611	1.7119e-10	mesenchymal cells
RPL10	0	0.768279	1	0.999	0	mesenchymal cells
CPED1	0	0.75951	0.352	0.02	0	mesenchymal cells
RPL28	0	0.75245	0.997	0.994	0	mesenchymal cells
UBE2C	7.23681e-106	0.751522	0.239	0.118	1.55874e-101	mesenchymal cells
RPL13	0	0.747893	1	0.998	0	mesenchymal cells
TFPI	0	0.746273	0.412	0.111	0	mesenchymal cells
RPS3	0	0.740985	0.998	0.996	0	mesenchymal cells
GPM6B	0	0.740587	0.47	0.194	0	mesenchymal cells
WLS	0	0.740234	0.501	0.185	0	mesenchymal cells
JPT1	5.84513e-256	0.739907	0.767	0.624	1.25898e-251	mesenchymal cells
ACTN1	0	0.735746	0.473	0.185	0	mesenchymal cells
PCDH7	0	0.732194	0.398	0.066	0	mesenchymal cells
TUBA1B	2.69061e-74	0.730149	0.957	0.962	5.7953e-70	mesenchymal cells
A2M	0	0.728043	0.233	0.035	0	mesenchymal cells
LIMD2	0	0.726528	0.593	0.258	0	mesenchymal cells
RPS11	0	0.724995	0.988	0.978	0	mesenchymal cells
SEMA5A	0	0.724534	0.432	0.184	0	mesenchymal cells
NPM1	0	0.724057	0.99	0.983	0	mesenchymal cells
RPS4X	0	0.722027	0.998	0.995	0	mesenchymal cells
RPS19	0	0.721274	0.999	0.995	0	mesenchymal cells
KCNQ1OT1	3.2975e-224	0.720308	0.891	0.809	7.10247e-220	mesenchymal cells
NAV3	0	0.719502	0.332	0.022	0	mesenchymal cells
TGFB2	0	0.717176	0.368	0.035	0	mesenchymal cells
SPARCL1	0	0.71239	0.219	0.025	0	mesenchymal cells
RPL13A	0	0.71139	0.998	0.996	0	mesenchymal cells
DDR2	0	0.710914	0.414	0.033	0	mesenchymal cells
FHL3	0	0.70532	0.504	0.194	0	mesenchymal cells
HMGB1	0	0.701759	0.989	0.983	0	mesenchymal cells
FXYD6	0	0.700603	0.649	0.344	0	mesenchymal cells
RPS8	0	0.700189	0.999	0.996	0	mesenchymal cells
ACTC1	2.33592e-69	0.694671	0.113	0.042	5.03133e-65	mesenchymal cells
HMGB2	2.14166e-32	0.689714	0.452	0.42	4.61291e-28	mesenchymal cells
MSX1	3.22768e-213	0.681026	0.193	0.046	6.95209e-209	mesenchymal cells
ELN	0	0.67952	0.259	0.035	0	mesenchymal cells
RPL12	0	0.673323	0.995	0.991	0	mesenchymal cells
IGF2.1	0	0.673033	0.357	0.069	0	mesenchymal cells
SH3BGRL3	0	0.671205	0.851	0.746	0	mesenchymal cells
MIR99AHG	1.23126e-260	0.671102	0.563	0.352	2.652e-256	mesenchymal cells
MOXD1	0	0.671095	0.283	0.03	0	mesenchymal cells
FSTL1	6.98993e-285	0.670205	0.807	0.688	1.50556e-280	mesenchymal cells
RPLP0	0	0.66993	0.993	0.988	0	mesenchymal cells
METRN	2.78127e-111	0.666604	0.486	0.365	5.99057e-107	mesenchymal cells
NEFM	1.72948e-67	0.664843	0.174	0.087	3.72512e-63	mesenchymal cells
TRIL	0	0.663782	0.328	0.04	0	mesenchymal cells
RPS10	2.02948e-177	0.66278	0.888	0.821	4.3713e-173	mesenchymal cells
HOXD9	0	0.661489	0.426	0.148	0	mesenchymal cells
MARCKSL1	0	0.66109	0.97	0.882	0	mesenchymal cells
RPL14	0	0.661083	0.992	0.988	0	mesenchymal cells
MEF2C	7.99777e-108	0.651355	0.349	0.218	1.72264e-103	mesenchymal cells
CARMN	0	0.650966	0.334	0.103	0	mesenchymal cells
LUM	6.16034e-263	0.646103	0.172	0.023	1.32688e-258	mesenchymal cells
FBN1	0	0.64444	0.41	0.116	0	mesenchymal cells
CD248	0	0.644019	0.368	0.029	0	mesenchymal cells
RPS15	0	0.643499	0.995	0.989	0	mesenchymal cells
RPS5	0	0.640576	0.99	0.987	0	mesenchymal cells
AFF3	0	0.639562	0.359	0.051	0	mesenchymal cells
SERPINH1	0	0.637458	0.868	0.748	0	mesenchymal cells
HOXD11	0	0.630822	0.242	0.008	0	mesenchymal cells
PRSS12	0	0.628507	0.22	0.014	0	mesenchymal cells
RPLP1	0	0.62803	0.999	0.997	0	mesenchymal cells
MEIS3	3.05486e-293	0.6254	0.54	0.309	6.57986e-289	mesenchymal cells
RPL18A	0	0.623076	0.996	0.992	0	mesenchymal cells
NCAM1	2.7508e-257	0.622828	0.38	0.164	5.92494e-253	mesenchymal cells
ENG	0	0.622333	0.342	0.076	0	mesenchymal cells
RPL6	0	0.621317	0.999	0.997	0	mesenchymal cells
C1orf54	0	0.620598	0.522	0.162	0	mesenchymal cells
ATP2B1	1.98254e-151	0.618905	0.605	0.503	4.27018e-147	mesenchymal cells
RPL24	0	0.618764	0.992	0.988	0	mesenchymal cells
LDB2	0	0.618328	0.349	0.054	0	mesenchymal cells
RND3	0	0.617352	0.458	0.199	0	mesenchymal cells
DNM3OS	0	0.614085	0.36	0.037	0	mesenchymal cells
RPS14	0	0.612988	0.998	0.995	0	mesenchymal cells
RPS9	0	0.611021	0.996	0.994	0	mesenchymal cells
RPL7	0	0.609002	0.988	0.987	0	mesenchymal cells
RPL7A	0	0.608448	0.998	0.996	0	mesenchymal cells
APCDD1	7.17952e-304	0.606013	0.197	0.027	1.5464e-299	mesenchymal cells
COL12A1	0	0.603302	0.293	0.041	0	mesenchymal cells
NUSAP1	3.89593e-87	0.603261	0.201	0.098	8.39145e-83	mesenchymal cells
PTEN	1.04463e-197	0.602006	0.6	0.458	2.25003e-193	mesenchymal cells
MECOM	0	0.60169	0.366	0.081	0	mesenchymal cells
RPS24	0	0.60098	0.996	0.996	0	mesenchymal cells
CSRP1	2.09507e-134	0.598328	0.489	0.344	4.51257e-130	mesenchymal cells
LMO4	7.88709e-90	0.595726	0.566	0.479	1.6988e-85	mesenchymal cells
COL6A1	1.01627e-253	0.593307	0.681	0.506	2.18895e-249	mesenchymal cells
SEMA6A	9.30225e-215	0.592941	0.434	0.231	2.00361e-210	mesenchymal cells
MDK	0	0.592124	0.989	0.931	0	mesenchymal cells
EEF1B2	0	0.591335	0.951	0.922	0	mesenchymal cells
CREB5	0	0.590634	0.312	0.06	0	mesenchymal cells
NASP	6.50463e-158	0.588549	0.811	0.755	1.40103e-153	mesenchymal cells
PLEKHO1	0	0.587846	0.622	0.368	0	mesenchymal cells
RPL32	0	0.587559	0.998	0.995	0	mesenchymal cells
RPL23	0	0.587368	0.977	0.966	0	mesenchymal cells
MCAM	3.11886e-291	0.587064	0.307	0.09	6.71772e-287	mesenchymal cells
ISG15	0	0.585238	0.441	0.171	0	mesenchymal cells
COL11A1	0	0.58218	0.278	0.031	0	mesenchymal cells
RPL9	0	0.578041	0.996	0.996	0	mesenchymal cells
RPL30	0	0.578022	0.997	0.995	0	mesenchymal cells
RPL11	0	0.57733	0.999	0.998	0	mesenchymal cells
CD99	0	0.575685	0.869	0.777	0	mesenchymal cells
RPL27	0	0.575255	0.974	0.956	0	mesenchymal cells
TYMS	6.42217e-85	0.574286	0.357	0.24	1.38327e-80	mesenchymal cells
FILIP1L	0	0.572676	0.303	0.061	0	mesenchymal cells
ZIC2	4.6837e-305	0.572517	0.19	0.024	1.00882e-300	mesenchymal cells
PTTG1	0.00131892	0.57114	0.356	0.377	1	mesenchymal cells
STMN1	1.63848e-211	0.569676	0.98	0.968	3.52912e-207	mesenchymal cells
RPL37	0	0.568946	0.994	0.991	0	mesenchymal cells
TCEAL7	0	0.567934	0.489	0.204	0	mesenchymal cells
EIF3F	0	0.564667	0.953	0.918	0	mesenchymal cells
INKA1	0	0.564114	0.362	0.033	0	mesenchymal cells
ITGA4	0	0.561849	0.303	0.009	0	mesenchymal cells
RPL15	0	0.561236	0.999	0.997	0	mesenchymal cells
HIC1	0	0.560765	0.247	0.016	0	mesenchymal cells
MKI67	8.1244e-107	0.559943	0.171	0.065	1.74991e-102	mesenchymal cells
TBX2	6.73975e-254	0.558619	0.354	0.138	1.45167e-249	mesenchymal cells
TRPS1	8.58558e-232	0.557509	0.476	0.271	1.84925e-227	mesenchymal cells
RHOBTB3	1.26454e-245	0.555637	0.709	0.541	2.72369e-241	mesenchymal cells
SHISA3	0	0.554055	0.194	0.011	0	mesenchymal cells
GUCY1A1	3.09043e-44	0.553147	0.285	0.222	6.65647e-40	mesenchymal cells
RPS6	0	0.552513	0.996	0.994	0	mesenchymal cells
CYTL1	0	0.551365	0.322	0.043	0	mesenchymal cells
PAFAH1B3	2.47265e-246	0.548302	0.864	0.771	5.32583e-242	mesenchymal cells
CYGB	0	0.548104	0.272	0.026	0	mesenchymal cells
RPS15A	0	0.547092	0.996	0.992	0	mesenchymal cells
ACTG2	3.56585e-88	0.546927	0.101	0.029	7.68048e-84	mesenchymal cells
RPLP2	0	0.546766	0.984	0.973	0	mesenchymal cells
ASPM	1.43831e-91	0.544027	0.159	0.064	3.09797e-87	mesenchymal cells
BZW2	4.23739e-269	0.543344	0.592	0.394	9.12692e-265	mesenchymal cells
DACT3	0	0.542822	0.355	0.065	0	mesenchymal cells
RAMP2	0	0.541435	0.608	0.258	0	mesenchymal cells
MAP4K4	0	0.539971	0.6	0.342	0	mesenchymal cells
RBFOX2	3.74979e-244	0.539305	0.748	0.607	8.07668e-240	mesenchymal cells
NAP1L1	1.75199e-282	0.538155	0.938	0.913	3.77361e-278	mesenchymal cells
MAB21L2	1.64796e-294	0.537925	0.153	0.01	3.54954e-290	mesenchymal cells
ALDH1A2	2.91078e-224	0.537009	0.209	0.053	6.26954e-220	mesenchymal cells
PHACTR2	3.78153e-192	0.535406	0.49	0.311	8.14503e-188	mesenchymal cells
MFAP2	9.57458e-215	0.534267	0.629	0.472	2.06227e-210	mesenchymal cells
MLLT11	1.15508e-228	0.533119	0.541	0.34	2.48794e-224	mesenchymal cells
SLC8A1	0	0.532008	0.302	0.083	0	mesenchymal cells
MMP11	6.22286e-159	0.531678	0.346	0.183	1.34034e-154	mesenchymal cells
S100A11	7.89015e-226	0.529843	0.944	0.909	1.69946e-221	mesenchymal cells
UBA52	0	0.529744	0.983	0.972	0	mesenchymal cells
GRID2	0	0.529255	0.241	0.006	0	mesenchymal cells
SSR2	0	0.527771	0.947	0.913	0	mesenchymal cells
SLIT3	1.19164e-156	0.527022	0.444	0.281	2.56667e-152	mesenchymal cells
IER5L	1.01079e-196	0.526012	0.567	0.381	2.17713e-192	mesenchymal cells
FOXN3	5.43457e-273	0.524349	0.47	0.243	1.17055e-268	mesenchymal cells
C20orf27	1.06681e-307	0.522743	0.447	0.207	2.29781e-303	mesenchymal cells
RPL18	0	0.52255	0.998	0.996	0	mesenchymal cells
EEF1D	0	0.521359	0.971	0.952	0	mesenchymal cells
CCNB1	5.02468e-27	0.519886	0.244	0.19	1.08227e-22	mesenchymal cells
RPL3	0	0.518392	0.999	0.998	0	mesenchymal cells
NACA	0	0.517431	0.998	0.995	0	mesenchymal cells
RPL8	0	0.516678	0.997	0.994	0	mesenchymal cells
MEIS1-AS2	0	0.516381	0.272	0.02	0	mesenchymal cells
UBE2S	1.59718e-46	0.514723	0.597	0.57	3.44016e-42	mesenchymal cells
RPSA	0	0.514666	0.993	0.99	0	mesenchymal cells
FILIP1	0	0.513995	0.295	0.044	0	mesenchymal cells
RPS3A	0	0.513854	0.999	0.998	0	mesenchymal cells
H2AFX	3.61862e-37	0.511937	0.409	0.358	7.79415e-33	mesenchymal cells
RPS23	0	0.511431	0.997	0.995	0	mesenchymal cells
NRK	0	0.511069	0.233	0.027	0	mesenchymal cells
SELENOW	1.16357e-281	0.507783	0.915	0.884	2.50622e-277	mesenchymal cells
IFITM2	7.15852e-200	0.505194	0.651	0.485	1.54187e-195	mesenchymal cells
INHBA	0	0.505161	0.232	0.018	0	mesenchymal cells
SNHG8	3.62e-116	0.50222	0.785	0.723	7.79711e-112	mesenchymal cells
PCDH10	0	0.499682	0.236	0.045	0	mesenchymal cells
CLMP	0	0.498476	0.235	0.034	0	mesenchymal cells
CNN2	4.20579e-169	0.498446	0.632	0.503	9.05885e-165	mesenchymal cells
SLC1A3	0	0.497889	0.237	0.023	0	mesenchymal cells
EPS8	3.00918e-213	0.49514	0.358	0.166	6.48147e-209	mesenchymal cells
FABP7	7.6202e-161	0.494564	0.106	0.014	1.64131e-156	mesenchymal cells
COL9A3	6.11456e-276	0.494213	0.197	0.033	1.31701e-271	mesenchymal cells
KPNA2	1.6888e-30	0.492946	0.509	0.482	3.6375e-26	mesenchymal cells
PDE1A	0	0.491396	0.256	0.03	0	mesenchymal cells
BEX1	7.21694e-87	0.491254	0.41	0.299	1.55446e-82	mesenchymal cells
COTL1	1.01378e-136	0.489717	0.6	0.472	2.18358e-132	mesenchymal cells
PDLIM1	1.35266e-08	0.489301	0.429	0.466	0.000291348	mesenchymal cells
PLAC9	0	0.488805	0.209	0.016	0	mesenchymal cells
RBMS3	0	0.487797	0.353	0.105	0	mesenchymal cells
CCNB2	3.71068e-92	0.48729	0.231	0.118	7.99243e-88	mesenchymal cells
MARVELD1	0	0.486999	0.435	0.18	0	mesenchymal cells
PDZRN4	0	0.486607	0.198	0.023	0	mesenchymal cells
MEX3A	5.81766e-234	0.486551	0.478	0.262	1.25307e-229	mesenchymal cells
EPB41L2	2.20219e-247	0.485538	0.41	0.194	4.74329e-243	mesenchymal cells
ZFHX3	1.43449e-124	0.485156	0.431	0.294	3.08974e-120	mesenchymal cells
CCDC28B	7.36142e-213	0.483463	0.557	0.369	1.58558e-208	mesenchymal cells
PIEZO2	0	0.482852	0.274	0.04	0	mesenchymal cells
FKBP10	3.69635e-225	0.482654	0.751	0.643	7.96157e-221	mesenchymal cells
RUNX1T1	0	0.480482	0.24	0.033	0	mesenchymal cells
IMPDH2	5.21675e-217	0.478993	0.751	0.646	1.12364e-212	mesenchymal cells
HOXD10	0	0.478379	0.204	0.009	0	mesenchymal cells
EIF4EBP1	2.52023e-206	0.475883	0.522	0.333	5.42832e-202	mesenchymal cells
UNC5B	0	0.475762	0.463	0.168	0	mesenchymal cells
FBLN5	0	0.47524	0.237	0.047	0	mesenchymal cells
COL14A1	0	0.474923	0.223	0.032	0	mesenchymal cells
PRRX2	5.33407e-58	0.47356	0.32	0.232	1.14891e-53	mesenchymal cells
SNRPD1	5.8034e-205	0.473305	0.847	0.781	1.24999e-200	mesenchymal cells
PRDM6	0	0.47213	0.24	0.016	0	mesenchymal cells
VCL	9.00391e-128	0.468419	0.567	0.451	1.93935e-123	mesenchymal cells
ADAMTS6	2.56881e-219	0.465693	0.262	0.087	5.53296e-215	mesenchymal cells
SNRPD2	2.29137e-247	0.465524	0.899	0.835	4.93537e-243	mesenchymal cells
BTG1	2.79212e-169	0.464116	0.863	0.786	6.01395e-165	mesenchymal cells
ARID5B	4.72325e-100	0.463723	0.687	0.614	1.01734e-95	mesenchymal cells
TPX2	3.80523e-107	0.46336	0.18	0.072	8.19608e-103	mesenchymal cells
IDH2	2.96039e-232	0.462413	0.671	0.459	6.37638e-228	mesenchymal cells
IL11RA	1.23567e-127	0.461859	0.646	0.501	2.66151e-123	mesenchymal cells
AUTS2	6.13092e-84	0.461712	0.448	0.346	1.32054e-79	mesenchymal cells
COL23A1	0	0.461616	0.23	0.01	0	mesenchymal cells
SPRY1	5.4214e-136	0.460103	0.454	0.297	1.16772e-131	mesenchymal cells
ADGRA2	0	0.460069	0.31	0.061	0	mesenchymal cells
TNC	0	0.459818	0.189	0.02	0	mesenchymal cells
TCF12	7.48274e-103	0.459625	0.465	0.352	1.61171e-98	mesenchymal cells
RPL21	0	0.458854	0.991	0.988	0	mesenchymal cells
TMEM173	0	0.458271	0.308	0.04	0	mesenchymal cells
RPS13	0	0.458111	0.993	0.989	0	mesenchymal cells
RPS27A	0	0.456376	0.999	0.996	0	mesenchymal cells
MGAT4C	7.35676e-174	0.456102	0.265	0.103	1.58457e-169	mesenchymal cells
TMPO	2.78661e-88	0.455385	0.474	0.369	6.00207e-84	mesenchymal cells
SRSF3	1.16899e-258	0.454897	0.952	0.933	2.51788e-254	mesenchymal cells
PDLIM7	3.23215e-170	0.453801	0.797	0.738	6.96173e-166	mesenchymal cells
SOD3	1.69506e-235	0.450297	0.17	0.028	3.651e-231	mesenchymal cells
RPL29	0	0.449523	0.996	0.995	0	mesenchymal cells
BCHE	6.27684e-215	0.449295	0.323	0.132	1.35197e-210	mesenchymal cells
TIMP2	8.59725e-190	0.448429	0.505	0.312	1.85176e-185	mesenchymal cells
TCF4	0	0.448338	0.628	0.363	0	mesenchymal cells
LSAMP	0	0.447769	0.289	0.061	0	mesenchymal cells
GATA3-AS1	0	0.447193	0.216	0.017	0	mesenchymal cells
PHF14	8.67116e-141	0.44716	0.68	0.589	1.86768e-136	mesenchymal cells
CBX1	2.58292e-152	0.445835	0.72	0.627	5.56335e-148	mesenchymal cells
DDAH2	2.50898e-183	0.444952	0.856	0.752	5.40408e-179	mesenchymal cells
TP53I3	9.51806e-175	0.44439	0.562	0.385	2.0501e-170	mesenchymal cells
PAX3	2.8311e-235	0.443349	0.116	0.006	6.0979e-231	mesenchymal cells
MAML2	1.76306e-168	0.442601	0.47	0.292	3.79746e-164	mesenchymal cells
CEP170	2.13108e-181	0.441886	0.506	0.33	4.59013e-177	mesenchymal cells
S1PR3	0	0.441542	0.256	0.02	0	mesenchymal cells
TPBG	4.53065e-157	0.440822	0.345	0.183	9.75857e-153	mesenchymal cells
C7	1.75668e-245	0.440458	0.113	0.003	3.7837e-241	mesenchymal cells
AP2S1	1.19867e-212	0.440403	0.864	0.803	2.58181e-208	mesenchymal cells
KLHDC8B	3.62793e-202	0.440384	0.44	0.243	7.81419e-198	mesenchymal cells
GSTM5	0	0.438838	0.319	0.068	0	mesenchymal cells
CLDN11	1.30266e-15	0.437969	0.208	0.171	2.8058e-11	mesenchymal cells
CRMP1	0	0.435946	0.337	0.081	0	mesenchymal cells
ZNRF1	3.139e-203	0.435818	0.481	0.287	6.7611e-199	mesenchymal cells
SERINC2	5.49345e-220	0.435528	0.415	0.202	1.18323e-215	mesenchymal cells
COL25A1	0	0.435364	0.238	0.026	0	mesenchymal cells
RPL31	7.76565e-264	0.434488	0.953	0.926	1.67264e-259	mesenchymal cells
SNRPE	2.06688e-195	0.433931	0.873	0.821	4.45185e-191	mesenchymal cells
CDK4	2.02131e-173	0.433735	0.731	0.646	4.3537e-169	mesenchymal cells
EHD2	0	0.432944	0.307	0.052	0	mesenchymal cells
HMGB3	3.18179e-69	0.432062	0.512	0.43	6.85327e-65	mesenchymal cells
PTX3	7.79397e-237	0.431084	0.158	0.022	1.67874e-232	mesenchymal cells
RBMX	2.02578e-184	0.430872	0.869	0.819	4.36332e-180	mesenchymal cells
NRXN1	2.21918e-259	0.430766	0.165	0.021	4.77989e-255	mesenchymal cells
RACK1	0	0.430657	0.995	0.995	0	mesenchymal cells
ITGA1	1.02017e-91	0.430244	0.335	0.214	2.19735e-87	mesenchymal cells
PDS5B	1.82722e-122	0.429649	0.502	0.377	3.93566e-118	mesenchymal cells
RPL10A	0	0.429575	0.996	0.994	0	mesenchymal cells
RPL39	0	0.429462	0.996	0.993	0	mesenchymal cells
BAMBI	4.69849e-116	0.429181	0.383	0.247	1.01201e-111	mesenchymal cells
FOXS1	0	0.426925	0.236	0.019	0	mesenchymal cells
NENF	6.24584e-175	0.426818	0.543	0.371	1.34529e-170	mesenchymal cells
SCX	5.31644e-193	0.426389	0.246	0.085	1.14511e-188	mesenchymal cells
KCNMB4	2.71041e-242	0.426273	0.346	0.143	5.83795e-238	mesenchymal cells
CFL1	0	0.425394	0.98	0.974	0	mesenchymal cells
DACT1	0	0.425308	0.242	0.015	0	mesenchymal cells
CYR61	1.15845e-33	0.424569	0.395	0.331	2.49517e-29	mesenchymal cells
THSD4	2.57988e-172	0.423853	0.15	0.032	5.5568e-168	mesenchymal cells
OGN	6.13124e-211	0.423727	0.107	0.006	1.32061e-206	mesenchymal cells
BOC	7.63e-139	0.422715	0.323	0.171	1.64342e-134	mesenchymal cells
FHL1	1.9696e-247	0.422196	0.363	0.15	4.24231e-243	mesenchymal cells
H2AFV	1.63864e-103	0.42123	0.764	0.73	3.52947e-99	mesenchymal cells
RPL26	2.7226e-304	0.419787	0.993	0.986	5.86421e-300	mesenchymal cells
LGALS3	5.5024e-172	0.41971	0.222	0.076	1.18516e-167	mesenchymal cells
ACTG1	1.24656e-270	0.419147	0.999	1	2.68497e-266	mesenchymal cells
RPL35	0	0.417719	0.992	0.986	0	mesenchymal cells
IGDCC3	7.34916e-209	0.417341	0.3	0.118	1.58294e-204	mesenchymal cells
BIRC5	7.12673e-117	0.41609	0.2	0.081	1.53503e-112	mesenchymal cells
C4orf48	4.831e-115	0.414525	0.52	0.382	1.04055e-110	mesenchymal cells
TTC3	1.27027e-161	0.414508	0.871	0.82	2.73604e-157	mesenchymal cells
GNB4	5.51422e-282	0.414355	0.37	0.144	1.18771e-277	mesenchymal cells
CDC20	3.91551e-60	0.413963	0.164	0.084	8.43361e-56	mesenchymal cells
PLAGL1	2.78718e-99	0.413599	0.437	0.317	6.00331e-95	mesenchymal cells
RPS7	0	0.411347	0.998	0.997	0	mesenchymal cells
PDZRN3	0	0.410473	0.254	0.026	0	mesenchymal cells
ROR1	1.85596e-247	0.410171	0.34	0.133	3.99755e-243	mesenchymal cells
RPS25	5.57369e-299	0.409861	0.985	0.979	1.20052e-294	mesenchymal cells
TMEM204	0	0.409554	0.287	0.031	0	mesenchymal cells
RCN3	0	0.409552	0.294	0.079	0	mesenchymal cells
LIX1	4.15659e-111	0.409525	0.13	0.039	8.95289e-107	mesenchymal cells
UBE2E3	2.15071e-160	0.409348	0.907	0.872	4.63241e-156	mesenchymal cells
RAP1B	1.46182e-123	0.409043	0.753	0.721	3.14862e-119	mesenchymal cells
EDIL3	1.09877e-166	0.408595	0.343	0.166	2.36665e-162	mesenchymal cells
SSBP3	4.62347e-121	0.408088	0.582	0.468	9.9585e-117	mesenchymal cells
SFRP1	2.25184e-64	0.407507	0.333	0.223	4.85023e-60	mesenchymal cells
HRC	0	0.407337	0.252	0.016	0	mesenchymal cells
PPP1R14B	1.09729e-168	0.406291	0.854	0.777	2.36344e-164	mesenchymal cells
YBX1	1.83313e-258	0.405036	0.969	0.96	3.94838e-254	mesenchymal cells
ADAMTS5	2.43426e-211	0.404911	0.233	0.07	5.24316e-207	mesenchymal cells
ACTB	4.24944e-214	0.404757	0.998	0.998	9.15288e-210	mesenchymal cells
ANGPTL4	8.72861e-167	0.403439	0.368	0.183	1.88005e-162	mesenchymal cells
DSE	1.03424e-134	0.402752	0.4	0.249	2.22765e-130	mesenchymal cells
DHRS3	2.99176e-48	0.402074	0.26	0.182	6.44396e-44	mesenchymal cells
SH3PXD2A	0	0.402014	0.349	0.095	0	mesenchymal cells
PRICKLE1	7.66852e-206	0.401902	0.289	0.11	1.65172e-201	mesenchymal cells
CRTAP	2.52738e-150	0.400483	0.526	0.381	5.44373e-146	mesenchymal cells
KANK2	7.34915e-167	0.400459	0.381	0.21	1.58293e-162	mesenchymal cells
RPL34	0	0.4001	0.994	0.992	0	mesenchymal cells
CLEC11A	7.78941e-53	0.397745	0.55	0.52	1.67776e-48	mesenchymal cells
DUSP2	1.71354e-213	0.396127	0.152	0.024	3.6908e-209	mesenchymal cells
EEF1A1	0	0.39462	1	1	0	mesenchymal cells
AURKB	5.42561e-99	0.393959	0.184	0.079	1.16862e-94	mesenchymal cells
RAN	5.60099e-189	0.393302	0.943	0.94	1.2064e-184	mesenchymal cells
LINGO1	1.9373e-160	0.393254	0.347	0.176	4.17276e-156	mesenchymal cells
PPDPF	4.51981e-194	0.392777	0.926	0.894	9.73523e-190	mesenchymal cells
NUDT1	4.77081e-80	0.392586	0.395	0.29	1.02759e-75	mesenchymal cells
C3orf58	2.71138e-88	0.392352	0.385	0.27	5.84005e-84	mesenchymal cells
SNCAIP	2.64545e-211	0.39219	0.215	0.059	5.69803e-207	mesenchymal cells
RGS5	2.4932e-18	0.391777	0.121	0.084	5.37011e-14	mesenchymal cells
NME1	7.30964e-112	0.389169	0.725	0.659	1.57442e-107	mesenchymal cells
HIF3A	1.51345e-160	0.388669	0.36	0.191	3.25981e-156	mesenchymal cells
RPS16	0	0.388412	0.994	0.993	0	mesenchymal cells
MYL6B	4.28843e-149	0.387332	0.807	0.736	9.23684e-145	mesenchymal cells
ANP32E	5.45757e-81	0.386661	0.546	0.457	1.17551e-76	mesenchymal cells
CEP85L	2.60938e-225	0.38655	0.292	0.105	5.62034e-221	mesenchymal cells
SRM	2.20113e-109	0.386387	0.651	0.574	4.74101e-105	mesenchymal cells
NEXN	7.51401e-216	0.385079	0.257	0.083	1.61844e-211	mesenchymal cells
CENPE	8.58412e-90	0.384537	0.149	0.058	1.84893e-85	mesenchymal cells
PLPPR3	1.08899e-141	0.384397	0.428	0.258	2.34557e-137	mesenchymal cells
2009-09-01	3.91709e-111	0.384263	0.569	0.46	8.43702e-107	mesenchymal cells
LGI2	1.18123e-258	0.383324	0.222	0.05	2.54425e-254	mesenchymal cells
HIST1H1A	2.35782e-74	0.382347	0.165	0.076	5.07852e-70	mesenchymal cells
SLIT2	9.09456e-158	0.382232	0.279	0.125	1.95888e-153	mesenchymal cells
CAMLG	1.04242e-127	0.380681	0.707	0.631	2.24526e-123	mesenchymal cells
HOXC10	1.27746e-127	0.380641	0.188	0.071	2.75153e-123	mesenchymal cells
RTRAF	1.01622e-200	0.380127	0.893	0.846	2.18884e-196	mesenchymal cells
FABP5	1.05498e-85	0.379632	0.707	0.651	2.27232e-81	mesenchymal cells
BCL7C	1.16813e-144	0.377866	0.738	0.675	2.51604e-140	mesenchymal cells
FAT3	9.08275e-258	0.377492	0.186	0.031	1.95633e-253	mesenchymal cells
FAM89B	5.95666e-122	0.37565	0.627	0.507	1.28301e-117	mesenchymal cells
EPHA3	0	0.37484	0.2	0.017	0	mesenchymal cells
RPL36	2.28507e-272	0.374512	0.991	0.986	4.92182e-268	mesenchymal cells
CENPW	1.40774e-82	0.374079	0.283	0.174	3.03212e-78	mesenchymal cells
PMP22	4.33039e-163	0.37394	0.38	0.196	9.32724e-159	mesenchymal cells
HOPX	0	0.373054	0.2	0.026	0	mesenchymal cells
STARD4-AS1	9.29719e-147	0.372043	0.343	0.182	2.00252e-142	mesenchymal cells
CDK1	9.65564e-80	0.37175	0.183	0.087	2.07973e-75	mesenchymal cells
2006-09-01	5.83115e-97	0.371682	0.579	0.472	1.25597e-92	mesenchymal cells
TBC1D1	5.38911e-75	0.37075	0.439	0.335	1.16076e-70	mesenchymal cells
FGFR1	1.15384e-103	0.368742	0.524	0.397	2.48526e-99	mesenchymal cells
RPL37A	5.32651e-275	0.368532	0.995	0.993	1.14728e-270	mesenchymal cells
EXTL2	1.09902e-112	0.368473	0.498	0.374	2.36718e-108	mesenchymal cells
RPL19	0	0.367966	0.997	0.996	0	mesenchymal cells
DESI2	1.06708e-96	0.366823	0.48	0.374	2.29838e-92	mesenchymal cells
RAB31	2.33227e-168	0.366752	0.376	0.199	5.02348e-164	mesenchymal cells
SEMA5B	0	0.366519	0.203	0.016	0	mesenchymal cells
RPS4Y1	7.00693e-213	0.366192	0.967	0.959	1.50922e-208	mesenchymal cells
SEMA3A	1.81774e-181	0.36503	0.235	0.082	3.91522e-177	mesenchymal cells
CNRIP1	0	0.364116	0.267	0.038	0	mesenchymal cells
PYCR1	6.92749e-172	0.363269	0.371	0.196	1.49211e-167	mesenchymal cells
SUMO2	3.76795e-268	0.36278	0.978	0.972	8.1158e-264	mesenchymal cells
DPYSL4	1.35568e-236	0.362099	0.327	0.126	2.92e-232	mesenchymal cells
DLGAP5	1.06981e-75	0.361745	0.134	0.054	2.30427e-71	mesenchymal cells
ADGRL3	1.63469e-174	0.361134	0.227	0.079	3.52096e-170	mesenchymal cells
SLC25A6	2.97406e-247	0.360504	0.98	0.97	6.40582e-243	mesenchymal cells
LMNB1	2.48129e-104	0.360307	0.273	0.149	5.34446e-100	mesenchymal cells
RBM3	2.18036e-141	0.359797	0.844	0.797	4.69628e-137	mesenchymal cells
IFI44L	7.30062e-187	0.359765	0.165	0.037	1.57248e-182	mesenchymal cells
RPRM	1.08183e-189	0.359746	0.164	0.035	2.33016e-185	mesenchymal cells
SRGAP3	8.6168e-95	0.35961	0.203	0.097	1.85597e-90	mesenchymal cells
MAGED2	3.52096e-222	0.359437	0.983	0.973	7.5838e-218	mesenchymal cells
SOX5	1.06631e-203	0.359337	0.244	0.078	2.29674e-199	mesenchymal cells
ALX1	1.54726e-214	0.358503	0.113	0.008	3.33264e-210	mesenchymal cells
SETBP1	1.80027e-96	0.357527	0.282	0.164	3.87759e-92	mesenchymal cells
ZNF503	5.21572e-56	0.357287	0.513	0.438	1.12341e-51	mesenchymal cells
CKS2	9.19345e-21	0.355458	0.398	0.367	1.98018e-16	mesenchymal cells
DNMT1	2.57037e-75	0.354912	0.461	0.367	5.53632e-71	mesenchymal cells
CHSY1	6.54969e-142	0.354228	0.342	0.188	1.41074e-137	mesenchymal cells
PPP1R14A	2.15394e-143	0.353959	0.249	0.107	4.63938e-139	mesenchymal cells
FJX1	1.68821e-64	0.353764	0.358	0.253	3.63623e-60	mesenchymal cells
EPHA7	2.01623e-131	0.353698	0.296	0.147	4.34275e-127	mesenchymal cells
LSM7	1.59085e-107	0.353221	0.854	0.812	3.42653e-103	mesenchymal cells
NOP53	3.50661e-117	0.352606	0.883	0.839	7.55288e-113	mesenchymal cells
HELLS	9.94251e-92	0.35252	0.327	0.203	2.14152e-87	mesenchymal cells
SPOCK3	7.50094e-160	0.352093	0.169	0.046	1.61563e-155	mesenchymal cells
CDC42EP4	2.71885e-131	0.351992	0.361	0.212	5.85614e-127	mesenchymal cells
ROR2	9.14772e-304	0.350677	0.221	0.038	1.97033e-299	mesenchymal cells
PHF6	6.12424e-73	0.35028	0.546	0.465	1.3191e-68	mesenchymal cells
EGLN3	5.80514e-201	0.349972	0.221	0.065	1.25037e-196	mesenchymal cells
RPS21	4.19241e-99	0.349477	0.903	0.845	9.03003e-95	mesenchymal cells
RPL22	6.42713e-264	0.34868	0.987	0.985	1.38434e-259	mesenchymal cells
AP1S2	0.00302753	0.348057	0.265	0.267	1	mesenchymal cells
SMC4	2.23839e-27	0.347834	0.301	0.249	4.82127e-23	mesenchymal cells
CTSK	1.14705e-276	0.347734	0.185	0.027	2.47062e-272	mesenchymal cells
EIF4A1	1.73959e-119	0.347528	0.802	0.767	3.7469e-115	mesenchymal cells
RPL36A	2.70753e-74	0.346704	0.719	0.653	5.83175e-70	mesenchymal cells
PMEPA1	3.17423e-119	0.346224	0.33	0.182	6.83696e-115	mesenchymal cells
NR2F1-AS1	3.57896e-244	0.34619	0.3	0.103	7.70873e-240	mesenchymal cells
CRISPLD1	2.53819e-138	0.345627	0.296	0.15	5.46702e-134	mesenchymal cells
PFDN5	4.52808e-191	0.345414	0.973	0.965	9.75302e-187	mesenchymal cells
HSP90AB1	7.96807e-294	0.345294	0.993	0.993	1.71624e-289	mesenchymal cells
ZNF804A	5.47139e-307	0.344975	0.195	0.025	1.17848e-302	mesenchymal cells
PNRC1	1.87707e-67	0.344855	0.709	0.677	4.04302e-63	mesenchymal cells
DGKB	0	0.344463	0.181	0.009	0	mesenchymal cells
MAP1LC3A	9.05184e-87	0.342824	0.599	0.494	1.94967e-82	mesenchymal cells
SMARCA1	4.58046e-79	0.342184	0.609	0.548	9.86585e-75	mesenchymal cells
FAM198B	0	0.342066	0.252	0.045	0	mesenchymal cells
EBPL	1.2672e-102	0.341469	0.608	0.527	2.72941e-98	mesenchymal cells
TCAF1	1.81065e-80	0.341049	0.507	0.414	3.89996e-76	mesenchymal cells
EIF3H	1.22215e-125	0.340477	0.839	0.802	2.63239e-121	mesenchymal cells
TSPO	3.67362e-74	0.340468	0.266	0.163	7.91261e-70	mesenchymal cells
SELENBP1	4.55659e-102	0.340463	0.417	0.287	9.81444e-98	mesenchymal cells
RPL5	3.44855e-281	0.340073	0.998	0.996	7.42784e-277	mesenchymal cells
SLFN5	3.42302e-240	0.340022	0.258	0.076	7.37285e-236	mesenchymal cells
CCDC88A	1.1437e-78	0.33934	0.541	0.445	2.46341e-74	mesenchymal cells
EZH2	2.41301e-128	0.339294	0.29	0.149	5.19738e-124	mesenchymal cells
STRA6	2.37157e-197	0.338721	0.273	0.102	5.10813e-193	mesenchymal cells
ITM2A	9.40898e-89	0.338697	0.193	0.091	2.0266e-84	mesenchymal cells
AES	2.63537e-90	0.338694	0.678	0.607	5.67633e-86	mesenchymal cells
HNRNPD	2.49691e-109	0.337377	0.846	0.824	5.37809e-105	mesenchymal cells
PDE5A	2.11846e-291	0.336901	0.197	0.03	4.56295e-287	mesenchymal cells
ILF2	2.52845e-122	0.336024	0.834	0.8	5.44603e-118	mesenchymal cells
GLIPR1	0	0.335683	0.197	0.023	0	mesenchymal cells
ANTXR2	6.08846e-140	0.335457	0.307	0.157	1.31139e-135	mesenchymal cells
ISLR	4.07137e-126	0.334903	0.371	0.213	8.76933e-122	mesenchymal cells
HOXA11	8.46556e-279	0.334037	0.171	0.02	1.8234e-274	mesenchymal cells
CCDC3	2.05095e-238	0.334	0.187	0.035	4.41754e-234	mesenchymal cells
NCAM2	8.36727e-280	0.333952	0.145	0.01	1.80223e-275	mesenchymal cells
PLXDC1	0	0.333881	0.18	0.015	0	mesenchymal cells
NONO	4.4871e-130	0.33378	0.821	0.771	9.66476e-126	mesenchymal cells
GLI3	2.09828e-271	0.333469	0.236	0.055	4.51947e-267	mesenchymal cells
KCTD12	2.01498e-27	0.333379	0.236	0.182	4.34006e-23	mesenchymal cells
UBE2T	2.6551e-86	0.333357	0.252	0.138	5.71883e-82	mesenchymal cells
PRTFDC1	1.34453e-194	0.333207	0.341	0.156	2.89598e-190	mesenchymal cells
RANBP1	3.99429e-69	0.333103	0.787	0.783	8.60329e-65	mesenchymal cells
VCAM1	2.48325e-239	0.332863	0.16	0.022	5.34866e-235	mesenchymal cells
LRRC75A	3.54555e-39	0.331431	0.519	0.451	7.63676e-35	mesenchymal cells
ZNRD1	1.10352e-110	0.327081	0.518	0.396	2.37687e-106	mesenchymal cells
GAS2	7.40118e-268	0.325775	0.155	0.015	1.59414e-263	mesenchymal cells
PFN2	5.15688e-69	0.324655	0.783	0.775	1.11074e-64	mesenchymal cells
HNRNPA1P48	4.35571e-101	0.323842	0.315	0.188	9.38177e-97	mesenchymal cells
ANKRD50	3.02876e-101	0.322579	0.324	0.196	6.52364e-97	mesenchymal cells
TCF3	3.77784e-102	0.321044	0.447	0.316	8.13708e-98	mesenchymal cells
EIF3K	3.48768e-131	0.320148	0.935	0.907	7.51211e-127	mesenchymal cells
BOD1	2.08477e-97	0.319972	0.706	0.64	4.49038e-93	mesenchymal cells
ADGRL2	3.87566e-117	0.319215	0.33	0.19	8.34777e-113	mesenchymal cells
PIK3R3	1.82566e-80	0.31866	0.279	0.17	3.9323e-76	mesenchymal cells
LOXL2	7.83576e-226	0.317958	0.304	0.11	1.68775e-221	mesenchymal cells
GINS2	3.9067e-70	0.316951	0.245	0.143	8.41463e-66	mesenchymal cells
LMCD1	9.97951e-115	0.316869	0.336	0.199	2.14949e-110	mesenchymal cells
PHYHIPL	5.96943e-77	0.316476	0.176	0.085	1.28576e-72	mesenchymal cells
RPL35A	8.70961e-220	0.316133	0.995	0.992	1.87596e-215	mesenchymal cells
ORC6	1.15146e-56	0.316048	0.267	0.178	2.48014e-52	mesenchymal cells
ASXL3	5.44318e-120	0.315943	0.242	0.114	1.17241e-115	mesenchymal cells
FBL	7.22377e-88	0.315677	0.692	0.618	1.55593e-83	mesenchymal cells
PDE3A	4.817e-104	0.31537	0.312	0.176	1.03753e-99	mesenchymal cells
CCDC167	1.14172e-76	0.314548	0.485	0.39	2.45915e-72	mesenchymal cells
SLC5A7	4.33477e-258	0.314037	0.125	0.005	9.33667e-254	mesenchymal cells
PARM1	1.62663e-183	0.313048	0.175	0.043	3.50361e-179	mesenchymal cells
AHI1	1.57976e-102	0.311756	0.343	0.21	3.40265e-98	mesenchymal cells
RPL4	9.08314e-131	0.311753	0.96	0.943	1.95642e-126	mesenchymal cells
SNRPA	2.87963e-61	0.311704	0.56	0.496	6.20244e-57	mesenchymal cells
IGLON5	3.5328e-255	0.311608	0.225	0.052	7.6093e-251	mesenchymal cells
MSRB3	2.01895e-118	0.311248	0.336	0.192	4.34862e-114	mesenchymal cells
AC027031.2	7.77756e-144	0.311215	0.254	0.11	1.67521e-139	mesenchymal cells
FKBP7	3.17468e-93	0.311175	0.458	0.341	6.83794e-89	mesenchymal cells
MCM7	1.08713e-40	0.310508	0.407	0.341	2.34156e-36	mesenchymal cells
HNRNPAB	5.55144e-65	0.309881	0.648	0.589	1.19573e-60	mesenchymal cells
ZFAS1	1.83871e-92	0.309592	0.886	0.844	3.96041e-88	mesenchymal cells
GDI2	1.31919e-105	0.308484	0.767	0.723	2.8414e-101	mesenchymal cells
HNRNPDL	6.70858e-110	0.308228	0.951	0.942	1.44496e-105	mesenchymal cells
EIF3E	7.98524e-93	0.308048	0.923	0.912	1.71994e-88	mesenchymal cells
CDKN3	7.07717e-63	0.305696	0.157	0.076	1.52435e-58	mesenchymal cells
RALYL	6.93761e-82	0.305566	0.225	0.116	1.49429e-77	mesenchymal cells
CDO1	1.40817e-123	0.305423	0.247	0.115	3.03305e-119	mesenchymal cells
SPATS2	9.86967e-94	0.304997	0.523	0.411	2.12583e-89	mesenchymal cells
TLE1	3.87534e-56	0.303966	0.446	0.367	8.3471e-52	mesenchymal cells
RPS28	3.24825e-251	0.303859	0.996	0.995	6.9964e-247	mesenchymal cells
MYH11	2.68862e-184	0.30369	0.112	0.012	5.79101e-180	mesenchymal cells
ITGA8	1.33617e-84	0.303503	0.219	0.111	2.87798e-80	mesenchymal cells
HNRNPA3	4.44638e-109	0.303377	0.924	0.909	9.57705e-105	mesenchymal cells
H3F3A	2.67242e-259	0.303013	0.998	0.997	5.75613e-255	mesenchymal cells
HNRNPA0	1.08687e-79	0.302602	0.75	0.704	2.34101e-75	mesenchymal cells
HNRNPH1	4.30477e-67	0.302052	0.842	0.822	9.27205e-63	mesenchymal cells
HK1	9.27111e-165	0.301532	0.326	0.156	1.9969e-160	mesenchymal cells
TOP2B	2.85953e-48	0.301018	0.545	0.488	6.15913e-44	mesenchymal cells
AMOT	1.81478e-73	0.300701	0.295	0.191	3.90885e-69	mesenchymal cells
C12orf45	2.06637e-67	0.300453	0.466	0.377	4.45075e-63	mesenchymal cells
TEAD2	5.76004e-75	0.299915	0.509	0.416	1.24066e-70	mesenchymal cells
MRPL11	5.16297e-81	0.299742	0.656	0.582	1.11205e-76	mesenchymal cells
COL16A1	1.85406e-274	0.299587	0.205	0.036	3.99346e-270	mesenchymal cells
NPR3	4.16563e-145	0.2993	0.132	0.029	8.97235e-141	mesenchymal cells
HDGFL3	5.90125e-72	0.299221	0.535	0.45	1.27107e-67	mesenchymal cells
SLITRK5	4.3868e-180	0.299166	0.197	0.056	9.44874e-176	mesenchymal cells
CAMK4	0	0.298752	0.187	0.009	0	mesenchymal cells
INPP4B	8.61043e-307	0.298459	0.188	0.022	1.8546e-302	mesenchymal cells
ETV1	1.08589e-209	0.298228	0.191	0.045	2.33889e-205	mesenchymal cells
ELK3	1.84557e-271	0.29814	0.313	0.096	3.97518e-267	mesenchymal cells
PTPRG	1.25686e-43	0.297378	0.41	0.34	2.70715e-39	mesenchymal cells
HDAC2	2.57565e-74	0.297223	0.716	0.671	5.5477e-70	mesenchymal cells
FZD7	4.03295e-46	0.297006	0.379	0.298	8.68657e-42	mesenchymal cells
C6orf48	8.51265e-60	0.296839	0.801	0.795	1.83354e-55	mesenchymal cells
FRMD6	7.74308e-164	0.296712	0.222	0.078	1.66778e-159	mesenchymal cells
THAP12	4.03964e-63	0.29645	0.479	0.397	8.70099e-59	mesenchymal cells
RNF24	4.70332e-95	0.295528	0.328	0.204	1.01305e-90	mesenchymal cells
RARG	3.95953e-244	0.295345	0.171	0.026	8.52842e-240	mesenchymal cells
ENPP2	5.73064e-150	0.294697	0.193	0.065	1.23432e-145	mesenchymal cells
RASL10B	0	0.29405	0.216	0.031	0	mesenchymal cells
H2AFY2	1.75102e-58	0.293989	0.512	0.437	3.77153e-54	mesenchymal cells
SERPINE2	5.53784e-65	0.293461	0.448	0.334	1.1928e-60	mesenchymal cells
GNAI3	7.50837e-89	0.293408	0.702	0.648	1.61723e-84	mesenchymal cells
MIS18BP1	1.82355e-22	0.293193	0.273	0.227	3.92773e-18	mesenchymal cells
PTMA	1.30781e-187	0.292626	0.999	0.999	2.81689e-183	mesenchymal cells
AKR1B1	1.0563e-84	0.292272	0.478	0.366	2.27517e-80	mesenchymal cells
HAUS1	4.11216e-88	0.292266	0.418	0.302	8.85717e-84	mesenchymal cells
CCDC80	1.16293e-41	0.292165	0.578	0.492	2.50485e-37	mesenchymal cells
SIVA1	3.99984e-74	0.291748	0.805	0.77	8.61525e-70	mesenchymal cells
MCM5	2.99711e-42	0.291447	0.244	0.171	6.45547e-38	mesenchymal cells
RAI14	7.836e-46	0.291279	0.417	0.343	1.6878e-41	mesenchymal cells
RPL41	4.24677e-168	0.29123	0.999	0.998	9.14711e-164	mesenchymal cells
FKBP5	4.91312e-140	0.290638	0.261	0.117	1.05824e-135	mesenchymal cells
DNAJC9	2.65016e-58	0.290572	0.328	0.239	5.70817e-54	mesenchymal cells
FAM89A	2.69281e-138	0.290536	0.326	0.162	5.80004e-134	mesenchymal cells
APEX1	2.31231e-101	0.290511	0.85	0.802	4.98049e-97	mesenchymal cells
SGO2	1.61396e-33	0.290384	0.168	0.109	3.47631e-29	mesenchymal cells
HOXA6	1.26015e-100	0.289864	0.238	0.119	2.71424e-96	mesenchymal cells
ZWINT	2.79481e-63	0.289332	0.215	0.125	6.01975e-59	mesenchymal cells
FUS	4.21757e-95	0.289077	0.95	0.933	9.08423e-91	mesenchymal cells
FLNA	4.20416e-50	0.287627	0.684	0.647	9.05533e-46	mesenchymal cells
TUBB6	1.95068e-64	0.287428	0.365	0.265	4.20157e-60	mesenchymal cells
PPIA	3.02576e-191	0.287401	0.981	0.98	6.51719e-187	mesenchymal cells
PRSS23	2.18785e-58	0.286701	0.427	0.321	4.71242e-54	mesenchymal cells
HSD17B11	6.06357e-90	0.286337	0.323	0.205	1.30603e-85	mesenchymal cells
SERTAD4	1.66163e-282	0.286305	0.161	0.015	3.57899e-278	mesenchymal cells
DES	2.44873e-118	0.286004	0.177	0.065	5.27432e-114	mesenchymal cells
RGS16	1.65512e-115	0.285927	0.138	0.041	3.56496e-111	mesenchymal cells
GSTM3	1.3001e-69	0.285142	0.6	0.518	2.80028e-65	mesenchymal cells
NPM3	7.34117e-110	0.284955	0.35	0.216	1.58121e-105	mesenchymal cells
TRIO	4.72036e-64	0.284305	0.295	0.197	1.01672e-59	mesenchymal cells
NDC80	2.80519e-87	0.283715	0.136	0.05	6.0421e-83	mesenchymal cells
LINC00672	1.27852e-246	0.283124	0.225	0.054	2.75381e-242	mesenchymal cells
ZCCHC24	1.0578e-144	0.282622	0.258	0.112	2.27839e-140	mesenchymal cells
SOX9	2.10711e-76	0.282423	0.18	0.088	4.53851e-72	mesenchymal cells
SERPINB6	2.11843e-72	0.282034	0.573	0.489	4.56288e-68	mesenchymal cells
EPHB3	5.44916e-199	0.281733	0.204	0.055	1.17369e-194	mesenchymal cells
FRMD4A	2.33337e-49	0.281669	0.416	0.336	5.02584e-45	mesenchymal cells
PYGL	3.04157e-174	0.281356	0.235	0.083	6.55124e-170	mesenchymal cells
RCSD1	2.06518e-252	0.281328	0.159	0.019	4.44818e-248	mesenchymal cells
GRASP	5.17888e-184	0.281257	0.236	0.079	1.11548e-179	mesenchymal cells
RRM2	2.27382e-78	0.281027	0.143	0.059	4.89758e-74	mesenchymal cells
GPX7	7.28166e-73	0.280728	0.562	0.483	1.5684e-68	mesenchymal cells
SUPT16H	3.54306e-57	0.280199	0.641	0.591	7.63139e-53	mesenchymal cells
SESN3	1.13519e-36	0.279872	0.543	0.488	2.44508e-32	mesenchymal cells
CNTLN	7.35302e-79	0.279637	0.3	0.192	1.58377e-74	mesenchymal cells
CCDC34	2.48498e-47	0.279383	0.347	0.271	5.3524e-43	mesenchymal cells
DPYSL2	8.4529e-66	0.278905	0.423	0.325	1.82067e-61	mesenchymal cells
IGFBP3	2.22845e-119	0.278226	0.271	0.131	4.79986e-115	mesenchymal cells
TRO	9.38661e-163	0.27818	0.264	0.107	2.02178e-158	mesenchymal cells
PIP4P2	1.69415e-64	0.278148	0.331	0.232	3.64904e-60	mesenchymal cells
MMP16	2.06173e-99	0.277955	0.261	0.136	4.44075e-95	mesenchymal cells
EMP2	5.17996e-84	0.27788	0.315	0.197	1.11571e-79	mesenchymal cells
MAD2L1	2.23067e-19	0.277184	0.245	0.204	4.80463e-15	mesenchymal cells
ENC1	5.69958e-50	0.276076	0.288	0.203	1.22763e-45	mesenchymal cells
SNCG	4.11727e-144	0.274013	0.214	0.078	8.86818e-140	mesenchymal cells
DTYMK	6.74149e-25	0.273718	0.474	0.449	1.45205e-20	mesenchymal cells
C16orf45	9.05687e-85	0.272879	0.324	0.208	1.95076e-80	mesenchymal cells
MAP3K20	1.04688e-107	0.272278	0.313	0.178	2.25487e-103	mesenchymal cells
MZT2B	1.70874e-52	0.271965	0.897	0.866	3.68045e-48	mesenchymal cells
NPY1R	8.29222e-127	0.271778	0.114	0.025	1.78606e-122	mesenchymal cells
SNRNP25	3.11228e-51	0.271721	0.532	0.471	6.70355e-47	mesenchymal cells
GPR161	2.87151e-162	0.271487	0.247	0.096	6.18494e-158	mesenchymal cells
FNIP2	3.66914e-58	0.269928	0.31	0.223	7.90296e-54	mesenchymal cells
EVL	1.30173e-47	0.269911	0.642	0.6	2.8038e-43	mesenchymal cells
LINC01116	5.88393e-221	0.269836	0.248	0.073	1.26734e-216	mesenchymal cells
TET1	1.81103e-43	0.269791	0.366	0.289	3.90079e-39	mesenchymal cells
L1TD1	2.07953e-235	0.269782	0.13	0.011	4.4791e-231	mesenchymal cells
B3GLCT	5.25769e-90	0.269638	0.22	0.112	1.13245e-85	mesenchymal cells
RFLNA	1.8013e-93	0.268504	0.177	0.076	3.87983e-89	mesenchymal cells
RHOJ	2.46821e-293	0.268492	0.199	0.028	5.31628e-289	mesenchymal cells
DCHS1	1.98673e-144	0.268339	0.248	0.103	4.27921e-140	mesenchymal cells
KDM5B	9.41612e-43	0.26826	0.609	0.57	2.02814e-38	mesenchymal cells
BEND5	5.54217e-68	0.267342	0.34	0.24	1.19373e-63	mesenchymal cells
STX10	2.43345e-69	0.267108	0.462	0.365	5.24142e-65	mesenchymal cells
GDF11	1.29458e-40	0.26685	0.465	0.402	2.78839e-36	mesenchymal cells
LRRN1	1.10615e-128	0.266033	0.176	0.061	2.38253e-124	mesenchymal cells
HMCN1	5.71589e-224	0.265869	0.138	0.016	1.23115e-219	mesenchymal cells
DLEU2	5.86769e-170	0.26556	0.204	0.064	1.26384e-165	mesenchymal cells
PABPC4	5.93451e-52	0.265229	0.526	0.467	1.27823e-47	mesenchymal cells
HAAO	4.6494e-139	0.264739	0.277	0.126	1.00143e-134	mesenchymal cells
PSMA7	1.65258e-107	0.264409	0.942	0.929	3.55949e-103	mesenchymal cells
PLIN3	3.81265e-58	0.264186	0.566	0.504	8.21207e-54	mesenchymal cells
LEF1	1.21222e-129	0.264022	0.175	0.06	2.61099e-125	mesenchymal cells
PPIC	1.69386e-31	0.263794	0.431	0.383	3.6484e-27	mesenchymal cells
HNMT	1.9441e-156	0.263715	0.263	0.111	4.1874e-152	mesenchymal cells
TXNL1	3.58415e-71	0.263523	0.822	0.801	7.7199e-67	mesenchymal cells
SMC2	3.78409e-19	0.263347	0.41	0.379	8.15056e-15	mesenchymal cells
SYNCRIP	1.78118e-58	0.263201	0.695	0.659	3.83648e-54	mesenchymal cells
ZC2HC1A	6.50445e-53	0.261182	0.502	0.427	1.40099e-48	mesenchymal cells
SMARCA2	2.13392e-84	0.261146	0.303	0.186	4.59626e-80	mesenchymal cells
MAP2	1.10408e-133	0.261132	0.183	0.063	2.37808e-129	mesenchymal cells
SLITRK1	1.85866e-277	0.261092	0.132	0.005	4.00337e-273	mesenchymal cells
NCL	3.85448e-73	0.260563	0.911	0.908	8.30217e-69	mesenchymal cells
KAT6B	1.15062e-32	0.26042	0.516	0.472	2.47833e-28	mesenchymal cells
DOK5	2.95083e-152	0.260107	0.145	0.035	6.35578e-148	mesenchymal cells
C1R	2.65134e-182	0.258963	0.204	0.06	5.71071e-178	mesenchymal cells
RPS27	1.48899e-210	0.258879	0.997	0.995	3.20714e-206	mesenchymal cells
AAK1	2.05292e-46	0.258613	0.391	0.314	4.42178e-42	mesenchymal cells
RAB34	4.47057e-72	0.258515	0.849	0.833	9.62915e-68	mesenchymal cells
NR3C1	2.43949e-62	0.256739	0.353	0.251	5.25443e-58	mesenchymal cells
ZNF428	6.72337e-54	0.256578	0.784	0.745	1.44815e-49	mesenchymal cells
SYNPO2	2.18433e-265	0.256554	0.126	0.005	4.70483e-261	mesenchymal cells
ARF4	2.53648e-60	0.256287	0.745	0.739	5.46333e-56	mesenchymal cells
FZD2	7.80877e-75	0.25625	0.478	0.35	1.68193e-70	mesenchymal cells
MBNL1	7.90579e-35	0.255966	0.436	0.381	1.70283e-30	mesenchymal cells
CAVIN3	3.78672e-57	0.25565	0.417	0.317	8.15621e-53	mesenchymal cells
ST6GAL2	6.63672e-179	0.255532	0.184	0.049	1.42948e-174	mesenchymal cells
LINC00632	9.0132e-55	0.255008	0.392	0.294	1.94135e-50	mesenchymal cells
AL078639.1	2.17061e-69	0.254797	0.246	0.145	4.67528e-65	mesenchymal cells
GLT8D2	2.11638e-115	0.254364	0.2	0.083	4.55848e-111	mesenchymal cells
PLCL1	3.18713e-91	0.254129	0.234	0.12	6.86475e-87	mesenchymal cells
ADH5	2.38322e-65	0.253241	0.755	0.738	5.13322e-61	mesenchymal cells
KANK4	8.6183e-307	0.252392	0.15	0.007	1.8563e-302	mesenchymal cells
IFI44	2.79184e-191	0.252344	0.116	0.013	6.01335e-187	mesenchymal cells
MAPT	1.45567e-99	0.252082	0.199	0.089	3.13537e-95	mesenchymal cells
CSRNP3	1.50748e-47	0.251371	0.259	0.18	3.24695e-43	mesenchymal cells
ANTXR1	3.01639e-90	0.251025	0.256	0.142	6.49699e-86	mesenchymal cells
AFF2	1.62181e-233	0.250925	0.137	0.014	3.49321e-229	mesenchymal cells
GNAS	9.7754e-25	0.250893	0.983	0.989	2.10552e-20	mesenchymal cells
OSTC	1.31136e-77	0.250603	0.859	0.868	2.82454e-73	mesenchymal cells
TBL1XR1	1.22956e-45	0.25019	0.633	0.586	2.64835e-41	mesenchymal cells
KDELC2	1.13673e-131	0.2501	0.24	0.105	2.44839e-127	mesenchymal cells

## Sheet: Nephron cells
gene	p_val	avg_log2FC	pct.1	pct.2	p_val_adj	cluster
NPHS2	0	3.40397	0.843	0.451	0	nephron cells
MAFB	0	2.96816	0.805	0.372	0	nephron cells
BCAM	0	2.90894	0.965	0.304	0	nephron cells
PTPRO	0	2.77923	0.75	0.193	0	nephron cells
ITM2B	0	2.40096	0.997	0.961	0	nephron cells
PODXL	0	2.38526	0.77	0.279	0	nephron cells
BST2	0	2.29596	0.932	0.674	0	nephron cells
SPINT2	0	2.24051	0.942	0.393	0	nephron cells
CLIC5	0	2.23682	0.728	0.122	0	nephron cells
GADD45A	0	2.23324	0.859	0.425	0	nephron cells
AIF1	0	2.16901	0.754	0.467	0	nephron cells
WT1	0	2.14431	0.837	0.202	0	nephron cells
CTGF	0	1.99398	0.763	0.521	0	nephron cells
TCF21	0	1.8832	0.699	0.285	0	nephron cells
TSPAN8	0	1.86298	0.496	0.179	0	nephron cells
MXRA8	0	1.85215	0.936	0.675	0	nephron cells
SOST	0	1.81947	0.551	0.067	0	nephron cells
PLTP	0	1.81308	0.895	0.528	0	nephron cells
ATP1B1	0	1.71818	0.718	0.302	0	nephron cells
S100A6	0	1.70917	0.886	0.668	0	nephron cells
KRT19	0	1.70812	0.696	0.159	0	nephron cells
ITIH5	0	1.69356	0.58	0.069	0	nephron cells
DUSP23	0	1.67569	0.766	0.275	0	nephron cells
VAMP8	0	1.64599	0.821	0.227	0	nephron cells
SPOCK2	0	1.63263	0.668	0.12	0	nephron cells
PAX8	0	1.61845	0.735	0.156	0	nephron cells
LEFTY1	0	1.57249	0.506	0.074	0	nephron cells
STON2	0	1.50833	0.702	0.081	0	nephron cells
NPHS1	0	1.50126	0.64	0.069	0	nephron cells
TGFBR3	0	1.48671	0.577	0.098	0	nephron cells
CLDN5	0	1.4827	0.739	0.195	0	nephron cells
EMID1	0	1.47876	0.757	0.24	0	nephron cells
FOXC2	0	1.46772	0.74	0.371	0	nephron cells
MME	3.68061e-299	1.46195	0.472	0.21	7.92766e-295	nephron cells
PLOD2	0	1.46017	0.803	0.316	0	nephron cells
MPP5	0	1.46002	0.632	0.168	0	nephron cells
VEGFA	0	1.45677	0.714	0.232	0	nephron cells
CLU	0	1.45443	0.698	0.357	0	nephron cells
ST6GALNAC3	0	1.43959	0.535	0.218	0	nephron cells
SRGAP1	0	1.42548	0.79	0.372	0	nephron cells
TJP1	0	1.42018	0.813	0.486	0	nephron cells
AIF1L	0	1.4123	0.814	0.195	0	nephron cells
NPNT	0	1.38549	0.586	0.067	0	nephron cells
OLFM3	0	1.38518	0.554	0.191	0	nephron cells
MAGI2	0	1.36911	0.696	0.314	0	nephron cells
CLDN3	0	1.34144	0.676	0.112	0	nephron cells
EIF3M	0	1.33427	0.961	0.841	0	nephron cells
CD151	0	1.33116	0.925	0.562	0	nephron cells
SERINC5	0	1.32947	0.659	0.203	0	nephron cells
CKB	0	1.32853	0.818	0.352	0	nephron cells
JUN	0	1.32741	0.923	0.779	0	nephron cells
IGFBP7	1.28007e-296	1.29441	0.85	0.677	2.75713e-292	nephron cells
EPCAM	0	1.28515	0.665	0.183	0	nephron cells
CPXM1	0	1.28223	0.89	0.688	0	nephron cells
AQP3	0	1.27861	0.536	0.059	0	nephron cells
EZR	0	1.26966	0.804	0.248	0	nephron cells
SLC9A3R2	0	1.26311	0.755	0.454	0	nephron cells
S100A4	0	1.25167	0.606	0.284	0	nephron cells
EFNB1	0	1.23089	0.789	0.408	0	nephron cells
PCBD1	0	1.22983	0.862	0.444	0	nephron cells
ST3GAL6	0	1.22303	0.549	0.131	0	nephron cells
EPHX1	0	1.20007	0.739	0.344	0	nephron cells
DSC2	0	1.19978	0.666	0.082	0	nephron cells
MIR503HG	0	1.18286	0.822	0.443	0	nephron cells
ANXA1	8.18001e-262	1.16993	0.661	0.47	1.76189e-257	nephron cells
IL1R1	0	1.16795	0.541	0.09	0	nephron cells
TXNIP	0	1.16305	0.843	0.625	0	nephron cells
PCP4	1.40051e-145	1.1614	0.394	0.208	3.01655e-141	nephron cells
DDR1	0	1.16127	0.756	0.205	0	nephron cells
TYRO3	0	1.15896	0.687	0.25	0	nephron cells
KLK6	0	1.15611	0.574	0.084	0	nephron cells
VWA1	0	1.15466	0.764	0.317	0	nephron cells
HIPK2	0	1.14803	0.81	0.441	0	nephron cells
MPC2	0	1.133	0.749	0.501	0	nephron cells
SLC48A1	0	1.12459	0.599	0.171	0	nephron cells
CD24	2.60873e-192	1.12361	0.596	0.381	5.61895e-188	nephron cells
PTH1R	4.99871e-240	1.12095	0.585	0.392	1.07667e-235	nephron cells
PON2	0	1.12016	0.833	0.408	0	nephron cells
NPW	1.62775e-62	1.10929	0.623	0.545	3.50601e-58	nephron cells
ARMH4	0	1.10873	0.58	0.254	0	nephron cells
NTNG1	9.7069e-289	1.10763	0.416	0.165	2.09077e-284	nephron cells
LEPROT	0	1.10561	0.893	0.672	0	nephron cells
ENPEP	0	1.1046	0.502	0.066	0	nephron cells
PLA2R1	0	1.10148	0.465	0.09	0	nephron cells
FOXD1	0	1.09653	0.442	0.073	0	nephron cells
NEBL	0	1.0864	0.55	0.06	0	nephron cells
TM7SF2	0	1.08222	0.749	0.232	0	nephron cells
BSG	0	1.07709	0.967	0.836	0	nephron cells
TNNI1	0	1.06992	0.595	0.294	0	nephron cells
SLC9A3R1	0	1.06539	0.77	0.266	0	nephron cells
CLEC18A	0	1.06406	0.465	0.099	0	nephron cells
BMP7	0	1.05943	0.664	0.117	0	nephron cells
DCDC2	0	1.05475	0.517	0.049	0	nephron cells
SEMA3B	0	1.05371	0.611	0.105	0	nephron cells
LHX1	0	1.05143	0.462	0.033	0	nephron cells
ARHGAP28	0	1.05079	0.614	0.258	0	nephron cells
CTSD	0	1.04316	0.912	0.634	0	nephron cells
SNCA	0	1.04147	0.684	0.165	0	nephron cells
VAMP2	0	1.03625	0.867	0.596	0	nephron cells
ARHGEF3	0	1.03428	0.522	0.155	0	nephron cells
KIRREL1	0	1.03363	0.642	0.225	0	nephron cells
ODC1	0	1.03147	0.899	0.675	0	nephron cells
TPPP3	0	1.02883	0.479	0.117	0	nephron cells
RAB11FIP1	0	1.0274	0.621	0.113	0	nephron cells
CGNL1	0	1.02582	0.574	0.141	0	nephron cells
KLRB1	0	1.0044	0.469	0.053	0	nephron cells
ATP5IF1	0	1.00245	0.949	0.858	0	nephron cells
ARHGAP29	0	1.00111	0.752	0.216	0	nephron cells
NECTIN2	0	0.991389	0.863	0.512	0	nephron cells
TSPAN12	0	0.984334	0.632	0.228	0	nephron cells
ZFP36L2	0	0.982655	0.857	0.578	0	nephron cells
SPP1	1.71455e-142	0.982371	0.326	0.159	3.69298e-138	nephron cells
SELENOP	0	0.980001	0.817	0.552	0	nephron cells
TSPAN3	0	0.970653	0.928	0.746	0	nephron cells
HSPA6	2.30921e-143	0.970472	0.63	0.456	4.97381e-139	nephron cells
ROBO2	0	0.967597	0.615	0.308	0	nephron cells
FOXC1	0	0.963945	0.751	0.396	0	nephron cells
EPB41L5	0	0.961704	0.686	0.196	0	nephron cells
CST3	0	0.95809	0.934	0.775	0	nephron cells
SLC16A1	7.85351e-288	0.955648	0.58	0.338	1.69157e-283	nephron cells
GAS6	0	0.955067	0.568	0.114	0	nephron cells
PPP1R16A	0	0.954142	0.717	0.259	0	nephron cells
HES4	0	0.952689	0.859	0.6	0	nephron cells
IQGAP2	0	0.952556	0.553	0.252	0	nephron cells
RBPMS	0	0.950937	0.81	0.452	0	nephron cells
CITED2	0	0.949252	0.739	0.336	0	nephron cells
ATP6V0B	0	0.939947	0.922	0.764	0	nephron cells
ASS1	0	0.938188	0.571	0.098	0	nephron cells
RETREG1	0	0.930657	0.475	0.035	0	nephron cells
CTTNBP2	0	0.929496	0.602	0.141	0	nephron cells
TSC22D3	0	0.909197	0.772	0.544	0	nephron cells
HSPA1A	0	0.908076	0.997	0.983	0	nephron cells
PDLIM5	0	0.906081	0.694	0.31	0	nephron cells
ITGA3	0	0.905638	0.547	0.108	0	nephron cells
TARID	0	0.902757	0.426	0.044	0	nephron cells
DDN	0	0.90098	0.31	0.052	0	nephron cells
HMGN3	0	0.899492	0.973	0.9	0	nephron cells
ATP1A1	0	0.895989	0.744	0.392	0	nephron cells
IGFBP2	0	0.889801	0.976	0.847	0	nephron cells
DACH1	0	0.888521	0.675	0.31	0	nephron cells
MRGPRF	0	0.882801	0.399	0.035	0	nephron cells
BNIP3	8.46163e-238	0.882532	0.672	0.436	1.82255e-233	nephron cells
TCEAL2	0	0.87839	0.492	0.118	0	nephron cells
VAMP5	0	0.876421	0.701	0.436	0	nephron cells
SQOR	0	0.875019	0.5	0.049	0	nephron cells
JAG1	0	0.873224	0.596	0.287	0	nephron cells
TMEM266	0	0.871023	0.514	0.056	0	nephron cells
PARD6B	0	0.86577	0.585	0.067	0	nephron cells
CDC14A	0	0.863725	0.519	0.139	0	nephron cells
SYNPO	0	0.861646	0.53	0.173	0	nephron cells
CAST	0	0.861627	0.749	0.494	0	nephron cells
APLP2	0	0.857742	0.909	0.634	0	nephron cells
TESC	0	0.856476	0.442	0.08	0	nephron cells
CD59	0	0.855739	0.808	0.472	0	nephron cells
CDH6	9.54433e-273	0.851518	0.416	0.159	2.05575e-268	nephron cells
P3H2	0	0.84864	0.531	0.173	0	nephron cells
IFITM1	3.9388e-17	0.847476	0.339	0.302	8.48378e-13	nephron cells
EMX2	0	0.847307	0.396	0.062	0	nephron cells
FOLR1	0	0.846236	0.455	0.069	0	nephron cells
CAVIN2	0	0.84589	0.375	0.066	0	nephron cells
SMIM24	3.62488e-176	0.84462	0.298	0.116	7.80762e-172	nephron cells
PTPRQ	0	0.844513	0.399	0.029	0	nephron cells
PLD3	0	0.843783	0.956	0.862	0	nephron cells
PAPPA	0	0.841382	0.393	0.068	0	nephron cells
CLDN1	0	0.840348	0.465	0.038	0	nephron cells
ADAMTS1	1.95924e-270	0.835247	0.513	0.263	4.22001e-266	nephron cells
CD2AP	0	0.831049	0.618	0.24	0	nephron cells
FYN	0	0.827745	0.73	0.451	0	nephron cells
GALNT2	0	0.826414	0.592	0.234	0	nephron cells
ACTN4	0	0.825097	0.806	0.538	0	nephron cells
CD46	0	0.818424	0.77	0.42	0	nephron cells
FLRT3	0	0.817827	0.582	0.284	0	nephron cells
HTRA1	4.64889e-298	0.816694	0.725	0.475	1.00133e-293	nephron cells
COL18A1	0	0.81329	0.708	0.279	0	nephron cells
RASSF8	0	0.80572	0.623	0.345	0	nephron cells
FOXD2	0	0.802676	0.427	0.058	0	nephron cells
SLC37A4	0	0.801056	0.615	0.168	0	nephron cells
PRDX6	0	0.800827	0.966	0.885	0	nephron cells
CXADR	0	0.791691	0.639	0.132	0	nephron cells
HSPA1B	0	0.776643	0.888	0.719	0	nephron cells
NES	4.63965e-168	0.768035	0.626	0.513	9.99334e-164	nephron cells
RBMS1	0	0.767199	0.772	0.551	0	nephron cells
IGFBP4	6.88504e-299	0.766254	0.817	0.66	1.48297e-294	nephron cells
MT-CO2	0	0.754645	0.998	0.994	0	nephron cells
TRAC	0	0.746702	0.345	0.039	0	nephron cells
CXXC5	0	0.744658	0.91	0.639	0	nephron cells
ANXA4	4.46639e-266	0.744286	0.485	0.233	9.62016e-262	nephron cells
TUBB4B	0	0.739623	0.931	0.772	0	nephron cells
ADAMTS9	0	0.732803	0.61	0.2	0	nephron cells
LRPAP1	0	0.732399	0.842	0.573	0	nephron cells
BEX2	0	0.727551	0.713	0.348	0	nephron cells
PARD3B	0	0.72623	0.468	0.066	0	nephron cells
FRMD1	0	0.718219	0.379	0.025	0	nephron cells
PERP	0	0.711768	0.565	0.136	0	nephron cells
PLCE1	0	0.71127	0.465	0.149	0	nephron cells
TST	0	0.711114	0.646	0.264	0	nephron cells
NKAIN4	0	0.709107	0.484	0.168	0	nephron cells
FRAS1	0	0.697922	0.571	0.214	0	nephron cells
PDE4DIP	0	0.697325	0.514	0.183	0	nephron cells
RASSF8-AS1	0	0.696065	0.58	0.227	0	nephron cells
RASSF7	0	0.695312	0.519	0.079	0	nephron cells
SLC39A4	2.45391e-292	0.695239	0.47	0.187	5.28548e-288	nephron cells
DUSP1	7.74453e-166	0.691773	0.621	0.424	1.6681e-161	nephron cells
THSD7A	2.05263e-95	0.688955	0.529	0.399	4.42116e-91	nephron cells
PDLIM2	1.48836e-176	0.68813	0.702	0.584	3.20578e-172	nephron cells
TMEM106B	0	0.686136	0.718	0.435	0	nephron cells
AIG1	0	0.685879	0.671	0.37	0	nephron cells
GPC3	4.38165e-248	0.685206	0.88	0.711	9.43763e-244	nephron cells
COMT	0	0.683917	0.646	0.302	0	nephron cells
S100A13	0	0.682781	0.875	0.706	0	nephron cells
CADM1	0	0.682426	0.865	0.622	0	nephron cells
F2R	1.08863e-237	0.680949	0.632	0.404	2.34479e-233	nephron cells
NDRG2	1.94552e-289	0.680537	0.566	0.295	4.19046e-285	nephron cells
HEPN1	0	0.68018	0.347	0.023	0	nephron cells
MYH9	0	0.679928	0.749	0.46	0	nephron cells
CRB2	0	0.678922	0.456	0.054	0	nephron cells
TSTD1	0	0.675896	0.569	0.156	0	nephron cells
CD164	0	0.675291	0.869	0.655	0	nephron cells
DAPL1	2.27219e-179	0.674343	0.246	0.071	4.89408e-175	nephron cells
PAX2	0	0.674189	0.394	0.034	0	nephron cells
TRIM8	0	0.67413	0.659	0.308	0	nephron cells
PAWR	0	0.672809	0.577	0.204	0	nephron cells
REEP5	0	0.672437	0.751	0.461	0	nephron cells
SLC25A4	0	0.672101	0.659	0.253	0	nephron cells
TMEM179B	0	0.670987	0.731	0.411	0	nephron cells
TMED4	0	0.669295	0.821	0.559	0	nephron cells
ARMCX3	0	0.666265	0.833	0.643	0	nephron cells
P4HTM	0	0.66583	0.633	0.244	0	nephron cells
MT-CO1	0	0.665648	0.999	0.997	0	nephron cells
LAMA5	0	0.664948	0.492	0.108	0	nephron cells
LYPD1	3.69096e-134	0.662771	0.39	0.212	7.94995e-130	nephron cells
CANX	0	0.658926	0.912	0.748	0	nephron cells
FXYD2	1.85803e-196	0.658398	0.269	0.081	4.00201e-192	nephron cells
HOXD1	0	0.65627	0.41	0.063	0	nephron cells
PPP1R15A	1.66283e-149	0.654691	0.757	0.613	3.58158e-145	nephron cells
TNNT2	0	0.653059	0.338	0.032	0	nephron cells
LINC00472	0	0.652957	0.488	0.067	0	nephron cells
FBXO21	0	0.6521	0.619	0.34	0	nephron cells
TUBB2A	4.15181e-210	0.651854	0.601	0.386	8.94259e-206	nephron cells
NPR1	0	0.649346	0.444	0.06	0	nephron cells
AMN	2.97508e-141	0.648705	0.222	0.073	6.40803e-137	nephron cells
TSPAN2	4.22781e-146	0.647221	0.397	0.217	9.10627e-142	nephron cells
ATP6AP1	0	0.644368	0.798	0.52	0	nephron cells
GPX3	0	0.643008	0.389	0.084	0	nephron cells
ECHDC2	0	0.642056	0.519	0.092	0	nephron cells
MT-ATP6	0	0.637151	0.998	0.995	0	nephron cells
CLDN7	0	0.635852	0.396	0.074	0	nephron cells
TMEM150C	0	0.633344	0.407	0.071	0	nephron cells
ATOX1	0	0.632109	0.896	0.773	0	nephron cells
HINT1	0	0.631869	0.984	0.969	0	nephron cells
NR2F6	0	0.631397	0.821	0.567	0	nephron cells
MGAT4B	0	0.630561	0.717	0.399	0	nephron cells
TMEM59	0	0.629665	0.906	0.741	0	nephron cells
PTGR1	2.00012e-197	0.628951	0.793	0.668	4.30806e-193	nephron cells
MVB12A	0	0.628804	0.777	0.556	0	nephron cells
MALAT1	0	0.627824	1	0.998	0	nephron cells
ARL4C	3.96746e-193	0.627054	0.36	0.148	8.54551e-189	nephron cells
CEBPD	0	0.625725	0.438	0.123	0	nephron cells
MT-CO3	0	0.625245	0.996	0.995	0	nephron cells
ZBTB20	0	0.624632	0.56	0.24	0	nephron cells
CYB5A	1.39479e-148	0.624039	0.576	0.423	3.00423e-144	nephron cells
GLS	0	0.620923	0.643	0.344	0	nephron cells
YBX3	0	0.620766	0.83	0.593	0	nephron cells
S100A16	0	0.618003	0.691	0.265	0	nephron cells
ANXA2	1.6873e-221	0.615064	0.933	0.863	3.63428e-217	nephron cells
SLC2A1	3.1721e-148	0.613799	0.312	0.131	6.83239e-144	nephron cells
CTSL	0	0.613061	0.718	0.446	0	nephron cells
FKBP2	0	0.608212	0.856	0.691	0	nephron cells
HSP90AA1	0	0.605891	0.997	0.987	0	nephron cells
GRN	9.2952e-304	0.605079	0.823	0.63	2.00209e-299	nephron cells
ATP6V1G1	0	0.60466	0.968	0.899	0	nephron cells
AQP7	0	0.604449	0.403	0.039	0	nephron cells
NTRK2	0	0.603328	0.54	0.225	0	nephron cells
TMBIM6	0	0.60299	0.954	0.86	0	nephron cells
DSG2	0	0.602112	0.466	0.098	0	nephron cells
FRMD4B	0	0.600348	0.543	0.167	0	nephron cells
ARHGEF12	3.08968e-271	0.599781	0.659	0.43	6.65487e-267	nephron cells
FAT1	0	0.599026	0.675	0.342	0	nephron cells
PABPN1	0	0.598975	0.784	0.553	0	nephron cells
TBXAS1	0	0.59734	0.438	0.095	0	nephron cells
DDRGK1	0	0.595702	0.734	0.446	0	nephron cells
STXBP2	0	0.595075	0.482	0.048	0	nephron cells
SARAF	0	0.59443	0.887	0.714	0	nephron cells
NDUFA5	0	0.591794	0.838	0.65	0	nephron cells
KCNH2	0	0.591242	0.447	0.171	0	nephron cells
RTN3	0	0.590158	0.752	0.462	0	nephron cells
HLA-A	1.83532e-283	0.589454	0.883	0.756	3.95309e-279	nephron cells
QPRT	1.18541e-275	0.589014	0.899	0.762	2.55325e-271	nephron cells
MAL2	0	0.587556	0.363	0.035	0	nephron cells
AGRN	0	0.585208	0.618	0.282	0	nephron cells
ERBB4	0	0.584928	0.333	0.03	0	nephron cells
SPATS2L	1.17842e-299	0.583781	0.693	0.448	2.53819e-295	nephron cells
NDUFC1	0	0.5832	0.852	0.655	0	nephron cells
ZBTB7C	0	0.582162	0.376	0.026	0	nephron cells
HIST3H2A	4.55585e-300	0.581727	0.526	0.242	9.81284e-296	nephron cells
GUCY1B1	0	0.580237	0.591	0.29	0	nephron cells
PSAP	0	0.579898	0.934	0.803	0	nephron cells
HPN	6.11711e-214	0.579641	0.236	0.051	1.31756e-209	nephron cells
GPHN	0	0.579127	0.459	0.125	0	nephron cells
CYBA	2.11117e-287	0.57885	0.806	0.634	4.54724e-283	nephron cells
NEAT1	7.26282e-287	0.578139	0.923	0.796	1.56434e-282	nephron cells
DLG2	0	0.575966	0.338	0.056	0	nephron cells
DAB2	1.07552e-291	0.572986	0.546	0.263	2.31656e-287	nephron cells
MT-CYB	0	0.572266	0.996	0.995	0	nephron cells
CLDN4	1.42052e-192	0.571239	0.271	0.08	3.05965e-188	nephron cells
C1QTNF12	4.12458e-276	0.570405	0.364	0.113	8.88394e-272	nephron cells
NEU1	0	0.570304	0.642	0.352	0	nephron cells
MSI2	0	0.569077	0.611	0.319	0	nephron cells
LITAF	2.57268e-283	0.56875	0.676	0.416	5.54129e-279	nephron cells
ETFB	6.27887e-259	0.568238	0.839	0.687	1.35241e-254	nephron cells
SMIM1	0	0.568005	0.442	0.113	0	nephron cells
SDC2	3.17872e-191	0.567586	0.753	0.562	6.84664e-187	nephron cells
TRAM2	0	0.566193	0.443	0.142	0	nephron cells
GPD1	0	0.565551	0.369	0.031	0	nephron cells
GPC6	0	0.564996	0.621	0.323	0	nephron cells
MGST1	1.17325e-203	0.56353	0.626	0.409	2.52707e-199	nephron cells
ANAPC16	0	0.562104	0.868	0.702	0	nephron cells
PARD6G	0	0.561546	0.496	0.188	0	nephron cells
STX7	0	0.559787	0.621	0.331	0	nephron cells
SPTAN1	0	0.559144	0.692	0.427	0	nephron cells
MSMO1	3.48709e-239	0.557095	0.674	0.418	7.51085e-235	nephron cells
LINC00958	0	0.556461	0.414	0.032	0	nephron cells
G0S2	1.27066e-111	0.556125	0.213	0.082	2.73688e-107	nephron cells
NPC2	0	0.55612	0.865	0.703	0	nephron cells
LAMC1	1.39799e-303	0.556042	0.592	0.308	3.01114e-299	nephron cells
LGALS3BP	0	0.555872	0.581	0.257	0	nephron cells
HOOK1	0	0.554704	0.36	0.026	0	nephron cells
CPEB4	0	0.554102	0.46	0.136	0	nephron cells
SORL1	0	0.553454	0.349	0.046	0	nephron cells
JUP	0	0.552797	0.673	0.34	0	nephron cells
NME3	1.00833e-250	0.551132	0.754	0.528	2.17184e-246	nephron cells
TSPAN33	0	0.550992	0.434	0.054	0	nephron cells
DPP4	1.95211e-290	0.550349	0.275	0.046	4.20465e-286	nephron cells
NDFIP1	0	0.549304	0.853	0.664	0	nephron cells
PSME1	0	0.549097	0.764	0.53	0	nephron cells
EMC10	0	0.548519	0.817	0.597	0	nephron cells
ADI1	1.77473e-285	0.548252	0.732	0.508	3.8226e-281	nephron cells
CCPG1	0	0.548036	0.62	0.319	0	nephron cells
KANK1	0	0.54782	0.427	0.108	0	nephron cells
HSBP1L1	0	0.545558	0.414	0.053	0	nephron cells
PPP1R1A	0	0.544762	0.399	0.083	0	nephron cells
NOTCH2	2.24177e-242	0.544631	0.585	0.339	4.82855e-238	nephron cells
FRY	0	0.544487	0.355	0.074	0	nephron cells
ASAH1	0	0.544168	0.746	0.508	0	nephron cells
FRMD3	0	0.543981	0.356	0.041	0	nephron cells
RBM47	0	0.543903	0.379	0.029	0	nephron cells
SH3GLB2	0	0.543641	0.629	0.302	0	nephron cells
SBSPON	3.7316e-274	0.542591	0.366	0.114	8.03749e-270	nephron cells
B4GAT1	0	0.542133	0.608	0.29	0	nephron cells
DNPH1	9.68875e-300	0.542085	0.743	0.51	2.08686e-295	nephron cells
MAPK10	0	0.541846	0.58	0.221	0	nephron cells
GABARAPL2	2.14002e-307	0.539655	0.867	0.706	4.60938e-303	nephron cells
GCHFR	2.58845e-280	0.538502	0.457	0.175	5.57526e-276	nephron cells
ALCAM	1.9758e-238	0.537731	0.525	0.256	4.25567e-234	nephron cells
PTPN13	0	0.536241	0.574	0.281	0	nephron cells
CAPZA2	0	0.534437	0.783	0.543	0	nephron cells
PLXNB2	1.1769e-301	0.533191	0.641	0.362	2.53492e-297	nephron cells
TMEM205	0	0.532632	0.755	0.501	0	nephron cells
DNAJB1	1.82029e-149	0.531887	0.897	0.772	3.92073e-145	nephron cells
DNAJB9	0	0.531681	0.559	0.265	0	nephron cells
SELENOT	0	0.529929	0.725	0.463	0	nephron cells
CA10	7.87199e-286	0.528503	0.338	0.087	1.69555e-281	nephron cells
CLTB	7.92275e-231	0.527831	0.784	0.601	1.70648e-226	nephron cells
LSR	0	0.526789	0.477	0.106	0	nephron cells
S100A10	2.40368e-122	0.526042	0.686	0.53	5.17728e-118	nephron cells
SYNGR2	0	0.525783	0.447	0.069	0	nephron cells
ATP6AP2	0	0.525524	0.845	0.664	0	nephron cells
TMEM176B	1.4194e-179	0.52506	0.235	0.064	3.05724e-175	nephron cells
FREM2	0	0.523738	0.37	0.047	0	nephron cells
C6orf203	4.95557e-288	0.522251	0.598	0.334	1.06738e-283	nephron cells
BEX4	4.23649e-280	0.521312	0.875	0.72	9.12498e-276	nephron cells
CFH	5.82162e-66	0.520729	0.305	0.194	1.25392e-61	nephron cells
GATM	0	0.520532	0.372	0.055	0	nephron cells
METRNL	0	0.520097	0.561	0.227	0	nephron cells
SYTL1	0	0.5197	0.377	0.055	0	nephron cells
CLEC18B	0	0.519506	0.323	0.055	0	nephron cells
DCXR	2.31867e-222	0.518261	0.792	0.622	4.99418e-218	nephron cells
IFNAR1	2.69367e-269	0.517229	0.593	0.333	5.80191e-265	nephron cells
TMEM178A	0	0.517216	0.372	0.062	0	nephron cells
SULT1C2	0	0.516867	0.397	0.043	0	nephron cells
DAG1	0	0.516771	0.504	0.172	0	nephron cells
C5orf15	1.70954e-276	0.516749	0.624	0.37	3.68219e-272	nephron cells
PLAC1	0	0.516324	0.453	0.146	0	nephron cells
CNDP2	0	0.515301	0.583	0.291	0	nephron cells
TMEM176A	5.44515e-140	0.515009	0.208	0.063	1.17283e-135	nephron cells
LAMP2	8.14801e-295	0.514021	0.73	0.486	1.755e-290	nephron cells
NRGN	7.47308e-156	0.512813	0.348	0.161	1.60963e-151	nephron cells
SUCO	7.6135e-233	0.512515	0.629	0.4	1.63987e-228	nephron cells
TMBIM4	5.61959e-267	0.511649	0.804	0.624	1.2104e-262	nephron cells
WNT2B	8.12385e-248	0.511184	0.325	0.097	1.7498e-243	nephron cells
PGK1	6.05894e-123	0.510454	0.85	0.731	1.30503e-118	nephron cells
KIF12	0	0.510121	0.318	0.045	0	nephron cells
MSRB1	4.50668e-238	0.509486	0.463	0.216	9.70694e-234	nephron cells
PLPP3	0	0.507873	0.454	0.144	0	nephron cells
OCIAD1	0	0.507493	0.879	0.744	0	nephron cells
HNF1B	0	0.504742	0.263	0.023	0	nephron cells
ZDHHC12	0	0.50431	0.467	0.102	0	nephron cells
NRIP2	1.54177e-285	0.503978	0.358	0.106	3.32081e-281	nephron cells
GSN	5.9145e-189	0.503821	0.677	0.499	1.27392e-184	nephron cells
AGTRAP	5.86361e-303	0.503786	0.61	0.327	1.26296e-298	nephron cells
HSP90B1	1.44967e-265	0.503207	0.968	0.898	3.12245e-261	nephron cells
IL13RA1	8.09848e-276	0.503099	0.523	0.257	1.74433e-271	nephron cells
FAH	2.89344e-224	0.502921	0.389	0.157	6.23218e-220	nephron cells
SERINC1	3.4316e-282	0.502255	0.694	0.443	7.39132e-278	nephron cells
CDIPT	1.89633e-299	0.501731	0.655	0.382	4.08451e-295	nephron cells
CTSZ	0	0.50132	0.628	0.306	0	nephron cells
MT-ND4	0	0.501127	0.997	0.995	0	nephron cells
MT-ND3	4.37708e-279	0.500743	0.993	0.981	9.42779e-275	nephron cells
PTPRF	0	0.500373	0.538	0.218	0	nephron cells
DOC2B	0	0.499624	0.346	0.055	0	nephron cells
UGCG	2.51688e-277	0.499003	0.511	0.241	5.4211e-273	nephron cells
BCAP31	0	0.498297	0.837	0.652	0	nephron cells
LRP10	0	0.498245	0.602	0.31	0	nephron cells
CYSTM1	3.00607e-283	0.498132	0.573	0.303	6.47477e-279	nephron cells
TAX1BP1	8.80867e-290	0.497935	0.825	0.618	1.8973e-285	nephron cells
ITGA6	0	0.497473	0.417	0.081	0	nephron cells
AGPAT2	4.39566e-286	0.496626	0.604	0.32	9.4678e-282	nephron cells
CELF2	0	0.496232	0.428	0.116	0	nephron cells
MYL9	2.18784e-172	0.494697	0.824	0.666	4.71239e-168	nephron cells
KIRREL2	0	0.494487	0.336	0.025	0	nephron cells
SQSTM1	8.15611e-223	0.494422	0.737	0.516	1.75674e-218	nephron cells
CCNDBP1	0	0.492753	0.494	0.173	0	nephron cells
SH3RF1	0	0.492711	0.415	0.102	0	nephron cells
SLBP	6.85582e-250	0.49268	0.652	0.407	1.47667e-245	nephron cells
RPN2	1.79525e-299	0.490628	0.861	0.704	3.86678e-295	nephron cells
HLA-DMB	0	0.490047	0.304	0.031	0	nephron cells
GULP1	1.95157e-263	0.487999	0.51	0.237	4.20349e-259	nephron cells
SEC11C	8.73691e-301	0.487882	0.607	0.32	1.88184e-296	nephron cells
CD9	2.00155e-234	0.485877	0.476	0.218	4.31114e-230	nephron cells
APOE	2.45703e-11	0.485245	0.873	0.831	5.2922e-07	nephron cells
SLC39A10	6.8725e-255	0.484106	0.745	0.515	1.48027e-250	nephron cells
UNC119	1.60227e-213	0.483266	0.697	0.485	3.45114e-209	nephron cells
STT3B	1.47515e-218	0.482015	0.669	0.449	3.17732e-214	nephron cells
ERI3	1.08992e-250	0.481777	0.763	0.565	2.34758e-246	nephron cells
COX14	2.36166e-243	0.48118	0.683	0.454	5.08677e-239	nephron cells
PDE6B	0	0.481003	0.382	0.06	0	nephron cells
ITGB8	0	0.479845	0.381	0.061	0	nephron cells
SKP1	0	0.478645	0.977	0.942	0	nephron cells
EPS8L2	0	0.478155	0.339	0.035	0	nephron cells
HSPH1	1.81681e-91	0.47794	0.753	0.634	3.91322e-87	nephron cells
C11orf54	5.21192e-274	0.47791	0.51	0.245	1.12259e-269	nephron cells
GINM1	7.81563e-246	0.477368	0.716	0.491	1.68341e-241	nephron cells
PCSK1N	5.93597e-17	0.477273	0.399	0.352	1.27855e-12	nephron cells
RFLNB	1.80685e-233	0.477043	0.397	0.154	3.89178e-229	nephron cells
GAS1	1.031e-119	0.476977	0.466	0.294	2.22067e-115	nephron cells
WASL	2.17779e-217	0.476564	0.649	0.426	4.69073e-213	nephron cells
RNF181	3.85094e-255	0.476525	0.793	0.617	8.29455e-251	nephron cells
UGT2B7	0	0.476456	0.267	0.028	0	nephron cells
ITM2C	1.67682e-210	0.475696	0.964	0.934	3.61171e-206	nephron cells
TNNT1	1.64716e-289	0.475162	0.341	0.086	3.54783e-285	nephron cells
NDUFB2	6.62417e-240	0.474476	0.928	0.863	1.42678e-235	nephron cells
ALDH9A1	3.3652e-287	0.472132	0.671	0.408	7.24831e-283	nephron cells
SPARC	2.88672e-177	0.471703	0.932	0.847	6.21771e-173	nephron cells
ACAA2	4.25386e-38	0.471586	0.583	0.531	9.16238e-34	nephron cells
SFXN2	0	0.471156	0.389	0.077	0	nephron cells
S100A1	7.00305e-293	0.471064	0.329	0.072	1.50839e-288	nephron cells
DSTN	4.54934e-305	0.47098	0.945	0.859	9.79883e-301	nephron cells
AP000432.1	7.10334e-93	0.470292	0.116	0.025	1.52999e-88	nephron cells
TMEM30A	3.63571e-245	0.467569	0.609	0.355	7.83095e-241	nephron cells
TRAM1	2.59501e-256	0.467113	0.736	0.51	5.58938e-252	nephron cells
TAPBP	1.61162e-296	0.466883	0.508	0.216	3.47127e-292	nephron cells
AMIGO2	0	0.465276	0.344	0.053	0	nephron cells
SPON2	2.44634e-229	0.463687	0.281	0.07	5.26918e-225	nephron cells
CA11	3.07036e-296	0.46338	0.409	0.137	6.61326e-292	nephron cells
ID4	3.71953e-167	0.46307	0.769	0.591	8.01149e-163	nephron cells
TCTN1	0	0.462773	0.581	0.279	0	nephron cells
PRKAA2	0	0.462433	0.379	0.035	0	nephron cells
PCMTD2	8.65943e-217	0.461521	0.583	0.347	1.86515e-212	nephron cells
B3GAT3	1.22911e-212	0.460776	0.698	0.478	2.64739e-208	nephron cells
RAB6B	0	0.460499	0.383	0.054	0	nephron cells
HMGCS1	3.765e-169	0.460147	0.668	0.442	8.10944e-165	nephron cells
TSPAN4	1.51441e-206	0.45888	0.655	0.435	3.26188e-202	nephron cells
SPINT1	0	0.4583	0.349	0.066	0	nephron cells
AKR1C3	2.42569e-143	0.45819	0.208	0.062	5.22469e-139	nephron cells
JTB	1.12065e-269	0.457745	0.793	0.59	2.41376e-265	nephron cells
ATP2C1	4.194e-257	0.457591	0.511	0.253	9.03346e-253	nephron cells
APRT	5.79106e-232	0.456382	0.842	0.69	1.24734e-227	nephron cells
PGAM2	4.9448e-299	0.456026	0.312	0.061	1.06506e-294	nephron cells
SDC4	9.75101e-261	0.455744	0.411	0.155	2.10027e-256	nephron cells
HOXA7	5.23677e-268	0.454809	0.543	0.264	1.12795e-263	nephron cells
APOA1	1.00266e-95	0.454608	0.216	0.09	2.15963e-91	nephron cells
HAGH	4.11244e-276	0.453735	0.602	0.325	8.85779e-272	nephron cells
SLC6A13	0	0.45342	0.274	0.034	0	nephron cells
NDRG1	3.04721e-263	0.453065	0.428	0.159	6.56338e-259	nephron cells
MYL12B	0	0.451843	0.965	0.907	0	nephron cells
LAPTM4B	1.06358e-262	0.451736	0.864	0.688	2.29084e-258	nephron cells
CCBE1	1.37479e-290	0.450798	0.321	0.071	2.96115e-286	nephron cells
DNAJB4	7.13051e-142	0.449575	0.476	0.283	1.53584e-137	nephron cells
PDZK1	1.02484e-231	0.448699	0.216	0.031	2.2074e-227	nephron cells
OLFML2A	0	0.446553	0.316	0.051	0	nephron cells
ARHGAP24	2.3297e-273	0.445688	0.517	0.236	5.01795e-269	nephron cells
MGAT5	1.0939e-217	0.445675	0.373	0.149	2.35616e-213	nephron cells
CAMK2N1	2.58521e-86	0.445625	0.415	0.287	5.56828e-82	nephron cells
COX5B	2.3299e-234	0.445091	0.92	0.856	5.01837e-230	nephron cells
TMEM132A	1.3813e-190	0.443837	0.609	0.392	2.97518e-186	nephron cells
TMCC3	0	0.443201	0.371	0.088	0	nephron cells
IFITM3	2.5221e-20	0.443144	0.902	0.93	5.43236e-16	nephron cells
PCMT1	3.65346e-214	0.442728	0.774	0.582	7.8692e-210	nephron cells
HSPA12A	0	0.442561	0.357	0.075	0	nephron cells
ADGRV1	0	0.442347	0.379	0.073	0	nephron cells
EMX2OS	8.84659e-295	0.440625	0.258	0.032	1.90547e-290	nephron cells
MCC	5.54005e-247	0.439395	0.41	0.162	1.19327e-242	nephron cells
PLEKHA1	9.77495e-224	0.439378	0.583	0.333	2.10543e-219	nephron cells
PPP1R9A	0	0.438376	0.425	0.122	0	nephron cells
CHD7	3.55027e-279	0.438216	0.52	0.23	7.64694e-275	nephron cells
PRR13	3.90501e-238	0.437078	0.632	0.39	8.411e-234	nephron cells
LAMTOR5	1.14954e-246	0.436835	0.898	0.809	2.47599e-242	nephron cells
KAZN	5.55425e-224	0.436678	0.519	0.272	1.19633e-219	nephron cells
ECI1	1.56089e-206	0.435827	0.72	0.523	3.36199e-202	nephron cells
HSPE1	1.44982e-199	0.435803	0.94	0.879	3.12277e-195	nephron cells
RBFOX1	0	0.43491	0.307	0.033	0	nephron cells
CCDC198	2.45705e-261	0.434809	0.232	0.029	5.29224e-257	nephron cells
ZDHHC6	7.60916e-178	0.434242	0.475	0.261	1.63894e-173	nephron cells
ZNRF3	0	0.433713	0.384	0.078	0	nephron cells
SLC16A10	0	0.433345	0.328	0.021	0	nephron cells
SEC62	1.13074e-184	0.432915	0.833	0.697	2.43551e-180	nephron cells
TECR	1.54725e-230	0.432545	0.846	0.705	3.33263e-226	nephron cells
RAB3IP	0	0.43072	0.363	0.078	0	nephron cells
HERPUD1	4.02611e-189	0.43064	0.63	0.405	8.67185e-185	nephron cells
P4HA2	2.65143e-208	0.430238	0.519	0.282	5.71091e-204	nephron cells
LAMB2	1.21919e-189	0.428906	0.54	0.315	2.62602e-185	nephron cells
ARL1	7.60452e-230	0.428506	0.763	0.56	1.63794e-225	nephron cells
WWC2	1.4738e-307	0.42804	0.453	0.166	3.17442e-303	nephron cells
GMDS	2.79696e-173	0.427596	0.596	0.379	6.02438e-169	nephron cells
CBLB	3.95351e-185	0.427508	0.502	0.284	8.51546e-181	nephron cells
YPEL3	3.0545e-198	0.427097	0.648	0.423	6.57908e-194	nephron cells
RNH1	1.01182e-199	0.426447	0.853	0.697	2.17935e-195	nephron cells
ARL3	1.20751e-219	0.424312	0.809	0.64	2.60086e-215	nephron cells
TSC22D1	1.13524e-160	0.422984	0.917	0.844	2.4452e-156	nephron cells
BTG2	1.16932e-243	0.421407	0.401	0.151	2.51859e-239	nephron cells
CRYL1	1.83427e-206	0.421177	0.318	0.11	3.95084e-202	nephron cells
HOTAIRM1	3.61075e-237	0.420622	0.491	0.236	7.7772e-233	nephron cells
APOPT1	7.53648e-202	0.419933	0.702	0.501	1.62328e-197	nephron cells
ECHS1	2.66716e-140	0.418201	0.725	0.583	5.7448e-136	nephron cells
ELF3	3.4765e-213	0.417538	0.204	0.029	7.48804e-209	nephron cells
TRIM54	0	0.416826	0.243	0.017	0	nephron cells
SH3BP5	2.90443e-222	0.416805	0.618	0.385	6.25586e-218	nephron cells
PSMD6	1.79424e-177	0.416047	0.743	0.56	3.86462e-173	nephron cells
DPPA4	5.26826e-122	0.415219	0.561	0.386	1.13473e-117	nephron cells
ZBTB10	9.09541e-238	0.414079	0.517	0.262	1.95906e-233	nephron cells
GCSH	1.36126e-219	0.413233	0.771	0.587	2.93203e-215	nephron cells
RHEB	3.98919e-203	0.412885	0.85	0.702	8.59231e-199	nephron cells
PKM	1.4144e-203	0.411681	0.913	0.796	3.04648e-199	nephron cells
OAZ1	7.28901e-248	0.411589	0.953	0.897	1.56998e-243	nephron cells
ANKRD65	0	0.410413	0.332	0.06	0	nephron cells
SKAP2	7.33802e-236	0.408718	0.519	0.263	1.58054e-231	nephron cells
PNKD	5.08266e-189	0.40829	0.8	0.639	1.09475e-184	nephron cells
LMAN2	1.40552e-212	0.407753	0.842	0.701	3.02735e-208	nephron cells
TSPAN6	5.35064e-230	0.407417	0.721	0.501	1.15247e-225	nephron cells
TRAPPC6A	3.12507e-229	0.40717	0.599	0.342	6.73108e-225	nephron cells
LMX1B	0	0.406752	0.275	0.015	0	nephron cells
CELSR2	0	0.405357	0.337	0.044	0	nephron cells
UBB	9.72934e-143	0.40535	0.988	0.983	2.0956e-138	nephron cells
CST5	0	0.405113	0.246	0.018	0	nephron cells
AKT2	1.65341e-214	0.40422	0.564	0.315	3.56128e-210	nephron cells
ORC4	2.87043e-237	0.402311	0.591	0.336	6.18261e-233	nephron cells
XBP1	1.91738e-174	0.40153	0.595	0.381	4.12984e-170	nephron cells
ZDHHC2	0	0.401229	0.361	0.068	0	nephron cells
CIB1	6.32407e-189	0.401035	0.631	0.41	1.36214e-184	nephron cells
RAB7A	2.42798e-214	0.401024	0.745	0.539	5.22962e-210	nephron cells
NAT14	2.41373e-193	0.401	0.715	0.5	5.19894e-189	nephron cells
TEX264	2.64448e-224	0.400564	0.606	0.361	5.69595e-220	nephron cells
POU3F3	2.06379e-304	0.400562	0.274	0.038	4.44519e-300	nephron cells
TMCO1	4.27681e-204	0.400546	0.786	0.613	9.21181e-200	nephron cells
TGFBR2	5.72458e-191	0.399907	0.396	0.178	1.23302e-186	nephron cells
COX7C	2.82593e-292	0.399554	0.974	0.959	6.08677e-288	nephron cells
PRDX3	2.0716e-200	0.398746	0.794	0.654	4.46202e-196	nephron cells
BNIP3L	3.65321e-148	0.398475	0.836	0.697	7.86864e-144	nephron cells
FBLN2	2.23125e-72	0.397755	0.265	0.152	4.80588e-68	nephron cells
CFAP126	7.17634e-155	0.397474	0.152	0.022	1.54571e-150	nephron cells
DUSP9	3.97608e-279	0.396599	0.29	0.056	8.56408e-275	nephron cells
EIF1AY	6.14018e-179	0.396046	0.627	0.405	1.32253e-174	nephron cells
PHYHIP	5.55445e-300	0.394858	0.26	0.031	1.19637e-295	nephron cells
CTNNAL1	1.64159e-175	0.394696	0.57	0.357	3.53581e-171	nephron cells
LHX1-DT	0	0.393994	0.306	0.017	0	nephron cells
CRELD1	0	0.393531	0.465	0.169	0	nephron cells
RSRP1	3.42073e-191	0.392728	0.81	0.642	7.36791e-187	nephron cells
LRRTM1	1.28692e-230	0.392339	0.252	0.051	2.77189e-226	nephron cells
F3	6.19554e-273	0.39124	0.237	0.028	1.33446e-268	nephron cells
TMEM50A	8.67025e-187	0.390813	0.762	0.573	1.86749e-182	nephron cells
PURA	4.94018e-225	0.390563	0.479	0.233	1.06406e-220	nephron cells
CYS1	3.82911e-229	0.389999	0.224	0.036	8.24753e-225	nephron cells
RIDA	5.35394e-161	0.389824	0.345	0.16	1.15318e-156	nephron cells
BLVRB	3.91334e-140	0.389622	0.64	0.448	8.42893e-136	nephron cells
NOS1AP	0	0.388937	0.307	0.032	0	nephron cells
MAPK3	1.18047e-188	0.387923	0.496	0.269	2.54261e-184	nephron cells
CPD	9.67142e-264	0.387601	0.461	0.193	2.08313e-259	nephron cells
ZNF770	1.9152e-181	0.386393	0.536	0.314	4.12516e-177	nephron cells
NPTN	7.37942e-195	0.385978	0.657	0.434	1.58945e-190	nephron cells
WASHC1	2.86724e-199	0.385556	0.536	0.302	6.17575e-195	nephron cells
PTTG1IP	1.26553e-197	0.385153	0.82	0.654	2.72582e-193	nephron cells
CORO2B	1.0763e-293	0.384943	0.284	0.05	2.31825e-289	nephron cells
COMMD8	5.53654e-260	0.384429	0.495	0.229	1.19251e-255	nephron cells
ATRAID	9.36415e-180	0.383157	0.822	0.683	2.01694e-175	nephron cells
CPNE3	3.31771e-195	0.383098	0.715	0.506	7.14602e-191	nephron cells
MAF1	4.16446e-195	0.382691	0.762	0.571	8.96983e-191	nephron cells
IMPA2	4.43751e-129	0.38191	0.329	0.167	9.55795e-125	nephron cells
GAREM1	1.09138e-281	0.381333	0.371	0.11	2.35072e-277	nephron cells
ATP5F1D	1.63887e-187	0.380052	0.94	0.892	3.52996e-183	nephron cells
BBX	4.61241e-153	0.379628	0.718	0.546	9.93467e-149	nephron cells
CYHR1	4.47689e-188	0.379339	0.708	0.493	9.64278e-184	nephron cells
CETN2	1.35734e-154	0.379308	0.668	0.482	2.92357e-150	nephron cells
TFF3	4.0231e-278	0.37685	0.231	0.022	8.66535e-274	nephron cells
CTXN1	7.92924e-166	0.376518	0.581	0.366	1.70788e-161	nephron cells
FRS2	8.20149e-184	0.376205	0.449	0.231	1.76652e-179	nephron cells
BCAS3	2.13316e-87	0.375674	0.307	0.171	4.59461e-83	nephron cells
ARF6	1.62357e-213	0.375484	0.543	0.298	3.497e-209	nephron cells
FBXO17	3.69397e-142	0.37479	0.668	0.477	7.95645e-138	nephron cells
CAV2	1.6516e-223	0.37446	0.36	0.126	3.55738e-219	nephron cells
LGR4	1.30871e-276	0.37433	0.411	0.142	2.81884e-272	nephron cells
DCAF8	1.30558e-225	0.372014	0.503	0.251	2.81209e-221	nephron cells
KCNJ16	4.05065e-291	0.371646	0.236	0.021	8.72469e-287	nephron cells
TMEM245	1.93632e-226	0.371119	0.469	0.223	4.17063e-222	nephron cells
YIPF6	6.26365e-198	0.370048	0.611	0.381	1.34913e-193	nephron cells
TULP4	1.44187e-113	0.369273	0.503	0.333	3.10565e-109	nephron cells
TMCO3	2.44738e-175	0.368117	0.502	0.284	5.2714e-171	nephron cells
FDXR	1.59504e-292	0.367894	0.351	0.09	3.43555e-288	nephron cells
ETHE1	9.41617e-206	0.367757	0.46	0.221	2.02815e-201	nephron cells
ATP6V0E1	2.70171e-152	0.367609	0.886	0.794	5.81922e-148	nephron cells
AP1M2	0	0.366674	0.282	0.026	0	nephron cells
PRMT6	8.36344e-193	0.366279	0.372	0.158	1.8014e-188	nephron cells
UQCR10	4.8651e-192	0.366166	0.937	0.89	1.04789e-187	nephron cells
TMEM80	1.0272e-242	0.366011	0.433	0.178	2.21249e-238	nephron cells
TMED9	2.42858e-165	0.365713	0.882	0.745	5.23093e-161	nephron cells
VAPA	6.19905e-175	0.364886	0.888	0.773	1.33521e-170	nephron cells
RHBDD2	7.10628e-211	0.364598	0.526	0.279	1.53062e-206	nephron cells
CMYA5	7.83347e-256	0.364056	0.311	0.078	1.68725e-251	nephron cells
SCAMP2	4.08839e-222	0.363296	0.566	0.314	8.80598e-218	nephron cells
TCEAL3	2.8877e-142	0.362967	0.5	0.307	6.21982e-138	nephron cells
CTDSPL	9.25355e-192	0.362841	0.494	0.261	1.99312e-187	nephron cells
LMNA	9.70954e-171	0.362698	0.797	0.596	2.09134e-166	nephron cells
VASN	1.02998e-157	0.362692	0.467	0.259	2.21848e-153	nephron cells
IER3IP1	4.14105e-169	0.362127	0.689	0.497	8.91941e-165	nephron cells
LAMP1	5.39864e-173	0.362009	0.83	0.681	1.16281e-168	nephron cells
SEL1L	1.11057e-165	0.361605	0.575	0.365	2.39206e-161	nephron cells
GOLIM4	7.60514e-70	0.360918	0.696	0.582	1.63807e-65	nephron cells
NAPA	1.69545e-183	0.360704	0.581	0.362	3.65183e-179	nephron cells
HIST1H2AC	5.82008e-137	0.360035	0.429	0.239	1.25359e-132	nephron cells
PAQR7	4.75601e-229	0.35974	0.366	0.13	1.0244e-224	nephron cells
FUCA2	4.32576e-185	0.359372	0.589	0.365	9.31725e-181	nephron cells
PPP1R14C	3.55491e-241	0.359258	0.233	0.036	7.65692e-237	nephron cells
DDX17	6.25692e-162	0.358158	0.941	0.875	1.34768e-157	nephron cells
NDUFB10	6.19177e-166	0.358104	0.898	0.837	1.33365e-161	nephron cells
JMJD8	1.20636e-186	0.357782	0.561	0.328	2.59838e-182	nephron cells
MYO6	8.88701e-178	0.357447	0.454	0.235	1.91417e-173	nephron cells
XKR4	7.50528e-269	0.356954	0.216	0.018	1.61656e-264	nephron cells
ACSL3	7.45163e-151	0.35634	0.615	0.413	1.60501e-146	nephron cells
BORCS7	3.0393e-148	0.355706	0.722	0.56	6.54635e-144	nephron cells
GSTP1	8.70813e-95	0.355637	0.979	0.973	1.87564e-90	nephron cells
PHACTR4	2.98317e-165	0.354914	0.557	0.342	6.42545e-161	nephron cells
ARF1	1.52873e-184	0.354463	0.922	0.824	3.29273e-180	nephron cells
IGF1R	3.26495e-186	0.354419	0.525	0.292	7.03237e-182	nephron cells
HACD2	2.66783e-226	0.354402	0.343	0.118	5.74624e-222	nephron cells
NDUFAF3	1.33705e-131	0.353983	0.787	0.646	2.87986e-127	nephron cells
BISPR	0	0.353698	0.268	0.033	0	nephron cells
EMC7	1.46287e-162	0.353533	0.639	0.442	3.15088e-158	nephron cells
DAZAP2	6.17155e-198	0.353355	0.545	0.311	1.32929e-193	nephron cells
PLEKHA5	1.25951e-166	0.351997	0.631	0.416	2.71287e-162	nephron cells
ADD3	3.24501e-129	0.351623	0.679	0.501	6.98943e-125	nephron cells
C9orf3	1.16347e-187	0.351308	0.517	0.283	2.50599e-183	nephron cells
LY6E	6.5962e-99	0.350436	0.708	0.559	1.42075e-94	nephron cells
EBAG9	1.45894e-202	0.349736	0.504	0.263	3.14242e-198	nephron cells
INSIG1	3.13457e-174	0.349718	0.357	0.152	6.75156e-170	nephron cells
NAGLU	1.76115e-173	0.349698	0.438	0.223	3.79335e-169	nephron cells
NCSTN	2.79595e-182	0.349615	0.483	0.265	6.0222e-178	nephron cells
NDUFA13	2.4566e-139	0.349508	0.823	0.7	5.29128e-135	nephron cells
RIPOR1	1.52363e-186	0.349166	0.337	0.132	3.28174e-182	nephron cells
YWHAZ	1.0541e-172	0.348898	0.875	0.753	2.27043e-168	nephron cells
ABHD14B	6.57406e-192	0.348803	0.441	0.212	1.41599e-187	nephron cells
MAL	2.1977e-91	0.348455	0.15	0.047	4.73362e-87	nephron cells
CDS1	0	0.34775	0.289	0.027	0	nephron cells
ST3GAL1	3.20354e-161	0.347734	0.357	0.165	6.9001e-157	nephron cells
HSDL2	7.21209e-209	0.347478	0.495	0.251	1.55341e-204	nephron cells
CTSB	2.06637e-150	0.347454	0.647	0.46	4.45075e-146	nephron cells
FGFR4	0	0.347416	0.286	0.027	0	nephron cells
IL17RD	1.31313e-201	0.346784	0.408	0.175	2.82835e-197	nephron cells
TSPAN5	3.29727e-96	0.346191	0.468	0.32	7.10198e-92	nephron cells
COX20	2.81329e-118	0.346151	0.727	0.58	6.05954e-114	nephron cells
CERS2	1.9343e-185	0.345676	0.532	0.31	4.16629e-181	nephron cells
C1orf21	2.75593e-112	0.345595	0.415	0.253	5.936e-108	nephron cells
MMP23B	2.4303e-115	0.345531	0.32	0.159	5.23463e-111	nephron cells
RPH3AL	0	0.344185	0.317	0.053	0	nephron cells
CD63	2.80233e-130	0.343936	0.984	0.979	6.03595e-126	nephron cells
INF2	3.7004e-182	0.342744	0.385	0.173	7.97029e-178	nephron cells
MRPS36	9.74308e-172	0.342547	0.516	0.304	2.09856e-167	nephron cells
UBXN4	3.72578e-156	0.342242	0.876	0.781	8.02495e-152	nephron cells
RNF13	1.6613e-196	0.34217	0.505	0.268	3.57828e-192	nephron cells
TMEM141	5.67472e-107	0.341709	0.737	0.599	1.22228e-102	nephron cells
TRIB2	5.54522e-72	0.341407	0.488	0.363	1.19438e-67	nephron cells
B9D1	4.43129e-234	0.341001	0.422	0.17	9.54455e-230	nephron cells
CPVL	1.14018e-257	0.340247	0.42	0.156	2.45583e-253	nephron cells
SERPINF2	1.21648e-268	0.340132	0.228	0.023	2.62017e-264	nephron cells
RIC3	5.09113e-299	0.33962	0.261	0.032	1.09658e-294	nephron cells
ITFG1	1.9336e-156	0.339549	0.583	0.379	4.16478e-152	nephron cells
TMEM106C	4.14993e-166	0.339428	0.624	0.403	8.93854e-162	nephron cells
ARID3A	6.83164e-165	0.338614	0.524	0.309	1.47147e-160	nephron cells
SYPL1	1.13202e-163	0.338286	0.652	0.449	2.43825e-159	nephron cells
MLF2	8.24093e-164	0.338179	0.856	0.733	1.77501e-159	nephron cells
NDUFA1	8.5453e-157	0.337926	0.854	0.751	1.84057e-152	nephron cells
PPCS	1.03512e-166	0.337846	0.62	0.417	2.22954e-162	nephron cells
CDK6	2.68178e-66	0.337735	0.528	0.395	5.77629e-62	nephron cells
BAIAP2	2.08415e-218	0.337451	0.404	0.166	4.48906e-214	nephron cells
MRPL57	3.53437e-156	0.336192	0.789	0.647	7.61268e-152	nephron cells
GSDMD	5.60073e-224	0.336044	0.416	0.167	1.20634e-219	nephron cells
TCF7L2	3.72489e-116	0.335447	0.556	0.386	8.02304e-112	nephron cells
HEPACAM	1.79148e-298	0.335088	0.225	0.013	3.85866e-294	nephron cells
MSLN	3.6231e-266	0.334673	0.211	0.015	7.80379e-262	nephron cells
CAMK2A	7.01045e-270	0.334443	0.207	0.013	1.50998e-265	nephron cells
FAM213A	1.22472e-128	0.334136	0.741	0.577	2.63792e-124	nephron cells
SLC3A2	8.3016e-119	0.334067	0.792	0.648	1.78808e-114	nephron cells
CRYAB	2.53871e-122	0.333794	0.414	0.218	5.46813e-118	nephron cells
FNDC3B	1.23593e-136	0.333132	0.541	0.349	2.66206e-132	nephron cells
LMBRD1	9.90213e-253	0.333059	0.423	0.162	2.13282e-248	nephron cells
PUF60	4.61519e-127	0.332911	0.869	0.765	9.94065e-123	nephron cells
HEXA	1.45945e-173	0.332782	0.611	0.389	3.1435e-169	nephron cells
OGFRL1	1.2717e-152	0.332743	0.332	0.142	2.73912e-148	nephron cells
GOLGA4	2.64499e-113	0.332486	0.665	0.508	5.69704e-109	nephron cells
TPD52	0	0.331982	0.304	0.029	0	nephron cells
CMTM4	2.37042e-262	0.331522	0.344	0.097	5.10565e-258	nephron cells
LINC01781	8.12713e-148	0.331294	0.164	0.03	1.7505e-143	nephron cells
MINDY2	5.90705e-158	0.33047	0.488	0.276	1.27232e-153	nephron cells
MAGT1	9.13067e-176	0.329928	0.577	0.35	1.96666e-171	nephron cells
ALKBH7	2.4066e-148	0.329761	0.895	0.823	5.18357e-144	nephron cells
HEXIM1	3.71315e-187	0.32857	0.424	0.201	7.99776e-183	nephron cells
MICU2	2.74773e-173	0.328537	0.577	0.361	5.91833e-169	nephron cells
PDIA3	5.79432e-147	0.328318	0.938	0.85	1.24804e-142	nephron cells
LLGL2	0	0.328183	0.287	0.028	0	nephron cells
HS3ST3B1	1.05161e-213	0.328164	0.313	0.096	2.26505e-209	nephron cells
ACTR1B	2.15802e-181	0.327965	0.488	0.26	4.64817e-177	nephron cells
SERPINB9	2.19455e-237	0.32784	0.259	0.054	4.72685e-233	nephron cells
UGT8	4.16903e-281	0.327355	0.224	0.018	8.97967e-277	nephron cells
MDH1	5.06632e-74	0.326841	0.771	0.681	1.09124e-69	nephron cells
MCRIP2	0	0.326578	0.344	0.079	0	nephron cells
ORAI3	6.89092e-190	0.326556	0.485	0.25	1.48423e-185	nephron cells
STAT1	3.58783e-184	0.326325	0.386	0.171	7.72782e-180	nephron cells
STARD10	5.88018e-206	0.326259	0.413	0.178	1.26653e-201	nephron cells
FAM98A	2.00009e-137	0.325933	0.497	0.3	4.30799e-133	nephron cells
GPAA1	8.0778e-136	0.325269	0.687	0.504	1.73988e-131	nephron cells
DNAJC3	1.2511e-136	0.325224	0.585	0.393	2.69474e-132	nephron cells
SMCO4	2.00063e-145	0.325213	0.421	0.228	4.30915e-141	nephron cells
C11orf58	1.20897e-159	0.325115	0.917	0.839	2.604e-155	nephron cells
UBL5	8.71361e-170	0.325096	0.928	0.882	1.87682e-165	nephron cells
CMTM6	3.0881e-132	0.324797	0.752	0.582	6.65145e-128	nephron cells
ACAA1	5.74676e-148	0.323705	0.592	0.389	1.23779e-143	nephron cells
NFKBIA	3.88876e-40	0.323518	0.524	0.424	8.37599e-36	nephron cells
PIGS	5.5894e-200	0.323508	0.437	0.202	1.2039e-195	nephron cells
TTC14	2.66419e-127	0.322919	0.588	0.409	5.7384e-123	nephron cells
SMTNL2	0	0.322886	0.281	0.029	0	nephron cells
SRSF5	1.45479e-136	0.322214	0.846	0.718	3.13348e-132	nephron cells
ASRGL1	2.311e-191	0.321829	0.261	0.074	4.97766e-187	nephron cells
ATP6V0E2	1.10683e-262	0.321536	0.386	0.126	2.38401e-258	nephron cells
ZFYVE21	1.14141e-166	0.321193	0.58	0.359	2.45849e-162	nephron cells
RAB2A	4.68549e-144	0.32099	0.871	0.744	1.00921e-139	nephron cells
UBXN6	1.78378e-170	0.32077	0.519	0.29	3.84208e-166	nephron cells
RAD23B	4.54211e-124	0.320729	0.679	0.517	9.78326e-120	nephron cells
ENDOG	5.31263e-152	0.320485	0.541	0.331	1.14429e-147	nephron cells
EIF4A2	3.38505e-164	0.320319	0.958	0.891	7.29106e-160	nephron cells
PLEKHG3	3.7185e-227	0.320262	0.375	0.135	8.00928e-223	nephron cells
LINC01003	1.83255e-218	0.320181	0.394	0.156	3.94712e-214	nephron cells
ZDHHC4	1.70235e-164	0.320075	0.594	0.375	3.66668e-160	nephron cells
SERINC3	1.16289e-142	0.31997	0.528	0.33	2.50474e-138	nephron cells
KLHDC9	9.66564e-294	0.31983	0.328	0.073	2.08188e-289	nephron cells
DNAJA1	1.14167e-101	0.319804	0.931	0.858	2.45905e-97	nephron cells
LGALS2	4.79947e-150	0.319762	0.175	0.036	1.03376e-145	nephron cells
RDH11	8.06763e-121	0.319737	0.636	0.471	1.73769e-116	nephron cells
BAG1	1.63369e-135	0.319694	0.706	0.532	3.51881e-131	nephron cells
SLC35F5	1.04095e-174	0.319238	0.461	0.242	2.2421e-170	nephron cells
2003-03-01	7.00624e-234	0.318619	0.29	0.074	1.50907e-229	nephron cells
COPZ1	4.50464e-137	0.318272	0.818	0.683	9.70254e-133	nephron cells
MAT2A	6.01491e-144	0.317655	0.659	0.463	1.29555e-139	nephron cells
FOXP1	6.37041e-65	0.31744	0.674	0.543	1.37212e-60	nephron cells
EFHC1	4.23924e-149	0.317433	0.471	0.263	9.13091e-145	nephron cells
LINC00488	1.68253e-267	0.317049	0.203	0.011	3.624e-263	nephron cells
C1QL4	1.52344e-188	0.316874	0.198	0.034	3.28133e-184	nephron cells
LRP2	2.02474e-242	0.316785	0.217	0.026	4.36109e-238	nephron cells
CNTFR	2.16789e-130	0.316775	0.358	0.179	4.66942e-126	nephron cells
TMEM37	6.09986e-249	0.316483	0.317	0.085	1.31385e-244	nephron cells
SLC6A6	7.27794e-183	0.315907	0.215	0.048	1.5676e-178	nephron cells
MAP9	6.27322e-145	0.31588	0.558	0.353	1.35119e-140	nephron cells
KTN1	2.72572e-125	0.315645	0.766	0.605	5.87093e-121	nephron cells
NUCB1	3.78841e-127	0.315299	0.779	0.631	8.15985e-123	nephron cells
COX6A1	3.87217e-152	0.315123	0.931	0.865	8.34027e-148	nephron cells
PPP2R2B	0	0.315041	0.252	0.015	0	nephron cells
SEC14L1	1.09095e-198	0.314837	0.592	0.342	2.34979e-194	nephron cells
PTPRD	1.9305e-90	0.314302	0.52	0.374	4.15811e-86	nephron cells
ATP6V0D1	1.32879e-130	0.31424	0.674	0.493	2.86209e-126	nephron cells
RFC1	1.9881e-112	0.313632	0.683	0.515	4.28217e-108	nephron cells
OCIAD2	1.54409e-135	0.313458	0.637	0.44	3.32581e-131	nephron cells
SIL1	1.81882e-134	0.313033	0.52	0.325	3.91756e-130	nephron cells
DHRS2	1.44233e-164	0.312783	0.168	0.026	3.10663e-160	nephron cells
CFAP298	1.21174e-172	0.312649	0.533	0.312	2.60996e-168	nephron cells
DEDD2	4.48846e-191	0.312573	0.387	0.164	9.6677e-187	nephron cells
SLC38A10	3.45153e-158	0.312091	0.467	0.254	7.43424e-154	nephron cells
AXL	2.6008e-105	0.311627	0.406	0.243	5.60186e-101	nephron cells
COMMD7	1.38054e-119	0.311181	0.707	0.543	2.97354e-115	nephron cells
MYEF2	4.24977e-218	0.31106	0.426	0.181	9.15359e-214	nephron cells
ACO2	8.64748e-138	0.310944	0.621	0.436	1.86258e-133	nephron cells
UCP2	7.06572e-237	0.310874	0.273	0.061	1.52188e-232	nephron cells
MSRB2	9.47899e-124	0.309892	0.68	0.511	2.04168e-119	nephron cells
CSTB	3.75e-149	0.309805	0.872	0.781	8.07713e-145	nephron cells
ASMTL	4.11084e-168	0.309012	0.52	0.296	8.85435e-164	nephron cells
VDAC2	2.14411e-151	0.308552	0.9	0.808	4.61819e-147	nephron cells
GPRC5C	1.00983e-189	0.308059	0.446	0.211	2.17508e-185	nephron cells
NFE2L1	1.40758e-146	0.307657	0.491	0.289	3.03178e-142	nephron cells
PIFO	1.30157e-220	0.30691	0.211	0.03	2.80345e-216	nephron cells
TMEM150A	4.08611e-203	0.306845	0.364	0.143	8.80108e-199	nephron cells
ERBB3	4.8125e-275	0.306667	0.26	0.038	1.03656e-270	nephron cells
NRIP1	5.76181e-91	0.306362	0.62	0.47	1.24104e-86	nephron cells
CBX6	1.05905e-98	0.30633	0.565	0.402	2.28109e-94	nephron cells
NFE2L3	1.11015e-254	0.305916	0.244	0.038	2.39116e-250	nephron cells
PRKCI	3.56687e-184	0.305909	0.456	0.229	7.68269e-180	nephron cells
EFNB2	2.60992e-132	0.305694	0.678	0.472	5.62151e-128	nephron cells
DYNLT1	2.71193e-135	0.305369	0.853	0.734	5.84123e-131	nephron cells
SYNE2	7.46478e-149	0.304979	0.564	0.336	1.60784e-144	nephron cells
UBE2M	6.7581e-121	0.304873	0.83	0.711	1.45563e-116	nephron cells
AJ011932.1	6.01862e-253	0.304641	0.27	0.054	1.29635e-248	nephron cells
TMEM208	1.29399e-120	0.304238	0.707	0.541	2.78712e-116	nephron cells
PTBP3	7.02788e-95	0.30418	0.497	0.336	1.51374e-90	nephron cells
IL18	1.11054e-195	0.304138	0.174	0.019	2.39199e-191	nephron cells
RSPH3	9.28023e-283	0.303573	0.322	0.074	1.99887e-278	nephron cells
SCRN2	3.73388e-220	0.303571	0.384	0.142	8.04241e-216	nephron cells
ANXA11	2.31264e-162	0.303495	0.483	0.268	4.98119e-158	nephron cells
STRBP	2.9237e-185	0.303295	0.466	0.234	6.29737e-181	nephron cells
SMDT1	6.32399e-122	0.303207	0.774	0.642	1.36212e-117	nephron cells
NUDT16L1	1.12958e-129	0.303062	0.702	0.528	2.433e-125	nephron cells
HMGCL	5.50983e-165	0.303018	0.525	0.303	1.18676e-160	nephron cells
AKAP9	2.84293e-112	0.302958	0.724	0.582	6.12339e-108	nephron cells
SURF1	4.88124e-134	0.302884	0.626	0.437	1.05137e-129	nephron cells
GHITM	1.23635e-128	0.302789	0.771	0.63	2.66297e-124	nephron cells
CARD10	4.53924e-275	0.302545	0.268	0.044	9.77707e-271	nephron cells
MBD2	4.29761e-163	0.302523	0.539	0.323	9.25663e-159	nephron cells
TMX1	2.03756e-149	0.301906	0.49	0.288	4.3887e-145	nephron cells
YPEL5	2.60323e-117	0.301721	0.645	0.466	5.60709e-113	nephron cells
FIGN	3.09126e-135	0.300827	0.424	0.234	6.65826e-131	nephron cells
ABHD11	1.0659e-173	0.30022	0.392	0.18	2.29585e-169	nephron cells
DYNLRB1	1.46253e-108	0.300194	0.9	0.839	3.15014e-104	nephron cells
LRRC8A	4.45901e-134	0.30011	0.374	0.193	9.60426e-130	nephron cells
DACH2	9.81277e-240	0.299731	0.251	0.047	2.11357e-235	nephron cells
IMPAD1	1.86987e-123	0.299384	0.508	0.326	4.02752e-119	nephron cells
IMPDH1	7.12414e-128	0.298905	0.297	0.136	1.53447e-123	nephron cells
RAB5C	3.16307e-113	0.298772	0.824	0.712	6.81294e-109	nephron cells
ERLEC1	1.10062e-125	0.298734	0.572	0.384	2.37063e-121	nephron cells
IFI16	9.4269e-53	0.298181	0.498	0.385	2.03046e-48	nephron cells
RAB11FIP2	9.4533e-146	0.297679	0.395	0.202	2.03615e-141	nephron cells
TNFRSF12A	3.15361e-37	0.297424	0.222	0.142	6.79255e-33	nephron cells
FNBP1	5.22454e-113	0.29736	0.414	0.247	1.12531e-108	nephron cells
HM13	9.49476e-123	0.297265	0.748	0.598	2.04508e-118	nephron cells
MXRA7	4.25409e-100	0.296933	0.703	0.553	9.16288e-96	nephron cells
BACE1	1.15865e-143	0.296366	0.455	0.256	2.49562e-139	nephron cells
ATP6V1F	8.50709e-58	0.296085	0.878	0.851	1.83234e-53	nephron cells
KIF21A	8.66486e-217	0.295993	0.302	0.087	1.86632e-212	nephron cells
NIT2	1.51355e-83	0.295805	0.504	0.355	3.26003e-79	nephron cells
EIF6	6.17176e-99	0.295666	0.791	0.676	1.32934e-94	nephron cells
EAPP	1.01376e-119	0.295079	0.688	0.522	2.18354e-115	nephron cells
SULT1A1	6.68293e-190	0.294777	0.357	0.141	1.43944e-185	nephron cells
TMEM161A	1.24474e-161	0.294707	0.539	0.315	2.68104e-157	nephron cells
PIGP	1.99381e-163	0.29428	0.483	0.265	4.29447e-159	nephron cells
UNC50	5.69856e-138	0.294212	0.537	0.344	1.22741e-133	nephron cells
PRSS8	5.09787e-197	0.294002	0.186	0.025	1.09803e-192	nephron cells
DNALI1	3.12908e-159	0.293986	0.449	0.238	6.73973e-155	nephron cells
GTF3C1	2.65365e-141	0.293844	0.469	0.269	5.7157e-137	nephron cells
CLPTM1	3.19493e-146	0.293756	0.555	0.346	6.88156e-142	nephron cells
SEMA3G	5.25337e-237	0.293688	0.213	0.026	1.13152e-232	nephron cells
SELENOF	1.24736e-112	0.293655	0.715	0.554	2.6867e-108	nephron cells
FIS1	7.63722e-94	0.293512	0.9	0.848	1.64498e-89	nephron cells
PPP1CA	4.96462e-118	0.292671	0.845	0.732	1.06933e-113	nephron cells
RBM38	2.38578e-190	0.292165	0.348	0.136	5.13872e-186	nephron cells
ANXA7	4.39167e-130	0.291653	0.604	0.416	9.45923e-126	nephron cells
PCMTD1	8.28439e-134	0.291341	0.598	0.401	1.78437e-129	nephron cells
KIF9	4.50007e-189	0.290933	0.355	0.141	9.69269e-185	nephron cells
ZNF703	5.07303e-155	0.290889	0.454	0.236	1.09268e-150	nephron cells
STK24	2.48246e-140	0.290377	0.575	0.378	5.34698e-136	nephron cells
DNAJB2	2.42472e-119	0.290218	0.565	0.377	5.2226e-115	nephron cells
ENPP4	5.39729e-299	0.289907	0.25	0.026	1.16252e-294	nephron cells
DEPTOR	1.94933e-239	0.289503	0.239	0.039	4.19866e-235	nephron cells
TMED1	1.01516e-120	0.28914	0.618	0.434	2.18655e-116	nephron cells
TMEM38B	6.16418e-185	0.28906	0.376	0.161	1.3277e-180	nephron cells
AIFM1	8.91858e-159	0.288606	0.481	0.27	1.92097e-154	nephron cells
PTGDS	6.40051e-30	0.288597	0.123	0.067	1.37861e-25	nephron cells
SPCS2	4.18957e-138	0.288551	0.909	0.829	9.02391e-134	nephron cells
TMEM139	0	0.288218	0.245	0.017	0	nephron cells
GPR108	7.13879e-151	0.287768	0.516	0.301	1.53762e-146	nephron cells
MYOZ1	3.65805e-141	0.287673	0.213	0.065	7.87907e-137	nephron cells
SNRPN	7.55486e-89	0.287537	0.836	0.726	1.62724e-84	nephron cells
CRIM1	4.16717e-168	0.287125	0.383	0.17	8.97568e-164	nephron cells
MAGEH1	7.11242e-110	0.286955	0.607	0.434	1.53194e-105	nephron cells
ELOVL1	1.18081e-147	0.286701	0.473	0.269	2.54334e-143	nephron cells
GLUL	4.78572e-96	0.286561	0.693	0.546	1.0308e-91	nephron cells
KDELR1	3.14705e-155	0.286513	0.948	0.902	6.77844e-151	nephron cells
TET3	1.88226e-175	0.286369	0.337	0.136	4.05421e-171	nephron cells
EBLN3P	9.31933e-156	0.286363	0.453	0.243	2.00729e-151	nephron cells
PFKL	2.96487e-117	0.286295	0.606	0.42	6.38604e-113	nephron cells
ZDHHC24	8.02023e-198	0.285915	0.385	0.158	1.72748e-193	nephron cells
CDKN1B	4.31264e-139	0.285604	0.415	0.22	9.28899e-135	nephron cells
ARRDC1	1.38563e-264	0.285428	0.318	0.078	2.9845e-260	nephron cells
AHCYL1	6.69011e-114	0.285417	0.685	0.526	1.44098e-109	nephron cells
ATP5MC3	4.46412e-118	0.285388	0.955	0.921	9.61528e-114	nephron cells
NECAB1	4.5506e-181	0.285352	0.217	0.049	9.80153e-177	nephron cells
RNASET2	2.03687e-173	0.284807	0.409	0.19	4.38721e-169	nephron cells
FGF1	1.41906e-187	0.284464	0.161	0.015	3.05651e-183	nephron cells
HNRNPH2	9.40078e-119	0.28418	0.641	0.467	2.02483e-114	nephron cells
VPS37D	2.62478e-181	0.283805	0.406	0.181	5.65351e-177	nephron cells
COA3	1.29363e-99	0.283199	0.773	0.655	2.78636e-95	nephron cells
TSG101	2.43761e-113	0.283163	0.693	0.532	5.25037e-109	nephron cells
SH3BGRL2	6.20916e-199	0.283133	0.227	0.048	1.33739e-194	nephron cells
AC008264.2	4.27092e-240	0.282666	0.211	0.024	9.19914e-236	nephron cells
FGFRL1	1.16555e-183	0.282613	0.377	0.159	2.51047e-179	nephron cells
C1QL1	2.58093e-174	0.282042	0.217	0.05	5.55906e-170	nephron cells
SNHG19	1.58098e-139	0.281851	0.423	0.227	3.40528e-135	nephron cells
SBDS	1.22502e-112	0.28182	0.588	0.407	2.63857e-108	nephron cells
PDPN	1.02423e-270	0.281597	0.271	0.045	2.20609e-266	nephron cells
FAM81A	8.12305e-269	0.281523	0.224	0.022	1.74962e-264	nephron cells
FMC1	1.66764e-177	0.281502	0.431	0.208	3.59193e-173	nephron cells
RPL36AL	2.19204e-124	0.281396	0.939	0.898	4.72144e-120	nephron cells
PRR5	9.50714e-164	0.281385	0.419	0.203	2.04774e-159	nephron cells
BHMT	5.9344e-113	0.281239	0.121	0.02	1.27821e-108	nephron cells
APMAP	1.21028e-117	0.281221	0.63	0.45	2.60683e-113	nephron cells
C1GALT1	1.30439e-222	0.281047	0.364	0.129	2.80953e-218	nephron cells
GIPC1	1.21203e-110	0.280894	0.704	0.535	2.6106e-106	nephron cells
C2orf74	8.46696e-137	0.28043	0.512	0.311	1.8237e-132	nephron cells
ZFAND2A	5.75359e-88	0.280229	0.398	0.243	1.23927e-83	nephron cells
UFL1	3.19444e-118	0.279927	0.587	0.402	6.88051e-114	nephron cells
SPPL2A	9.21049e-103	0.279686	0.566	0.399	1.98385e-98	nephron cells
STEAP2	3.11597e-261	0.279407	0.264	0.046	6.7115e-257	nephron cells
DNAJB12	5.88638e-146	0.278567	0.485	0.277	1.26787e-141	nephron cells
UQCR11	2.28108e-107	0.278453	0.83	0.723	4.91322e-103	nephron cells
TFAM	6.7538e-128	0.278058	0.559	0.37	1.4547e-123	nephron cells
CUTA	3.52643e-129	0.277934	0.927	0.874	7.59557e-125	nephron cells
SELENOK	1.55482e-102	0.277897	0.705	0.559	3.34893e-98	nephron cells
SYAP1	2.40978e-118	0.277661	0.538	0.358	5.19042e-114	nephron cells
CISD1	2.18234e-129	0.277576	0.558	0.365	4.70055e-125	nephron cells
CUBN	3.26336e-111	0.277352	0.143	0.034	7.02894e-107	nephron cells
WASF2	7.20418e-101	0.277275	0.863	0.758	1.55171e-96	nephron cells
AL160286.3	7.35308e-253	0.276944	0.188	0.008	1.58378e-248	nephron cells
ECH1	7.00199e-82	0.276606	0.767	0.661	1.50816e-77	nephron cells
NDUFB5	1.61635e-104	0.276561	0.734	0.596	3.48146e-100	nephron cells
WFIKKN1	7.13974e-197	0.276385	0.179	0.021	1.53783e-192	nephron cells
EPS8L1	3.12505e-227	0.276361	0.266	0.06	6.73104e-223	nephron cells
FXR1	1.14179e-93	0.276321	0.806	0.7	2.45931e-89	nephron cells
RNF139	7.55258e-166	0.276007	0.361	0.161	1.62675e-161	nephron cells
NDUFV3	5.1949e-109	0.275941	0.698	0.536	1.11893e-104	nephron cells
FAAH	8.03461e-289	0.275855	0.246	0.026	1.73057e-284	nephron cells
IRF1	1.37002e-147	0.274907	0.269	0.1	2.95088e-143	nephron cells
DNAJC22	2.71317e-266	0.274558	0.225	0.022	5.84389e-262	nephron cells
ANKRD12	9.38467e-92	0.274349	0.672	0.521	2.02136e-87	nephron cells
BCAT2	2.24862e-142	0.273942	0.445	0.246	4.84331e-138	nephron cells
ADO	2.8254e-155	0.273917	0.355	0.163	6.08562e-151	nephron cells
STMP1	6.29226e-109	0.273852	0.768	0.642	1.35529e-104	nephron cells
GKAP1	3.53586e-257	0.273791	0.298	0.068	7.61589e-253	nephron cells
TMEM115	2.28032e-131	0.273692	0.531	0.335	4.91159e-127	nephron cells
SRSF8	4.31777e-137	0.273277	0.51	0.304	9.30005e-133	nephron cells
KCNJ15	1.98566e-134	0.273174	0.136	0.02	4.27692e-130	nephron cells
HOXB7	8.02519e-153	0.272903	0.462	0.249	1.72855e-148	nephron cells
UQCRFS1	8.52453e-114	0.272859	0.828	0.72	1.8361e-109	nephron cells
NAA20	8.08267e-107	0.272839	0.712	0.552	1.74093e-102	nephron cells
COX17	1.26269e-142	0.27276	0.476	0.273	2.71971e-138	nephron cells
DDIT3	2.6301e-115	0.272538	0.391	0.209	5.66496e-111	nephron cells
WDR86	5.09768e-71	0.272282	0.355	0.224	1.09799e-66	nephron cells
PCBP1	6.08745e-110	0.272173	0.85	0.743	1.31118e-105	nephron cells
WBP2	1.85868e-130	0.272087	0.473	0.278	4.0034e-126	nephron cells
IL6R	1.29303e-256	0.272087	0.197	0.011	2.78506e-252	nephron cells
HLA-C	8.64039e-235	0.27207	0.46	0.197	1.86105e-230	nephron cells
PDXK	7.04987e-116	0.271748	0.595	0.409	1.51847e-111	nephron cells
KBTBD11	4.13695e-276	0.271619	0.288	0.053	8.91057e-272	nephron cells
PSMD8	1.04699e-91	0.27138	0.93	0.889	2.2551e-87	nephron cells
ZNF148	7.28869e-114	0.270938	0.631	0.465	1.56991e-109	nephron cells
TLE4	8.00796e-72	0.270888	0.524	0.377	1.72484e-67	nephron cells
UBL3	7.62908e-109	0.270848	0.481	0.307	1.64323e-104	nephron cells
OSTM1	2.81154e-154	0.270827	0.349	0.158	6.05578e-150	nephron cells
ERP29	1.92964e-99	0.270686	0.891	0.834	4.15625e-95	nephron cells
SON	2.57621e-91	0.270303	0.904	0.837	5.54889e-87	nephron cells
SLC3A1	2.81711e-127	0.2703	0.136	0.023	6.06778e-123	nephron cells
TFG	1.15588e-100	0.270055	0.76	0.615	2.48965e-96	nephron cells
CHMP2A	1.32293e-99	0.269355	0.795	0.682	2.84946e-95	nephron cells
ATP6V1D	2.59294e-116	0.26922	0.618	0.441	5.58494e-112	nephron cells
SESN2	3.42854e-195	0.269158	0.338	0.122	7.38473e-191	nephron cells
TOMM20	2.20276e-128	0.269128	0.892	0.824	4.74452e-124	nephron cells
ATP5F1B	3.88291e-120	0.268914	0.953	0.916	8.3634e-116	nephron cells
AC092813.2	2.64212e-225	0.268522	0.169	0.007	5.69086e-221	nephron cells
TMEM42	4.95085e-151	0.268129	0.415	0.208	1.06636e-146	nephron cells
NUCB2	4.51847e-86	0.267944	0.635	0.481	9.73234e-82	nephron cells
GMPR2	3.53444e-118	0.267919	0.571	0.389	7.61283e-114	nephron cells
TMEM14B	7.47029e-107	0.267851	0.676	0.517	1.60902e-102	nephron cells
FBXO9	3.40578e-124	0.267849	0.481	0.293	7.3357e-120	nephron cells
ENOSF1	1.39428e-163	0.267045	0.454	0.234	3.00314e-159	nephron cells
2002-09-01	3.73373e-103	0.26702	0.889	0.798	8.04207e-99	nephron cells
CHI3L1	4.30808e-231	0.266958	0.176	0.009	9.27917e-227	nephron cells
FREM1	3.62007e-168	0.266955	0.329	0.129	7.79727e-164	nephron cells
REPIN1	1.82886e-135	0.26695	0.509	0.308	3.93918e-131	nephron cells
CLSTN1	2.05972e-130	0.266914	0.539	0.338	4.43642e-126	nephron cells
PRUNE2	9.95096e-203	0.266892	0.203	0.033	2.14334e-198	nephron cells
SLC22A18	1.58314e-225	0.266687	0.26	0.057	3.40993e-221	nephron cells
MFSD10	1.0411e-116	0.26667	0.625	0.436	2.24242e-112	nephron cells
DYNLT3	1.66287e-90	0.266393	0.464	0.305	3.58167e-86	nephron cells
SLC25A36	1.72492e-93	0.26614	0.695	0.544	3.71531e-89	nephron cells
TMED10	1.93049e-96	0.266102	0.815	0.698	4.15808e-92	nephron cells
ZNF24	2.2369e-110	0.266092	0.634	0.468	4.81806e-106	nephron cells
RCN2	5.778e-88	0.266034	0.875	0.789	1.24452e-83	nephron cells
CHCHD7	1.41409e-154	0.266009	0.466	0.254	3.0458e-150	nephron cells
TMEM259	9.71331e-98	0.265568	0.643	0.475	2.09215e-93	nephron cells
PATJ	1.03458e-269	0.26556	0.283	0.053	2.22838e-265	nephron cells
C15orf61	1.00565e-152	0.265436	0.458	0.245	2.16608e-148	nephron cells
SEPHS2	2.31328e-105	0.265337	0.549	0.382	4.98256e-101	nephron cells
FAM162A	6.23098e-54	0.265318	0.634	0.511	1.34209e-49	nephron cells
MTDH	3.50729e-95	0.264765	0.837	0.728	7.55435e-91	nephron cells
BRD2	1.04612e-100	0.26465	0.627	0.47	2.25324e-96	nephron cells
MYO1C	7.64941e-106	0.26445	0.41	0.24	1.64761e-101	nephron cells
PTDSS2	2.12235e-152	0.264386	0.47	0.253	4.57133e-148	nephron cells
RASSF10	6.8331e-297	0.263986	0.218	0.01	1.47178e-292	nephron cells
TIMM17B	3.68176e-84	0.263654	0.751	0.624	7.93014e-80	nephron cells
GOLGB1	3.13169e-82	0.263587	0.645	0.5	6.74534e-78	nephron cells
SAP18	9.43291e-126	0.263326	0.937	0.89	2.03175e-121	nephron cells
CNBP	3.63335e-103	0.263143	0.876	0.786	7.82588e-99	nephron cells
AFDN	3.92965e-162	0.262982	0.555	0.319	8.46408e-158	nephron cells
CRYZ	4.39632e-182	0.262547	0.345	0.138	9.46924e-178	nephron cells
SMIM19	2.05938e-102	0.262195	0.635	0.473	4.4357e-98	nephron cells
CLTA	4.00596e-123	0.261584	0.969	0.948	8.62843e-119	nephron cells
HSPA8	2.77692e-87	0.261564	0.98	0.962	5.98121e-83	nephron cells
LIMK2	3.87308e-157	0.261558	0.376	0.173	8.34222e-153	nephron cells
GAA	9.91864e-151	0.261335	0.429	0.221	2.13637e-146	nephron cells
TMEM192	1.19098e-188	0.261066	0.374	0.154	2.56526e-184	nephron cells
TMEM219	3.68281e-100	0.260946	0.756	0.613	7.9324e-96	nephron cells
MYLIP	4.34371e-111	0.260945	0.433	0.25	9.35592e-107	nephron cells
GSTA4	5.27335e-64	0.260863	0.675	0.557	1.13583e-59	nephron cells
OTUD6B-AS1	2.58087e-115	0.260748	0.585	0.402	5.55894e-111	nephron cells
RAD23A	4.35537e-95	0.260671	0.659	0.507	9.38103e-91	nephron cells
C21orf2	4.56979e-129	0.260588	0.468	0.271	9.84287e-125	nephron cells
DYNC2LI1	1.59638e-131	0.260341	0.453	0.261	3.43844e-127	nephron cells
RAB14	6.2288e-104	0.2603	0.724	0.568	1.34162e-99	nephron cells
KREMEN2	1.86601e-237	0.260256	0.182	0.01	4.01919e-233	nephron cells
FAM3A	8.15563e-110	0.260004	0.49	0.31	1.75664e-105	nephron cells
MTX2	5.21103e-100	0.259832	0.632	0.477	1.1224e-95	nephron cells
MAP1LC3B	4.99536e-114	0.259756	0.743	0.572	1.07595e-109	nephron cells
CDH3	3.00992e-257	0.259118	0.213	0.019	6.48307e-253	nephron cells
PCYOX1	6.41277e-109	0.259035	0.541	0.359	1.38125e-104	nephron cells
DEAF1	7.62035e-109	0.258204	0.558	0.374	1.64135e-104	nephron cells
AMOTL2	5.56625e-147	0.258111	0.321	0.137	1.19891e-142	nephron cells
COASY	1.63058e-166	0.257827	0.417	0.201	3.51211e-162	nephron cells
MYO5C	6.58831e-257	0.25769	0.234	0.03	1.41906e-252	nephron cells
GABRA2	3.09338e-172	0.257435	0.194	0.038	6.66283e-168	nephron cells
CBR4	9.75359e-131	0.257325	0.493	0.295	2.10082e-126	nephron cells
NRN1	4.60067e-109	0.257269	0.119	0.021	9.90939e-105	nephron cells
DERL1	6.46252e-113	0.256876	0.503	0.319	1.39196e-108	nephron cells
PTOV1	6.23393e-106	0.256822	0.833	0.732	1.34273e-101	nephron cells
KLHDC2	2.47671e-90	0.256813	0.651	0.501	5.33458e-86	nephron cells
SORT1	2.66135e-171	0.256806	0.328	0.129	5.73227e-167	nephron cells
HIST1H1C	7.45827e-46	0.256585	0.302	0.198	1.60644e-41	nephron cells
MIEN1	1.5815e-124	0.256522	0.545	0.348	3.4064e-120	nephron cells
MTHFD2L	2.9495e-169	0.256297	0.396	0.183	6.35293e-165	nephron cells
GPR162	2.14347e-198	0.256256	0.28	0.08	4.61681e-194	nephron cells
TM9SF2	1.25618e-99	0.255562	0.566	0.401	2.7057e-95	nephron cells
NDUFS7	3.03781e-69	0.254903	0.752	0.644	6.54314e-65	nephron cells
CLDN6	1.62331e-132	0.254822	0.127	0.016	3.49645e-128	nephron cells
PNPLA2	1.6061e-167	0.25482	0.342	0.141	3.45938e-163	nephron cells
C1GALT1C1	3.6323e-164	0.254477	0.382	0.175	7.82361e-160	nephron cells
UGT3A1	4.11164e-158	0.254347	0.141	0.014	8.85606e-154	nephron cells
TMEM134	4.36896e-109	0.254201	0.629	0.45	9.41031e-105	nephron cells
CD47	2.6071e-134	0.253971	0.363	0.178	5.61544e-130	nephron cells
ARL6IP5	1.05217e-107	0.253568	0.801	0.658	2.26626e-103	nephron cells
SNX4	1.92057e-138	0.253457	0.465	0.266	4.13672e-134	nephron cells
TSEN34	2.74791e-93	0.25322	0.685	0.533	5.91872e-89	nephron cells
RNPEPL1	3.15102e-194	0.253129	0.335	0.119	6.78698e-190	nephron cells
RHOB	4.16318e-52	0.253096	0.538	0.411	8.96706e-48	nephron cells
PDIA6	3.11418e-111	0.253004	0.954	0.896	6.70762e-107	nephron cells
GLB1	2.95073e-120	0.25269	0.526	0.337	6.35557e-116	nephron cells
SORBS2	1.65834e-157	0.252484	0.242	0.072	3.5719e-153	nephron cells
PDGFD	1.27963e-135	0.252432	0.279	0.111	2.7562e-131	nephron cells
S100A14	1.84003e-73	0.252364	0.102	0.026	3.96323e-69	nephron cells
TMED5	8.3205e-152	0.252148	0.387	0.188	1.79215e-147	nephron cells
NUDT14	9.65719e-175	0.251599	0.421	0.193	2.08006e-170	nephron cells
LENG8	7.92867e-100	0.251593	0.519	0.341	1.70776e-95	nephron cells
ESCO1	3.9974e-139	0.251151	0.412	0.216	8.61001e-135	nephron cells
RASSF4	8.60884e-144	0.251141	0.346	0.157	1.85426e-139	nephron cells
TPP1	1.71023e-175	0.251139	0.381	0.166	3.68366e-171	nephron cells
NECTIN1	4.35607e-187	0.251108	0.256	0.07	9.38255e-183	nephron cells
PAXIP1-AS1	1.74692e-178	0.250926	0.343	0.134	3.76268e-174	nephron cells
SINHCAF	2.08096e-57	0.250652	0.604	0.48	4.48217e-53	nephron cells
NPAS3	1.71e-164	0.250144	0.28	0.097	3.68318e-160	nephron cells
MRPL40	9.23733e-88	0.250137	0.687	0.535	1.98963e-83	nephron cells
AAMP	1.55726e-95	0.250061	0.621	0.461	3.35418e-91	nephron cells
SCAF11	5.18404e-84	0.250042	0.725	0.591	1.11659e-79	nephron cells

## Sheet: Endothelial cells
gene	p_val	avg_log2FC	pct.1	pct.2	p_val_adj	cluster
IGFBP3	0	3.88224	0.884	0.165	0	EC
EGFL7	0	3.76134	0.98	0.263	0	EC
GNG11	3.19103e-228	3.43016	0.985	0.507	6.87316e-224	EC
CD93	0	3.28162	0.86	0.007	0	EC
CALM1	4.74149e-214	3.2038	1	0.874	1.02127e-209	EC
ESM1	0	3.17757	0.578	0.007	0	EC
TCF4	3.26783e-236	3.08422	0.98	0.445	7.03858e-232	EC
ESAM	0	3.03293	0.948	0.167	0	EC
PECAM1	0	3.02434	0.922	0.009	0	EC
KDR	0	3.0124	0.939	0.012	0	EC
CDH5	0	2.95344	0.968	0.006	0	EC
HSPG2	1.53341e-272	2.95182	0.901	0.234	3.30281e-268	EC
CAV1	0	2.92821	0.91	0.15	0	EC
PLXND1	5.76911e-294	2.90956	0.968	0.29	1.24261e-289	EC
CD34	0	2.86849	0.927	0.015	0	EC
GJA4	0	2.853	0.602	0.017	0	EC
COL4A1	7.92779e-197	2.82903	0.98	0.551	1.70757e-192	EC
PRND	0	2.8089	0.485	0.006	0	EC
RAMP2	6.12068e-244	2.74969	0.956	0.369	1.31833e-239	EC
CXCR4	3.26727e-269	2.7099	0.622	0.091	7.03737e-265	EC
FSCN1	3.02721e-191	2.67139	0.974	0.667	6.5203e-187	EC
FLT1	0	2.65555	0.878	0.059	0	EC
PLVAP	0	2.63764	0.866	0.124	0	EC
SOX18	0	2.6177	0.86	0.025	0	EC
FAM107B	1.65366e-259	2.46678	0.945	0.302	3.56182e-255	EC
TP53I11	0	2.32932	0.904	0.202	0	EC
ADGRL4	0	2.32585	0.843	0.01	0	EC
KLF6	1.124e-175	2.28698	0.927	0.425	2.42098e-171	EC
PLK2	0	2.28411	0.91	0.191	0	EC
LAMA4	0	2.26063	0.881	0.168	0	EC
LXN	3.99674e-270	2.24347	0.82	0.186	8.60858e-266	EC
SPTBN1	7.10105e-199	2.2386	0.98	0.525	1.52949e-194	EC
MAP4K4	1.03916e-201	2.23243	0.948	0.422	2.23825e-197	EC
MYCT1	0	2.22808	0.846	0.004	0	EC
SOX17	0	2.2246	0.802	0.005	0	EC
COL15A1	0	2.22202	0.767	0.006	0	EC
HLA-B	1.17433e-178	2.20764	0.512	0.086	2.52939e-174	EC
RASGRP3	0	2.2058	0.866	0.035	0	EC
TM4SF18	0	2.19581	0.826	0.008	0	EC
KITLG	0	2.16368	0.765	0.038	0	EC
UNC5B	6.83832e-203	2.15697	0.855	0.26	1.47291e-198	EC
ADAM15	0	2.15691	0.887	0.144	0	EC
EFCAB14	2.76663e-127	2.15196	0.77	0.324	5.95905e-123	EC
TIE1	0	2.14164	0.875	0.013	0	EC
APLNR	0	2.13631	0.433	0.011	0	EC
ETS1	0	2.10165	0.895	0.119	0	EC
MCAM	0	2.10149	0.843	0.152	0	EC
CHST1	0	2.10098	0.581	0.024	0	EC
ARHGAP29	3.56729e-178	2.08036	0.98	0.542	7.68359e-174	EC
ETS2	0	2.07753	0.849	0.13	0	EC
CAVIN1	4.79479e-200	2.03702	0.622	0.119	1.03275e-195	EC
RASIP1	0	2.03043	0.878	0.053	0	EC
ECSCR	0	2.02457	0.811	0.01	0	EC
PGF	4.04498e-134	2.01945	0.709	0.236	8.71249e-130	EC
AFAP1L1	0	2.01576	0.872	0.02	0	EC
FKBP1A	2.34597e-161	2.01398	0.959	0.847	5.05298e-157	EC
NOTCH4	0	2.01165	0.712	0.024	0	EC
CLDN5	3.96253e-136	2.00342	0.951	0.527	8.53489e-132	EC
PCDH12	0	1.99863	0.82	0.005	0	EC
CCDC85B	3.44834e-156	1.99618	0.916	0.508	7.42738e-152	EC
PHLDA1	5.92033e-226	1.9938	0.84	0.218	1.27518e-221	EC
ADGRF5	0	1.98144	0.834	0.075	0	EC
GJA1	2.40923e-254	1.97156	0.785	0.161	5.18923e-250	EC
APLN	0	1.96242	0.677	0.013	0	EC
RNASE1	0	1.95187	0.625	0.009	0	EC
IL32	3.45633e-238	1.93034	0.77	0.158	7.4446e-234	EC
GYPC	2.25561e-88	1.93025	0.773	0.446	4.85836e-84	EC
BCL6B	0	1.9155	0.814	0.005	0	EC
TSPAN18	0	1.88733	0.823	0.092	0	EC
ITGA5	0	1.8864	0.858	0.111	0	EC
CCND1	6.92759e-80	1.86523	0.852	0.575	1.49213e-75	EC
COL4A2	2.95281e-133	1.86497	0.962	0.707	6.36005e-129	EC
LIMS1	6.82664e-159	1.85444	0.936	0.63	1.47039e-154	EC
ICAM2	0	1.85074	0.747	0.011	0	EC
MYO10	4.16677e-248	1.85067	0.782	0.165	8.9748e-244	EC
ROBO4	0	1.84445	0.817	0.006	0	EC
SOX7	0	1.84146	0.616	0.006	0	EC
MMRN2	0	1.82859	0.805	0.012	0	EC
MSN	2.32551e-177	1.80474	0.895	0.395	5.00892e-173	EC
EMP1	0	1.79018	0.767	0.038	0	EC
UACA	6.37434e-82	1.76521	0.797	0.436	1.37297e-77	EC
LMO2	9.75729e-303	1.75484	0.846	0.16	2.10162e-298	EC
ELK3	0	1.74654	0.855	0.158	0	EC
CXorf36	0	1.73724	0.811	0.006	0	EC
GNAI2	6.11971e-162	1.73124	0.962	0.822	1.31812e-157	EC
VASH1	4.79758e-216	1.72793	0.715	0.151	1.03335e-211	EC
TMSB4X	2.02789e-142	1.72542	1	0.995	4.36787e-138	EC
PRCP	3.52393e-59	1.71703	0.733	0.47	7.59018e-55	EC
MEF2C	3.57179e-217	1.71531	0.892	0.251	7.69328e-213	EC
PLEKHG1	6.6746e-282	1.71257	0.866	0.183	1.43764e-277	EC
DOCK9	0	1.70598	0.765	0.04	0	EC
MAP1B	2.39283e-163	1.69857	0.933	0.399	5.15391e-159	EC
TACC1	0	1.6897	0.802	0.132	0	EC
DLL4	0	1.68925	0.706	0.011	0	EC
NRP2	2.51894e-59	1.68156	0.698	0.362	5.42554e-55	EC
RAPGEF5	0	1.6637	0.779	0.042	0	EC
FILIP1	0	1.66149	0.785	0.119	0	EC
TMSB10	2.57416e-120	1.6574	0.997	0.991	5.54448e-116	EC
TPM3	1.55409e-147	1.64933	0.93	0.663	3.34736e-143	EC
SH3BP5	2.61549e-124	1.63646	0.904	0.523	5.6335e-120	EC
PALD1	0	1.62971	0.779	0.03	0	EC
EFNA1	8.2851e-217	1.62642	0.805	0.21	1.78453e-212	EC
CTHRC1	8.24296e-193	1.62559	0.765	0.199	1.77545e-188	EC
PNP	1.92635e-225	1.60697	0.753	0.166	4.14917e-221	EC
HLA-E	8.67043e-175	1.60677	0.828	0.293	1.86752e-170	EC
B2M	7.61708e-30	1.59754	0.855	0.767	1.64064e-25	EC
HLA-C	4.14349e-56	1.59216	0.654	0.355	8.92465e-52	EC
MARCKSL1	3.5677e-136	1.59141	0.983	0.911	7.68447e-132	EC
MARCKS	7.25521e-128	1.56991	0.983	0.782	1.5627e-123	EC
A2M	2.38114e-228	1.56793	0.625	0.094	5.12873e-224	EC
HEY1	1.71087e-97	1.55234	0.77	0.348	3.68505e-93	EC
NOTCH1	9.64383e-229	1.55178	0.791	0.181	2.07719e-224	EC
HYAL2	8.03741e-122	1.54827	0.872	0.549	1.73118e-117	EC
MYO1B	3.60609e-184	1.54708	0.797	0.236	7.76716e-180	EC
SLC12A2	4.63893e-190	1.54351	0.802	0.232	9.99179e-186	EC
GIMAP4	0	1.53817	0.642	0.004	0	EC
LBH	4.55389e-111	1.53284	0.866	0.482	9.80862e-107	EC
SH2D3C	0	1.52873	0.756	0.057	0	EC
WWTR1	1.62693e-158	1.52573	0.84	0.313	3.50423e-154	EC
INSR	8.631e-82	1.51121	0.68	0.306	1.85903e-77	EC
PPP1R18	2.12555e-223	1.50998	0.785	0.189	4.57822e-219	EC
PCDH17	1.98331e-199	1.50623	0.674	0.135	4.27186e-195	EC
PTP4A3	6.06196e-152	1.50216	0.779	0.265	1.30569e-147	EC
TUBA1A	8.41215e-110	1.49717	0.988	0.865	1.81189e-105	EC
RNF19A	1.08977e-79	1.49587	0.706	0.349	2.34726e-75	EC
CALCRL	0	1.49086	0.709	0.07	0	EC
MYL12A	1.2862e-117	1.48897	0.948	0.844	2.77035e-113	EC
SEMA6B	0	1.48556	0.753	0.035	0	EC
C1orf54	1.41071e-129	1.48549	0.747	0.279	3.03853e-125	EC
SAT1	1.97136e-05	1.48157	0.642	0.633	0.424611	EC
PTPRM	0	1.47677	0.747	0.065	0	EC
HLX	0	1.47621	0.689	0.033	0	EC
HOMER3	1.04806e-116	1.47553	0.858	0.47	2.25742e-112	EC
JCAD	0	1.47438	0.779	0.047	0	EC
HECW2	0	1.47234	0.677	0.085	0	EC
ACKR3	5.75376e-100	1.4708	0.535	0.153	1.2393e-95	EC
NRP1	2.94767e-71	1.46973	0.779	0.437	6.34899e-67	EC
TUBB6	7.49309e-163	1.46508	0.82	0.289	1.61394e-158	EC
MGST2	2.01356e-114	1.46461	0.811	0.426	4.337e-110	EC
DOCK4	1.73366e-256	1.45753	0.791	0.156	3.73413e-252	EC
S100A16	1.20522e-107	1.44397	0.849	0.525	2.59592e-103	EC
ENG	9.08521e-217	1.44358	0.762	0.157	1.95686e-212	EC
PDGFB	0	1.43777	0.619	0.028	0	EC
FAM43A	0	1.43427	0.709	0.061	0	EC
ARHGAP18	3.61917e-83	1.42627	0.608	0.235	7.79533e-79	EC
GNG2	0	1.42405	0.765	0.087	0	EC
SOX11	2.15171e-130	1.42356	0.907	0.412	4.63457e-126	EC
RPS6KA2	2.6046e-241	1.42223	0.619	0.096	5.61005e-237	EC
RHOC	1.34639e-114	1.42	0.939	0.812	2.9e-110	EC
DUSP6	5.38701e-250	1.41791	0.759	0.147	1.16031e-245	EC
PREX1	0	1.4155	0.683	0.041	0	EC
MAST4	0	1.40937	0.753	0.109	0	EC
SPRY4	0	1.40757	0.674	0.062	0	EC
THSD1	0	1.40301	0.669	0.023	0	EC
CD99	6.14639e-131	1.39391	0.962	0.806	1.32387e-126	EC
C2CD4B	0	1.38696	0.561	0.008	0	EC
PLCG2	0.000475264	1.38687	0.474	0.503	1	EC
ACTB	2.36043e-117	1.38564	1	0.998	5.08412e-113	EC
EMCN	1.02269e-231	1.38562	0.776	0.15	2.20277e-227	EC
SH3PXD2A	6.81315e-217	1.38345	0.782	0.172	1.46748e-212	EC
DOCK6	0	1.38194	0.75	0.107	0	EC
UTRN	9.65491e-142	1.38126	0.82	0.3	2.07957e-137	EC
DEPP1	3.64344e-126	1.38108	0.448	0.089	7.8476e-122	EC
CRIP2	4.97198e-113	1.3804	0.858	0.495	1.07091e-108	EC
PPM1F	0	1.37917	0.788	0.12	0	EC
STC1	0	1.37438	0.544	0.037	0	EC
KCNJ2	0	1.36928	0.57	0.022	0	EC
DYSF	0	1.36444	0.718	0.006	0	EC
FLT4	0	1.36345	0.674	0.051	0	EC
N4BP3	0	1.36065	0.721	0.015	0	EC
SMAD1	7.81782e-135	1.35106	0.765	0.272	1.68388e-130	EC
RASSF2	0	1.34734	0.596	0.011	0	EC
ARHGDIB	3.10554e-218	1.32959	0.593	0.097	6.68903e-214	EC
FMNL3	1.05994e-249	1.32782	0.767	0.149	2.28301e-245	EC
TNFAIP8L1	0	1.31332	0.672	0.081	0	EC
ENC1	2.90024e-121	1.31098	0.698	0.223	6.24683e-117	EC
RGS3	1.22535e-86	1.3098	0.808	0.447	2.63929e-82	EC
GPRIN3	2.36869e-220	1.30067	0.468	0.056	5.10192e-216	EC
KANK3	0	1.29636	0.741	0.035	0	EC
SLC38A1	5.53466e-112	1.29176	0.741	0.276	1.19211e-107	EC
MACF1	4.36543e-91	1.28894	0.89	0.589	9.40269e-87	EC
SCARF1	0	1.28803	0.718	0.011	0	EC
ZEB1	5.07685e-211	1.26833	0.785	0.182	1.0935e-206	EC
ADAM19	0	1.2669	0.703	0.068	0	EC
THY1	8.43176e-90	1.26633	0.703	0.266	1.81612e-85	EC
CLIC4	8.03716e-105	1.25948	0.817	0.407	1.73112e-100	EC
TLNRD1	1.66959e-220	1.25611	0.695	0.135	3.59614e-216	EC
PFN1	3.65356e-115	1.25317	0.968	0.92	7.8694e-111	EC
CDK17	2.08815e-213	1.24398	0.724	0.152	4.49766e-209	EC
SEC14L1	1.26859e-101	1.23408	0.849	0.491	2.73241e-97	EC
CAVIN3	1.11754e-75	1.23244	0.698	0.345	2.40708e-71	EC
IGFBP4	3.76091e-83	1.23107	0.916	0.755	8.10062e-79	EC
PCDH1	0	1.23024	0.672	0.051	0	EC
EFNB2	6.16558e-62	1.22665	0.878	0.595	1.328e-57	EC
YES1	3.49143e-129	1.22479	0.852	0.392	7.52018e-125	EC
MECOM	3.79022e-127	1.22281	0.642	0.171	8.16375e-123	EC
LAMB1	3.10014e-86	1.21371	0.82	0.415	6.67738e-82	EC
PEA15	1.16419e-139	1.21179	0.794	0.294	2.50756e-135	EC
DGKH	5.43358e-163	1.20977	0.712	0.186	1.17034e-158	EC
MTSS1	1.76468e-157	1.20918	0.779	0.236	3.80095e-153	EC
VAT1	6.3254e-105	1.20582	0.744	0.327	1.36243e-100	EC
CHST15	0	1.20476	0.625	0.046	0	EC
YWHAH	1.33745e-89	1.19808	0.849	0.583	2.88073e-85	EC
PLEKHA1	1.23991e-96	1.19405	0.855	0.482	2.67065e-92	EC
SULF2	1.54656e-199	1.19289	0.64	0.121	3.33113e-195	EC
SERPINH1	2.51293e-89	1.19271	0.936	0.787	5.4126e-85	EC
AFDN	5.28833e-107	1.18882	0.858	0.459	1.13905e-102	EC
SMTN	1.34774e-206	1.18766	0.657	0.128	2.90291e-202	EC
ITPKB	0	1.18643	0.631	0.043	0	EC
TIMP3	3.46692e-94	1.18269	0.826	0.396	7.4674e-90	EC
SHANK3	0	1.17448	0.64	0.025	0	EC
RALA	2.46299e-82	1.17357	0.82	0.522	5.30504e-78	EC
BCAT1	3.46868e-175	1.17185	0.727	0.175	7.47118e-171	EC
PTPRB	0	1.17005	0.634	0.04	0	EC
SLC2A3	6.5571e-143	1.16573	0.613	0.14	1.41233e-138	EC
PRDM1	0	1.16448	0.567	0.003	0	EC
BAALC	0	1.16338	0.651	0.025	0	EC
MTRNR2L8	4.36154e-23	1.16222	0.733	0.524	9.39431e-19	EC
ARHGEF15	0	1.15957	0.648	0.003	0	EC
SLC27A3	6.95424e-80	1.15389	0.698	0.311	1.49787e-75	EC
SNRK	7.08727e-161	1.15224	0.735	0.203	1.52653e-156	EC
WDR1	4.64164e-90	1.14828	0.84	0.552	9.99763e-86	EC
NPDC1	3.4457e-111	1.14774	0.756	0.295	7.42169e-107	EC
ITGA2	1.20817e-239	1.14597	0.64	0.099	2.60228e-235	EC
MT-ND4L	1.4902e-47	1.14184	0.927	0.822	3.20973e-43	EC
FAM89A	5.58454e-126	1.13174	0.703	0.21	1.20286e-121	EC
VASP	7.69998e-109	1.13009	0.727	0.299	1.6585e-104	EC
MIDN	5.96728e-70	1.12614	0.834	0.523	1.28529e-65	EC
MMP2	3.01813e-125	1.12486	0.802	0.258	6.50075e-121	EC
ITGB1	1.09833e-74	1.12453	0.951	0.866	2.36568e-70	EC
EHD4	4.89941e-145	1.10432	0.718	0.207	1.05528e-140	EC
TCIM	1.63435e-291	1.09873	0.561	0.061	3.52023e-287	EC
LPAR6	4.80227e-167	1.09538	0.634	0.137	1.03436e-162	EC
TSPAN14	7.00375e-114	1.0926	0.724	0.269	1.50854e-109	EC
TPM4	3.67643e-93	1.09256	0.93	0.761	7.91866e-89	EC
TAGLN2	6.25453e-65	1.09215	0.797	0.496	1.34716e-60	EC
IPO11	7.97914e-222	1.09008	0.631	0.111	1.71863e-217	EC
RGCC	0	1.08826	0.442	0.03	0	EC
ERG	0	1.08818	0.654	0.026	0	EC
TFPI	4.21026e-101	1.08772	0.663	0.208	9.06847e-97	EC
TNFSF10	7.71213e-199	1.08732	0.395	0.043	1.66112e-194	EC
APOLD1	0	1.07819	0.488	0.039	0	EC
GJA5	3.17639e-32	1.07592	0.148	0.032	6.84162e-28	EC
PIM3	8.82465e-64	1.07502	0.59	0.254	1.90074e-59	EC
AKAP13	6.06167e-69	1.06856	0.855	0.558	1.30562e-64	EC
FAM69B	1.99204e-95	1.06236	0.791	0.397	4.29065e-91	EC
ARPC2	1.17145e-103	1.06028	0.953	0.904	2.52318e-99	EC
SIPA1L2	6.03008e-130	1.059	0.66	0.183	1.29882e-125	EC
DCHS1	7.35567e-180	1.05729	0.674	0.143	1.58434e-175	EC
ABL2	2.04279e-138	1.05728	0.68	0.194	4.39997e-134	EC
FLI1	0	1.05653	0.663	0.05	0	EC
NAV1	2.96899e-127	1.05192	0.648	0.18	6.39491e-123	EC
ARHGEF7	3.81459e-115	1.05008	0.701	0.238	8.21625e-111	EC
PPP1R14B	4.38012e-86	1.04289	0.93	0.801	9.43433e-82	EC
CFL1	4.0287e-91	1.04095	0.985	0.976	8.67742e-87	EC
HIF1A	7.34657e-71	1.03443	0.834	0.532	1.58238e-66	EC
MAP3K11	3.60774e-125	1.03331	0.701	0.225	7.77072e-121	EC
TNFRSF10D	2.77706e-286	1.03104	0.634	0.082	5.9815e-282	EC
JAM3	3.07714e-124	1.02783	0.756	0.268	6.62785e-120	EC
HDAC7	1.00441e-125	1.02766	0.762	0.26	2.16341e-121	EC
HHEX	0	1.02339	0.526	0.002	0	EC
UBE2J1	5.70104e-79	1.02311	0.724	0.361	1.22795e-74	EC
EPAS1	1.74613e-284	1.02308	0.436	0.037	3.76099e-280	EC
TMEM255B	0	1.02275	0.628	0.008	0	EC
IVNS1ABP	9.86624e-71	1.02231	0.637	0.265	2.12509e-66	EC
FGFR1	7.61854e-84	1.02198	0.843	0.433	1.64096e-79	EC
JAG2	0	1.02104	0.506	0.016	0	EC
LUZP1	8.69528e-96	1.02024	0.779	0.364	1.87288e-91	EC
RNF144A	1.00161e-148	1.01999	0.576	0.125	2.15736e-144	EC
LIMCH1	1.85071e-123	1.01869	0.683	0.194	3.98625e-119	EC
LPP	2.58715e-64	1.01784	0.765	0.425	5.57246e-60	EC
AC108134.2	0.000974163	1.017	0.262	0.201	1	EC
LAMC1	1.28653e-57	1.01109	0.791	0.479	2.77106e-53	EC
DIAPH2	9.94997e-94	1.00955	0.488	0.133	2.14312e-89	EC
DUSP4	0	1.00863	0.567	0.051	0	EC
CD200	1.12282e-99	1.00483	0.651	0.228	2.41844e-95	EC
CLEC14A	0	1.0047	0.448	0.006	0	EC
PXDN	9.10786e-48	1.00247	0.837	0.676	1.96174e-43	EC
PGM2L1	2.76202e-139	0.998915	0.625	0.155	5.9491e-135	EC
CLIC1	3.35983e-73	0.996427	0.922	0.88	7.23675e-69	EC
ACTR3	3.59087e-78	0.990675	0.875	0.651	7.73438e-74	EC
FLNA	6.68393e-60	0.987422	0.89	0.655	1.43965e-55	EC
GRB10	1.04008e-264	0.986974	0.631	0.088	2.24022e-260	EC
ACTR2	5.66715e-76	0.986381	0.855	0.644	1.22065e-71	EC
MYH9	3.71466e-59	0.984095	0.892	0.636	8.00102e-55	EC
TGFBR2	1.49966e-85	0.973565	0.738	0.306	3.23011e-81	EC
CD276	1.24641e-73	0.973355	0.82	0.489	2.68464e-69	EC
DEGS1	8.79363e-57	0.966361	0.744	0.454	1.89406e-52	EC
PREX2	4.41358e-287	0.965736	0.462	0.04	9.50641e-283	EC
CRMP1	2.50582e-148	0.964671	0.657	0.161	5.39729e-144	EC
TMEM204	1.57463e-207	0.963447	0.642	0.11	3.39159e-203	EC
DGKD	1.05072e-121	0.959435	0.544	0.133	2.26314e-117	EC
FZD4	2.40898e-133	0.957105	0.587	0.142	5.18871e-129	EC
ANGPT2	9.81812e-50	0.956548	0.392	0.133	2.11472e-45	EC
TMEM88	5.05303e-195	0.954489	0.465	0.063	1.08837e-190	EC
IGF2R	1.01585e-76	0.953117	0.701	0.3	2.18805e-72	EC
RALB	3.05414e-103	0.952723	0.686	0.253	6.5783e-99	EC
S100A11	8.69297e-68	0.948913	0.962	0.921	1.87238e-63	EC
MTRNR2L12	2.12009e-18	0.947033	0.852	0.695	4.56645e-14	EC
USP31	8.51514e-227	0.945155	0.631	0.101	1.83408e-222	EC
CREG2	0	0.945093	0.549	0.002	0	EC
KCNE3	1.05391e-131	0.94185	0.378	0.059	2.27002e-127	EC
IGFBP2	5.07957e-50	0.940735	0.985	0.927	1.09409e-45	EC
NFIB	3.52477e-69	0.940202	0.782	0.365	7.592e-65	EC
SMS	1.57001e-60	0.939976	0.817	0.553	3.38164e-56	EC
CPNE2	0	0.936105	0.631	0.068	0	EC
RAP2B	3.08295e-96	0.9357	0.625	0.204	6.64036e-92	EC
FAM198B	2.17249e-150	0.934405	0.555	0.109	4.67933e-146	EC
PRKD2	1.15639e-179	0.933974	0.651	0.134	2.49075e-175	EC
FAM124B	0	0.931758	0.34	0.003	0	EC
RND3	8.166e-46	0.926956	0.605	0.284	1.75888e-41	EC
POMP	1.66118e-60	0.919559	0.922	0.884	3.57802e-56	EC
CDC42EP2	5.17639e-109	0.918356	0.599	0.171	1.11494e-104	EC
ATP11A	4.40155e-95	0.916386	0.654	0.227	9.48049e-91	EC
FBLIM1	4.41459e-63	0.914004	0.692	0.332	9.50858e-59	EC
JUP	2.23051e-69	0.912099	0.852	0.542	4.8043e-65	EC
IQGAP1	2.28984e-74	0.909359	0.738	0.36	4.93209e-70	EC
MBNL2	2.8618e-69	0.908288	0.724	0.337	6.16402e-65	EC
SELENOW	8.16495e-39	0.906094	0.916	0.895	1.75865e-34	EC
SVIP	6.12859e-88	0.903072	0.715	0.308	1.32004e-83	EC
UBTD1	2.17574e-190	0.902549	0.637	0.123	4.68633e-186	EC
RHOB	2.46206e-54	0.900716	0.805	0.484	5.30302e-50	EC
SLC16A3	4.64202e-48	0.8962	0.427	0.155	9.99844e-44	EC
PLXNA2	1.16167e-100	0.894613	0.541	0.148	2.50212e-96	EC
GFM1	3.0565e-76	0.893441	0.57	0.202	6.58338e-72	EC
CDC37	1.51226e-60	0.890193	0.863	0.74	3.25725e-56	EC
GSN	5.52838e-33	0.88743	0.782	0.607	1.19076e-28	EC
CSRP1	1.27881e-66	0.88743	0.738	0.388	2.75444e-62	EC
PTPN12	2.62176e-85	0.887118	0.68	0.263	5.64702e-81	EC
SH3BGRL3	8.95587e-58	0.884982	0.875	0.781	1.92901e-53	EC
CAVIN2	2.98623e-60	0.880901	0.625	0.251	6.43204e-56	EC
NOVA2	0	0.878916	0.581	0.008	0	EC
CTNNB1	7.18191e-55	0.875922	0.887	0.724	1.54691e-50	EC
COTL1	4.30156e-39	0.875474	0.765	0.512	9.26514e-35	EC
SHE	0	0.873583	0.564	0.004	0	EC
PTK2	4.95914e-59	0.872373	0.791	0.471	1.06815e-54	EC
YBX3	6.1743e-33	0.870829	0.852	0.739	1.32988e-28	EC
CYTOR	7.15449e-103	0.870754	0.651	0.196	1.54101e-98	EC
ANKRD11	6.17915e-53	0.870401	0.901	0.722	1.33093e-48	EC
ITGA9	0	0.869796	0.515	0.037	0	EC
VIM	6.6441e-79	0.866278	1	0.995	1.43107e-74	EC
S1PR1	0	0.864237	0.564	0.026	0	EC
MYDGF	6.88013e-50	0.864021	0.834	0.685	1.48191e-45	EC
FAM129B	5.32608e-186	0.86335	0.608	0.111	1.14718e-181	EC
PKIG	9.16014e-51	0.862848	0.75	0.527	1.973e-46	EC
FOXO1	2.39392e-232	0.861721	0.605	0.089	5.15626e-228	EC
RPS27L	3.34276e-25	0.859756	0.814	0.719	7.19998e-21	EC
PMEPA1	7.93899e-71	0.856161	0.613	0.226	1.70998e-66	EC
CAV2	4.34902e-83	0.856047	0.692	0.263	9.36736e-79	EC
QKI	2.41136e-51	0.850536	0.875	0.68	5.19382e-47	EC
ROCK2	1.72476e-64	0.849797	0.753	0.416	3.71497e-60	EC
C4orf48	2.16206e-50	0.849081	0.73	0.424	4.65686e-46	EC
CYBA	3.0029e-35	0.845864	0.846	0.739	6.46795e-31	EC
CHD7	2.66638e-60	0.844287	0.75	0.404	5.74311e-56	EC
SESTD1	6.28757e-88	0.843006	0.718	0.288	1.35428e-83	EC
CSGALNACT1	0	0.839535	0.494	0.017	0	EC
PEAK1	2.41983e-94	0.837861	0.596	0.182	5.21207e-90	EC
IL3RA	0	0.834563	0.465	0.03	0	EC
GRK5	6.31594e-125	0.83314	0.608	0.155	1.36039e-120	EC
MPRIP	3.90123e-63	0.831236	0.765	0.415	8.40285e-59	EC
CDKN1A	2.62843e-80	0.830403	0.378	0.087	5.66137e-76	EC
PKN1	1.33318e-60	0.830313	0.741	0.433	2.87153e-56	EC
NUDT4	2.91766e-24	0.830275	0.608	0.409	6.28436e-20	EC
AES	1.95345e-55	0.828923	0.823	0.628	4.20753e-51	EC
ABHD17A	1.88216e-46	0.828547	0.788	0.617	4.05398e-42	EC
NETO2	1.23054e-126	0.826873	0.549	0.125	2.65047e-122	EC
CMTM3	2.4063e-52	0.825863	0.837	0.575	5.18293e-48	EC
CD40	0	0.825513	0.532	0.022	0	EC
SACS	1.67415e-86	0.824679	0.61	0.202	3.60594e-82	EC
CYYR1	2.04869e-101	0.824408	0.544	0.15	4.41267e-97	EC
CAPN2	4.35394e-62	0.818675	0.776	0.479	9.37794e-58	EC
PARVB	1.91669e-159	0.818366	0.584	0.121	4.12835e-155	EC
TSPAN13	4.82181e-120	0.817849	0.526	0.124	1.03857e-115	EC
PDE4B	0	0.817775	0.488	0.019	0	EC
MPZL1	1.45083e-59	0.816574	0.709	0.388	3.12494e-55	EC
ARHGDIA	6.31899e-60	0.814746	0.843	0.676	1.36105e-55	EC
TMEM65	1.85735e-109	0.814728	0.608	0.174	4.00055e-105	EC
KIT	0	0.814265	0.41	0.021	0	EC
ALPK3	1.02463e-225	0.813667	0.512	0.065	2.20695e-221	EC
NRAS	3.3551e-79	0.813253	0.703	0.298	7.22656e-75	EC
WASF2	7.44576e-59	0.811181	0.927	0.822	1.60374e-54	EC
NOL4L	2.6195e-78	0.808888	0.695	0.284	5.64215e-74	EC
SLC26A2	8.46348e-55	0.807108	0.526	0.211	1.82295e-50	EC
ENTPD1	4.53625e-304	0.802775	0.509	0.047	9.77063e-300	EC
DPYSL2	2.39068e-62	0.802743	0.692	0.352	5.14929e-58	EC
MLF1	2.10993e-44	0.800598	0.663	0.367	4.54458e-40	EC
LASP1	1.90314e-65	0.797635	0.701	0.319	4.09917e-61	EC
GRPEL2	2.50716e-190	0.79702	0.494	0.072	5.40017e-186	EC
SOCS3	1.66466e-71	0.795069	0.523	0.172	3.58551e-67	EC
CSTB	1.0423e-55	0.793833	0.933	0.836	2.24501e-51	EC
GNB1	1.36688e-58	0.790203	0.849	0.639	2.94412e-54	EC
RAI14	2.01521e-64	0.787906	0.744	0.361	4.34056e-60	EC
KIAA1671	8.53219e-141	0.784357	0.509	0.101	1.83775e-136	EC
LYN	1.4643e-252	0.783131	0.494	0.054	3.15397e-248	EC
ST8SIA4	7.21829e-191	0.781312	0.552	0.088	1.55475e-186	EC
ABCG1	0	0.78088	0.465	0.028	0	EC
IER2	5.04682e-36	0.780763	0.869	0.707	1.08704e-31	EC
TSPAN15	8.34478e-178	0.779174	0.555	0.097	1.79738e-173	EC
FXYD5	1.25375e-169	0.777135	0.555	0.102	2.70044e-165	EC
STIM2	9.56307e-84	0.775331	0.613	0.213	2.05979e-79	EC
ITPRIPL2	2.70271e-66	0.77471	0.625	0.254	5.82138e-62	EC
MT-ATP8	3.86911e-33	0.774197	0.648	0.382	8.33368e-29	EC
RFLNB	4.54435e-25	0.773637	0.52	0.301	9.78808e-21	EC
RHOJ	2.38215e-240	0.773276	0.587	0.078	5.13092e-236	EC
CBLN1	0	0.771654	0.413	0.003	0	EC
ERGIC1	1.06967e-59	0.768825	0.701	0.344	2.30395e-55	EC
HMOX2	5.24807e-51	0.767776	0.735	0.449	1.13038e-46	EC
BCAP29	2.38867e-55	0.76407	0.727	0.419	5.14495e-51	EC
KRTCAP2	5.0906e-40	0.763077	0.849	0.753	1.09646e-35	EC
SLC43A3	6.9912e-242	0.762082	0.503	0.059	1.50583e-237	EC
VSIR	0	0.761892	0.299	0.013	0	EC
MAPK11	0	0.760499	0.535	0.031	0	EC
AQP1	2.87656e-282	0.759835	0.32	0.018	6.19582e-278	EC
CEMIP2	5.41363e-74	0.756592	0.506	0.163	1.16604e-69	EC
CMTM7	1.61059e-95	0.756536	0.674	0.238	3.46904e-91	EC
EXOC3L1	0	0.754846	0.517	0.011	0	EC
TTYH3	2.96425e-63	0.754423	0.581	0.226	6.3847e-59	EC
NID1	2.66812e-67	0.752717	0.637	0.262	5.74685e-63	EC
SHC1	2.33662e-65	0.751593	0.672	0.309	5.03285e-61	EC
SLC20A1	6.65023e-109	0.748148	0.596	0.163	1.43239e-104	EC
AHNAK	3.3008e-40	0.747812	0.776	0.498	7.1096e-36	EC
GRAMD1A	3.88989e-58	0.744786	0.727	0.384	8.37843e-54	EC
DCBLD1	1.45917e-151	0.742581	0.576	0.117	3.1429e-147	EC
EIF4G1	1.91827e-56	0.742274	0.721	0.379	4.13177e-52	EC
CRIM1	7.3251e-53	0.741371	0.634	0.296	1.57775e-48	EC
MAP1S	3.63096e-82	0.740879	0.645	0.239	7.82073e-78	EC
CAP1	5.93672e-53	0.740331	0.826	0.672	1.27871e-48	EC
RAPGEF1	2.52174e-99	0.738154	0.57	0.161	5.43158e-95	EC
VAV3	1.42382e-146	0.737624	0.535	0.102	3.06677e-142	EC
SNX9	5.30966e-63	0.737143	0.689	0.32	1.14365e-58	EC
KLF2	6.25457e-96	0.736308	0.459	0.105	1.34717e-91	EC
ARHGAP31	0	0.731859	0.558	0.046	0	EC
ADM	4.86651e-74	0.730232	0.424	0.112	1.0482e-69	EC
ADAM10	7.73293e-46	0.730022	0.77	0.49	1.6656e-41	EC
ECE1	2.9408e-67	0.729434	0.549	0.201	6.33418e-63	EC
ACVRL1	0	0.728922	0.497	0.043	0	EC
SNX3	9.1937e-35	0.728509	0.837	0.756	1.98023e-30	EC
SIPA1	3.30925e-107	0.72746	0.506	0.123	7.12779e-103	EC
APP	3.10702e-40	0.727427	0.901	0.773	6.6922e-36	EC
EPHA2	7.87565e-141	0.726714	0.413	0.065	1.69634e-136	EC
FAM126A	9.54235e-79	0.726414	0.547	0.18	2.05533e-74	EC
CDC42EP3	6.87506e-53	0.726264	0.599	0.262	1.48082e-48	EC
ARPC1B	7.23393e-78	0.722092	0.584	0.216	1.55812e-73	EC
AGAP1	4.57328e-77	0.720307	0.544	0.181	9.85039e-73	EC
FDPS	5.94105e-45	0.718436	0.855	0.739	1.27964e-40	EC
MYL6	5.95158e-50	0.71812	0.994	0.989	1.28191e-45	EC
MAP1LC3B	2.17523e-35	0.717614	0.82	0.676	4.68523e-31	EC
AP2S1	7.14945e-40	0.715545	0.852	0.824	1.53992e-35	EC
NECAP2	8.00404e-58	0.713481	0.735	0.42	1.72399e-53	EC
S100A10	9.65781e-31	0.713419	0.826	0.623	2.0802e-26	EC
FNBP1L	2.62512e-42	0.713012	0.811	0.556	5.65426e-38	EC
FLNB	8.14177e-72	0.712767	0.564	0.198	1.75366e-67	EC
CD109	4.36671e-264	0.710761	0.436	0.039	9.40546e-260	EC
MGAT1	6.92067e-53	0.710286	0.686	0.372	1.49064e-48	EC
RAPGEF2	2.51189e-74	0.706355	0.593	0.222	5.41037e-70	EC
ARPC5	8.07448e-46	0.706183	0.872	0.801	1.73916e-41	EC
ABRACL	1.50226e-43	0.705844	0.744	0.511	3.23572e-39	EC
TNFAIP1	5.09574e-102	0.704631	0.581	0.171	1.09757e-97	EC
EIF2S2	3.965e-33	0.704437	0.799	0.674	8.54022e-29	EC
GIT1	2.59294e-91	0.703664	0.642	0.213	5.58494e-87	EC
ROBO1	5.85845e-35	0.702817	0.651	0.389	1.26185e-30	EC
PTPRE	0	0.702287	0.488	0.04	0	EC
FGD4	1.81761e-117	0.70216	0.456	0.093	3.91494e-113	EC
RPS26	3.32164e-37	0.701462	0.91	0.939	7.15447e-33	EC
CCNY	3.35483e-54	0.700012	0.756	0.447	7.22597e-50	EC
SHISA5	2.95365e-52	0.699984	0.77	0.474	6.36187e-48	EC
SASH1	2.61169e-74	0.69874	0.619	0.226	5.62532e-70	EC
MMP15	6.18295e-161	0.697455	0.509	0.088	1.33175e-156	EC
ARPC5L	1.98264e-44	0.697215	0.765	0.562	4.2704e-40	EC
LIMK2	1.03749e-63	0.697031	0.674	0.292	2.23466e-59	EC
FGD5	0	0.696336	0.485	0.028	0	EC
MT-ND2	2.28494e-07	0.695741	0.945	0.979	0.00492153	EC
HLA-A	3.89535e-12	0.694728	0.875	0.835	8.39019e-08	EC
MYO6	7.7859e-51	0.694034	0.712	0.365	1.677e-46	EC
APLP2	1.02887e-26	0.694019	0.884	0.804	2.21608e-22	EC
IDH2	4.78248e-43	0.692358	0.779	0.529	1.0301e-38	EC
EOGT	1.96369e-252	0.692355	0.485	0.052	4.2296e-248	EC
SVIL	5.64345e-47	0.691934	0.567	0.253	1.21554e-42	EC
CCDC88C	8.77689e-210	0.690971	0.462	0.056	1.89046e-205	EC
TGFB1	5.49625e-57	0.690771	0.674	0.306	1.18384e-52	EC
CTNND1	2.17175e-54	0.689464	0.709	0.371	4.67774e-50	EC
DLC1	5.55967e-42	0.687848	0.747	0.425	1.1975e-37	EC
AP1S2	8.08664e-79	0.686733	0.654	0.258	1.74178e-74	EC
DGKZ	1.22399e-59	0.684843	0.64	0.283	2.63634e-55	EC
DBN1	1.57714e-43	0.684836	0.852	0.721	3.397e-39	EC
PIK3R1	1.1528e-34	0.684013	0.695	0.43	2.48302e-30	EC
F2RL3	0	0.683889	0.404	0.004	0	EC
HEG1	3.40243e-120	0.683846	0.419	0.076	7.32849e-116	EC
SNN	6.02165e-110	0.683455	0.593	0.164	1.297e-105	EC
ELOVL5	2.2628e-46	0.682675	0.64	0.329	4.87384e-42	EC
SLC41A1	1.69256e-89	0.682027	0.395	0.088	3.64561e-85	EC
STK10	9.50738e-214	0.677801	0.497	0.064	2.0478e-209	EC
DHRS7	1.46703e-32	0.677648	0.674	0.454	3.15983e-28	EC
YWHAB	2.17991e-51	0.677161	0.939	0.908	4.69531e-47	EC
BMPR2	8.93522e-26	0.676418	0.651	0.434	1.92456e-21	EC
TMEM246	2.73198e-130	0.675417	0.488	0.097	5.88441e-126	EC
PXDC1	4.30158e-81	0.672404	0.541	0.167	9.26518e-77	EC
TAOK1	1.67798e-39	0.672175	0.735	0.454	3.6142e-35	EC
AIDA	2.17582e-62	0.670919	0.613	0.263	4.68651e-58	EC
MRPL52	1.89518e-27	0.669686	0.765	0.651	4.08202e-23	EC
RCSD1	9.77786e-203	0.666471	0.48	0.06	2.10605e-198	EC
TMEM8A	1.05321e-69	0.665872	0.619	0.239	2.2685e-65	EC
LRRFIP1	5.18346e-35	0.665525	0.738	0.492	1.11647e-30	EC
HOXB9	7.52273e-61	0.665152	0.506	0.18	1.62032e-56	EC
JAK1	3.66346e-39	0.665007	0.753	0.502	7.89072e-35	EC
YWHAZ	1.7167e-48	0.664739	0.922	0.828	3.6976e-44	EC
DYNC1LI2	4.94106e-37	0.662749	0.817	0.621	1.06425e-32	EC
ASAP2	1.70808e-91	0.662476	0.587	0.181	3.67903e-87	EC
MAPKAPK2	2.64315e-69	0.662005	0.642	0.264	5.69308e-65	EC
BAX	1.52533e-34	0.661727	0.744	0.537	3.28541e-30	EC
RB1	8.67e-57	0.661122	0.59	0.256	1.86743e-52	EC
HK1	1.96071e-71	0.660642	0.581	0.208	4.22318e-67	EC
MT-ND5	1.47505e-12	0.659294	0.959	0.985	3.1771e-08	EC
ARHGEF2	3.07902e-78	0.655046	0.573	0.195	6.6319e-74	EC
HPGD	3.05672e-106	0.654552	0.334	0.055	6.58388e-102	EC
H2AFZ	3.95249e-36	0.653901	0.939	0.905	8.51326e-32	EC
KLF3	2.92311e-51	0.651279	0.654	0.308	6.29608e-47	EC
CEP68	5.60913e-53	0.650952	0.593	0.264	1.20815e-48	EC
MDM2	8.62723e-19	0.650429	0.52	0.32	1.85822e-14	EC
C11orf96	3.19492e-61	0.650276	0.485	0.155	6.88153e-57	EC
JMJD1C	2.75654e-32	0.649842	0.808	0.618	5.9373e-28	EC
PDE8A	1.62601e-151	0.649753	0.538	0.103	3.50227e-147	EC
PRKCH	0	0.649105	0.491	0.008	0	EC
CTTNBP2NL	1.91852e-56	0.648866	0.596	0.256	4.13231e-52	EC
KLHL5	1.56843e-90	0.648059	0.573	0.174	3.37823e-86	EC
EIF4EBP1	2.01822e-43	0.644681	0.706	0.393	4.34705e-39	EC
CARD8	2.1799e-59	0.644597	0.512	0.186	4.69529e-55	EC
TCF15	9.01139e-152	0.644348	0.343	0.042	1.94096e-147	EC
KBTBD11	4.36419e-46	0.644335	0.483	0.194	9.40004e-42	EC
ATP13A2	2.22205e-72	0.643957	0.517	0.168	4.78607e-68	EC
RTN4	1.32276e-40	0.643514	0.924	0.842	2.84909e-36	EC
MANF	2.56972e-19	0.643156	0.782	0.681	5.53492e-15	EC
RAC1	7.32302e-65	0.642993	0.939	0.944	1.5773e-60	EC
MSL3	4.73078e-62	0.642044	0.622	0.261	1.01896e-57	EC
MAP7D1	4.23561e-60	0.639432	0.677	0.309	9.12308e-56	EC
REEP3	3.47643e-44	0.637478	0.721	0.418	7.48789e-40	EC
NEAT1	0.000390662	0.637299	0.823	0.877	1	EC
LTBP1	7.30741e-23	0.636936	0.436	0.227	1.57394e-18	EC
TTL	3.38744e-61	0.635478	0.512	0.181	7.29621e-57	EC
ACTN1	3.3229e-55	0.634748	0.64	0.279	7.1572e-51	EC
CFLAR	3.23721e-45	0.634746	0.68	0.355	6.97263e-41	EC
SERPINB6	3.41859e-35	0.634269	0.759	0.513	7.3633e-31	EC
SOS1	1.04019e-39	0.634034	0.59	0.307	2.24047e-35	EC
ATP2B4	3.83792e-18	0.633406	0.497	0.325	8.26651e-14	EC
PICALM	1.28528e-44	0.633244	0.645	0.335	2.76836e-40	EC
PTBP3	3.50399e-39	0.633184	0.73	0.431	7.54724e-35	EC
KIF26A	0	0.632906	0.41	0.021	0	EC
LRCH1	5.17075e-101	0.632876	0.494	0.119	1.11373e-96	EC
ATP1B3	5.2824e-37	0.632618	0.773	0.536	1.13778e-32	EC
TMEM50A	7.13835e-37	0.628902	0.814	0.688	1.53753e-32	EC
LYL1	0	0.62875	0.456	0.009	0	EC
PPP2R2A	7.71958e-43	0.628509	0.767	0.525	1.66272e-38	EC
ISG15	7.86792e-59	0.627957	0.616	0.259	1.69467e-54	EC
TMEM109	1.26974e-45	0.627838	0.712	0.42	2.73489e-41	EC
ARPC3	1.9067e-39	0.627554	0.898	0.856	4.10684e-35	EC
KTN1	1.29084e-30	0.626932	0.86	0.702	2.78035e-26	EC
CCDC50	3.61884e-45	0.6267	0.709	0.408	7.79461e-41	EC
CREM	1.18801e-37	0.626608	0.715	0.463	2.55886e-33	EC
MEF2A	9.38014e-35	0.625846	0.654	0.355	2.02039e-30	EC
YEATS2	2.00802e-70	0.625063	0.564	0.196	4.32508e-66	EC
PPP1R16B	0	0.623495	0.424	0.001	0	EC
KCNQ1	0	0.623061	0.369	0.02	0	EC
ADGRL2	2.3517e-54	0.62303	0.573	0.232	5.06532e-50	EC
SH2B3	6.31429e-224	0.622849	0.456	0.051	1.36004e-219	EC
RNF149	1.06527e-52	0.622745	0.561	0.234	2.29449e-48	EC
DAPK3	1.68242e-53	0.621618	0.663	0.319	3.62376e-49	EC
PHACTR2	2.0396e-40	0.621286	0.669	0.368	4.3931e-36	EC
IFITM2	8.06778e-29	0.620905	0.75	0.539	1.73772e-24	EC
PHC2	6.68208e-36	0.619908	0.75	0.497	1.43925e-31	EC
GRAP	0	0.619609	0.474	0.004	0	EC
VEGFC	1.01185e-101	0.618286	0.352	0.062	2.17943e-97	EC
TUBA1C	1.38058e-25	0.617996	0.718	0.519	2.97364e-21	EC
GDPD5	0	0.617609	0.436	0.009	0	EC
MIR4435-2HG	1.31675e-61	0.616658	0.561	0.203	2.83616e-57	EC
FHL3	4.75458e-61	0.616451	0.686	0.295	1.02409e-56	EC
GIT2	1.84262e-80	0.616185	0.529	0.161	3.96881e-76	EC
GSTO1	3.00142e-18	0.6155	0.692	0.585	6.46475e-14	EC
NID2	9.30016e-56	0.61548	0.535	0.202	2.00316e-51	EC
PDCL	1.62082e-38	0.611993	0.64	0.342	3.49108e-34	EC
TBC1D9	4.24834e-121	0.610262	0.456	0.089	9.1505e-117	EC
TMEM173	4.58167e-118	0.609926	0.552	0.126	9.86845e-114	EC
UBALD2	3.34003e-42	0.609009	0.672	0.362	7.1941e-38	EC
RAB6A	7.8085e-39	0.60782	0.683	0.397	1.68187e-34	EC
RASAL2	2.39274e-59	0.606656	0.506	0.182	5.15373e-55	EC
LDB2	5.85829e-75	0.60624	0.517	0.15	1.26182e-70	EC
RAP1B	4.1157e-36	0.60569	0.834	0.731	8.86482e-32	EC
SSUH2	0	0.60537	0.305	0.002	0	EC
HOXB5	7.62835e-95	0.605104	0.422	0.094	1.64307e-90	EC
DYNC1H1	2.43842e-23	0.605027	0.828	0.668	5.25212e-19	EC
MAGI1	1.97802e-57	0.604161	0.529	0.201	4.26046e-53	EC
SSFA2	3.19496e-32	0.603528	0.683	0.41	6.88162e-28	EC
SMARCA4	6.38372e-34	0.603427	0.831	0.61	1.37499e-29	EC
SEMA4C	2.80123e-90	0.603418	0.448	0.107	6.03358e-86	EC
EPHB4	1.35953e-92	0.603344	0.529	0.144	2.92828e-88	EC
GFOD1	4.62886e-230	0.602647	0.372	0.032	9.9701e-226	EC
COL12A1	4.89227e-15	0.602258	0.265	0.127	1.05375e-10	EC
KIAA0355	6.16006e-55	0.600494	0.555	0.222	1.32681e-50	EC
CDC42BPB	3.00529e-47	0.599782	0.683	0.351	6.4731e-43	EC
TRAF4	9.21751e-32	0.599715	0.715	0.467	1.98536e-27	EC
RANBP2	4.81661e-38	0.599713	0.68	0.379	1.03745e-33	EC
EIF4G2	9.35879e-43	0.599691	0.936	0.884	2.01579e-38	EC
LAPTM5	0	0.599543	0.398	0.004	0	EC
EIF4A1	5.73279e-37	0.599421	0.869	0.777	1.23479e-32	EC
IKBIP	1.47392e-39	0.598381	0.648	0.379	3.17467e-35	EC
FRMD4A	8.95768e-35	0.597509	0.651	0.358	1.9294e-30	EC
PAK2	2.55261e-33	0.595947	0.814	0.615	5.49807e-29	EC
ACOT9	1.54917e-69	0.594212	0.567	0.209	3.33676e-65	EC
TECPR1	2.30752e-91	0.594084	0.451	0.109	4.97016e-87	EC
LYPLA1	4.29253e-36	0.593654	0.721	0.486	9.24568e-32	EC
ZBTB38	1.25424e-29	0.593488	0.625	0.361	2.70151e-25	EC
BMP2K	8.58281e-52	0.593312	0.549	0.225	1.84865e-47	EC
CCND2	9.59598e-20	0.592687	0.733	0.553	2.06688e-15	EC
PIEZO2	1.12727e-64	0.591929	0.422	0.116	2.42803e-60	EC
TNFRSF1B	0	0.591741	0.299	0.008	0	EC
HMOX1	5.29129e-61	0.590506	0.311	0.072	1.13969e-56	EC
HOXB6	1.59625e-48	0.590402	0.564	0.247	3.43816e-44	EC
OSBPL10	1.08893e-90	0.588287	0.532	0.148	2.34544e-86	EC
NES	1.81401e-25	0.587605	0.831	0.578	3.9072e-21	EC
SH3BP2	2.41365e-75	0.586213	0.509	0.153	5.19876e-71	EC
ZFHX3	1.12932e-28	0.585673	0.602	0.337	2.43244e-24	EC
UXS1	7.67015e-26	0.585454	0.576	0.361	1.65207e-21	EC
PRRG3	4.91655e-277	0.583926	0.378	0.027	1.05898e-272	EC
VOPP1	3.48037e-66	0.582047	0.602	0.229	7.49636e-62	EC
NRARP	2.09014e-115	0.581904	0.48	0.102	4.50196e-111	EC
SH3GLB1	8.34678e-39	0.581127	0.75	0.522	1.79781e-34	EC
HAGLROS	8.85821e-136	0.580914	0.474	0.089	1.90797e-131	EC
CHRM3	0	0.57979	0.404	0.025	0	EC
FRMD4B	1.81086e-32	0.579597	0.689	0.397	3.90041e-28	EC
LINC00324	2.3366e-09	0.57946	0.256	0.146	5.0328e-05	EC
ERBIN	9.94001e-25	0.578793	0.721	0.49	2.14098e-20	EC
BIRC6	1.7135e-29	0.578221	0.663	0.408	3.69072e-25	EC
TRIO	1.23434e-60	0.577391	0.581	0.224	2.65865e-56	EC
PPFIBP1	2.62666e-36	0.576581	0.701	0.418	5.65756e-32	EC
TUBA1B	3.42371e-28	0.574856	0.985	0.96	7.37433e-24	EC
CEP170	7.23707e-42	0.574041	0.698	0.386	1.55879e-37	EC
VPS37B	5.44165e-112	0.572269	0.497	0.112	1.17208e-107	EC
STAB1	0	0.571981	0.343	0.004	0	EC
UPP1	3.55452e-108	0.571811	0.497	0.113	7.65607e-104	EC
NT5E	0	0.570955	0.36	0.008	0	EC
RSU1	4.64351e-41	0.570869	0.567	0.284	1.00017e-36	EC
SEC61G	1.25155e-18	0.570574	0.84	0.76	2.69572e-14	EC
SLC25A37	2.08537e-13	0.57053	0.695	0.562	4.49168e-09	EC
QPCT	2.265e-86	0.570213	0.494	0.136	4.87858e-82	EC
BOK	3.51288e-121	0.569612	0.468	0.093	7.5664e-117	EC
CSNK1A1	2.46754e-35	0.569476	0.913	0.822	5.31484e-31	EC
SSH2	8.53889e-79	0.569085	0.506	0.15	1.83919e-74	EC
GUCY1A2	2.75256e-73	0.567969	0.288	0.055	5.92873e-69	EC
LBR	1.24123e-30	0.567487	0.683	0.403	2.67348e-26	EC
HNRNPF	2.69399e-25	0.566656	0.805	0.697	5.80258e-21	EC
RRAGA	5.82821e-17	0.566329	0.703	0.621	1.25534e-12	EC
CRK	2.40066e-33	0.566198	0.712	0.429	5.17079e-29	EC
AMOTL1	8.31045e-64	0.565475	0.477	0.152	1.78999e-59	EC
COLGALT1	6.2491e-41	0.564611	0.578	0.282	1.34599e-36	EC
CD81	3.30628e-36	0.561562	0.977	0.976	7.1214e-32	EC
PIK3C2B	2.21324e-69	0.56092	0.401	0.106	4.76709e-65	EC
KIF1B	1.59534e-36	0.55994	0.663	0.374	3.4362e-32	EC
ADCY4	3.8934e-255	0.558801	0.375	0.029	8.38599e-251	EC
ARHGAP27	1.32888e-285	0.557293	0.395	0.029	2.86227e-281	EC
FAM241A	0	0.555406	0.427	0.029	0	EC
CTNNA1	2.01395e-28	0.555063	0.843	0.725	4.33785e-24	EC
ARAP3	8.38101e-227	0.555062	0.442	0.046	1.80519e-222	EC
CDR2L	2.46806e-151	0.554753	0.384	0.052	5.31595e-147	EC
SETX	3.19537e-21	0.554082	0.555	0.357	6.88251e-17	EC
NORAD	8.91378e-20	0.553773	0.843	0.715	1.91994e-15	EC
RGL1	2.72371e-102	0.553534	0.451	0.099	5.86659e-98	EC
GMFG	0	0.553005	0.299	0.01	0	EC
RAB3D	1.80572e-79	0.552377	0.433	0.11	3.88935e-75	EC
KIF5B	3.31309e-28	0.551608	0.904	0.812	7.13606e-24	EC
RHOG	3.60784e-39	0.55107	0.631	0.342	7.77092e-35	EC
SLFN5	1.90858e-66	0.550977	0.451	0.133	4.1109e-62	EC
MYADM	2.12323e-30	0.550382	0.578	0.321	4.57323e-26	EC
CBL	1.11405e-44	0.549587	0.593	0.278	2.39955e-40	EC
PXN	2.91011e-77	0.549526	0.535	0.17	6.26809e-73	EC
UBR4	5.81549e-42	0.549181	0.599	0.287	1.2526e-37	EC
DOK4	2.57539e-77	0.548454	0.474	0.132	5.54714e-73	EC
RGL2	1.74402e-61	0.547526	0.596	0.232	3.75644e-57	EC
SP6	0	0.547146	0.34	0.017	0	EC
BCL10	3.86522e-42	0.546777	0.576	0.278	8.3253e-38	EC
TNPO1	9.11489e-26	0.545639	0.735	0.512	1.96326e-21	EC
UNC5B-AS1	7.22054e-19	0.543332	0.253	0.107	1.55523e-14	EC
RAPH1	9.02797e-105	0.543008	0.515	0.122	1.94454e-100	EC
HBEGF	2.8113e-136	0.542004	0.349	0.047	6.05525e-132	EC
SMAGP	3.92126e-185	0.541937	0.459	0.062	8.446e-181	EC
ESYT1	1.55373e-38	0.541736	0.523	0.237	3.34659e-34	EC
SELENON	1.68345e-40	0.541492	0.517	0.232	3.62599e-36	EC
RYBP	1.01632e-28	0.541074	0.637	0.365	2.18904e-24	EC
IFI16	2.11393e-28	0.541019	0.718	0.45	4.55319e-24	EC
ARL15	1.27787e-60	0.54039	0.378	0.106	2.75241e-56	EC
RBP1	2.56269e-27	0.540327	0.741	0.468	5.51978e-23	EC
ST5	4.07867e-39	0.539873	0.599	0.306	8.78506e-35	EC
NT5DC2	3.10492e-27	0.53977	0.779	0.575	6.68768e-23	EC
BCAP31	3.01778e-28	0.538438	0.86	0.766	6.5e-24	EC
NTAN1	1.63179e-44	0.538373	0.631	0.329	3.51471e-40	EC
PROCR	0	0.538123	0.39	0.012	0	EC
TMEM189	7.61184e-44	0.538052	0.503	0.215	1.63951e-39	EC
SCN9A	5.88793e-265	0.537338	0.384	0.029	1.2682e-260	EC
SLC29A1	1.2632e-33	0.536924	0.497	0.239	2.7208e-29	EC
RGS16	3.55396e-29	0.536383	0.23	0.072	7.65488e-25	EC
LMBR1L	2.67989e-55	0.53583	0.517	0.192	5.77222e-51	EC
AGPAT5	3.31876e-43	0.534676	0.538	0.233	7.14829e-39	EC
NR3C1	1.63533e-37	0.533461	0.59	0.28	3.52233e-33	EC
KPNB1	1.68063e-21	0.529787	0.811	0.658	3.61991e-17	EC
GNG5	8.49206e-31	0.527722	0.93	0.914	1.82911e-26	EC
CITED4	1.15256e-41	0.527103	0.355	0.123	2.4825e-37	EC
SPRED1	2.37683e-38	0.526499	0.485	0.214	5.11945e-34	EC
DUSP5	1.01704e-86	0.523599	0.41	0.091	2.19061e-82	EC
GNB2	2.4735e-24	0.523109	0.77	0.656	5.32766e-20	EC
CDC42BPA	4.17242e-32	0.522463	0.619	0.343	8.98698e-28	EC
ZFAND5	2.71115e-23	0.519111	0.759	0.589	5.83955e-19	EC
MAP4K2	2.69072e-86	0.519057	0.448	0.109	5.79555e-82	EC
MMD	3.04716e-50	0.518005	0.39	0.125	6.56327e-46	EC
SEL1L3	2.5674e-248	0.516561	0.358	0.027	5.52992e-244	EC
FCGRT	8.23996e-22	0.515661	0.744	0.579	1.77481e-17	EC
GATA2	1.7781e-263	0.515502	0.288	0.016	3.82984e-259	EC
DNAJC5	2.6301e-44	0.513694	0.43	0.159	5.66496e-40	EC
PDCD6IP	3.15666e-29	0.512042	0.663	0.407	6.79912e-25	EC
TAOK2	1.92279e-60	0.511807	0.491	0.165	4.14151e-56	EC
QSER1	4.7124e-29	0.511788	0.616	0.35	1.015e-24	EC
BAZ1A	3.33343e-32	0.511657	0.605	0.331	7.17988e-28	EC
ITGA1	1.34967e-30	0.511356	0.512	0.251	2.90705e-26	EC
CDK2AP1	6.67159e-37	0.51002	0.506	0.233	1.43699e-32	EC
TOR4A	8.76346e-258	0.509443	0.41	0.035	1.88756e-253	EC
LOXL2	1.85231e-55	0.508924	0.491	0.171	3.9897e-51	EC
LATS2	1.34077e-45	0.508405	0.509	0.208	2.88788e-41	EC
MYCBP2	1.38752e-23	0.507992	0.622	0.393	2.98858e-19	EC
KIAA1147	8.51385e-41	0.50795	0.378	0.138	1.8338e-36	EC
CDC42	4.84853e-29	0.507449	0.916	0.883	1.04432e-24	EC
CNIH4	6.91417e-22	0.506894	0.686	0.533	1.48924e-17	EC
PSMA7	1.05298e-31	0.506833	0.924	0.933	2.26802e-27	EC
DIAPH1	3.61984e-41	0.506826	0.532	0.239	7.79676e-37	EC
EXOC3L2	6.78647e-145	0.506053	0.355	0.046	1.46174e-140	EC
BBC3	7.81175e-44	0.505832	0.328	0.102	1.68257e-39	EC
TRIP12	2.92918e-27	0.505668	0.689	0.44	6.30917e-23	EC
GUK1	9.13866e-23	0.50564	0.834	0.836	1.96838e-18	EC
PFDN1	7.98963e-19	0.505483	0.744	0.649	1.72089e-14	EC
NAMPT	3.11137e-27	0.505107	0.576	0.331	6.70158e-23	EC
GNA11	1.45491e-26	0.504461	0.459	0.23	3.13372e-22	EC
MTMR12	6.86452e-72	0.50444	0.448	0.126	1.47855e-67	EC
SNCG	2.01792e-89	0.504078	0.48	0.118	4.34639e-85	EC
PRKAA1	2.0332e-38	0.503817	0.567	0.276	4.3793e-34	EC
SLC1A4	3.72028e-204	0.503513	0.363	0.035	8.01312e-200	EC
LPCAT2	1.00813e-120	0.503485	0.392	0.067	2.17141e-116	EC
DDX52	3.26732e-28	0.502943	0.692	0.443	7.03748e-24	EC
ADAMTS7	4.93064e-36	0.501817	0.497	0.218	1.06201e-31	EC
HOXB8	8.76862e-51	0.501752	0.43	0.149	1.88867e-46	EC
NEDD4	5.70983e-77	0.501032	0.433	0.112	1.22984e-72	EC
SMURF2	1.34382e-29	0.50062	0.538	0.276	2.89446e-25	EC
RAB10	2.86291e-25	0.500567	0.747	0.552	6.16642e-21	EC
PTTG1IP	2.116e-27	0.500176	0.884	0.755	4.55765e-23	EC
MAPK1	2.67118e-28	0.499909	0.672	0.413	5.75345e-24	EC
CCM2L	0	0.499711	0.407	0.004	0	EC
GNAI3	2.19425e-24	0.498721	0.779	0.664	4.7262e-20	EC
NOS3	0	0.497964	0.419	0.027	0	EC
BTNL9	0	0.497755	0.305	0.01	0	EC
SPCS3	2.63298e-21	0.49645	0.776	0.624	5.67117e-17	EC
ARHGEF1	1.0979e-50	0.495966	0.451	0.159	2.36477e-46	EC
ATP2A2	5.06585e-24	0.495728	0.64	0.396	1.09113e-19	EC
PRELID1	1.34827e-23	0.49539	0.852	0.829	2.90404e-19	EC
STX12	8.43166e-31	0.495	0.596	0.334	1.81609e-26	EC
BZW1	8.22295e-24	0.494648	0.831	0.733	1.77114e-19	EC
EGLN1	2.04811e-27	0.494345	0.541	0.301	4.41143e-23	EC
F2R	1.40361e-23	0.49434	0.785	0.542	3.02323e-19	EC
ENO1	1.17522e-17	0.494286	0.927	0.906	2.53131e-13	EC
BNIP2	3.6429e-28	0.494092	0.648	0.393	7.84644e-24	EC
PPP2CB	3.86827e-24	0.494035	0.698	0.5	8.33187e-20	EC
GPR4	0	0.493889	0.331	0.005	0	EC
GAS2L3	1.83823e-139	0.492248	0.349	0.046	3.95937e-135	EC
BID	1.38523e-76	0.492189	0.422	0.109	2.98364e-72	EC
CCT5	2.70248e-20	0.492165	0.826	0.787	5.82088e-16	EC
BCL2L11	1.64272e-45	0.491779	0.416	0.146	3.53826e-41	EC
SH3PXD2B	6.36967e-70	0.489611	0.369	0.089	1.37196e-65	EC
CRYBG3	2.53723e-61	0.489468	0.375	0.102	5.46494e-57	EC
SEC16A	5.3731e-48	0.488571	0.52	0.209	1.15731e-43	EC
ROCK1	7.75422e-20	0.488036	0.765	0.58	1.67018e-15	EC
SLC45A4	1.44558e-63	0.487624	0.262	0.053	3.11363e-59	EC
ATP11C	2.24938e-55	0.487452	0.462	0.156	4.84494e-51	EC
TMC6	2.53524e-78	0.487271	0.459	0.122	5.46064e-74	EC
ITSN2	8.12832e-46	0.486673	0.529	0.223	1.75076e-41	EC
CDS2	2.18774e-39	0.486133	0.57	0.278	4.71217e-35	EC
SPRY1	2.7498e-21	0.485363	0.578	0.347	5.9228e-17	EC
KDM5B	6.6352e-25	0.484586	0.765	0.58	1.42916e-20	EC
SRGAP2	3.42974e-58	0.484455	0.552	0.199	7.38732e-54	EC
HEBP2	1.00009e-23	0.484256	0.724	0.556	2.15409e-19	EC
GIMAP1	0	0.484066	0.378	0.002	0	EC
FAM213A	2.78659e-15	0.484016	0.773	0.678	6.00203e-11	EC
TCEAL7	1.5933e-17	0.483843	0.494	0.301	3.43181e-13	EC
ZNRF1	1.17214e-35	0.483038	0.648	0.349	2.52468e-31	EC
MLXIP	2.87468e-20	0.482854	0.567	0.342	6.19178e-16	EC
KBTBD2	2.15421e-39	0.481784	0.468	0.194	4.63995e-35	EC
EIF5B	3.31386e-18	0.481466	0.762	0.624	7.13773e-14	EC
DTNBP1	1.7143e-21	0.481005	0.593	0.372	3.69243e-17	EC
MRPL15	9.34705e-21	0.480904	0.695	0.541	2.01326e-16	EC
SMG1	4.74221e-21	0.480253	0.654	0.432	1.02142e-16	EC
KCNN3	0	0.479914	0.326	0.014	0	EC
ELAVL2	9.37948e-194	0.478936	0.378	0.039	2.02025e-189	EC
ITPR3	9.44774e-304	0.478882	0.311	0.016	2.03495e-299	EC
GNAI1	8.63327e-27	0.478768	0.648	0.386	1.85952e-22	EC
BRI3	3.59409e-21	0.478126	0.89	0.9	7.74131e-17	EC
CLTC	2.3553e-21	0.476821	0.785	0.605	5.07308e-17	EC
AP2A2	3.26363e-37	0.476347	0.637	0.34	7.02953e-33	EC
MCF2L	4.88428e-58	0.476338	0.413	0.126	1.05202e-53	EC
AMD1	8.9401e-10	0.475151	0.578	0.445	1.92561e-05	EC
FAM219A	5.25778e-71	0.475032	0.419	0.111	1.13247e-66	EC
THBD	0	0.474988	0.288	0.005	0	EC
ASCC3	2.44829e-24	0.474127	0.483	0.265	5.27338e-20	EC
FZD6	3.75801e-30	0.473307	0.433	0.2	8.09439e-26	EC
COPB1	2.15016e-22	0.473155	0.73	0.562	4.63122e-18	EC
SUGT1	2.41097e-21	0.472559	0.738	0.601	5.19298e-17	EC
EDN1	3.94631e-49	0.472441	0.131	0.018	8.49996e-45	EC
DLGAP4	1.12772e-27	0.472192	0.695	0.457	2.429e-23	EC
ZNF710	1.87531e-185	0.472128	0.363	0.038	4.03924e-181	EC
TNFRSF4	8.31861e-165	0.471933	0.276	0.024	1.79174e-160	EC
TMEM184B	6.9304e-53	0.471759	0.477	0.173	1.49274e-48	EC
SYNJ2	4.12388e-19	0.471301	0.299	0.141	8.88243e-15	EC
NCKAP1	6.1534e-23	0.470674	0.683	0.47	1.32538e-18	EC
GFOD2	3.01903e-60	0.469497	0.517	0.183	6.50268e-56	EC
SRI	4.13947e-19	0.469366	0.802	0.743	8.916e-15	EC
CTTN	1.04838e-22	0.469137	0.762	0.603	2.25811e-18	EC
KPNA3	3.12677e-29	0.468457	0.619	0.368	6.73475e-25	EC
TFPT	8.58194e-37	0.467963	0.555	0.267	1.84846e-32	EC
CPNE5	4.0232e-75	0.467462	0.459	0.124	8.66558e-71	EC
TNK2	2.0644e-96	0.467424	0.363	0.068	4.44651e-92	EC
HECTD1	4.30156e-22	0.467057	0.715	0.506	9.26514e-18	EC
CHD1	3.03326e-21	0.466777	0.64	0.427	6.53333e-17	EC
ARCN1	3.68615e-27	0.466646	0.68	0.431	7.9396e-23	EC
JPT1	1.3919e-19	0.466385	0.773	0.672	2.99802e-15	EC
CCDC82	4.51796e-26	0.465835	0.645	0.401	9.73124e-22	EC
DNAJC13	5.59127e-35	0.465625	0.427	0.181	1.2043e-30	EC
SLIRP	8.16569e-11	0.464911	0.727	0.662	1.75881e-06	EC
CAMSAP2	1.27089e-28	0.464733	0.529	0.28	2.73738e-24	EC
TMBIM6	6.33154e-28	0.464431	0.927	0.919	1.36375e-23	EC
FRYL	1.16028e-29	0.464059	0.503	0.25	2.49912e-25	EC
ARPC4	5.59059e-20	0.463135	0.759	0.703	1.20416e-15	EC
2009-09-01	1.00076e-23	0.462762	0.718	0.494	2.15553e-19	EC
DAB2IP	2.88586e-29	0.462601	0.407	0.177	6.21586e-25	EC
KALRN	1.82532e-88	0.462136	0.419	0.094	3.93156e-84	EC
VAMP5	1.10921e-24	0.462037	0.779	0.598	2.38913e-20	EC
RPS6KA3	1.61636e-37	0.462006	0.488	0.216	3.48147e-33	EC
TMEM123	1.81327e-17	0.461948	0.689	0.494	3.9056e-13	EC
KLHL4	1.47847e-230	0.461913	0.363	0.03	3.18447e-226	EC
YWHAG	2.43625e-23	0.461707	0.709	0.471	5.24743e-19	EC
PHF20L1	3.2664e-18	0.461144	0.674	0.495	7.0355e-14	EC
COL6A2	8.68624e-29	0.460985	0.767	0.468	1.87093e-24	EC
ASAP1	2.63474e-23	0.460376	0.578	0.345	5.67497e-19	EC
CORO1C	1.87154e-45	0.45982	0.5	0.199	4.03111e-41	EC
LEPROTL1	9.85289e-34	0.459171	0.654	0.382	2.12221e-29	EC
SELENOS	4.16696e-19	0.458921	0.756	0.585	8.97522e-15	EC
SYNCRIP	1.44576e-19	0.458503	0.805	0.669	3.11402e-15	EC
PTP4A1	1.47112e-21	0.458444	0.578	0.35	3.16865e-17	EC
STX6	2.03367e-37	0.45839	0.474	0.208	4.38032e-33	EC
CSNK1E	9.78128e-35	0.457955	0.634	0.347	2.10679e-30	EC
SULT1C4	2.56416e-28	0.4579	0.477	0.239	5.52294e-24	EC
SEC61A1	9.83621e-18	0.45766	0.631	0.431	2.11862e-13	EC
PLCG1	4.6439e-68	0.457221	0.48	0.147	1.00025e-63	EC
TMEM165	1.96016e-22	0.45653	0.735	0.525	4.22198e-18	EC
DDX5	4.31823e-29	0.45617	0.924	0.936	9.30104e-25	EC
HAPLN1	1.48102e-16	0.456093	0.122	0.037	3.18996e-12	EC
TCFL5	7.45469e-59	0.455135	0.346	0.093	1.60566e-54	EC
TRIB3	7.38117e-194	0.454764	0.355	0.034	1.58983e-189	EC
GGA1	5.78985e-27	0.454116	0.61	0.358	1.24708e-22	EC
ETV6	2.62597e-40	0.453943	0.503	0.217	5.65607e-36	EC
NCKAP5L	6.37414e-36	0.453783	0.468	0.2	1.37293e-31	EC
NRIP1	1.08686e-11	0.453359	0.712	0.561	2.34099e-07	EC
ADA	2.73881e-131	0.453162	0.355	0.051	5.89912e-127	EC
HDGFL3	2.37291e-22	0.452875	0.701	0.475	5.11101e-18	EC
IRF2BP2	2.39533e-14	0.452773	0.654	0.461	5.15931e-10	EC
MTMR9	7.75312e-35	0.452767	0.485	0.219	1.66995e-30	EC
PITPNA	9.04538e-28	0.451863	0.587	0.332	1.94829e-23	EC
GALNT18	9.93786e-125	0.451435	0.346	0.051	2.14051e-120	EC
LRRC8C	5.3382e-242	0.450969	0.404	0.036	1.14979e-237	EC
TMEM127	1.08382e-39	0.450692	0.41	0.156	2.33444e-35	EC
F11R	1.00592e-81	0.450065	0.358	0.078	2.16664e-77	EC
CDV3	2.72545e-15	0.449302	0.77	0.642	5.87034e-11	EC
NDRG1	1.55101e-18	0.448582	0.538	0.323	3.34072e-14	EC
WDR26	2.88047e-29	0.448294	0.515	0.267	6.20424e-25	EC
RBMS2	2.28451e-43	0.447495	0.451	0.172	4.9206e-39	EC
WSCD1	2.17033e-264	0.446217	0.317	0.019	4.67467e-260	EC
WIPF1	8.24473e-80	0.446168	0.358	0.077	1.77583e-75	EC
EXOC5	6.40524e-22	0.445617	0.605	0.378	1.37962e-17	EC
SCAMP5	9.31068e-90	0.445395	0.363	0.072	2.00543e-85	EC
SERINC3	1.57417e-22	0.444965	0.689	0.449	3.3906e-18	EC
KIF1C	3.9784e-30	0.444502	0.491	0.241	8.56909e-26	EC
LPGAT1	4.66996e-27	0.444496	0.544	0.29	1.00586e-22	EC
CCDC88A	1.9222e-18	0.444003	0.677	0.475	4.14022e-14	EC
RDX	1.69173e-12	0.443874	0.808	0.747	3.64381e-08	EC
CHST12	4.06136e-33	0.443852	0.552	0.288	8.74777e-29	EC
TGFB1I1	1.95193e-36	0.443108	0.669	0.34	4.20427e-32	EC
SKI	2.60722e-28	0.442634	0.439	0.204	5.61568e-24	EC
RPN1	2.80346e-20	0.442283	0.578	0.371	6.03838e-16	EC
ANXA5	1.82013e-20	0.442064	0.791	0.703	3.92037e-16	EC
TANC2	5.83596e-34	0.440496	0.468	0.207	1.25701e-29	EC
GNA12	7.54062e-29	0.440484	0.541	0.282	1.62417e-24	EC
TGOLN2	6.26943e-18	0.440448	0.68	0.485	1.35037e-13	EC
MAP2K1	1.01457e-53	0.440282	0.41	0.133	2.18527e-49	EC
ATP5F1E	2.36169e-23	0.439764	0.974	0.966	5.08685e-19	EC
B4GALT5	4.98484e-36	0.439215	0.43	0.179	1.07369e-31	EC
ABI1	2.15422e-33	0.438838	0.5	0.237	4.63998e-29	EC
TAX1BP3	1.26764e-17	0.437211	0.68	0.504	2.73037e-13	EC
PAFAH1B2	4.64978e-24	0.43568	0.654	0.412	1.00152e-19	EC
MYH10	1.29843e-22	0.435569	0.782	0.563	2.79668e-18	EC
SUSD6	4.66898e-57	0.435463	0.401	0.119	1.00565e-52	EC
AKT3	3.78485e-49	0.435121	0.462	0.166	8.15218e-45	EC
PRRC2B	2.57255e-14	0.435106	0.733	0.547	5.54101e-10	EC
PCAT19	0	0.434993	0.311	0.002	0	EC
CCNYL1	1.32595e-75	0.43495	0.387	0.092	2.85596e-71	EC
PPP1R13B	2.15086e-64	0.434235	0.413	0.118	4.63273e-60	EC
TP53I3	1.98537e-21	0.434129	0.669	0.443	4.2763e-17	EC
NUDT3	1.14799e-20	0.433936	0.602	0.374	2.47267e-16	EC
DDX21	8.72879e-22	0.433576	0.631	0.413	1.88009e-17	EC
LIPA	1.05592e-38	0.432713	0.497	0.218	2.27434e-34	EC
ARPP19	1.32338e-17	0.432686	0.744	0.594	2.85042e-13	EC
OSBPL8	4.64533e-19	0.432631	0.663	0.451	1.00056e-14	EC
MT-ND1	0.0046372	0.432588	0.959	0.98	1	EC
MEF2D	1.27642e-40	0.43243	0.404	0.148	2.74929e-36	EC
CKLF	1.15323e-24	0.432303	0.535	0.314	2.48395e-20	EC
MTMR6	4.35708e-38	0.43222	0.488	0.21	9.3847e-34	EC
BAHCC1	3.1401e-62	0.431955	0.372	0.099	6.76346e-58	EC
PLEKHA8	6.76887e-38	0.431613	0.451	0.189	1.45795e-33	EC
TBX1	1.14753e-189	0.43129	0.224	0.013	2.47167e-185	EC
RGS19	2.33717e-101	0.430044	0.416	0.084	5.03404e-97	EC
TCF3	3.19431e-25	0.430016	0.61	0.357	6.88022e-21	EC
TSPAN9	1.63027e-19	0.429738	0.477	0.27	3.51145e-15	EC
PRSS23	4.90721e-15	0.429513	0.552	0.355	1.05696e-10	EC
ANKRD50	2.95272e-34	0.42859	0.509	0.235	6.35985e-30	EC
SMC6	1.26564e-21	0.428388	0.494	0.268	2.72607e-17	EC
REPIN1	2.49957e-21	0.428	0.66	0.429	5.38382e-17	EC
UBA6	2.12144e-23	0.427424	0.535	0.305	4.56936e-19	EC
CTNNBIP1	3.82734e-20	0.427238	0.593	0.385	8.24371e-16	EC
LMBR1	1.62206e-47	0.427109	0.387	0.126	3.49375e-43	EC
RCC2	6.63128e-35	0.426575	0.576	0.285	1.42831e-30	EC
ANXA2	5.71896e-22	0.426535	0.942	0.906	1.23181e-17	EC
NOP10	3.53596e-15	0.426319	0.823	0.786	7.6161e-11	EC
PFDN2	1.92652e-13	0.425402	0.776	0.717	4.14952e-09	EC
ARHGEF10	1.14308e-28	0.424918	0.366	0.154	2.46209e-24	EC
IL4R	1.37329e-95	0.424305	0.34	0.061	2.95793e-91	EC
FAM160B1	7.59328e-43	0.424295	0.462	0.181	1.63552e-38	EC
HDAC2	1.79501e-17	0.423904	0.805	0.685	3.86627e-13	EC
PBRM1	6.46874e-17	0.423751	0.709	0.517	1.3933e-12	EC
HERC1	1.96901e-30	0.423636	0.517	0.259	4.24106e-26	EC
GPRC5B	4.06405e-62	0.423215	0.331	0.082	8.75355e-58	EC
HIPK1	9.18581e-34	0.421912	0.485	0.218	1.97853e-29	EC
CORO7	2.58167e-67	0.421442	0.422	0.117	5.56067e-63	EC
ZSWIM6	2.1429e-26	0.421195	0.497	0.254	4.6156e-22	EC
WDR27	1.69865e-29	0.42073	0.424	0.191	3.65873e-25	EC
CYFIP1	5.63879e-22	0.42048	0.555	0.327	1.21454e-17	EC
CDC42SE1	8.39046e-31	0.420273	0.544	0.284	1.80722e-26	EC
LYPLA2	5.53457e-25	0.420153	0.669	0.436	1.19209e-20	EC
EPHX4	0	0.419884	0.363	0.018	0	EC
TUBB	1.3428e-20	0.419415	0.98	0.976	2.89227e-16	EC
KLF7	2.97595e-34	0.41818	0.392	0.154	6.40991e-30	EC
SMIM12	3.52001e-24	0.418071	0.587	0.371	7.58175e-20	EC
FHOD1	1.05948e-82	0.417774	0.398	0.091	2.28202e-78	EC
GPR161	3.3644e-49	0.417736	0.424	0.143	7.24657e-45	EC
RALGAPA2	4.98057e-51	0.417513	0.311	0.085	1.07276e-46	EC
GPAT4	9.01046e-31	0.417477	0.485	0.228	1.94076e-26	EC
SCRN1	2.91152e-24	0.417367	0.549	0.313	6.27111e-20	EC
CD47	2.3196e-31	0.416507	0.558	0.288	4.99619e-27	EC
SDC3	1.52748e-48	0.416278	0.401	0.134	3.29004e-44	EC
ABTB2	1.32384e-153	0.41574	0.253	0.022	2.85143e-149	EC
BTBD3	5.6789e-37	0.415346	0.503	0.224	1.22318e-32	EC
AAK1	1.65413e-20	0.415246	0.576	0.336	3.56283e-16	EC
PLS3	1.06107e-22	0.414854	0.605	0.36	2.28543e-18	EC
ERO1A	1.53505e-19	0.414843	0.465	0.262	3.30635e-15	EC
BTBD10	1.16626e-36	0.414137	0.483	0.217	2.512e-32	EC
ACAP2	4.63608e-23	0.413925	0.628	0.39	9.98566e-19	EC
MMP14	2.64179e-20	0.413859	0.439	0.231	5.69014e-16	EC
CLDND1	6.96527e-24	0.413683	0.628	0.407	1.50025e-19	EC
TYMS	3.74432e-14	0.413338	0.465	0.277	8.06489e-10	EC
RARS	4.32421e-19	0.412976	0.613	0.407	9.31392e-15	EC
PTBP1	1.98162e-17	0.41278	0.805	0.715	4.26822e-13	EC
ABCE1	3.1729e-19	0.412667	0.642	0.454	6.83412e-15	EC
RIN3	2.02303e-257	0.412181	0.311	0.019	4.35741e-253	EC
CELF1	1.14109e-14	0.41214	0.672	0.479	2.45779e-10	EC
RAB11A	5.04863e-17	0.411925	0.794	0.721	1.08742e-12	EC
FGD5-AS1	3.58475e-18	0.411912	0.762	0.542	7.72119e-14	EC
STC2	2.06831e-97	0.411682	0.221	0.026	4.45493e-93	EC
SHC2	4.16913e-33	0.411428	0.555	0.27	8.97988e-29	EC
DPEP1	1.40161e-35	0.411018	0.282	0.089	3.01893e-31	EC
UBE2D2	1.0142e-21	0.410872	0.843	0.788	2.18448e-17	EC
FOSL2	1.43825e-98	0.41069	0.381	0.073	3.09785e-94	EC
MRPL17	6.47849e-15	0.410421	0.672	0.526	1.3954e-10	EC
RIOK3	4.63597e-12	0.409994	0.567	0.401	9.98542e-08	EC
RAB14	7.89015e-16	0.409292	0.785	0.663	1.69946e-11	EC
NHSL2	2.96554e-59	0.40905	0.372	0.103	6.38748e-55	EC
SWAP70	1.35326e-29	0.408118	0.488	0.233	2.91479e-25	EC
MED10	1.99118e-20	0.407682	0.724	0.569	4.2888e-16	EC
INKA1	5.83764e-63	0.407675	0.477	0.142	1.25737e-58	EC
MAP4K5	1.05577e-17	0.407053	0.544	0.359	2.27403e-13	EC
TMEM44	1.27328e-71	0.407007	0.349	0.078	2.74253e-67	EC
SON	8.17388e-10	0.406803	0.913	0.878	1.76057e-05	EC
TNFRSF10B	3.49788e-30	0.406671	0.416	0.181	7.53409e-26	EC
KDM6B	8.80066e-22	0.406202	0.512	0.289	1.89557e-17	EC
WFS1	1.09197e-48	0.406162	0.404	0.134	2.352e-44	EC
PLOD1	1.12316e-15	0.405882	0.497	0.327	2.41918e-11	EC
ZYX	4.53062e-20	0.405277	0.619	0.4	9.7585e-16	EC
TXNDC17	1.65376e-16	0.403631	0.776	0.702	3.56203e-12	EC
MEX3B	9.50804e-54	0.403588	0.366	0.104	2.04794e-49	EC
NDEL1	4.69615e-48	0.403473	0.471	0.175	1.0115e-43	EC
VMP1	4.98375e-15	0.403373	0.747	0.567	1.07345e-10	EC
DISC1	1.37595e-222	0.402681	0.343	0.028	2.96365e-218	EC
GATAD2A	2.79843e-24	0.402303	0.523	0.289	6.02753e-20	EC
PGS1	2.62747e-37	0.402244	0.512	0.232	5.65931e-33	EC
ZNF281	3.78082e-25	0.402072	0.544	0.299	8.1435e-21	EC
CDR2	3.06708e-56	0.400487	0.36	0.101	6.60618e-52	EC
NEK6	1.39008e-67	0.400267	0.427	0.118	2.9941e-63	EC
ARL2BP	1.39706e-12	0.40011	0.709	0.559	3.00913e-08	EC
PIK3CG	0	0.399469	0.221	0.001	0	EC
APBB2	2.69638e-28	0.399362	0.401	0.174	5.80773e-24	EC
ABLIM1	6.75349e-27	0.399207	0.445	0.215	1.45463e-22	EC
GAPDH	2.05259e-08	0.398894	0.985	0.995	0.000442108	EC
OSTF1	1.02696e-37	0.398856	0.471	0.206	2.21197e-33	EC
DIP2A	1.51266e-29	0.398496	0.436	0.195	3.25813e-25	EC
TMEM181	6.84637e-39	0.398409	0.436	0.174	1.47464e-34	EC
USP22	1.27567e-09	0.398218	0.805	0.687	2.74766e-05	EC
SPNS2	8.62983e-159	0.39761	0.282	0.027	1.85878e-154	EC
CASC15	5.91363e-41	0.397389	0.424	0.158	1.27374e-36	EC
TNFRSF25	5.93992e-149	0.397136	0.294	0.03	1.2794e-144	EC
TEK	0	0.397019	0.282	0.002	0	EC
H2AFY	1.07411e-17	0.396978	0.828	0.74	2.31354e-13	EC
MAP4	2.35699e-15	0.396316	0.718	0.559	5.07672e-11	EC
CNN3	2.03627e-20	0.396077	0.811	0.645	4.38592e-16	EC
CEBPG	4.22449e-37	0.395878	0.474	0.204	9.09912e-33	EC
RASSF1	2.79522e-48	0.395354	0.395	0.131	6.02062e-44	EC
MAPRE1	4.73196e-18	0.395105	0.709	0.524	1.01922e-13	EC
UBE2K	4.42196e-21	0.394789	0.724	0.52	9.52446e-17	EC
LY6H	3.29915e-56	0.39468	0.247	0.051	7.10604e-52	EC
TWF2	3.50177e-29	0.394671	0.538	0.292	7.54246e-25	EC
AL390728.6	4.71066e-67	0.39426	0.346	0.083	1.01463e-62	EC
ARHGAP23	3.82196e-31	0.394025	0.448	0.196	8.23212e-27	EC
TMCC1	1.74062e-27	0.393975	0.407	0.187	3.74913e-23	EC
ARHGEF28	3.20214e-21	0.393769	0.392	0.198	6.8971e-17	EC
TMEM178A	1.68835e-09	0.393432	0.39	0.253	3.63653e-05	EC
SH3BP4	1.34757e-38	0.393136	0.375	0.134	2.90254e-34	EC
FEZ1	1.11172e-50	0.39266	0.381	0.116	2.39454e-46	EC
GSK3B	1.38403e-14	0.39266	0.625	0.444	2.98105e-10	EC
KDM7A	1.00351e-32	0.392361	0.346	0.13	2.16146e-28	EC
ELK4	1.92586e-27	0.392305	0.445	0.208	4.1481e-23	EC
PITPNC1	8.76069e-62	0.392171	0.43	0.126	1.88697e-57	EC
CD55	6.94374e-29	0.391579	0.416	0.185	1.49561e-24	EC
PSMD12	4.78804e-15	0.390975	0.654	0.493	1.0313e-10	EC
ZNF532	1.91445e-23	0.390873	0.535	0.294	4.12353e-19	EC
MDN1	2.05878e-25	0.390812	0.352	0.152	4.43442e-21	EC
FBXL7	1.33195e-38	0.390625	0.39	0.142	2.86889e-34	EC
ZMAT3	6.65529e-11	0.39021	0.294	0.173	1.43348e-06	EC
NREP	1.17197e-16	0.390008	0.89	0.763	2.5243e-12	EC
PLAU	3.75043e-86	0.389998	0.253	0.038	8.07805e-82	EC
ZNF706	4.54234e-13	0.389694	0.82	0.727	9.78375e-09	EC
YBX1	4.40729e-14	0.389204	0.927	0.964	9.49285e-10	EC
FERMT2	3.1379e-20	0.388938	0.788	0.596	6.75873e-16	EC
NBEAL2	1.94909e-134	0.388242	0.308	0.037	4.19814e-130	EC
OGA	2.89906e-20	0.3882	0.66	0.442	6.24428e-16	EC
CCNJL	1.97132e-124	0.387967	0.355	0.052	4.24604e-120	EC
PITPNM2	1.13918e-221	0.387954	0.227	0.011	2.45369e-217	EC
NETO1	4.19551e-299	0.387667	0.218	0.007	9.03672e-295	EC
NUDT14	2.14733e-20	0.387432	0.544	0.331	4.62512e-16	EC
BTG1	2.59273e-13	0.387009	0.866	0.812	5.58449e-09	EC
ZC3HAV1	3.04023e-88	0.386705	0.355	0.07	6.54835e-84	EC
TXN	9.11809e-14	0.386651	0.855	0.828	1.96395e-09	EC
USHBP1	0	0.386157	0.282	0.004	0	EC
ITPRIP	1.18699e-93	0.38608	0.279	0.042	2.55666e-89	EC
WASHC4	2.4024e-22	0.386037	0.529	0.306	5.17453e-18	EC
ITM2A	1.07266e-54	0.385933	0.404	0.121	2.31041e-50	EC
MAML3	2.16359e-29	0.385822	0.439	0.198	4.66016e-25	EC
MOB3A	4.94068e-28	0.385656	0.352	0.144	1.06417e-23	EC
MYL12B	6.14948e-16	0.385219	0.93	0.943	1.32454e-11	EC
CAPZA1	3.88304e-15	0.38516	0.765	0.622	8.36368e-11	EC
TTC9	4.70073e-212	0.384937	0.337	0.028	1.01249e-207	EC
MAP2K6	1.24113e-27	0.38484	0.384	0.166	2.67327e-23	EC
SH3GL1	7.20671e-16	0.383693	0.584	0.405	1.55225e-11	EC
PTPN4	9.89796e-22	0.383565	0.43	0.23	2.13192e-17	EC
CASP3	4.03766e-24	0.383327	0.558	0.32	8.69671e-20	EC
AGAP3	2.00261e-37	0.382828	0.451	0.183	4.31342e-33	EC
MAFG	1.71989e-16	0.382129	0.453	0.268	3.70448e-12	EC
SEC62	2.45415e-11	0.380957	0.849	0.781	5.28599e-07	EC
LIMD1	1.6889e-43	0.380241	0.297	0.086	3.63773e-39	EC
KMT2C	3.32573e-12	0.379699	0.608	0.427	7.16328e-08	EC
NUMB	2.93354e-20	0.37966	0.538	0.317	6.31854e-16	EC
PHF10	9.9362e-18	0.379642	0.456	0.264	2.14016e-13	EC
CDC27	1.8076e-22	0.379528	0.581	0.347	3.89339e-18	EC
SMARCA2	6.88203e-27	0.379355	0.462	0.222	1.48232e-22	EC
ISG20	6.78527e-237	0.378759	0.253	0.013	1.46148e-232	EC
G3BP1	4.58658e-15	0.378656	0.779	0.627	9.87903e-11	EC
RALBP1	7.85646e-15	0.377955	0.666	0.494	1.6922e-10	EC
ITGB1BP1	3.33918e-16	0.37784	0.706	0.58	7.19225e-12	EC
PKN2	2.44093e-14	0.37752	0.677	0.495	5.25752e-10	EC
KIFC3	1.8015e-68	0.377311	0.343	0.08	3.88024e-64	EC
BAZ2B	9.03261e-14	0.377179	0.672	0.487	1.94553e-09	EC
HRAS	3.57685e-17	0.376905	0.648	0.457	7.70417e-13	EC
KLF13	4.24991e-18	0.37662	0.584	0.359	9.15387e-14	EC
SHROOM4	1.27561e-104	0.376454	0.305	0.046	2.74754e-100	EC
NABP1	2.05915e-47	0.376427	0.308	0.086	4.43521e-43	EC
LMCD1	1.67905e-18	0.376365	0.436	0.243	3.61651e-14	EC
EPN2	2.0922e-15	0.376064	0.59	0.403	4.5064e-11	EC
MADCAM1	1.34499e-116	0.376039	0.265	0.031	2.89697e-112	EC
FRMD8	2.12735e-68	0.37574	0.375	0.094	4.58211e-64	EC
DAD1	7.51499e-14	0.375724	0.863	0.9	1.61865e-09	EC
FAM171A1	1.58026e-36	0.375452	0.445	0.183	3.40372e-32	EC
PHACTR1	2.44934e-43	0.37522	0.401	0.141	5.27564e-39	EC
ICA1	3.20401e-102	0.375026	0.363	0.065	6.90112e-98	EC
APC	3.3054e-19	0.37442	0.532	0.32	7.1195e-15	EC
GRASP	1.53534e-53	0.373982	0.419	0.128	3.30698e-49	EC
STARD9	5.95033e-116	0.373897	0.311	0.043	1.28164e-111	EC
EIF1	1.76716e-19	0.373747	0.98	0.992	3.80629e-15	EC
GARS	4.22046e-18	0.373453	0.555	0.347	9.09046e-14	EC
ARHGEF12	2.51165e-13	0.373425	0.765	0.57	5.40985e-09	EC
PDP1	3.5994e-70	0.37325	0.349	0.081	7.75275e-66	EC
UBE2L3	6.3808e-17	0.373023	0.802	0.741	1.37436e-12	EC
TNFAIP2	1.45232e-100	0.373002	0.317	0.05	3.12816e-96	EC
MICALL1	3.12288e-70	0.372853	0.328	0.072	6.72636e-66	EC
DDX18	1.34724e-12	0.372374	0.733	0.595	2.90182e-08	EC
URM1	3.3491e-17	0.371828	0.631	0.47	7.21362e-13	EC
IL6ST	1.58922e-11	0.37053	0.57	0.424	3.42302e-07	EC
AL357060.1	7.29649e-142	0.370275	0.241	0.022	1.57159e-137	EC
AHR	3.49304e-110	0.369272	0.279	0.037	7.52366e-106	EC
WDFY1	5.4403e-15	0.368888	0.526	0.34	1.17179e-10	EC
PRKAR1A	1.03988e-16	0.368711	0.794	0.686	2.2398e-12	EC
ANXA6	4.68584e-18	0.368486	0.68	0.471	1.00928e-13	EC
IFNGR1	1.54906e-19	0.368039	0.503	0.292	3.33652e-15	EC
GBA2	7.03621e-23	0.367883	0.427	0.216	1.51553e-18	EC
PIP5K1C	6.90146e-25	0.367595	0.416	0.197	1.4865e-20	EC
TTC28	9.94416e-17	0.367396	0.465	0.268	2.14187e-12	EC
DPH3	6.26766e-17	0.367337	0.558	0.378	1.34999e-12	EC
ERC1	4.44401e-14	0.36725	0.462	0.294	9.57196e-10	EC
MINDY2	1.03826e-13	0.366727	0.584	0.405	2.2363e-09	EC
PEAR1	2.85204e-102	0.366268	0.331	0.054	6.14302e-98	EC
HMGB3	5.79209e-19	0.365973	0.686	0.454	1.24756e-14	EC
CLEC1A	0	0.365796	0.305	0.008	0	EC
C5orf24	1.29528e-10	0.365365	0.715	0.554	2.78991e-06	EC
ACTN4	1.64671e-11	0.365156	0.791	0.704	3.54685e-07	EC
ALYREF	4.49372e-17	0.365135	0.535	0.36	9.67903e-13	EC
LRRC8A	1.68518e-18	0.365099	0.529	0.301	3.6297e-14	EC
RPP25	4.11842e-115	0.364937	0.343	0.052	8.87066e-111	EC
CCDC167	1.32655e-17	0.364873	0.593	0.42	2.85725e-13	EC
KAT6A	6.50298e-16	0.364613	0.561	0.359	1.40068e-11	EC
GIMAP8	0	0.364575	0.308	0	0	EC
KLHL24	1.89126e-09	0.364289	0.523	0.389	4.07358e-05	EC
PNPLA6	6.94824e-46	0.364092	0.337	0.102	1.49658e-41	EC
PSME4	3.743e-24	0.363969	0.465	0.24	8.06204e-20	EC
RIPOR1	2.5508e-24	0.363534	0.506	0.255	5.49416e-20	EC
SPG7	6.22728e-10	0.363187	0.689	0.528	1.34129e-05	EC
STARD13	2.84528e-80	0.363056	0.346	0.071	6.12844e-76	EC
TIMP2	1.25511e-19	0.362978	0.608	0.375	2.70338e-15	EC
TDG	9.14255e-11	0.362859	0.561	0.404	1.96921e-06	EC
LRP10	2.03641e-14	0.362832	0.669	0.489	4.38622e-10	EC
PACSIN2	1.0974e-28	0.362806	0.462	0.225	2.3637e-24	EC
ARPC1A	1.27475e-12	0.362706	0.765	0.705	2.74568e-08	EC
GNAS	9.65698e-24	0.362556	0.971	0.987	2.08002e-19	EC
PARP14	7.73114e-34	0.362451	0.355	0.132	1.66521e-29	EC
MTPN	7.58066e-12	0.362366	0.782	0.692	1.6328e-07	EC
TMEM33	2.6515e-15	0.362174	0.549	0.353	5.71106e-11	EC
ZMIZ1	3.26227e-13	0.361902	0.395	0.231	7.0266e-09	EC
PAFAH1B1	8.75469e-15	0.36159	0.805	0.645	1.88567e-10	EC
MGA	3.93183e-14	0.361427	0.547	0.366	8.46878e-10	EC
PRR5L	5.65529e-249	0.361027	0.299	0.018	1.21809e-244	EC
MAPRE2	1.20246e-42	0.360945	0.372	0.127	2.58998e-38	EC
XRCC5	1.52127e-15	0.360865	0.875	0.86	3.27667e-11	EC
ODF2L	1.71354e-13	0.360402	0.672	0.5	3.69079e-09	EC
CA2	1.04881e-32	0.360307	0.299	0.1	2.25903e-28	EC
GGNBP2	4.01962e-13	0.360196	0.762	0.616	8.65786e-09	EC
RNF38	3.71688e-27	0.360185	0.453	0.218	8.00578e-23	EC
GNAQ	3.80093e-10	0.359845	0.506	0.364	8.18682e-06	EC
CABLES1	3.23344e-49	0.359619	0.346	0.1	6.9645e-45	EC
STK17A	1.40514e-39	0.359598	0.395	0.147	3.02652e-35	EC
SURF4	4.64951e-12	0.359592	0.727	0.594	1.00146e-07	EC
OAF	1.93127e-22	0.359463	0.52	0.27	4.15977e-18	EC
PLEKHO1	2.29928e-16	0.359284	0.654	0.453	4.95242e-12	EC
BCL2	1.2011e-21	0.35917	0.477	0.257	2.58705e-17	EC
LCOR	4.5809e-11	0.358132	0.622	0.45	9.86681e-07	EC
SLK	4.35886e-17	0.357854	0.642	0.424	9.38856e-13	EC
PLEC	5.22472e-13	0.357737	0.5	0.323	1.12535e-08	EC
NHSL1	2.14935e-69	0.357264	0.323	0.071	4.62948e-65	EC
C15orf39	8.63162e-138	0.357205	0.288	0.032	1.85916e-133	EC
PHF14	9.60815e-13	0.356939	0.747	0.618	2.0695e-08	EC
HNRNPU	7.0136e-13	0.35684	0.91	0.878	1.51066e-08	EC
EBF1	1.016e-26	0.356409	0.436	0.188	2.18836e-22	EC
VWF	0	0.356372	0.18	0.002	0	EC
ST3GAL2	7.47354e-23	0.356255	0.451	0.223	1.60973e-18	EC
TNFRSF1A	6.34852e-10	0.356033	0.701	0.567	1.36741e-05	EC
RABL6	2.62657e-09	0.355959	0.645	0.48	5.65736e-05	EC
JOSD1	5.90459e-25	0.35565	0.485	0.244	1.27179e-20	EC
PLCB1	1.80734e-16	0.355635	0.375	0.202	3.89284e-12	EC
C1orf115	1.93473e-13	0.355615	0.163	0.067	4.16722e-09	EC
FBXO28	2.5325e-38	0.355545	0.471	0.194	5.45475e-34	EC
LSM4	9.34152e-14	0.355534	0.808	0.747	2.01207e-09	EC
BAG6	4.6103e-15	0.355368	0.669	0.485	9.93013e-11	EC
SLC38A2	9.04061e-11	0.355121	0.61	0.449	1.94726e-06	EC
AKT1	3.50897e-16	0.355121	0.619	0.444	7.55798e-12	EC
PDE4D	1.68692e-33	0.354792	0.369	0.139	3.63346e-29	EC
DAB2	5.16861e-18	0.354696	0.689	0.435	1.11327e-13	EC
CASP7	9.06587e-39	0.354584	0.433	0.169	1.9527e-34	EC
UBE2V1	1.52578e-24	0.354268	0.471	0.237	3.28637e-20	EC
GALNT1	9.39227e-11	0.354152	0.666	0.54	2.023e-06	EC
TMOD3	2.02546e-17	0.353964	0.695	0.509	4.36263e-13	EC
C6orf62	1.06499e-16	0.353949	0.59	0.389	2.29389e-12	EC
HUWE1	3.65582e-15	0.35342	0.622	0.423	7.87427e-11	EC
HLA-DRB1	1.72603e-39	0.352594	0.288	0.086	3.71769e-35	EC
POLR2J3.1	7.67389e-05	0.352426	0.602	0.524	1	EC
CDYL2	6.66128e-125	0.352402	0.265	0.03	1.43477e-120	EC
ANTXR2	6.84395e-37	0.352373	0.491	0.204	1.47412e-32	EC
FABP5	0.00146973	0.351948	0.692	0.67	1	EC
EIF2B2	8.11986e-17	0.351875	0.52	0.328	1.74894e-12	EC
HIP1R	3.45866e-28	0.351694	0.36	0.148	7.4496e-24	EC
PTPN14	7.38643e-16	0.351605	0.36	0.191	1.59096e-11	EC
DAAM1	1.29843e-13	0.351239	0.57	0.391	2.7967e-09	EC
TXLNA	6.79949e-17	0.351082	0.471	0.272	1.46454e-12	EC
KANK2	2.15241e-16	0.350974	0.465	0.266	4.63607e-12	EC
EPOR	2.39563e-63	0.350952	0.323	0.076	5.15995e-59	EC
TMEM233	0	0.350905	0.241	0.002	0	EC
ACTG1	1.90403e-20	0.350149	1	1	4.10109e-16	EC
SPTAN1	4.60606e-07	0.349853	0.692	0.591	0.00992099	EC
COPS9	2.20819e-08	0.349829	0.776	0.755	0.000475623	EC
EI24	1.39381e-10	0.349803	0.776	0.687	3.00212e-06	EC
SHOC2	2.04217e-21	0.349351	0.497	0.271	4.39864e-17	EC
NUFIP2	2.03119e-11	0.348869	0.634	0.481	4.37497e-07	EC
PRKAR2A	3.45425e-15	0.348735	0.631	0.429	7.4401e-11	EC
RASSF3	3.09722e-107	0.348617	0.311	0.046	6.6711e-103	EC
RGS5	3.6528e-53	0.34763	0.34	0.092	7.86777e-49	EC
KIF2A	8.99495e-10	0.347256	0.637	0.498	1.93742e-05	EC
NDST1	5.77532e-75	0.347108	0.294	0.056	1.24395e-70	EC
SPAG9	7.21692e-16	0.347002	0.66	0.445	1.55445e-11	EC
KATNBL1	5.00244e-18	0.346961	0.666	0.459	1.07748e-13	EC
IRAK1	1.39035e-23	0.34693	0.48	0.251	2.99468e-19	EC
AFF4	9.17155e-08	0.346882	0.651	0.524	0.00197546	EC
ADD3	4.93225e-07	0.346489	0.712	0.61	0.0106236	EC
USP12	9.1102e-26	0.346265	0.436	0.211	1.96225e-21	EC
HIP1	9.23247e-19	0.345961	0.378	0.197	1.98858e-14	EC
SPRED2	6.1081e-55	0.345739	0.334	0.089	1.31562e-50	EC
MANSC1	4.40437e-47	0.345603	0.381	0.121	9.48657e-43	EC
ARL8A	1.61279e-19	0.345449	0.605	0.397	3.47379e-15	EC
PPP4R1	6.75306e-16	0.344935	0.497	0.306	1.45454e-11	EC
ANKLE2	7.55343e-15	0.344887	0.573	0.375	1.62693e-10	EC
DNAJC10	4.34889e-14	0.344879	0.672	0.475	9.36706e-10	EC
INPP1	2.8537e-65	0.344849	0.41	0.11	6.14659e-61	EC
PRKD3	4.28874e-22	0.344441	0.488	0.266	9.23752e-18	EC
XPNPEP1	5.55937e-22	0.344401	0.61	0.391	1.19743e-17	EC
LEF1	1.0412e-26	0.344398	0.273	0.097	2.24264e-22	EC
PPP2R1B	1.65017e-26	0.344008	0.39	0.171	3.55431e-22	EC
CTSB	7.50883e-11	0.343746	0.706	0.574	1.61733e-06	EC
RGS12	2.84987e-22	0.34337	0.529	0.293	6.13833e-18	EC
TNKS2	2.22149e-10	0.343269	0.52	0.365	4.78487e-06	EC
MAVS	1.27559e-13	0.342844	0.413	0.245	2.74749e-09	EC
KLHL6	0	0.342836	0.25	0.002	0	EC
ZFP36L2	1.69e-12	0.342803	0.89	0.75	3.64009e-08	EC
ARID1A	1.03603e-07	0.342409	0.628	0.495	0.0022315	EC
KMT2A	1.39589e-08	0.342291	0.64	0.5	0.000300661	EC
HCLS1	0	0.342174	0.262	0.006	0	EC
LGALS1	3.12612e-15	0.342115	0.741	0.526	6.73336e-11	EC
HERC2	3.04312e-13	0.342101	0.578	0.393	6.55458e-09	EC
BCAR1	6.38144e-18	0.341814	0.573	0.35	1.3745e-13	EC
VGLL4	1.33498e-08	0.341544	0.826	0.747	0.000287542	EC
STK4	1.14181e-19	0.341537	0.535	0.31	2.45934e-15	EC
CDH13	2.51445e-155	0.341313	0.209	0.014	5.41588e-151	EC
EDNRB	1.35255e-74	0.340931	0.276	0.049	2.91325e-70	EC
SH3TC1	1.16271e-34	0.34075	0.247	0.074	2.50436e-30	EC
DENND3	5.19571e-88	0.340408	0.256	0.039	1.1191e-83	EC
SPARC	2.52493e-07	0.340093	0.951	0.899	0.00543845	EC
RNF145	2.79814e-12	0.340063	0.483	0.331	6.02692e-08	EC
HOOK3	2.9161e-18	0.339959	0.625	0.42	6.28098e-14	EC
SLC25A24	4.91182e-17	0.339482	0.561	0.354	1.05796e-12	EC
MIF	9.1989e-09	0.339473	0.904	0.917	0.000198135	EC
CLIP1	5.22864e-16	0.339163	0.5	0.3	1.1262e-11	EC
ENTPD4	1.93095e-17	0.339002	0.436	0.242	4.15907e-13	EC
CNOT8	2.81825e-31	0.338935	0.483	0.22	6.07022e-27	EC
H1F0	3.07284e-06	0.338892	0.645	0.542	0.066186	EC
MBNL1	3.34652e-11	0.338786	0.558	0.397	7.20806e-07	EC
COMMD2	9.95285e-15	0.338407	0.686	0.526	2.14374e-10	EC
ZDHHC20	3.74915e-23	0.338382	0.424	0.209	8.0753e-19	EC
USP7	7.42629e-14	0.338179	0.637	0.448	1.59955e-09	EC
KRAS	7.74301e-09	0.337072	0.648	0.517	0.000166777	EC
NIN	4.93385e-18	0.337009	0.462	0.267	1.0627e-13	EC
MAP3K3	3.12814e-36	0.336293	0.401	0.154	6.73769e-32	EC
MACO1	5.13178e-24	0.335827	0.547	0.296	1.10533e-19	EC
CARD8-AS1	1.22897e-80	0.335626	0.308	0.058	2.64707e-76	EC
RALGDS	3.77072e-34	0.335372	0.349	0.128	8.12176e-30	EC
NOM1	5.16924e-24	0.334921	0.366	0.166	1.1134e-19	EC
DNM2	1.14046e-16	0.33482	0.503	0.306	2.45643e-12	EC
FAM49B	9.08201e-16	0.334766	0.581	0.383	1.95617e-11	EC
OPTN	4.06519e-19	0.334641	0.474	0.27	8.756e-15	EC
GLTP	6.44618e-21	0.334638	0.555	0.335	1.38844e-16	EC
RASA1	7.03478e-27	0.334634	0.424	0.194	1.51522e-22	EC
RNF213	7.91351e-23	0.334198	0.488	0.261	1.70449e-18	EC
KPNA4	4.37597e-13	0.333986	0.651	0.47	9.42539e-09	EC
DARS	7.32926e-10	0.333731	0.672	0.557	1.57865e-05	EC
ERICH1	3.28644e-18	0.332623	0.494	0.293	7.07867e-14	EC
PPP3CA	2.2675e-15	0.332382	0.538	0.345	4.88397e-11	EC
CERK	1.02455e-26	0.332097	0.439	0.204	2.20678e-22	EC
TGIF1	1.27592e-11	0.33198	0.512	0.342	2.7482e-07	EC
B3GNT2	2.5691e-66	0.331956	0.305	0.066	5.53358e-62	EC
GCC2	5.64927e-13	0.331783	0.663	0.492	1.2168e-08	EC
ICAM1	7.53295e-208	0.331702	0.241	0.014	1.62252e-203	EC
PTPRG	1.25832e-10	0.331389	0.509	0.361	2.7103e-06	EC
SLC9A1	7.31427e-71	0.330997	0.343	0.078	1.57542e-66	EC
HOXB3	1.32158e-21	0.330677	0.355	0.165	2.84656e-17	EC
KCTD10	2.08495e-43	0.330533	0.43	0.155	4.49077e-39	EC
DYRK1A	1.15185e-09	0.330523	0.491	0.344	2.48098e-05	EC
GRB2	2.66165e-17	0.32996	0.669	0.466	5.73294e-13	EC
ETV5	1.4181e-64	0.329309	0.352	0.086	3.05445e-60	EC
GAB2	9.63408e-98	0.328493	0.267	0.038	2.07508e-93	EC
HCFC1	1.06444e-21	0.328267	0.471	0.244	2.2927e-17	EC
MYO9B	9.32882e-15	0.32826	0.39	0.219	2.00934e-10	EC
CASKIN2	1.38276e-47	0.328142	0.392	0.128	2.97832e-43	EC
PIK3CA	1.6699e-24	0.328044	0.392	0.184	3.59679e-20	EC
CAPRIN1	1.92537e-12	0.327994	0.703	0.54	4.14706e-08	EC
HOXB7	5.87001e-11	0.327717	0.538	0.379	1.26434e-06	EC
MFSD10	1.53138e-11	0.3277	0.698	0.551	3.29845e-07	EC
C20orf204	4.85998e-227	0.327557	0.273	0.016	1.04679e-222	EC
HYOU1	3.46316e-11	0.327474	0.401	0.253	7.45931e-07	EC
IGDCC3	1.72788e-20	0.32646	0.372	0.178	3.72167e-16	EC
CREG1	1.57837e-16	0.326446	0.509	0.31	3.39966e-12	EC
TRAF3IP2	2.23314e-56	0.325825	0.331	0.087	4.80996e-52	EC
ATP6V0A1	2.24675e-19	0.325742	0.474	0.269	4.83927e-15	EC
TMED2	1.92382e-08	0.325593	0.747	0.638	0.000414372	EC
STARD3NL	1.17528e-15	0.325359	0.654	0.483	2.53143e-11	EC
ACTR1A	1.54609e-13	0.325255	0.616	0.439	3.33012e-09	EC
HSPA12B	4.56175e-72	0.325081	0.262	0.047	9.82556e-68	EC
PDZD2	5.4379e-76	0.324975	0.247	0.041	1.17127e-71	EC
BRD4	9.6892e-11	0.324918	0.712	0.562	2.08696e-06	EC
PRAG1	8.3993e-45	0.324172	0.302	0.085	1.80913e-40	EC
PLD1	3.75951e-58	0.324016	0.308	0.074	8.09762e-54	EC
IGF2BP1	2.59773e-14	0.323804	0.677	0.483	5.59525e-10	EC
PCSK7	2.14285e-16	0.323653	0.477	0.283	4.61548e-12	EC
GTPBP4	5.74891e-13	0.323365	0.61	0.454	1.23826e-08	EC
TRIM16	1.3125e-17	0.323194	0.343	0.175	2.82699e-13	EC
AGPAT1	9.87757e-13	0.323153	0.549	0.379	2.12753e-08	EC
PRPF40A	2.3901e-07	0.322979	0.773	0.683	0.00514803	EC
DDAH2	1.09521e-09	0.322476	0.823	0.788	2.35896e-05	EC
DDB2	5.86996e-41	0.321934	0.308	0.094	1.26433e-36	EC
KIAA1551	4.42642e-13	0.321713	0.439	0.273	9.53407e-09	EC
HECA	2.50729e-29	0.32169	0.334	0.129	5.40046e-25	EC
KLC1	4.79953e-16	0.321661	0.599	0.397	1.03377e-11	EC
MRPL47	1.20473e-06	0.32162	0.669	0.583	0.0259487	EC
TMED9	2.25216e-09	0.321206	0.86	0.83	4.85093e-05	EC
ATG4A	1.67264e-63	0.32087	0.343	0.084	3.60269e-59	EC
LAMP1	2.98302e-09	0.320859	0.834	0.773	6.42512e-05	EC
DYNC1LI1	3.75155e-13	0.320621	0.637	0.473	8.08046e-09	EC
UBE2N	1.0371e-10	0.320559	0.709	0.597	2.23382e-06	EC
ZNF638	3.58928e-11	0.320461	0.75	0.585	7.73096e-07	EC
NR5A2	0	0.32045	0.247	0.001	0	EC
INPP5D	0	0.320366	0.247	0.002	0	EC
AP3D1	3.25907e-08	0.320357	0.578	0.442	0.00070197	EC
ATL3	1.00288e-19	0.320273	0.433	0.229	2.16011e-15	EC
PDS5A	1.18373e-13	0.319842	0.5	0.32	2.54964e-09	EC
GRPEL1	5.34062e-18	0.319825	0.547	0.343	1.15032e-13	EC
DGKE	8.53578e-36	0.319785	0.227	0.062	1.83852e-31	EC
TMOD2	2.12288e-215	0.31976	0.308	0.023	4.57248e-211	EC
RPL38	2.53711e-05	0.319723	0.901	0.899	0.546469	EC
GRINA	1.41661e-08	0.319652	0.642	0.509	0.000305124	EC
FURIN	3.15992e-18	0.319428	0.381	0.199	6.80614e-14	EC
FBXW7	4.25009e-12	0.31932	0.419	0.26	9.15427e-08	EC
BAG5	1.42282e-17	0.319313	0.57	0.356	3.06462e-13	EC
KHNYN	3.11577e-16	0.319297	0.317	0.157	6.71105e-12	EC
STAT3	1.79079e-13	0.319224	0.619	0.422	3.85717e-09	EC
DPP9	7.96509e-37	0.318794	0.378	0.14	1.7156e-32	EC
CNRIP1	5.76783e-67	0.318687	0.424	0.112	1.24233e-62	EC
DPYSL3	3.1648e-18	0.318441	0.416	0.223	6.81667e-14	EC
XIAP	3.9645e-11	0.318424	0.509	0.343	8.53914e-07	EC
PHLDB2	1.76516e-10	0.318186	0.451	0.306	3.80198e-06	EC
EXOSC6	5.19947e-16	0.317614	0.544	0.342	1.11991e-11	EC
ARF1	6.01692e-14	0.317378	0.91	0.885	1.29598e-09	EC
RAB11FIP5	1.14033e-48	0.317076	0.227	0.049	2.45616e-44	EC
DYNC1I2	1.79771e-10	0.31677	0.785	0.7	3.87208e-06	EC
PIEZO1	3.97253e-99	0.316524	0.265	0.037	8.55644e-95	EC
UBE2Z	2.5949e-10	0.316246	0.637	0.471	5.58915e-06	EC
RAP2A	2.28033e-24	0.316188	0.485	0.248	4.91161e-20	EC
MYSM1	4.73624e-21	0.316171	0.439	0.228	1.02014e-16	EC
EP300	4.73799e-11	0.315894	0.564	0.395	1.02051e-06	EC
DNAJC9	1.04097e-19	0.315581	0.477	0.266	2.24215e-15	EC
UBE2E1	2.25072e-11	0.315408	0.596	0.446	4.84783e-07	EC
BACE2	2.45259e-51	0.315268	0.279	0.068	5.28264e-47	EC
COPA	1.44915e-13	0.315253	0.68	0.507	3.12133e-09	EC
MECP2	3.80303e-16	0.315236	0.509	0.309	8.19135e-12	EC
ABI3	0	0.315063	0.253	0.009	0	EC
ZBTB46	5.9381e-25	0.314783	0.363	0.158	1.27901e-20	EC
PALMD	4.40166e-38	0.31475	0.177	0.038	9.48073e-34	EC
GAN	7.12994e-17	0.314612	0.358	0.183	1.53572e-12	EC
YTHDF2	3.64585e-12	0.314433	0.794	0.69	7.85281e-08	EC
EIF4EBP2	2.15831e-14	0.314325	0.552	0.363	4.64879e-10	EC
ATP5MD	3.71625e-07	0.314132	0.797	0.807	0.00800443	EC
RAB1A	2.00119e-09	0.314119	0.73	0.626	4.31036e-05	EC
SLC2A6	1.20211e-64	0.314025	0.305	0.066	2.58923e-60	EC
ADD1	1.48249e-12	0.31367	0.773	0.641	3.19313e-08	EC
AP2B1	3.01838e-13	0.313069	0.526	0.348	6.50128e-09	EC
LIMD2	2.83938e-20	0.312943	0.619	0.371	6.11573e-16	EC
FES	1.38106e-78	0.3129	0.358	0.077	2.97467e-74	EC
ARL8B	4.47272e-19	0.312127	0.541	0.324	9.63378e-15	EC
GPSM3	1.59487e-33	0.311952	0.398	0.155	3.43519e-29	EC
BICD2	5.6529e-18	0.311895	0.407	0.215	1.21758e-13	EC
GIMAP6	0	0.311804	0.279	0	0	EC
SRP72	4.73247e-11	0.311456	0.753	0.672	1.01933e-06	EC
ABCD4	1.67374e-13	0.311385	0.596	0.424	3.60508e-09	EC
AUP1	3.75537e-12	0.311135	0.672	0.549	8.0887e-08	EC
GDF15	3.43205e-05	0.310856	0.119	0.065	0.739229	EC
SLC1A5	4.63911e-17	0.309988	0.433	0.236	9.99217e-13	EC
LRRC59	2.38992e-18	0.309961	0.477	0.278	5.14764e-14	EC
RTRAF	2.65463e-11	0.309848	0.866	0.863	5.7178e-07	EC
EWSR1	9.62592e-11	0.309711	0.706	0.571	2.07333e-06	EC
RAP1A	9.37278e-16	0.309649	0.535	0.361	2.0188e-11	EC
ANXA3	2.08432e-63	0.309534	0.25	0.048	4.48941e-59	EC
LMNA	0.0001475	0.309469	0.791	0.72	1	EC
ZNF800	4.10944e-17	0.309011	0.474	0.272	8.85133e-13	EC
EIF3A	3.35924e-08	0.308766	0.84	0.727	0.000723546	EC
MTDH	3.46981e-08	0.308669	0.852	0.795	0.000747362	EC
TMC7	6.71742e-152	0.308351	0.285	0.028	1.44687e-147	EC
NARF	8.83723e-16	0.308316	0.599	0.399	1.90345e-11	EC
FCHO2	4.61443e-20	0.308174	0.398	0.201	9.93902e-16	EC
PCSK6	1.32256e-171	0.307951	0.221	0.014	2.84866e-167	EC
AGFG1	3.47241e-11	0.307406	0.488	0.323	7.47922e-07	EC
EXTL3	1.96824e-31	0.307161	0.358	0.14	4.2394e-27	EC
BHLHE40	1.40243e-12	0.306895	0.18	0.076	3.0207e-08	EC
ZNF436	1.02025e-64	0.306769	0.305	0.067	2.19753e-60	EC
FAR2	4.68755e-60	0.306078	0.308	0.071	1.00965e-55	EC
DIP2B	2.55705e-34	0.306019	0.404	0.162	5.50762e-30	EC
ATF7	9.22735e-22	0.30577	0.448	0.23	1.98748e-17	EC
TXNDC9	6.75368e-14	0.305642	0.57	0.414	1.45467e-09	EC
PLCL1	3.01707e-20	0.305482	0.34	0.157	6.49847e-16	EC
ARHGAP21	5.59022e-10	0.305421	0.523	0.36	1.20408e-05	EC
NISCH	4.33405e-13	0.305089	0.445	0.279	9.33512e-09	EC
RAB1B	4.97518e-18	0.305006	0.57	0.358	1.0716e-13	EC
MAP4K3	1.89527e-18	0.30496	0.474	0.266	4.08221e-14	EC
DUSP22	2.07814e-29	0.304947	0.398	0.165	4.47611e-25	EC
GABRE	1.83436e-152	0.304754	0.198	0.013	3.95103e-148	EC
ZNF267	2.70878e-19	0.304611	0.262	0.11	5.83445e-15	EC
TRIM27	9.89229e-10	0.304324	0.578	0.435	2.1307e-05	EC
ZBTB1	7.09219e-15	0.303955	0.555	0.353	1.52759e-10	EC
FAM168B	3.43881e-10	0.303837	0.523	0.365	7.40685e-06	EC
NUP50	1.91317e-16	0.303777	0.573	0.358	4.12077e-12	EC
FUT11	7.84828e-31	0.303604	0.358	0.14	1.69044e-26	EC
ADIPOR1	1.08269e-16	0.3032	0.532	0.331	2.332e-12	EC
SDF2L1	4.85667e-05	0.303045	0.576	0.472	1	EC
PPP4C	2.04505e-10	0.302757	0.724	0.644	4.40483e-06	EC
RRBP1	1.59914e-05	0.302522	0.831	0.775	0.344439	EC
IPO9	7.03557e-14	0.30217	0.547	0.366	1.51539e-09	EC
PRKX	1.73937e-54	0.301628	0.328	0.087	3.74643e-50	EC
NOX4	6.61908e-63	0.301582	0.311	0.071	1.42568e-58	EC
SCN3B	1.00571e-122	0.300219	0.195	0.016	2.1662e-118	EC
VAMP3	3.12487e-10	0.299905	0.616	0.477	6.73066e-06	EC
PDCD10	1.40826e-12	0.299869	0.677	0.523	3.03326e-08	EC
PPP4R3A	4.62408e-12	0.299625	0.573	0.39	9.9598e-08	EC
BRAF	4.2448e-11	0.299325	0.503	0.34	9.14288e-07	EC
DPP8	1.65931e-15	0.299276	0.395	0.222	3.57399e-11	EC
TAL1	0	0.299141	0.265	0.001	0	EC
YRDC	1.73539e-26	0.299029	0.442	0.209	3.73785e-22	EC
RHOA	1.21778e-10	0.298993	0.881	0.89	2.62297e-06	EC
CREB5	1.30675e-34	0.298669	0.392	0.144	2.81462e-30	EC
PCTP	7.85919e-25	0.298565	0.346	0.15	1.69279e-20	EC
PLOD3	4.51379e-18	0.298249	0.5	0.282	9.72224e-14	EC
KDELR2	1.22498e-09	0.29819	0.811	0.748	2.63849e-05	EC
SRD5A3	8.77593e-28	0.297956	0.439	0.204	1.89025e-23	EC
H1FX	1.74123e-06	0.297887	0.878	0.866	0.0375043	EC
MRPS10	2.1464e-10	0.297871	0.59	0.446	4.62314e-06	EC
QSOX1	1.08741e-20	0.297575	0.413	0.213	2.34217e-16	EC
RBM15B	3.96568e-12	0.29744	0.515	0.338	8.54167e-08	EC
TCIRG1	2.91574e-26	0.297199	0.276	0.102	6.2802e-22	EC
ELMO1	0	0.29714	0.244	0.008	0	EC
RELT	5.32983e-122	0.297055	0.262	0.029	1.14799e-117	EC
DAZAP1	3.90944e-12	0.296432	0.602	0.445	8.42054e-08	EC
DEF8	7.9781e-26	0.296012	0.523	0.269	1.7184e-21	EC
TBC1D10B	3.64147e-09	0.295655	0.378	0.242	7.84335e-05	EC
RECQL	8.46494e-19	0.295572	0.485	0.281	1.82326e-14	EC
CHST7	6.64204e-71	0.294975	0.273	0.052	1.43063e-66	EC
SLC30A1	1.57798e-28	0.294812	0.311	0.118	3.39882e-24	EC
KDM3A	9.05574e-17	0.294158	0.392	0.212	1.95052e-12	EC
ECM1	1.9021e-38	0.294089	0.328	0.106	4.09693e-34	EC
SHKBP1	3.77515e-14	0.294052	0.581	0.385	8.13128e-10	EC
MLKL	0	0.294051	0.273	0.007	0	EC
SERTAD4-AS1	2.68223e-35	0.294039	0.25	0.071	5.77725e-31	EC
YOD1	1.04667e-26	0.293379	0.282	0.103	2.25443e-22	EC
ASXL1	2.01522e-10	0.293294	0.567	0.408	4.34059e-06	EC
ABCA1	5.65695e-13	0.293108	0.314	0.171	1.21845e-08	EC
ZNF292	5.54973e-09	0.293073	0.724	0.554	0.000119536	EC
RBMS3	6.35979e-18	0.292983	0.378	0.189	1.36984e-13	EC
MAPK1IP1L	7.93508e-09	0.292958	0.686	0.552	0.000170914	EC
NLK	8.43855e-17	0.292606	0.407	0.217	1.81758e-12	EC
PGK1	3.99694e-09	0.292524	0.814	0.806	8.60901e-05	EC
STRN	3.48988e-33	0.292522	0.401	0.161	7.51685e-29	EC
CSNK1D	3.99752e-10	0.292512	0.587	0.431	8.61027e-06	EC
INTS1	1.34575e-13	0.292483	0.436	0.264	2.89861e-09	EC
SNX14	1.93413e-13	0.292397	0.465	0.288	4.16593e-09	EC
REST	1.11229e-07	0.29203	0.759	0.66	0.00239576	EC
PLEKHB2	7.0544e-07	0.292023	0.584	0.457	0.0151945	EC
SNAP23	3.88125e-17	0.29192	0.581	0.373	8.35983e-13	EC
RALGAPB	4.54062e-18	0.291862	0.378	0.191	9.78005e-14	EC
DNAJC1	2.22989e-07	0.291734	0.642	0.525	0.00480296	EC
UGGT1	1.50782e-14	0.291304	0.372	0.208	3.24768e-10	EC
ST7	1.09875e-31	0.290917	0.317	0.115	2.3666e-27	EC
TNIP1	4.4122e-15	0.290907	0.459	0.287	9.50343e-11	EC
RCE1	5.51325e-17	0.290725	0.404	0.225	1.1875e-12	EC
TMEM11	1.54135e-09	0.290519	0.578	0.445	3.31992e-05	EC
CACUL1	3.21847e-09	0.29028	0.57	0.421	6.93225e-05	EC
FAM49A	6.94816e-200	0.289489	0.282	0.02	1.49656e-195	EC
BAZ1B	4.12159e-11	0.289269	0.628	0.465	8.87749e-07	EC
EIF4G3	8.59347e-10	0.288627	0.608	0.44	1.85095e-05	EC
TSN	1.09616e-09	0.288464	0.654	0.506	2.36102e-05	EC
NFATC2IP	9.23879e-13	0.28841	0.497	0.314	1.98994e-08	EC
DDI2	1.20997e-19	0.288274	0.358	0.174	2.60615e-15	EC
TLN1	2.30929e-06	0.28821	0.73	0.629	0.0497399	EC
ZNF518B	1.43094e-09	0.288189	0.401	0.264	3.0821e-05	EC
OTUD4	7.05462e-19	0.28792	0.363	0.179	1.51949e-14	EC
SIRT6	1.46609e-16	0.286634	0.451	0.255	3.15781e-12	EC
CAPZB	7.80028e-11	0.286564	0.794	0.755	1.6801e-06	EC
SFXN3	1.22377e-77	0.28641	0.343	0.072	2.63587e-73	EC
RAB7A	1.73469e-08	0.286205	0.759	0.666	0.000373635	EC
HARS	1.57486e-10	0.285281	0.587	0.439	3.39209e-06	EC
TMEM219	1.18312e-10	0.285207	0.762	0.701	2.54833e-06	EC
RPP30	1.83062e-13	0.285138	0.552	0.379	3.94298e-09	EC
PMAIP1	3.41755e-27	0.284946	0.221	0.069	7.36107e-23	EC
ADGRA2	1.48903e-24	0.284904	0.349	0.145	3.20723e-20	EC
ZSWIM8	1.35067e-11	0.284851	0.343	0.2	2.90921e-07	EC
SMC4	7.0697e-16	0.284133	0.462	0.263	1.52274e-11	EC
PIK3R6	0	0.284069	0.189	0.001	0	EC
ANO6	2.36184e-13	0.283995	0.363	0.204	5.08716e-09	EC
PLK3	7.09595e-26	0.283699	0.297	0.112	1.5284e-21	EC
PQLC1	1.16056e-17	0.28353	0.515	0.307	2.49972e-13	EC
TSC22D2	3.79283e-13	0.283529	0.442	0.268	8.16937e-09	EC
MRPL9	9.46733e-08	0.283207	0.599	0.497	0.00203917	EC
DCK	2.3381e-22	0.282896	0.323	0.139	5.03604e-18	EC
TLE3	4.09824e-17	0.282837	0.5	0.287	8.82721e-13	EC
GOLT1B	6.07024e-18	0.282693	0.424	0.23	1.30747e-13	EC
SLFN12	1.25793e-30	0.282658	0.299	0.106	2.70946e-26	EC
TPRKB	1.15332e-09	0.282441	0.532	0.39	2.48414e-05	EC
PCGF3	6.55609e-14	0.282345	0.398	0.224	1.41212e-09	EC
UBE2B	9.73534e-07	0.281783	0.733	0.661	0.0209689	EC
PHLDA3	8.50107e-07	0.281568	0.299	0.2	0.0183105	EC
WDR36	5.11504e-08	0.281487	0.323	0.203	0.00110173	EC
MTRF1L	5.04873e-18	0.281396	0.427	0.236	1.08745e-13	EC
PHF20	6.40465e-11	0.281288	0.596	0.427	1.3795e-06	EC
KCTD20	2.42756e-18	0.281278	0.5	0.292	5.22872e-14	EC
CYTH1	3.71438e-29	0.280772	0.297	0.106	8.0004e-25	EC
C12orf49	7.59557e-14	0.280747	0.462	0.281	1.63601e-09	EC
RNPEPL1	2.80904e-16	0.280498	0.433	0.25	6.05039e-12	EC
PCYT1A	4.8637e-18	0.280281	0.416	0.219	1.04759e-13	EC
ZDHHC14	4.70638e-26	0.280248	0.308	0.118	1.01371e-21	EC
ATRX	1.35379e-09	0.280078	0.843	0.728	2.91592e-05	EC
GOLGA3	3.86651e-12	0.280034	0.445	0.282	8.32808e-08	EC
RASA3	1.02943e-35	0.279868	0.25	0.072	2.21728e-31	EC
MCMBP	1.70019e-28	0.279838	0.427	0.192	3.66203e-24	EC
MCL1	1.32394e-07	0.279757	0.677	0.537	0.00285162	EC
SLC4A7	5.80533e-15	0.279679	0.445	0.263	1.25041e-10	EC
TMA7	3.8406e-07	0.279601	0.907	0.931	0.00827226	EC
PTCHD1	2.68373e-42	0.27904	0.16	0.029	5.7805e-38	EC
NEK3	1.57539e-22	0.278894	0.392	0.187	3.39323e-18	EC
GLRX	3.42365e-25	0.278428	0.384	0.171	7.37419e-21	EC
TPP2	6.87836e-21	0.278124	0.456	0.246	1.48153e-16	EC
LRRC57	4.9746e-18	0.278095	0.433	0.235	1.07148e-13	EC
MGAT2	4.49146e-18	0.277936	0.419	0.222	9.67415e-14	EC
IFRD1	1.69757e-13	0.277845	0.471	0.294	3.65639e-09	EC
TRIOBP	1.17486e-09	0.277752	0.701	0.573	2.53054e-05	EC
GRN	3.05279e-07	0.277617	0.817	0.75	0.00657541	EC
ANKRD9	2.2164e-19	0.277585	0.288	0.125	4.77391e-15	EC
LATS1	4.16006e-10	0.277352	0.355	0.22	8.96034e-06	EC
TTC13	8.84364e-69	0.277322	0.276	0.054	1.90483e-64	EC
SMG7	3.70525e-15	0.277126	0.48	0.289	7.98074e-11	EC
TRIAP1	4.13289e-09	0.27677	0.576	0.452	8.90183e-05	EC
IL16	0	0.276741	0.244	0.001	0	EC
COLEC12	5.5473e-26	0.276679	0.238	0.079	1.19483e-21	EC
GPATCH2L	1.61938e-10	0.276534	0.596	0.427	3.48799e-06	EC
IFFO2	1.8096e-95	0.276452	0.244	0.032	3.89771e-91	EC
AGO2	2.28426e-10	0.276377	0.552	0.384	4.92007e-06	EC
STRN4	3.98597e-18	0.276201	0.561	0.337	8.58537e-14	EC
CTPS1	1.04739e-20	0.275555	0.427	0.219	2.25597e-16	EC
NEIL1	7.1814e-41	0.275543	0.23	0.057	1.5468e-36	EC
EIF2S1	1.76299e-09	0.27544	0.599	0.464	3.7973e-05	EC
DDB1	8.65961e-08	0.275427	0.596	0.465	0.00186519	EC
YKT6	3.49553e-21	0.275333	0.448	0.23	7.52902e-17	EC
FLOT2	7.06192e-21	0.275202	0.375	0.181	1.52107e-16	EC
USP15	7.17511e-14	0.275173	0.483	0.295	1.54545e-09	EC
CENPW	2.10559e-21	0.274881	0.424	0.208	4.53522e-17	EC
HOPX	3.94352e-56	0.274814	0.331	0.082	8.49395e-52	EC
ATXN3	1.53567e-15	0.274798	0.509	0.315	3.30767e-11	EC
PTPRK	4.41868e-09	0.274765	0.352	0.224	9.51739e-05	EC
RIF1	8.84151e-10	0.274721	0.596	0.424	1.90437e-05	EC
KDM5A	1.2182e-06	0.274556	0.625	0.486	0.0262387	EC
KMT5A	2.2042e-17	0.274526	0.509	0.299	4.74763e-13	EC
NUTM2A-AS1	1.53916e-14	0.274375	0.48	0.286	3.31519e-10	EC
CDK13	1.93825e-09	0.274292	0.596	0.43	4.17479e-05	EC
GAK	2.52357e-08	0.274253	0.416	0.282	0.000543553	EC
GDI2	7.28793e-11	0.274153	0.788	0.737	1.56975e-06	EC
STEAP1B	8.72192e-65	0.273943	0.203	0.032	1.87862e-60	EC
AC005261.1	6.96346e-11	0.273797	0.317	0.183	1.49986e-06	EC
FADD	4.1088e-16	0.273717	0.445	0.256	8.84994e-12	EC
RC3H2	8.43407e-13	0.273456	0.433	0.261	1.81661e-08	EC
KIF13B	1.52509e-41	0.273319	0.27	0.075	3.2849e-37	EC
SLC39A1	3.00994e-07	0.273309	0.695	0.61	0.00648311	EC
ZZEF1	2.40964e-16	0.273226	0.311	0.152	5.19013e-12	EC
SNUPN	8.57589e-06	0.273147	0.413	0.294	0.184716	EC
SYMPK	3.69292e-13	0.272853	0.413	0.247	7.95418e-09	EC
CARHSP1	1.67782e-09	0.272846	0.692	0.582	3.61386e-05	EC
AKIP1	1.78919e-16	0.272614	0.424	0.237	3.85374e-12	EC
EPB41L2	2.69643e-20	0.271965	0.491	0.265	5.80784e-16	EC
FOXJ3	2.58795e-12	0.271887	0.427	0.259	5.57419e-08	EC
SSH1	1.92866e-21	0.271771	0.279	0.115	4.15413e-17	EC
MTMR2	3.31406e-22	0.271662	0.43	0.212	7.13814e-18	EC
EPB41L4A	6.66671e-44	0.271302	0.273	0.073	1.43594e-39	EC
PUM2	1.65774e-08	0.271279	0.462	0.331	0.00035706	EC
KXD1	3.74197e-15	0.270445	0.578	0.401	8.05982e-11	EC
DCTN5	2.31552e-12	0.270032	0.535	0.37	4.98741e-08	EC
SLC25A13	2.69446e-14	0.269885	0.59	0.392	5.8036e-10	EC
GRK2	1.0822e-25	0.269798	0.416	0.189	2.33095e-21	EC
CSNK1G3	1.35161e-12	0.269714	0.503	0.324	2.91124e-08	EC
GAP43	1.30462e-50	0.268958	0.172	0.029	2.81002e-46	EC
CNN2	1.0832e-08	0.268854	0.674	0.546	0.00023331	EC
PIP4K2B	2.91477e-13	0.268648	0.39	0.228	6.27812e-09	EC
GLCE	2.16414e-32	0.268636	0.413	0.166	4.66133e-28	EC
DAP	5.46415e-08	0.268433	0.564	0.44	0.00117692	EC
ST3GAL1	9.02363e-10	0.268178	0.442	0.282	1.9436e-05	EC
NPAS2	1.90524e-278	0.267854	0.195	0.006	4.1037e-274	EC
PPP1R12C	1.56279e-11	0.267729	0.299	0.166	3.3661e-07	EC
APAF1	2.23479e-24	0.267683	0.349	0.15	4.8135e-20	EC
CBX2	6.7068e-43	0.267466	0.323	0.096	1.44458e-38	EC
FYN	4.235e-12	0.267416	0.799	0.622	9.12177e-08	EC
PLEKHG5	4.86508e-70	0.267416	0.259	0.046	1.04789e-65	EC
HMBOX1	1.82387e-18	0.267188	0.477	0.263	3.92844e-14	EC
IDH1	5.68352e-09	0.267059	0.453	0.308	0.000122417	EC
GTF3C6	5.37792e-07	0.266465	0.753	0.697	0.0115835	EC
OAZ2	0.000351833	0.266254	0.61	0.565	1	EC
PHLDB1	5.29344e-11	0.266175	0.561	0.38	1.14015e-06	EC
RNF10	1.18216e-08	0.265946	0.567	0.423	0.000254626	EC
ZNF521	1.97107e-08	0.265731	0.451	0.306	0.000424548	EC
KIAA1109	2.59052e-08	0.265652	0.471	0.327	0.000557973	EC
NSUN2	2.83715e-25	0.265608	0.331	0.137	6.11094e-21	EC
NXT1	1.18042e-09	0.265456	0.48	0.333	2.5425e-05	EC
NCBP3	2.52579e-07	0.265224	0.578	0.443	0.00544029	EC
KCNQ3	0	0.26516	0.154	0.002	0	EC
FEZ2	2.9167e-08	0.264959	0.616	0.502	0.000628229	EC
TWISTNB	4.45094e-09	0.264944	0.581	0.435	9.58689e-05	EC
SZRD1	1.83146e-10	0.264814	0.602	0.439	3.94479e-06	EC
ARF5	3.35367e-08	0.264282	0.808	0.789	0.000722347	EC
SNRPB	5.49126e-07	0.264278	0.855	0.852	0.0118276	EC
PLSCR1	6.99589e-29	0.263997	0.34	0.134	1.50685e-24	EC
UPF2	1.28583e-07	0.263972	0.451	0.32	0.00276955	EC
ZFYVE16	2.23876e-08	0.263747	0.64	0.476	0.000482207	EC
LRRC32	4.06134e-48	0.263737	0.224	0.048	8.74773e-44	EC
ZDHHC5	6.27226e-19	0.263708	0.395	0.205	1.35098e-14	EC
GLRX3	5.20758e-08	0.263673	0.654	0.565	0.00112166	EC
TMEM242	4.63356e-11	0.263637	0.52	0.367	9.98022e-07	EC
ETF1	5.51385e-14	0.263494	0.564	0.379	1.18763e-09	EC
LIN28B	9.43231e-30	0.263477	0.285	0.1	2.03162e-25	EC
DIS3	1.07249e-11	0.263365	0.477	0.308	2.31004e-07	EC
NEDD1	8.60303e-16	0.263358	0.358	0.188	1.85301e-11	EC
KCNC4	3.03869e-66	0.26286	0.203	0.032	6.54504e-62	EC
WDR82	4.45288e-09	0.262638	0.544	0.395	9.59105e-05	EC
CPSF2	4.54656e-20	0.262467	0.424	0.215	9.79283e-16	EC
DHX32	2.85035e-26	0.262463	0.395	0.177	6.13936e-22	EC
GABPB1	2.94577e-26	0.262371	0.392	0.173	6.3449e-22	EC
ARF6	5.27912e-06	0.262179	0.578	0.448	0.113707	EC
LDLRAP1	4.42617e-47	0.261948	0.282	0.073	9.53353e-43	EC
EFTUD2	1.18806e-15	0.261807	0.48	0.286	2.55896e-11	EC
SEC63	3.84533e-07	0.261542	0.651	0.526	0.00828246	EC
SPTLC2	6.27752e-15	0.261334	0.491	0.298	1.35212e-10	EC
FAM120A	1.645e-09	0.261151	0.488	0.34	3.54317e-05	EC
KIAA1841	2.52847e-24	0.261007	0.279	0.107	5.44608e-20	EC
SLTM	2.32708e-06	0.260935	0.753	0.632	0.050123	EC
CDC42EP1	1.39236e-09	0.260852	0.602	0.447	2.999e-05	EC
CHMP1A	1.13102e-11	0.260469	0.66	0.484	2.43611e-07	EC
RAB35	2.67075e-32	0.260447	0.355	0.133	5.75252e-28	EC
CCNJ	1.19307e-27	0.260191	0.273	0.096	2.56976e-23	EC
NIPBL	6.40391e-05	0.259985	0.648	0.534	1	EC
CD24	1.93522e-32	0.259719	0.802	0.509	4.16826e-28	EC
DNAJB11	7.63968e-10	0.259626	0.596	0.447	1.64551e-05	EC
TBC1D16	7.49762e-18	0.259404	0.346	0.17	1.61491e-13	EC
VAPA	1.63414e-08	0.259397	0.86	0.844	0.000351978	EC
AC087627.1	0	0.259301	0.235	0.001	0	EC
AMDHD2	4.3951e-08	0.259202	0.302	0.19	0.000946661	EC
CSK	1.1163e-14	0.259078	0.369	0.202	2.4044e-10	EC
STXBP1	8.4976e-27	0.25904	0.311	0.12	1.8303e-22	EC
SINHCAF	2.64019e-08	0.258776	0.695	0.555	0.00056867	EC
SLC27A4	2.84611e-27	0.258388	0.311	0.117	6.13023e-23	EC
PRR14L	4.51122e-15	0.258264	0.416	0.232	9.71672e-11	EC
PDGFA	1.75393e-07	0.258225	0.5	0.366	0.0037778	EC
CEBPB	2.87156e-14	0.257892	0.398	0.225	6.18506e-10	EC
DCAF7	5.02762e-05	0.257892	0.666	0.562	1	EC
HIPK3	6.08321e-10	0.257738	0.416	0.27	1.31026e-05	EC
ATP8B1	2.38893e-31	0.257216	0.218	0.062	5.14552e-27	EC
SCHIP1	5.83421e-60	0.257177	0.262	0.054	1.25663e-55	EC
TRIP11	9.08727e-07	0.257111	0.648	0.521	0.0195731	EC
ZDHHC3	1.60228e-10	0.257013	0.512	0.361	3.45114e-06	EC
ATF4	4.05258e-07	0.256975	0.776	0.688	0.00872885	EC
DENND6A	8.72506e-20	0.25662	0.331	0.153	1.87929e-15	EC
FAM174B	8.19078e-29	0.256577	0.233	0.072	1.76421e-24	EC
KIF1BP	1.40071e-11	0.256481	0.436	0.276	3.01698e-07	EC
RNPEP	1.82463e-11	0.256268	0.526	0.362	3.93006e-07	EC
EIF3J	8.99458e-06	0.25626	0.666	0.563	0.193734	EC
UCK2	2.42494e-29	0.256202	0.253	0.083	5.22307e-25	EC
UBE3C	4.73606e-13	0.256136	0.343	0.191	1.0201e-08	EC
ARVCF	1.44847e-43	0.255816	0.267	0.071	3.11986e-39	EC
TRIM47	3.22987e-80	0.255518	0.221	0.031	6.95682e-76	EC
ZDHHC9	1.08753e-15	0.255413	0.369	0.2	2.34243e-11	EC
BOD1L1	2.20217e-07	0.255317	0.753	0.63	0.00474325	EC
MID1	2.25418e-46	0.255293	0.32	0.089	4.85527e-42	EC
TSPAN5	6.20991e-10	0.254947	0.593	0.409	1.33755e-05	EC
HNRNPH1	7.27513e-06	0.254943	0.843	0.829	0.156699	EC
PPP1R9B	7.61715e-25	0.254873	0.267	0.1	1.64066e-20	EC
RFK	2.79944e-13	0.254736	0.456	0.28	6.02972e-09	EC
RRP7A	2.74406e-10	0.25452	0.587	0.43	5.91044e-06	EC
VPS13C	2.57935e-08	0.254346	0.445	0.303	0.000555565	EC
SEC23A	9.54119e-11	0.254323	0.544	0.382	2.05508e-06	EC
LDHA	1.00428e-05	0.25432	0.823	0.797	0.216312	EC
ETV4	1.29022e-112	0.254114	0.285	0.037	2.77899e-108	EC
RAB8B	1.67485e-17	0.253878	0.375	0.191	3.60747e-13	EC
FBXW2	5.69001e-12	0.253836	0.497	0.321	1.22557e-07	EC
TBCD	1.45242e-19	0.253718	0.358	0.172	3.12838e-15	EC
EMC8	5.74542e-09	0.253672	0.497	0.357	0.000123751	EC
ATXN1L	1.05537e-16	0.25322	0.294	0.141	2.27317e-12	EC
IFNAR1	6.35846e-09	0.253199	0.631	0.493	0.000136955	EC
NUP58	5.15658e-10	0.253027	0.468	0.312	1.11068e-05	EC
SEM1	9.03113e-08	0.253009	0.802	0.799	0.00194521	EC
PDCL3	3.99033e-08	0.252799	0.535	0.403	0.000859476	EC
ATXN7L3	1.78207e-13	0.252761	0.352	0.192	3.8384e-09	EC
CNPY3	2.69427e-09	0.252683	0.602	0.475	5.8032e-05	EC
COMT	3.85272e-10	0.25255	0.683	0.514	8.29837e-06	EC
TMEM87A	1.05646e-08	0.252484	0.616	0.46	0.00022755	EC
NSD1	6.65203e-06	0.252175	0.715	0.61	0.143278	EC
SLC39A14	6.19169e-20	0.251798	0.247	0.099	1.33363e-15	EC
DNAJB6	1.88406e-09	0.251775	0.811	0.714	4.05808e-05	EC
AP001528.2	3.07116e-22	0.251765	0.328	0.139	6.61497e-18	EC
FOXK1	2.54707e-08	0.251708	0.398	0.263	0.000548614	EC
TTF1	1.76882e-14	0.251671	0.509	0.313	3.80987e-10	EC
MEX3D	3.44073e-20	0.251453	0.349	0.161	7.41098e-16	EC
WDR11	1.9988e-09	0.251369	0.483	0.326	4.30521e-05	EC
DDX3X	2.50385e-06	0.251329	0.721	0.646	0.0539304	EC
CCT6A	1.7147e-05	0.251327	0.826	0.784	0.36933	EC
WWC3	1.45132e-12	0.251145	0.375	0.217	3.126e-08	EC
RPS19BP1	4.87203e-08	0.250949	0.788	0.728	0.00104939	EC
CCDC47	3.68123e-06	0.250872	0.64	0.51	0.0792899	EC
CLSTN3	9.2885e-11	0.250808	0.224	0.113	2.00065e-06	EC
ACSS1	3.59916e-47	0.250192	0.247	0.057	7.75222e-43	EC
FAR1	1.2676e-13	0.250123	0.491	0.303	2.73029e-09	EC
