# Supplementary material for: Vasculogenesis in kidney organoids upon transplantation
Source: NPJ Regen Med. 2022 Aug 19;7:40. doi: 10.1038/s41536-022-00237-4 (PMC9391397; doi:10.1038/s41536-022-00237-4)
Supplement: Supplementary file 10 — Supplementary data 3 [file 41536_2022_237_MOESM10_ESM.xlsx]

## Sheet: Clusters major cell types
	transplanted_d7+13	transplanted_d7+20	untransplanted_d7+13	untransplanted_d7+20	TOTAL
mesenchymal cells	653	1460	1028	2607	5748
nephron cells	1816	1303	3116	3963	10198
endothelial cells	92	114	110	28	344
					16290

## Sheet: Clusters nephron cells
	transplanted_d7+13	transplanted_d7+20	untransplanted_d7+13	untransplanted_d7+20	TOTAL
proliferation G1S-S	63	5	100	42	210
proliferation G2M-M	85	16	155	69	325
nephron progenitor cells	118	34	184	122	458
podocyte-commited progenitors	114	59	205	202	580
immature podocytes	220	82	496	326	1124
early podocytes #1	190	124	447	506	1267
early podocytes #2	127	161	207	235	730
late podocytes	152	175	359	811	1497
late podocytes (stress)	110	57	171	430	768
hypoxic podocytes	107	40	23	20	190
mesenchymal-like	100	51	108	80	339
pretubular aggregate/renal vesicle	135	143	202	398	878
proximal tubule #1	67	122	105	211	505
proximal tubule #2	103	109	149	222	583
loop of Henle-like	67	58	96	134	355
distal tubule/collecting duct	58	67	109	155	389
					10198

## Sheet: Clusters mesenchymal cells
	transplanted_d7+13	transplanted_d7+20	untransplanted_d7+13	untransplanted_d7+20	TOTAL
unspecified mural cells	129	225	216	245	815
mesenchymal progenitors	124	251	174	955	1504
fibroblasts #1	74	318	73	228	693
proliferation G2M-M	56	80	103	209	448
fibroblasts #2	68	93	159	114	434
neural progenitors	31	92	49	239	411
proliferation G1S-S	72	178	118	332	700
pericytes/mesangial cells	40	178	61	52	331
smooth muscle cells	49	37	64	108	258
chondrocyte-like cells	8	3	9	70	90
neuron-like cells	0	5	0	28	33
melanocyte-like cells	2	0	2	27	31
					5748
