# Supplementary material for: Vasculogenesis in kidney organoids upon transplantation
Source: NPJ Regen Med. 2022 Aug 19;7:40. doi: 10.1038/s41536-022-00237-4 (PMC9391397; doi:10.1038/s41536-022-00237-4)
Supplement: Supplementary file 11 — Supplementary data 4 [file 41536_2022_237_MOESM11_ESM.xlsx]

## Sheet: Erythroid progenitors
	p_val	avg_log2FC	pct.1	pct.2	p_val_adj	cluster	gene
HBZ	2.4986e-08	2.28259	0.277	0.143	0.000368868	Erythroid progenitors	HBZ
TSPO2	7.95201e-192	1.96624	0.992	0.316	1.17395e-187	Erythroid progenitors	TSPO2
GSTA4	1.98763e-188	1.81247	0.94	0.246	2.93433e-184	Erythroid progenitors	GSTA4
HIST1H103	1.48472e-144	1.58228	0.779	0.176	2.1919e-140	Erythroid progenitors	HIST1H103
ENSGALG00000025996	7.10701e-257	1.52961	0.94	0.141	1.04921e-252	Erythroid progenitors	ENSGALG00000025996
HMBS	2.93582e-177	1.52589	0.988	0.367	4.33415e-173	Erythroid progenitors	HMBS
SLC4A1	1.09369e-161	1.50998	0.988	0.341	1.61461e-157	Erythroid progenitors	SLC4A1
TUBA3E	2.84369e-162	1.41403	0.96	0.28	4.19814e-158	Erythroid progenitors	TUBA3E
FECH	2.91261e-228	1.36402	0.956	0.197	4.29989e-224	Erythroid progenitors	FECH
HDGF	4.73084e-134	1.28339	0.984	0.862	6.98414e-130	Erythroid progenitors	HDGF
TPX2	2.68179e-213	1.26205	0.928	0.163	3.95913e-209	Erythroid progenitors	TPX2
PRDX1	5.23355e-126	1.22582	1	0.872	7.72629e-122	Erythroid progenitors	PRDX1
ENSGALG00000015240	1.83017e-157	1.19078	0.984	0.326	2.70188e-153	Erythroid progenitors	ENSGALG00000015240
ENSGALG00000034591	2.37854e-115	1.18081	0.992	0.501	3.51144e-111	Erythroid progenitors	ENSGALG00000034591
RRM2	5.13491e-215	1.14519	0.859	0.131	7.58067e-211	Erythroid progenitors	RRM2
PRDX3	3.38088e-123	1.13713	0.992	0.659	4.9912e-119	Erythroid progenitors	PRDX3
HINTW	8.45802e-21	1.10222	0.683	0.481	1.24866e-16	Erythroid progenitors	HINTW
UROD	1.07933e-121	1.09673	0.988	0.412	1.59341e-117	Erythroid progenitors	UROD
LBR	2.09062e-111	1.07218	0.964	0.447	3.08638e-107	Erythroid progenitors	LBR
E2F1	3.09405e-196	1.05647	0.928	0.192	4.56775e-192	Erythroid progenitors	E2F1
TUBB1	6.07235e-158	1.05322	0.968	0.239	8.96461e-154	Erythroid progenitors	TUBB1
ABCB10	7.94956e-228	1.05149	0.952	0.173	1.17359e-223	Erythroid progenitors	ABCB10
SAP30	2.6224e-169	1.05016	0.888	0.198	3.87145e-165	Erythroid progenitors	SAP30
ENSGALG00000011747	6.83367e-151	1.03178	0.731	0.131	1.00885e-146	Erythroid progenitors	ENSGALG00000011747
TUBA1B	6.51012e-93	1.00297	1	0.683	9.61088e-89	Erythroid progenitors	TUBA1B
UHRF1	7.5998e-145	0.97407	0.94	0.239	1.12196e-140	Erythroid progenitors	UHRF1
HBE1	3.78219e-62	0.967227	0.972	0.649	5.58365e-58	Erythroid progenitors	HBE1
ENSGALG00000047208	4.41654e-166	0.955432	0.952	0.221	6.52014e-162	Erythroid progenitors	ENSGALG00000047208
ENSGALG00000009552	2.27847e-287	0.945387	0.916	0.114	3.36371e-283	Erythroid progenitors	ENSGALG00000009552
HBBA	1.35277e-41	0.940747	0.992	0.874	1.9971e-37	Erythroid progenitors	HBBA
CENPF	1.0275e-184	0.903772	0.787	0.116	1.51689e-180	Erythroid progenitors	CENPF
HBAD	1.87402e-50	0.903702	1	0.853	2.76661e-46	Erythroid progenitors	HBAD
SMC2	3.96323e-156	0.893544	0.94	0.201	5.85091e-152	Erythroid progenitors	SMC2
KIF4B	1.89069e-193	0.886164	0.912	0.152	2.79123e-189	Erythroid progenitors	KIF4B
NUSAP1	3.06633e-253	0.87908	0.803	0.091	4.52682e-249	Erythroid progenitors	NUSAP1
ITPK1	8.49268e-141	0.87013	0.952	0.259	1.25377e-136	Erythroid progenitors	ITPK1
MRPL24	1.49492e-65	0.859747	0.968	0.548	2.20695e-61	Erythroid progenitors	MRPL24
NMRK2	0	0.856019	0.759	0.035	0	Erythroid progenitors	NMRK2
CDK1	6.41477e-182	0.851151	0.92	0.164	9.47013e-178	Erythroid progenitors	CDK1
CCND3	7.59879e-182	0.849411	0.831	0.146	1.12181e-177	Erythroid progenitors	CCND3
CKS1B	5.58452e-150	0.846357	0.896	0.203	8.24443e-146	Erythroid progenitors	CKS1B
KIF11	1.05319e-233	0.843698	0.815	0.101	1.55482e-229	Erythroid progenitors	KIF11
ASPM	3.61256e-175	0.836514	0.775	0.119	5.33322e-171	Erythroid progenitors	ASPM
NUF2	5.63004e-189	0.810623	0.843	0.137	8.31163e-185	Erythroid progenitors	NUF2
AK2	1.4622e-83	0.798278	0.992	0.678	2.15865e-79	Erythroid progenitors	AK2
TUBB4B	9.00053e-60	0.795023	0.92	0.443	1.32875e-55	Erythroid progenitors	TUBB4B
ENSGALG00000008054	2.09385e-89	0.782299	0.944	0.415	3.09115e-85	Erythroid progenitors	ENSGALG00000008054
TOP2A	3.05706e-151	0.777712	0.892	0.176	4.51314e-147	Erythroid progenitors	TOP2A
ENSGALG00000053871	2.43821e-121	0.776864	0.956	0.279	3.59953e-117	Erythroid progenitors	ENSGALG00000053871
MGST3	9.00646e-77	0.753878	0.988	0.631	1.32962e-72	Erythroid progenitors	MGST3
RDX	2.58582e-60	0.749806	0.968	0.677	3.81745e-56	Erythroid progenitors	RDX
EPB42	1.08641e-191	0.742524	0.892	0.149	1.60386e-187	Erythroid progenitors	EPB42
SLC25A37	2.66861e-214	0.742119	0.843	0.121	3.93967e-210	Erythroid progenitors	SLC25A37
KIF15	9.33984e-189	0.740271	0.823	0.125	1.37884e-184	Erythroid progenitors	KIF15
DGUOK	2.1772e-119	0.73395	0.779	0.171	3.2142e-115	Erythroid progenitors	DGUOK
NEK2	0	0.727989	0.635	0.032	0	Erythroid progenitors	NEK2
HBA1	2.33501e-38	0.727537	1	0.896	3.44718e-34	Erythroid progenitors	HBA1
PDCD4	9.50035e-69	0.698786	0.691	0.219	1.40254e-64	Erythroid progenitors	PDCD4
BIRC5	8.77496e-125	0.671442	0.892	0.214	1.29545e-120	Erythroid progenitors	BIRC5
METAP2	5.03356e-80	0.639711	0.964	0.429	7.43105e-76	Erythroid progenitors	METAP2
SPC25	6.77866e-151	0.63779	0.803	0.146	1.00073e-146	Erythroid progenitors	SPC25
MPP6	2.77281e-140	0.637421	0.835	0.18	4.09351e-136	Erythroid progenitors	MPP6
ENSGALG00000039964	2.10308e-148	0.620508	0.791	0.144	3.10477e-144	Erythroid progenitors	ENSGALG00000039964
GLRX5	1.95769e-60	0.614342	0.964	0.537	2.89014e-56	Erythroid progenitors	GLRX5
EIF5A2	1.26253e-57	0.607427	0.988	0.804	1.86388e-53	Erythroid progenitors	EIF5A2
NARF	6.16388e-95	0.606628	0.904	0.275	9.09973e-91	Erythroid progenitors	NARF
CDC20	5.60749e-70	0.603327	0.478	0.103	8.27834e-66	Erythroid progenitors	CDC20
CKAP2	2.54995e-159	0.601016	0.831	0.141	3.76449e-155	Erythroid progenitors	CKAP2
RHAG	2.59949e-76	0.600547	0.9	0.285	3.83763e-72	Erythroid progenitors	RHAG
DSN1	2.07659e-116	0.594941	0.843	0.197	3.06567e-112	Erythroid progenitors	DSN1
HPF1	1.62951e-39	0.590854	0.699	0.294	2.40564e-35	Erythroid progenitors	HPF1
DEK	2.89094e-68	0.586287	0.936	0.404	4.26789e-64	Erythroid progenitors	DEK
TMOD4	3.71696e-132	0.584116	0.811	0.162	5.48735e-128	Erythroid progenitors	TMOD4
KNSTRN	1.35712e-143	0.576984	0.791	0.143	2.00352e-139	Erythroid progenitors	KNSTRN
TYMS	1.74352e-111	0.573129	0.747	0.164	2.57395e-107	Erythroid progenitors	TYMS
ENSGALG00000048771	4.19236e-191	0.565181	0.723	0.093	6.18918e-187	Erythroid progenitors	ENSGALG00000048771
NDE1	1.93331e-160	0.554092	0.719	0.109	2.85415e-156	Erythroid progenitors	NDE1
KATNA1	2.54617e-107	0.550182	0.823	0.203	3.7589e-103	Erythroid progenitors	KATNA1
HMGB2	1.07148e-85	0.529684	0.932	0.321	1.58183e-81	Erythroid progenitors	HMGB2
PTTG2	3.95326e-134	0.528567	0.795	0.152	5.8362e-130	Erythroid progenitors	PTTG2
TK1	5.93581e-200	0.523039	0.735	0.091	8.76304e-196	Erythroid progenitors	TK1
SLC25A39	2.02779e-96	0.520537	0.888	0.268	2.99362e-92	Erythroid progenitors	SLC25A39
ENSGALG00000048687	6.05563e-139	0.515913	0.775	0.142	8.93993e-135	Erythroid progenitors	ENSGALG00000048687
SMC4	4.16932e-128	0.51375	0.787	0.153	6.15517e-124	Erythroid progenitors	SMC4
SNX5	4.45362e-139	0.510247	0.827	0.164	6.57487e-135	Erythroid progenitors	SNX5
G2E3	2.94513e-122	0.503723	0.651	0.114	4.3479e-118	Erythroid progenitors	G2E3
HMMR	1.01791e-247	0.502205	0.631	0.052	1.50274e-243	Erythroid progenitors	HMMR
GSTO2	6.87691e-86	0.496272	0.767	0.202	1.01524e-81	Erythroid progenitors	GSTO2
TMPO	7.93176e-77	0.493774	0.908	0.293	1.17097e-72	Erythroid progenitors	TMPO
ENSGALG00000052767	1.145e-116	0.492841	0.739	0.148	1.69037e-112	Erythroid progenitors	ENSGALG00000052767
TFRC	1.09157e-147	0.487901	0.687	0.106	1.61149e-143	Erythroid progenitors	TFRC
AURKA	2.6382e-168	0.487555	0.586	0.068	3.89477e-164	Erythroid progenitors	AURKA
KPNA2	8.16599e-109	0.485534	0.655	0.123	1.20555e-104	Erythroid progenitors	KPNA2
TFDP1	3.00144e-85	0.484045	0.904	0.292	4.43102e-81	Erythroid progenitors	TFDP1
RANGAP1	3.72331e-86	0.483573	0.783	0.209	5.49673e-82	Erythroid progenitors	RANGAP1
ATAD2	2.18092e-195	0.474054	0.667	0.076	3.21969e-191	Erythroid progenitors	ATAD2
DLGAP5	6.26029e-159	0.472962	0.631	0.083	9.24206e-155	Erythroid progenitors	DLGAP5
ARHGEF39	1.4529e-302	0.472673	0.663	0.046	2.14492e-298	Erythroid progenitors	ARHGEF39
ENSGALG00000023936	4.7355e-144	0.471422	0.751	0.128	6.99102e-140	Erythroid progenitors	ENSGALG00000023936
CEP55	2.59769e-242	0.471337	0.582	0.045	3.83497e-238	Erythroid progenitors	CEP55
CDCA3	4.8763e-167	0.471015	0.751	0.108	7.19889e-163	Erythroid progenitors	CDCA3
CDC25B	5.25897e-72	0.469633	0.755	0.218	7.76381e-68	Erythroid progenitors	CDC25B
UBE2C	1.10566e-142	0.463079	0.799	0.139	1.63229e-138	Erythroid progenitors	UBE2C
LARP1B	5.08743e-118	0.463013	0.827	0.183	7.51058e-114	Erythroid progenitors	LARP1B
TACC3	3.10142e-80	0.458469	0.807	0.235	4.57863e-76	Erythroid progenitors	TACC3
ALAD	1.16208e-68	0.453914	0.783	0.248	1.71557e-64	Erythroid progenitors	ALAD
NCAPD2	5.69686e-132	0.451618	0.659	0.107	8.41027e-128	Erythroid progenitors	NCAPD2
INCENP	2.5069e-115	0.444268	0.759	0.151	3.70094e-111	Erythroid progenitors	INCENP
DIAPH3	4.9214e-152	0.434949	0.635	0.087	7.26546e-148	Erythroid progenitors	DIAPH3
H2AZ2	2.81358e-37	0.433836	0.984	0.735	4.15369e-33	Erythroid progenitors	H2AZ2
SLC25A21	7.87464e-200	0.432915	0.687	0.079	1.16253e-195	Erythroid progenitors	SLC25A21
FAM210B	4.79098e-207	0.430633	0.671	0.073	7.07293e-203	Erythroid progenitors	FAM210B
NDC80	5.59574e-136	0.424528	0.647	0.098	8.26099e-132	Erythroid progenitors	NDC80
C7orf73	1.20584e-32	0.415591	0.888	0.468	1.78018e-28	Erythroid progenitors	C7orf73
ENSGALG00000012836	1.34245e-139	0.415348	0.53	0.067	1.98185e-135	Erythroid progenitors	ENSGALG00000012836
ANP32E	7.59319e-38	0.412489	0.9	0.423	1.12098e-33	Erythroid progenitors	ANP32E
ATAD5	3.0107e-106	0.407726	0.659	0.126	4.44469e-102	Erythroid progenitors	ATAD5
RFC4	5.27884e-56	0.403676	0.783	0.254	7.79315e-52	Erythroid progenitors	RFC4
DUT	6.95189e-49	0.401421	0.799	0.297	1.02631e-44	Erythroid progenitors	DUT
CIAPIN1	1.45962e-61	0.397332	0.751	0.233	2.15484e-57	Erythroid progenitors	CIAPIN1
RRM1	1.99167e-87	0.394497	0.719	0.172	2.94031e-83	Erythroid progenitors	RRM1
PNRC2	9.94546e-56	0.393627	0.835	0.304	1.46825e-51	Erythroid progenitors	PNRC2
H2AFZ	2.16692e-37	0.39274	0.968	0.554	3.19902e-33	Erythroid progenitors	H2AFZ
SMOC1	2.82924e-219	0.388275	0.442	0.027	4.1768e-215	Erythroid progenitors	SMOC1
ENSGALG00000035244	4.20621e-136	0.387333	0.273	0.017	6.20962e-132	Erythroid progenitors	ENSGALG00000035244
MTFR2	1.77144e-159	0.384526	0.61	0.077	2.61517e-155	Erythroid progenitors	MTFR2
EAF2	1.77365e-278	0.375519	0.578	0.037	2.61844e-274	Erythroid progenitors	EAF2
TTK	2.27335e-166	0.370665	0.606	0.072	3.35615e-162	Erythroid progenitors	TTK
TAL1	2.03193e-105	0.36816	0.835	0.196	2.99973e-101	Erythroid progenitors	TAL1
MCM5	1.14088e-34	0.366476	0.522	0.185	1.68428e-30	Erythroid progenitors	MCM5
SLC10A4	0	0.365632	0.39	0.005	0	Erythroid progenitors	SLC10A4
PCNA	4.00211e-18	0.364027	0.767	0.428	5.90831e-14	Erythroid progenitors	PCNA
UROS	8.81822e-152	0.359799	0.667	0.096	1.30183e-147	Erythroid progenitors	UROS
RBM38	2.39779e-75	0.35897	0.96	0.344	3.53986e-71	Erythroid progenitors	RBM38
CCNB1	6.24409e-75	0.358646	0.711	0.186	9.21816e-71	Erythroid progenitors	CCNB1
ARID3A	1.57255e-78	0.358344	0.815	0.224	2.32155e-74	Erythroid progenitors	ARID3A
BUB1B	1.8143e-107	0.356939	0.562	0.093	2.67845e-103	Erythroid progenitors	BUB1B
WDR76	6.65398e-88	0.356317	0.614	0.129	9.82327e-84	Erythroid progenitors	WDR76
MRPL51	2.87352e-45	0.356299	0.908	0.385	4.24218e-41	Erythroid progenitors	MRPL51
ANLN	5.60415e-132	0.355149	0.582	0.082	8.27341e-128	Erythroid progenitors	ANLN
ENSGALG00000045842	3.44354e-174	0.35469	0.442	0.036	5.08369e-170	Erythroid progenitors	ENSGALG00000045842
MAPT	3.43782e-128	0.353334	0.755	0.138	5.07525e-124	Erythroid progenitors	MAPT
SLBP	3.07152e-60	0.3523	0.365	0.071	4.53448e-56	Erythroid progenitors	SLBP
PBK	1.09281e-109	0.3464	0.675	0.125	1.61331e-105	Erythroid progenitors	PBK
NUTF2	4.86118e-29	0.344862	0.928	0.499	7.17655e-25	Erythroid progenitors	NUTF2
PLK1	1.28174e-92	0.344291	0.514	0.087	1.89223e-88	Erythroid progenitors	PLK1
ENSGALG00000046263	3.60314e-233	0.343875	0.482	0.03	5.31931e-229	Erythroid progenitors	ENSGALG00000046263
VPS11	5.96635e-84	0.343133	0.635	0.144	8.80813e-80	Erythroid progenitors	VPS11
KIF18A	3.44356e-146	0.337191	0.514	0.059	5.08373e-142	Erythroid progenitors	KIF18A
PCMT1	1.30932e-72	0.332587	0.735	0.197	1.93295e-68	Erythroid progenitors	PCMT1
ASF1A	1.94975e-50	0.325015	0.755	0.253	2.87841e-46	Erythroid progenitors	ASF1A
KIF2C	2.1383e-147	0.323248	0.458	0.047	3.15677e-143	Erythroid progenitors	KIF2C
RMI2	1.12854e-86	0.323151	0.647	0.139	1.66606e-82	Erythroid progenitors	RMI2
CENPE	6.15491e-120	0.322867	0.683	0.117	9.0865e-116	Erythroid progenitors	CENPE
ASNS	5.85155e-51	0.322436	0.61	0.182	8.63865e-47	Erythroid progenitors	ASNS
HJURP	1.27543e-155	0.319877	0.534	0.06	1.88291e-151	Erythroid progenitors	HJURP
CCNA2	5.63931e-200	0.318628	0.542	0.047	8.32531e-196	Erythroid progenitors	CCNA2
CenpA	5.11718e-109	0.31843	0.594	0.101	7.55449e-105	Erythroid progenitors	CenpA
SNX22	1.25374e-187	0.317355	0.321	0.016	1.85089e-183	Erythroid progenitors	SNX22
SOD2	2.63317e-23	0.316838	0.843	0.469	3.88735e-19	Erythroid progenitors	SOD2
CDKN3	2.68045e-159	0.316556	0.622	0.079	3.95715e-155	Erythroid progenitors	CDKN3
COQ9	2.80886e-47	0.315987	0.827	0.318	4.14672e-43	Erythroid progenitors	COQ9
IFT20	8.19945e-26	0.312839	0.904	0.471	1.21048e-21	Erythroid progenitors	IFT20
ENSGALG00000001476	2.10888e-39	0.312058	0.835	0.348	3.11334e-35	Erythroid progenitors	ENSGALG00000001476
TRIM59	1.3898e-90	0.310762	0.606	0.122	2.05176e-86	Erythroid progenitors	TRIM59
PABPC1	1.20016e-26	0.310299	0.984	0.89	1.7718e-22	Erythroid progenitors	PABPC1
BRCA1	7.85586e-94	0.30902	0.55	0.099	1.15976e-89	Erythroid progenitors	BRCA1
FBXO9	2.41049e-40	0.301454	0.731	0.28	3.55861e-36	Erythroid progenitors	FBXO9
KIF14	1.41589e-121	0.301289	0.341	0.031	2.09027e-117	Erythroid progenitors	KIF14
RCL1	5.35642e-38	0.299729	0.458	0.13	7.90768e-34	Erythroid progenitors	RCL1
SMCO4	3.16803e-58	0.298598	0.606	0.167	4.67696e-54	Erythroid progenitors	SMCO4
ENSGALG00000008803	2.47118e-162	0.297842	0.434	0.037	3.6482e-158	Erythroid progenitors	ENSGALG00000008803
SUMO3	2.28002e-18	0.296323	0.976	0.728	3.366e-14	Erythroid progenitors	SUMO3
CENPT	1.24246e-120	0.296236	0.566	0.084	1.83424e-116	Erythroid progenitors	CENPT
SKA2	2.25285e-50	0.294447	0.876	0.316	3.32588e-46	Erythroid progenitors	SKA2
CCNF	5.89812e-169	0.293811	0.426	0.034	8.7074e-165	Erythroid progenitors	CCNF
RFC5	5.57108e-32	0.289896	0.751	0.328	8.22458e-28	Erythroid progenitors	RFC5
NCAPH	7.64412e-91	0.287865	0.466	0.074	1.1285e-86	Erythroid progenitors	NCAPH
RFC2	1.38276e-36	0.287117	0.618	0.22	2.04137e-32	Erythroid progenitors	RFC2
CDC45	1.02516e-138	0.282434	0.558	0.071	1.51344e-134	Erythroid progenitors	CDC45
E2F8	2.33317e-187	0.281221	0.494	0.042	3.44445e-183	Erythroid progenitors	E2F8
FBXO45	3.94832e-51	0.280833	0.715	0.232	5.82891e-47	Erythroid progenitors	FBXO45
HYLS1	5.60837e-180	0.279067	0.474	0.04	8.27963e-176	Erythroid progenitors	HYLS1
MIS18BP1	1.68847e-90	0.277898	0.55	0.101	2.49268e-86	Erythroid progenitors	MIS18BP1
SUSD3	5.3803e-75	0.272786	0.924	0.272	7.94293e-71	Erythroid progenitors	SUSD3
SKP1	4.54372e-21	0.270415	0.98	0.79	6.70789e-17	Erythroid progenitors	SKP1
C4BPA	6.8883e-66	0.269763	0.847	0.264	1.01692e-61	Erythroid progenitors	C4BPA
PEX10	1.8998e-62	0.268936	0.643	0.17	2.80468e-58	Erythroid progenitors	PEX10
DCK	1.11688e-98	0.262158	0.53	0.088	1.64884e-94	Erythroid progenitors	DCK
CENPS	1.36225e-50	0.261909	0.711	0.222	2.01109e-46	Erythroid progenitors	CENPS
ENSGALG00000054915	1.00978e-67	0.260989	0.61	0.148	1.49073e-63	Erythroid progenitors	ENSGALG00000054915
FEN1	8.0658e-78	0.258762	0.659	0.15	1.19075e-73	Erythroid progenitors	FEN1
PON1	2.86076e-64	0.258387	0.904	0.292	4.22335e-60	Erythroid progenitors	PON1
ARHGAP11B	5.28053e-110	0.258333	0.474	0.066	7.79564e-106	Erythroid progenitors	ARHGAP11B
KIF23	1.96124e-107	0.257818	0.514	0.077	2.89538e-103	Erythroid progenitors	KIF23
VRK1	1.59419e-61	0.256586	0.594	0.152	2.35351e-57	Erythroid progenitors	VRK1
ENSGALG00000019312	5.92848e-58	0.256146	0.265	0.039	8.75222e-54	Erythroid progenitors	ENSGALG00000019312
CEP57	5.18786e-81	0.255405	0.438	0.073	7.65884e-77	Erythroid progenitors	CEP57
SOD1	4.36111e-23	0.255231	0.944	0.575	6.43831e-19	Erythroid progenitors	SOD1
CLTA	1.50965e-11	0.253803	0.851	0.478	2.2287e-07	Erythroid progenitors	CLTA
SLC6A13	7.06018e-221	0.253379	0.422	0.024	1.04229e-216	Erythroid progenitors	SLC6A13
STEAP3	3.55703e-123	0.251616	0.663	0.11	5.25124e-119	Erythroid progenitors	STEAP3
RHCE	1.88344e-109	0.250818	0.538	0.084	2.78052e-105	Erythroid progenitors	RHCE
GKAP1	3.48852e-64	0.250238	0.667	0.176	5.1501e-60	Erythroid progenitors	GKAP1

## Sheet: Red blood cells
gene	p_val	avg_log2FC	pct.1	pct.2	p_val_adj	cluster
HBA1	0	2.96402	0.999	0.855	0	Red blood cells
HBAD	0	2.81485	0.999	0.795	0	Red blood cells
HBBA	0	2.78775	0.994	0.825	0	Red blood cells
HBE1	0	2.70671	0.962	0.523	0	Red blood cells
CA2	1.01589e-194	2.42014	0.442	0.154	1.49976e-190	Red blood cells
HBE	2.43893e-141	2.25296	0.372	0.137	3.60059e-137	Red blood cells
WBP4	0	2.01011	0.922	0.33	0	Red blood cells
HBBR	1.28688e-38	1.9327	0.286	0.174	1.89982e-34	Red blood cells
BPGM	0	1.90415	0.84	0.192	0	Red blood cells
SLC4A1	0	1.76167	0.926	0.108	0	Red blood cells
NCOA4	0	1.73096	0.901	0.414	0	Red blood cells
ENSGALG00000053241	0	1.70381	0.765	0.054	0	Red blood cells
YBX3	0	1.69209	0.975	0.785	0	Red blood cells
RHAG	0	1.68639	0.812	0.076	0	Red blood cells
ADAL	0	1.6534	0.82	0.166	0	Red blood cells
ARRDC2	0	1.57935	0.664	0.114	0	Red blood cells
SAT1	0	1.56952	0.918	0.455	0	Red blood cells
FTH1	0	1.52162	0.998	0.994	0	Red blood cells
HBZ	2.0092e-12	1.46309	0.185	0.131	2.96618e-08	Red blood cells
SUSD3	0	1.44879	0.731	0.096	0	Red blood cells
GLRX	0	1.42452	0.651	0.11	0	Red blood cells
RBM38	0	1.41017	0.765	0.184	0	Red blood cells
CREG1	0	1.33532	0.606	0.136	0	Red blood cells
TSPO2	0	1.33154	0.805	0.127	0	Red blood cells
BNIP3L	0	1.29265	0.909	0.635	0	Red blood cells
SLC16A10	0	1.2875	0.652	0.136	0	Red blood cells
TMEM183A	0	1.25828	0.759	0.339	0	Red blood cells
OSBPL1A	0	1.23883	0.669	0.135	0	Red blood cells
CA13	0	1.16786	0.58	0.046	0	Red blood cells
ENSGALG00000022875	0	1.16705	0.419	0.023	0	Red blood cells
PON1	0	1.16136	0.69	0.142	0	Red blood cells
AK2	0	1.14288	0.881	0.602	0	Red blood cells
EPB41	0	1.14109	0.649	0.184	0	Red blood cells
FAM96A	4.80961e-275	1.12821	0.717	0.361	7.10042e-271	Red blood cells
UROD	0	1.12457	0.75	0.288	0	Red blood cells
NT5DC2	0	1.03546	0.846	0.526	0	Red blood cells
KCTD20	4.20735e-280	1.02575	0.574	0.188	6.21131e-276	Red blood cells
SLC43A3	0	1.01742	0.622	0.165	0	Red blood cells
ENSGALG00000014736	0	0.9937	0.461	0.031	0	Red blood cells
EPAS1	0	0.992966	0.534	0.115	0	Red blood cells
ENSGALG00000047208	0	0.983688	0.594	0.089	0	Red blood cells
C26H6orf106	1.07573e-188	0.953821	0.663	0.365	1.58811e-184	Red blood cells
ENSGALG00000038671	1.85122e-258	0.951262	0.559	0.182	2.73296e-254	Red blood cells
SLC7A5	8.47405e-216	0.93383	0.46	0.138	1.25102e-211	Red blood cells
GSTA4	0	0.918239	0.651	0.098	0	Red blood cells
ENSGALG00000031149	0	0.911816	0.474	0.074	0	Red blood cells
KIAA0232	8.79423e-156	0.894596	0.616	0.344	1.29829e-151	Red blood cells
R3HDM4	1.08084e-274	0.894542	0.576	0.19	1.59564e-270	Red blood cells
ENSGALG00000018702	9.0638e-139	0.894223	0.577	0.31	1.33809e-134	Red blood cells
CREBRF	8.99949e-176	0.891978	0.442	0.149	1.3286e-171	Red blood cells
TRIM27.1	0	0.884216	0.404	0.02	0	Red blood cells
TUBB1	8.17053e-272	0.862485	0.529	0.144	1.20621e-267	Red blood cells
SLC16A1	9.20736e-149	0.856274	0.601	0.32	1.35928e-144	Red blood cells
ENSGALG00000036805	0	0.856055	0.49	0.055	0	Red blood cells
RFESD	1.37097e-245	0.852454	0.29	0.024	2.02396e-241	Red blood cells
GPX1	2.20245e-297	0.835434	0.951	0.858	3.25148e-293	Red blood cells
ENSGALG00000045740	0	0.832119	0.454	0.032	0	Red blood cells
HAGH	2.09881e-210	0.827	0.508	0.177	3.09847e-206	Red blood cells
NFE2L2	1.48043e-198	0.811443	0.583	0.247	2.18556e-194	Red blood cells
ENSGALG00000040101	1.95418e-205	0.81027	0.392	0.097	2.88496e-201	Red blood cells
NARF	2.41801e-211	0.780635	0.533	0.19	3.56971e-207	Red blood cells
ENSGALG00000017072	2.28561e-178	0.775463	0.487	0.185	3.37425e-174	Red blood cells
SELENOO	5.71032e-204	0.766712	0.333	0.061	8.43014e-200	Red blood cells
RBIS	3.74689e-131	0.759095	0.525	0.271	5.53154e-127	Red blood cells
ISCA1	4.71014e-167	0.757463	0.687	0.431	6.95357e-163	Red blood cells
ITGB1BP3	2.02672e-258	0.740965	0.992	0.979	2.99205e-254	Red blood cells
ENSGALG00000016651	1.32164e-256	0.72252	0.323	0.034	1.95113e-252	Red blood cells
ENSGALG00000040371	2.68549e-143	0.719829	0.47	0.193	3.9646e-139	Red blood cells
BACH1	5.17439e-172	0.719591	0.403	0.122	7.63896e-168	Red blood cells
SYNM	1.30473e-145	0.719316	0.531	0.235	1.92618e-141	Red blood cells
EPB42	2.68196e-302	0.717979	0.427	0.062	3.95937e-298	Red blood cells
CREBL2	7.3824e-128	0.717835	0.337	0.11	1.08986e-123	Red blood cells
TMOD4	0	0.709061	0.442	0.067	0	Red blood cells
ENSGALG00000034591	2.08235e-177	0.708006	0.701	0.435	3.07417e-173	Red blood cells
IRF2	5.37288e-110	0.707675	0.534	0.298	7.93198e-106	Red blood cells
SSBP3	2.0358e-92	0.680156	0.577	0.378	3.00545e-88	Red blood cells
KATNA1	2.47305e-155	0.667576	0.412	0.14	3.65096e-151	Red blood cells
ENSGALG00000052767	0	0.659455	0.425	0.052	0	Red blood cells
TAL1	1.76974e-200	0.658377	0.437	0.12	2.61266e-196	Red blood cells
VPS25	8.77662e-75	0.656995	0.562	0.384	1.29569e-70	Red blood cells
KIAA1671	5.50532e-81	0.645957	0.465	0.262	8.1275e-77	Red blood cells
PLEKHA3	9.5912e-121	0.64383	0.406	0.168	1.41595e-116	Red blood cells
BCL2L1	5.75826e-79	0.637161	0.391	0.203	8.50092e-75	Red blood cells
ITM2A	2.81548e-98	0.634937	0.911	0.829	4.1565e-94	Red blood cells
NRBP2	9.2525e-180	0.631795	0.428	0.133	1.36595e-175	Red blood cells
ITPK1	3.32576e-165	0.613191	0.492	0.19	4.90982e-161	Red blood cells
AMFR	1.16998e-105	0.603718	0.413	0.186	1.72724e-101	Red blood cells
ENSGALG00000015240	7.8001e-157	0.596607	0.552	0.258	1.15153e-152	Red blood cells
DYRK3	2.91381e-194	0.589862	0.277	0.037	4.30166e-190	Red blood cells
FRRS1	4.3026e-140	0.585905	0.351	0.109	6.35192e-136	Red blood cells
SPTAN1	3.88629e-44	0.568738	0.725	0.673	5.73732e-40	Red blood cells
STEAP3	3.34385e-187	0.557512	0.3	0.052	4.93652e-183	Red blood cells
MORC4	2.17048e-39	0.555942	0.452	0.33	3.20428e-35	Red blood cells
TCP11X2	3.45746e-118	0.554148	0.449	0.2	5.10424e-114	Red blood cells
BSG	1.67021e-108	0.553919	0.897	0.796	2.46572e-104	Red blood cells
BORCS6	7.88291e-70	0.552352	0.398	0.22	1.16375e-65	Red blood cells
DNAJB2	4.08185e-54	0.545369	0.51	0.357	6.02603e-50	Red blood cells
PSMD9	1.90414e-20	0.531184	0.489	0.422	2.81108e-16	Red blood cells
ENSGALG00000007728	4.42643e-143	0.51636	0.313	0.082	6.53474e-139	Red blood cells
ANKRD9	1.02576e-170	0.510403	0.312	0.064	1.51432e-166	Red blood cells
MAPT	4.20712e-146	0.505964	0.325	0.086	6.21097e-142	Red blood cells
JAK2	1.3011e-77	0.505104	0.269	0.101	1.92082e-73	Red blood cells
ABCB10	8.85636e-159	0.497747	0.394	0.113	1.30746e-154	Red blood cells
TFRC	1.07633e-128	0.495948	0.267	0.063	1.58898e-124	Red blood cells
ARL4A	3.89081e-78	0.490737	0.353	0.162	5.744e-74	Red blood cells
FXR1	2.68798e-20	0.488668	0.499	0.427	3.96827e-16	Red blood cells
DNAJB12	3.06885e-35	0.487137	0.358	0.238	4.53054e-31	Red blood cells
LARP1B	1.50132e-118	0.485622	0.367	0.133	2.2164e-114	Red blood cells
IPMK	3.73154e-120	0.483397	0.257	0.063	5.50887e-116	Red blood cells
TPT1	1.16542e-95	0.480374	0.996	0.991	1.7205e-91	Red blood cells
FBXO3	6.00164e-39	0.477375	0.308	0.184	8.86022e-35	Red blood cells
ADD2	2.90422e-228	0.472468	0.272	0.022	4.2875e-224	Red blood cells
FAM126A	9.24964e-33	0.468206	0.349	0.233	1.36552e-28	Red blood cells
DOT1L	4.3846e-41	0.46479	0.36	0.226	6.47299e-37	Red blood cells
ENSGALG00000013101	2.44296e-114	0.463046	0.253	0.064	3.60653e-110	Red blood cells
RHBDD1	2.80466e-102	0.462876	0.218	0.052	4.14052e-98	Red blood cells
SLC25A37	2.80146e-199	0.45644	0.336	0.06	4.13579e-195	Red blood cells
FRYL	5.61654e-65	0.45538	0.296	0.134	8.2917e-61	Red blood cells
ENSGALG00000044985	2.61073e-145	0.451803	0.309	0.076	3.85422e-141	Red blood cells
MTMR9	4.3029e-18	0.450775	0.227	0.156	6.35237e-14	Red blood cells
IFI27L2	2.1463e-07	0.449765	0.105	0.073	0.00316859	Red blood cells
ENSGALG00000015297	2.565e-55	0.445115	0.242	0.103	3.78671e-51	Red blood cells
DCUN1D2	5.64979e-69	0.444343	0.211	0.071	8.34078e-65	Red blood cells
PIM1	2.69596e-76	0.441752	0.274	0.107	3.98005e-72	Red blood cells
BG8	9.76366e-134	0.439177	0.21	0.032	1.44141e-129	Red blood cells
UBE2H	1.50188e-16	0.438153	0.705	0.686	2.21723e-12	Red blood cells
ATG101	1.5147e-30	0.435844	0.394	0.284	2.23615e-26	Red blood cells
PCMTD1	3.07756e-56	0.434827	0.279	0.128	4.5434e-52	Red blood cells
SOX6	1.2236e-83	0.434814	0.183	0.044	1.8064e-79	Red blood cells
MINDY3	6.14691e-42	0.419479	0.306	0.175	9.07468e-38	Red blood cells
TMEM184B	2.00592e-10	0.416722	0.32	0.271	2.96134e-06	Red blood cells
NT5DC4	1.74767e-128	0.414167	0.179	0.02	2.58009e-124	Red blood cells
HDGF	4.12033e-146	0.413367	0.896	0.853	6.08284e-142	Red blood cells
ANK1	6.86775e-159	0.412132	0.235	0.033	1.01389e-154	Red blood cells
MXI1	2.15945e-48	0.410082	0.217	0.093	3.18799e-44	Red blood cells
SLC30A10	1.09627e-141	0.40555	0.227	0.037	1.61843e-137	Red blood cells
UBR2	6.83294e-19	0.404967	0.279	0.198	1.00875e-14	Red blood cells
ENSGALG00000043676	3.48314e-43	0.402377	0.312	0.179	5.14216e-39	Red blood cells
CDC34	2.10386e-46	0.397932	0.255	0.125	3.10594e-42	Red blood cells
ACYP1	7.76798e-19	0.396304	0.224	0.149	1.14679e-14	Red blood cells
SH3BGRL2	3.40611e-154	0.395603	0.199	0.019	5.02844e-150	Red blood cells
TSPAN32	8.20891e-138	0.392573	0.142	0.004	1.21188e-133	Red blood cells
HEBP1	3.87555e-42	0.388141	0.397	0.249	5.72148e-38	Red blood cells
SUN1	3.05765e-21	0.386623	0.201	0.122	4.51401e-17	Red blood cells
KBTBD8	1.8065e-47	0.382651	0.175	0.066	2.66694e-43	Red blood cells
TMLHE	6.49323e-17	0.37984	0.219	0.149	9.58596e-13	Red blood cells
CDKN1B	1.477e-29	0.377984	0.518	0.399	2.18049e-25	Red blood cells
NFS1	3.82306e-24	0.376884	0.374	0.271	5.64398e-20	Red blood cells
ENSGALG00000009552	1.71445e-144	0.375964	0.305	0.069	2.53104e-140	Red blood cells
SLC29A1	1.27607e-38	0.374927	0.172	0.074	1.88386e-34	Red blood cells
SPTY2D1	1.4849e-22	0.370265	0.274	0.182	2.19216e-18	Red blood cells
ING5	6.00048e-35	0.365671	0.213	0.108	8.85851e-31	Red blood cells
CACUL1	3.92818e-44	0.363355	0.192	0.08	5.79917e-40	Red blood cells
RHCE	1.5445e-129	0.360953	0.229	0.042	2.28014e-125	Red blood cells
PIAS1	5.48368e-16	0.358461	0.258	0.184	8.09556e-12	Red blood cells
METTL7A	6.07913e-116	0.354111	0.23	0.049	8.97462e-112	Red blood cells
C4BPA	1.22415e-26	0.35228	0.361	0.25	1.80722e-22	Red blood cells
FBXO48	1.30338e-57	0.347335	0.178	0.058	1.92417e-53	Red blood cells
FAM124B	3.6696e-113	0.344413	0.156	0.017	5.41743e-109	Red blood cells
ENSGALG00000011296	7.04653e-58	0.342169	0.104	0.018	1.04028e-53	Red blood cells
GPCPD1	5.35155e-37	0.341373	0.185	0.083	7.90049e-33	Red blood cells
PLCXD2	6.24476e-116	0.340062	0.137	0.009	9.21913e-112	Red blood cells
ENSGALG00000052210	2.93606e-35	0.339942	0.19	0.091	4.3345e-31	Red blood cells
VEZF1	2.41832e-41	0.336911	0.186	0.079	3.57016e-37	Red blood cells
DDA1	1.11181e-25	0.334064	0.221	0.128	1.64137e-21	Red blood cells
FAM241A	1.20031e-29	0.333339	0.327	0.208	1.77202e-25	Red blood cells
KDM7A	2.95244e-36	0.331035	0.163	0.069	4.35869e-32	Red blood cells
UBE2R2	3.18852e-12	0.330999	0.309	0.244	4.70722e-08	Red blood cells
NANS	5.86795e-07	0.327243	0.231	0.192	0.00866286	Red blood cells
HIPK1	7.29745e-39	0.321189	0.191	0.086	1.07732e-34	Red blood cells
REEP1	3.5564e-61	0.32049	0.332	0.16	5.25032e-57	Red blood cells
GAD2	4.68904e-99	0.317474	0.12	0.008	6.92243e-95	Red blood cells
MOB3A	0.00756249	0.317229	0.344	0.338	1	Red blood cells
RIPOR3	8.03322e-62	0.315363	0.123	0.025	1.18594e-57	Red blood cells
RNF4	4.89581e-52	0.314656	0.216	0.089	7.22769e-48	Red blood cells
AP5M1	9.31017e-33	0.313512	0.345	0.222	1.37446e-28	Red blood cells
NBEAL1	2.29572e-09	0.311117	0.167	0.121	3.38917e-05	Red blood cells
TAOK3	1.75141e-12	0.306946	0.323	0.257	2.5856e-08	Red blood cells
PHOSPHO1	1.11496e-96	0.306615	0.185	0.037	1.64601e-92	Red blood cells
PRDM15	8.85852e-28	0.306233	0.15	0.07	1.30778e-23	Red blood cells
LMO2	3.16889e-110	0.304117	0.542	0.249	4.67823e-106	Red blood cells
PRPSAP1	1.00591e-16	0.303357	0.226	0.152	1.48503e-12	Red blood cells
GABARAPL2	3.20147e-05	0.300956	0.362	0.331	0.472633	Red blood cells
SDHAF2	4.59086e-06	0.293319	0.461	0.426	0.0677749	Red blood cells
CPN2	2.39427e-122	0.292605	0.191	0.028	3.53466e-118	Red blood cells
PTBP2	0.000304033	0.290752	0.127	0.104	1	Red blood cells
C2H6orf52	5.0107e-07	0.289917	0.313	0.27	0.00739729	Red blood cells
MTMR3	2.54854e-06	0.289287	0.2	0.163	0.0376241	Red blood cells
VASH1	1.16483e-20	0.288462	0.313	0.216	1.71965e-16	Red blood cells
NRF1	1.06602e-09	0.287939	0.149	0.105	1.57376e-05	Red blood cells
CTNNBIP1	1.56103e-13	0.286512	0.253	0.185	2.30455e-09	Red blood cells
ENSGALG00000047761	3.39997e-05	0.283889	0.189	0.157	0.501938	Red blood cells
CHMP7	0.000599369	0.282385	0.301	0.277	1	Red blood cells
ENSGALG00000055092	2.12463e-17	0.281749	0.303	0.217	3.13658e-13	Red blood cells
DNAJC1	6.63537e-05	0.281568	0.33	0.305	0.97958	Red blood cells
AHCYL1	1.00527e-05	0.27922	0.314	0.276	0.148407	Red blood cells
CYP3A4	2.89935e-78	0.27647	0.136	0.023	4.28031e-74	Red blood cells
JADE1	4.75994e-35	0.271271	0.131	0.049	7.0271e-31	Red blood cells
EPN3	3.83231e-73	0.27067	0.169	0.042	5.65763e-69	Red blood cells
AGO2	1.42792e-41	0.265101	0.142	0.049	2.10803e-37	Red blood cells
NEFL	8.1626e-65	0.263779	0.136	0.029	1.20504e-60	Red blood cells
PIGQ	1.98212e-40	0.263496	0.186	0.079	2.9262e-36	Red blood cells
GPR155	2.06321e-53	0.261492	0.125	0.031	3.04592e-49	Red blood cells
CISH	1.19672e-45	0.2613	0.106	0.026	1.76671e-41	Red blood cells
GPBP1L1	2.32095e-05	0.260614	0.378	0.341	0.342642	Red blood cells
FOXN3	1.96275e-12	0.259698	0.191	0.131	2.89761e-08	Red blood cells
MEMO1	6.0688e-05	0.259282	0.408	0.375	0.895937	Red blood cells
USP48	3.10995e-13	0.257944	0.205	0.142	4.59122e-09	Red blood cells
ENSGALG00000049622	8.22391e-09	0.257485	0.163	0.117	0.00012141	Red blood cells
NT5C3A	9.23371e-13	0.256177	0.304	0.238	1.36317e-08	Red blood cells
ENSGALG00000031789	3.42166e-08	0.255431	0.251	0.201	0.000505139	Red blood cells
CHIC2	5.22484e-05	0.255155	0.147	0.118	0.771344	Red blood cells

## Sheet: Megakaryocytes
gene	p_val	avg_log2FC	pct.1	pct.2	p_val_adj	cluster
IFI6	0	3.97572	0.945	0.023	0	Megakaryocytes
CSTA	0	3.97078	0.945	0.027	0	Megakaryocytes
ENSGALG00000046729	0	3.5392	0.918	0.014	0	Megakaryocytes
SERPINB10	0	3.16007	0.575	0.009	0	Megakaryocytes
ITGB3	1.58957e-164	3.11355	0.822	0.06	2.34669e-160	Megakaryocytes
RGS18	0	3.09014	0.795	0.017	0	Megakaryocytes
TESC	1.32428e-103	2.99969	0.849	0.111	1.95503e-99	Megakaryocytes
MPL	0	2.92117	0.753	0.011	0	Megakaryocytes
TFPI	5.28039e-56	2.90888	0.863	0.248	7.79544e-52	Megakaryocytes
BIN2	6.08291e-233	2.75168	0.685	0.025	8.9802e-229	Megakaryocytes
RAC2	2.78102e-149	2.67777	0.781	0.057	4.10562e-145	Megakaryocytes
PLEK	1.01568e-212	2.57294	0.74	0.034	1.49945e-208	Megakaryocytes
RSRP1	3.10437e-34	2.55395	0.863	0.5	4.58299e-30	Megakaryocytes
PMP22	8.4848e-44	2.48385	0.849	0.317	1.25261e-39	Megakaryocytes
B2M	1.17465e-44	2.46495	0.904	0.389	1.73414e-40	Megakaryocytes
TLN1	1.11983e-28	2.45185	0.781	0.43	1.65321e-24	Megakaryocytes
ENSGALG00000031430	0	2.42403	0.425	0.003	0	Megakaryocytes
TPM2	1.63877e-41	2.3536	0.973	0.583	2.41932e-37	Megakaryocytes
TUBB1	1.82738e-41	2.2914	0.795	0.259	2.69777e-37	Megakaryocytes
MYH9	9.01075e-36	2.27649	0.918	0.521	1.33026e-31	Megakaryocytes
TMSB4X	6.09173e-42	2.19626	1	0.748	8.99323e-38	Megakaryocytes
WNT1	4.8013e-224	2.18489	0.329	0.004	7.08816e-220	Megakaryocytes
LIMS1	5.33846e-18	2.16533	0.521	0.207	7.88116e-14	Megakaryocytes
CNST	1.3459e-84	2.15194	0.507	0.042	1.98695e-80	Megakaryocytes
RAP1B	2.40015e-20	2.12893	0.699	0.412	3.54334e-16	Megakaryocytes
NR4A1	8.05184e-102	2.12627	0.37	0.017	1.18869e-97	Megakaryocytes
TFB2M	3.45444e-22	2.12292	0.342	0.07	5.09979e-18	Megakaryocytes
HPSE	7.80015e-234	2.09302	0.37	0.005	1.15154e-229	Megakaryocytes
MAFK	2.91997e-32	2.08832	0.671	0.222	4.31075e-28	Megakaryocytes
ITPRID2	3.04081e-48	2.08401	0.466	0.063	4.48915e-44	Megakaryocytes
LDHA	8.44745e-36	2.08341	0.836	0.375	1.2471e-31	Megakaryocytes
F13A1	5.17318e-103	2.06057	0.288	0.009	7.63717e-99	Megakaryocytes
ITGAV	8.44522e-22	2.05962	0.644	0.292	1.24677e-17	Megakaryocytes
PTPRC	9.99057e-86	2.04452	0.479	0.036	1.47491e-81	Megakaryocytes
GP1BB	7.90828e-65	2.04139	0.479	0.049	1.1675e-60	Megakaryocytes
HSP90AA1	4.19314e-31	2.02393	0.973	0.755	6.19033e-27	Megakaryocytes
PDLIM1	2.06075e-25	2.00299	0.575	0.186	3.04229e-21	Megakaryocytes
MYCT1	2.27038e-53	1.9862	0.479	0.06	3.35177e-49	Megakaryocytes
ENSGALG00000002581	3.01699e-26	1.95827	0.507	0.137	4.45398e-22	Megakaryocytes
MCL1	1.40862e-15	1.95826	0.644	0.384	2.07955e-11	Megakaryocytes
TGFB1	5.59305e-18	1.95711	0.479	0.17	8.25702e-14	Megakaryocytes
ENSGALG00000014722	0	1.9455	0.356	0	0	Megakaryocytes
ELF1	4.53043e-22	1.93434	0.671	0.317	6.68828e-18	Megakaryocytes
PPP1R3C	1.55992e-60	1.92574	0.425	0.041	2.3029e-56	Megakaryocytes
BTK	2.27008e-70	1.91984	0.466	0.042	3.35132e-66	Megakaryocytes
DNASE1L3	1.9905e-52	1.91757	0.466	0.057	2.93858e-48	Megakaryocytes
SH3BGRL	8.42307e-25	1.90493	0.808	0.515	1.2435e-20	Megakaryocytes
BAG3	1.08924e-17	1.89459	0.74	0.446	1.60804e-13	Megakaryocytes
PPM1E	4.57223e-27	1.8784	0.438	0.097	6.74998e-23	Megakaryocytes
GP9	0	1.86838	0.438	0.001	0	Megakaryocytes
VAV3	7.77836e-42	1.85862	0.425	0.059	1.14832e-37	Megakaryocytes
HSPA8	1.51125e-27	1.84352	0.945	0.679	2.23106e-23	Megakaryocytes
TIMP3	5.20397e-25	1.83179	0.822	0.529	7.68262e-21	Megakaryocytes
SLC2A14	7.01029e-25	1.82293	0.411	0.09	1.03493e-20	Megakaryocytes
ACTN1	5.65795e-16	1.81001	0.603	0.314	8.35283e-12	Megakaryocytes
CD200R1	0	1.80947	0.342	0.002	0	Megakaryocytes
CKB	9.46269e-17	1.80046	0.452	0.153	1.39698e-12	Megakaryocytes
SGK1	1.24234e-11	1.79615	0.411	0.169	1.83406e-07	Megakaryocytes
CITED4	2.16135e-27	1.79012	0.411	0.083	3.1908e-23	Megakaryocytes
ITGA2	1.70417e-94	1.78024	0.342	0.016	2.51587e-90	Megakaryocytes
TAL1	1.34434e-18	1.77436	0.548	0.216	1.98465e-14	Megakaryocytes
ENSGALG00000004509	1.16293e-29	1.77409	0.973	0.949	1.71684e-25	Megakaryocytes
ENSGALG00000046960	5.59392e-15	1.76307	0.288	0.069	8.2583e-11	Megakaryocytes
ARHGEF12	9.41558e-13	1.75947	0.575	0.345	1.39002e-08	Megakaryocytes
TREM-B1	0	1.75725	0.342	0.001	0	Megakaryocytes
ENSGALG00000052918	0	1.75636	0.425	0.004	0	Megakaryocytes
GSN	3.92915e-15	1.72788	0.616	0.358	5.8006e-11	Megakaryocytes
PNRC1	1.14328e-32	1.72419	0.959	0.894	1.68783e-28	Megakaryocytes
ILK	2.65858e-09	1.66774	0.521	0.342	3.92487e-05	Megakaryocytes
TSC22D1	5.57817e-14	1.6565	0.644	0.395	8.23505e-10	Megakaryocytes
MACF1	1.3516e-11	1.64768	0.658	0.508	1.99536e-07	Megakaryocytes
REEP1	2.47335e-15	1.64731	0.507	0.211	3.65141e-11	Megakaryocytes
ENSGALG00000011164	2.5411e-12	1.63767	0.342	0.113	3.75143e-08	Megakaryocytes
DNAJA4	1.59007e-05	1.61473	0.479	0.363	0.234742	Megakaryocytes
HERC1	5.17132e-08	1.59646	0.452	0.272	0.000763442	Megakaryocytes
HEXIM1	9.25308e-05	1.59314	0.466	0.407	1	Megakaryocytes
ENSGALG00000033694	1.43527e-73	1.59103	0.658	0.078	2.11888e-69	Megakaryocytes
ALDOC	2.46756e-18	1.5853	0.753	0.52	3.64286e-14	Megakaryocytes
HSPA2	1.27582e-22	1.58466	0.973	0.828	1.88349e-18	Megakaryocytes
SYNE1	2.32084e-08	1.5825	0.438	0.248	0.000342625	Megakaryocytes
PDE3B	9.26464e-20	1.57544	0.507	0.174	1.36774e-15	Megakaryocytes
ENSGALG00000035017	7.79016e-54	1.56511	0.274	0.018	1.15006e-49	Megakaryocytes
RAB20	5.81808e-14	1.56394	0.425	0.156	8.58923e-10	Megakaryocytes
ARHGAP45	5.01302e-39	1.55958	0.384	0.051	7.40071e-35	Megakaryocytes
SUSD1	4.82207e-21	1.55653	0.274	0.046	7.11883e-17	Megakaryocytes
MYL12A	2.08381e-22	1.55263	0.849	0.705	3.07633e-18	Megakaryocytes
KLF13	4.49687e-59	1.54942	0.37	0.031	6.63873e-55	Megakaryocytes
CST7	2.58639e-109	1.5488	0.301	0.01	3.81829e-105	Megakaryocytes
ARPC1B	6.88837e-12	1.54783	0.493	0.248	1.01693e-07	Megakaryocytes
ENSGALG00000052537	4.72332e-88	1.5234	0.274	0.01	6.97304e-84	Megakaryocytes
CDC42BPB	1.78808e-06	1.51941	0.479	0.35	0.0263974	Megakaryocytes
RBPMS2	5.13549e-11	1.49865	0.37	0.143	7.58152e-07	Megakaryocytes
MBNL1	1.0847e-08	1.49712	0.548	0.396	0.000160134	Megakaryocytes
KLF10	9.08392e-09	1.49539	0.315	0.126	0.000134106	Megakaryocytes
FLI1	4.97837e-11	1.49398	0.315	0.105	7.34956e-07	Megakaryocytes
RASA3	1.09797e-15	1.48979	0.425	0.145	1.62093e-11	Megakaryocytes
FYB	1.05854e-49	1.48938	0.342	0.031	1.56272e-45	Megakaryocytes
NFKBIA	0.00419853	1.48761	0.288	0.195	1	Megakaryocytes
STK40	6.52306e-11	1.48589	0.329	0.115	9.63e-07	Megakaryocytes
ENSGALG00000006229	7.27661e-137	1.47333	0.26	0.005	1.07425e-132	Megakaryocytes
ITGB1	2.98961e-18	1.46378	0.767	0.568	4.41356e-14	Megakaryocytes
LIMD2	1.87814e-08	1.46145	0.466	0.279	0.000277269	Megakaryocytes
ENSGALG00000054952	3.04744e-22	1.4349	0.247	0.036	4.49893e-18	Megakaryocytes
CORO1C	4.68009e-07	1.43272	0.548	0.46	0.00690921	Megakaryocytes
ENSGALG00000009552	2.51903e-10	1.43026	0.356	0.141	3.71884e-06	Megakaryocytes
TRPC3	9.48441e-153	1.42895	0.288	0.005	1.40018e-148	Megakaryocytes
KALRN	9.124e-08	1.42379	0.342	0.16	0.00134698	Megakaryocytes
DNAJC5	1.49584e-05	1.42226	0.384	0.249	0.220831	Megakaryocytes
SLA	1.57874e-56	1.4222	0.233	0.012	2.3307e-52	Megakaryocytes
CTSB	3.46748e-11	1.41632	0.548	0.309	5.11904e-07	Megakaryocytes
PTGS1	5.03039e-28	1.39081	0.274	0.036	7.42637e-24	Megakaryocytes
TBXAS1	1.49726e-39	1.38191	0.274	0.025	2.2104e-35	Megakaryocytes
PDE4D	1.10443e-18	1.38086	0.247	0.042	1.63047e-14	Megakaryocytes
RSU1	1.98293e-06	1.38058	0.521	0.455	0.029274	Megakaryocytes
BCL2L10	9.19274e-08	1.37832	0.452	0.269	0.00135712	Megakaryocytes
PDLIM7	3.38639e-05	1.36803	0.37	0.239	0.499933	Megakaryocytes
BOK	1.15025e-08	1.354	0.329	0.135	0.000169811	Megakaryocytes
IL1RAP	9.04108e-14	1.34902	0.356	0.113	1.33474e-09	Megakaryocytes
PBXIP1	0.00427218	1.34873	0.274	0.183	1	Megakaryocytes
NBEAL2	1.27325e-28	1.3445	0.288	0.038	1.8797e-24	Megakaryocytes
LBH	2.96709e-05	1.33981	0.356	0.213	0.438031	Megakaryocytes
KMT2C	5.24083e-09	1.33843	0.644	0.55	7.73704e-05	Megakaryocytes
GLIPR1L	2.64445e-60	1.33781	0.274	0.016	3.90401e-56	Megakaryocytes
ANO5	0.00770737	1.3356	0.274	0.199	1	Megakaryocytes
HHEX	4.35066e-09	1.33252	0.37	0.154	6.42288e-05	Megakaryocytes
ENSGALG00000038671	2.9104e-05	1.33169	0.425	0.299	0.429662	Megakaryocytes
IFNAR1	4.09668e-06	1.32998	0.26	0.115	0.0604792	Megakaryocytes
BATF3	7.12864e-27	1.32861	0.274	0.037	1.0524e-22	Megakaryocytes
FRMD4B	4.27021e-08	1.32499	0.233	0.076	0.000630411	Megakaryocytes
BIRC3	4.0828e-08	1.31122	0.384	0.188	0.000602743	Megakaryocytes
LCP2	3.00293e-48	1.31043	0.26	0.018	4.43322e-44	Megakaryocytes
2006-09-01	4.22656e-05	1.3095	0.466	0.396	0.623967	Megakaryocytes
LPIN2	3.34321e-05	1.3035	0.438	0.326	0.493559	Megakaryocytes
PTAFR	1.92954e-36	1.2962	0.164	0.01	2.84858e-32	Megakaryocytes
HBEGF	8.10106e-37	1.29449	0.247	0.022	1.19596e-32	Megakaryocytes
ITPR2	1.8234e-11	1.28973	0.342	0.118	2.69188e-07	Megakaryocytes
PARVB	2.30799e-15	1.28913	0.274	0.062	3.40729e-11	Megakaryocytes
KLHL6	3.03549e-14	1.28631	0.219	0.043	4.4813e-10	Megakaryocytes
KCNMA1	5.94616e-11	1.28263	0.192	0.042	8.77832e-07	Megakaryocytes
FOS	0.00565517	1.27961	0.425	0.352	1	Megakaryocytes
HPCAL1	0.00163956	1.27461	0.329	0.228	1	Megakaryocytes
PDGFB	5.59319e-45	1.27018	0.315	0.029	8.25723e-41	Megakaryocytes
SVIL	0.000677961	1.26846	0.411	0.334	1	Megakaryocytes
IRF1	6.9071e-09	1.26607	0.151	0.032	0.00010197	Megakaryocytes
C5H11ORF96	0.00259371	1.23981	0.384	0.286	1	Megakaryocytes
CARMIL1	1.41989e-06	1.2363	0.26	0.109	0.0209619	Megakaryocytes
CD248	9.85674e-11	1.21436	0.247	0.066	1.45515e-06	Megakaryocytes
MAPRE2	0.000675783	1.21436	0.37	0.276	1	Megakaryocytes
ZYX	0.000643114	1.21431	0.384	0.287	1	Megakaryocytes
GCHFR	4.87124e-10	1.21295	0.315	0.112	7.19142e-06	Megakaryocytes
PIK3CD	5.62464e-14	1.20382	0.233	0.049	8.30365e-10	Megakaryocytes
FLNB	0.000253449	1.20358	0.274	0.155	1	Megakaryocytes
SNX20	0.000114435	1.20198	0.205	0.092	1	Megakaryocytes
RBM38	2.34378e-08	1.20082	0.548	0.364	0.000346013	Megakaryocytes
ZFPM1	9.83026e-05	1.19845	0.274	0.147	1	Megakaryocytes
SHROOM2	1.15035e-05	1.19382	0.192	0.071	0.169827	Megakaryocytes
CREG1	0.00225714	1.18868	0.37	0.282	1	Megakaryocytes
F2RL3	1.15137e-68	1.17883	0.164	0.004	1.69976e-64	Megakaryocytes
ENSGALG00000045350	4.52136e-11	1.17769	0.247	0.066	6.67488e-07	Megakaryocytes
RAPGEF2	7.57278e-12	1.17213	0.315	0.098	1.11797e-07	Megakaryocytes
DENND4A	3.14454e-08	1.17211	0.233	0.075	0.000464229	Megakaryocytes
ENSGALG00000040002	2.91274e-97	1.17188	0.178	0.003	4.30008e-93	Megakaryocytes
SLC9A3R1	2.248e-06	1.16683	0.301	0.142	0.0331872	Megakaryocytes
PRKD1	1.98451e-06	1.16532	0.178	0.057	0.0292974	Megakaryocytes
TSPAN2	1.39098e-25	1.1646	0.233	0.028	2.0535e-21	Megakaryocytes
CELF1	0.00342281	1.15864	0.301	0.217	1	Megakaryocytes
HTR2A	2.20948e-89	1.14792	0.178	0.004	3.26186e-85	Megakaryocytes
ITGA2B	3.13734e-85	1.14203	0.164	0.003	4.63166e-81	Megakaryocytes
NUAK1	3.46342e-09	1.13515	0.219	0.062	5.11304e-05	Megakaryocytes
BF1	2.5087e-11	1.13053	0.247	0.065	3.7036e-07	Megakaryocytes
PTBP1	9.96465e-06	1.12267	0.589	0.572	0.147108	Megakaryocytes
VSIG4	1.58642e-48	1.11043	0.192	0.01	2.34203e-44	Megakaryocytes
LY75	1.07605e-06	1.11033	0.233	0.087	0.0158858	Megakaryocytes
TRAF3IP3	2.49959e-13	1.1073	0.233	0.05	3.69015e-09	Megakaryocytes
DAB2IP	1.75899e-05	1.10665	0.205	0.082	0.259679	Megakaryocytes
ENSGALG00000011608	3.60678e-19	1.10341	0.247	0.041	5.32468e-15	Megakaryocytes
RHOF	2.81992e-33	1.0979	0.178	0.013	4.16305e-29	Megakaryocytes
MAL	8.34224e-250	1.09636	0.192	0	1.23156e-245	Megakaryocytes
CCND3	1.904e-05	1.08154	0.315	0.17	0.281088	Megakaryocytes
TMEM140	3.53064e-22	1.07874	0.123	0.009	5.21228e-18	Megakaryocytes
RTFDC1	0.00265418	1.07408	0.452	0.436	1	Megakaryocytes
IFRD1	0.00684998	1.06361	0.397	0.356	1	Megakaryocytes
H3F3B	7.83741e-20	1.06006	0.918	0.918	1.15704e-15	Megakaryocytes
GDF6	2.45732e-14	1.05785	0.192	0.033	3.62774e-10	Megakaryocytes
ENSGALG00000027805	2.44504e-07	1.05734	0.164	0.044	0.00360961	Megakaryocytes
ENSGALG00000003920	7.72559e-06	1.05492	0.192	0.069	0.114053	Megakaryocytes
CYR61	0.00309608	1.05352	0.288	0.181	1	Megakaryocytes
DIAPH2	0.000442293	1.04773	0.329	0.222	1	Megakaryocytes
RAP1GAP2	0.000164463	1.04216	0.178	0.073	1	Megakaryocytes
MORC4	0.00881846	1.03976	0.411	0.368	1	Megakaryocytes
ENSGALG00000045684	1.64957e-06	1.03628	0.356	0.178	0.0243525	Megakaryocytes
BBOX1	1.4375e-07	1.03117	0.26	0.097	0.00212219	Megakaryocytes
ENSGALG00000053875	0.00543367	1.02978	0.205	0.121	1	Megakaryocytes
ENSGALG00000000824	1.31801e-25	1.02935	0.164	0.014	1.94577e-21	Megakaryocytes
ENSGALG00000048230	1.92017e-40	1.0249	0.137	0.006	2.83475e-36	Megakaryocytes
MEF2C	8.00502e-07	1.02365	0.137	0.034	0.0118178	Megakaryocytes
SYNM	0.00361916	1.00874	0.397	0.327	1	Megakaryocytes
JUND	0.00254388	1.00735	0.219	0.126	1	Megakaryocytes
ATP2A3	3.24978e-22	1.00649	0.178	0.019	4.79766e-18	Megakaryocytes
IRF7	1.63933e-07	1.00598	0.178	0.049	0.00242014	Megakaryocytes
SLC18A2	6.36196e-53	1.00367	0.205	0.01	9.39216e-49	Megakaryocytes
GNAQ	0.00207363	0.999449	0.274	0.177	1	Megakaryocytes
LYN	8.95769e-06	0.996002	0.233	0.095	0.132242	Megakaryocytes
CD63	4.55431e-05	0.990586	0.658	0.732	0.672353	Megakaryocytes
TNIK	5.28928e-07	0.98934	0.233	0.085	0.00780856	Megakaryocytes
ACAP1	1.93786e-11	0.974726	0.137	0.022	2.86086e-07	Megakaryocytes
CYBA	0.0066348	0.974131	0.425	0.398	1	Megakaryocytes
ENSGALG00000007193	1.24559e-14	0.973015	0.178	0.028	1.83886e-10	Megakaryocytes
STIM1	0.000947719	0.96965	0.164	0.074	1	Megakaryocytes
ENSGALG00000027571	6.52659e-10	0.96182	0.192	0.045	9.63521e-06	Megakaryocytes
SERPINI1	1.81785e-05	0.951467	0.192	0.072	0.26837	Megakaryocytes
SLC6A4	6.57782e-23	0.944689	0.137	0.011	9.71083e-19	Megakaryocytes
BTC	1.04458e-29	0.944197	0.151	0.01	1.54212e-25	Megakaryocytes
APLN	0.000577964	0.943872	0.164	0.069	1	Megakaryocytes
EHD4	8.49997e-05	0.932913	0.178	0.069	1	Megakaryocytes
VPS13A	0.00933265	0.932838	0.219	0.14	1	Megakaryocytes
GP5	5.5884e-65	0.93153	0.137	0.003	8.25016e-61	Megakaryocytes
LPP	9.61302e-09	0.92581	0.192	0.05	0.000141917	Megakaryocytes
ENSGALG00000009298	3.88547e-05	0.924686	0.137	0.043	0.573612	Megakaryocytes
GATA3	2.76205e-15	0.923722	0.205	0.035	4.07761e-11	Megakaryocytes
ARPC4	0.000430737	0.919377	0.603	0.725	1	Megakaryocytes
LPXN	7.47539e-26	0.915557	0.164	0.014	1.10359e-21	Megakaryocytes
CALCRL	0.00134357	0.91372	0.205	0.107	1	Megakaryocytes
ENSGALG00000031177	0.00524382	0.907054	0.11	0.045	1	Megakaryocytes
SYTL1	8.45505e-12	0.900714	0.137	0.021	1.24822e-07	Megakaryocytes
ENSGALG00000047393	2.93419e-08	0.896349	0.192	0.053	0.000433174	Megakaryocytes
CDK5RAP1	9.92401e-06	0.89413	0.219	0.087	0.146508	Megakaryocytes
ACTB	4.47334e-19	0.89265	0.986	0.77	6.604e-15	Megakaryocytes
BIK	2.10999e-11	0.878841	0.151	0.026	3.11498e-07	Megakaryocytes
ENSGALG00000007248	5.82271e-06	0.878579	0.178	0.06	0.0859607	Megakaryocytes
PIK3R6	3.55149e-11	0.868869	0.11	0.015	5.24307e-07	Megakaryocytes
ENSGALG00000043598	2.97591e-20	0.865409	0.973	0.932	4.39334e-16	Megakaryocytes
HIST1H2B8	7.66309e-07	0.864628	0.178	0.054	0.011313	Megakaryocytes
CAP1	0.000128351	0.853412	0.151	0.055	1	Megakaryocytes
SMTN	0.00757102	0.851747	0.151	0.076	1	Megakaryocytes
EXOC3L1	0.00494627	0.84871	0.151	0.074	1	Megakaryocytes
ENSGALG00000028749	6.18579e-20	0.847292	0.973	0.932	9.13208e-16	Megakaryocytes
CYP4V2	1.84078e-09	0.847096	0.123	0.021	2.71755e-05	Megakaryocytes
LY96	4.26327e-10	0.846312	0.11	0.016	6.29387e-06	Megakaryocytes
SYTL2	1.11594e-14	0.845376	0.137	0.017	1.64746e-10	Megakaryocytes
GJA4	1.55641e-06	0.843373	0.164	0.048	0.0229773	Megakaryocytes
ACOT8	0.00906956	0.839255	0.164	0.089	1	Megakaryocytes
SERPINB11	1.32058e-266	0.826359	0.192	0	1.94957e-262	Megakaryocytes
ENSGALG00000034939	1.53253e-05	0.825193	0.178	0.064	0.226247	Megakaryocytes
MT-ND2	8.19046e-19	0.820732	0.973	0.744	1.20916e-14	Megakaryocytes
DBNDD2	0.000248836	0.818094	0.192	0.086	1	Megakaryocytes
DDC	2.46922e-85	0.815448	0.192	0.005	3.64532e-81	Megakaryocytes
SH3TC1	0.00010672	0.813671	0.137	0.045	1	Megakaryocytes
PLCG2	6.81089e-08	0.808271	0.151	0.036	0.00100549	Megakaryocytes
ENSGALG00000035457	2.48308e-11	0.797596	0.123	0.018	3.66577e-07	Megakaryocytes
EIF1	1.94059e-07	0.78799	0.753	0.897	0.00286489	Megakaryocytes
ENSGALG00000029569	0.000691906	0.784536	0.192	0.09	1	Megakaryocytes
DDX5	0.000816456	0.783769	0.63	0.707	1	Megakaryocytes
ITGA6	2.06694e-05	0.780771	0.137	0.041	0.305142	Megakaryocytes
INPP5B	1.71422e-09	0.775335	0.164	0.036	2.53071e-05	Megakaryocytes
MICALL2	0.000330622	0.763647	0.151	0.059	1	Megakaryocytes
SORBS1	0.000376254	0.762937	0.123	0.043	1	Megakaryocytes
SOGA1	0.00401567	0.761077	0.178	0.094	1	Megakaryocytes
ENSGALG00000006900	6.47138e-06	0.755325	0.11	0.026	0.0955369	Megakaryocytes
ITPKB	0.000578595	0.749382	0.137	0.053	1	Megakaryocytes
ENSGALG00000045540	0.000601355	0.745664	0.123	0.044	1	Megakaryocytes
ENSGALG00000000264	0.00492175	0.745	0.123	0.054	1	Megakaryocytes
ENSGALG00000036956	2.0673e-14	0.740161	0.973	0.949	3.05196e-10	Megakaryocytes
ARHGAP18	0.00920225	0.735231	0.151	0.078	1	Megakaryocytes
ZNFX1	3.5819e-08	0.730821	0.151	0.035	0.000528795	Megakaryocytes
RGS14	2.76893e-07	0.728177	0.137	0.032	0.00408777	Megakaryocytes
CD48	2.93707e-07	0.715681	0.137	0.032	0.00433599	Megakaryocytes
LRMP	4.81065e-13	0.714098	0.11	0.013	7.10197e-09	Megakaryocytes
ARHGAP25	0.00291925	0.706031	0.11	0.043	1	Megakaryocytes
PIK3AP1	1.42532e-06	0.68401	0.11	0.024	0.0210419	Megakaryocytes
ABCA5	6.62832e-09	0.666294	0.11	0.018	9.78539e-05	Megakaryocytes
PTGER4	6.34973e-08	0.663359	0.123	0.025	0.000937411	Megakaryocytes
CALM1	1.7887e-06	0.652181	0.808	0.771	0.0264066	Megakaryocytes
C15orf48	3.91805e-10	0.636512	0.123	0.02	5.78422e-06	Megakaryocytes
SSH2	0.00154547	0.635391	0.11	0.04	1	Megakaryocytes
ND3	3.65589e-11	0.629063	0.918	0.792	5.3972e-07	Megakaryocytes
ENSGALG00000004167	8.0903e-19	0.622521	0.192	0.025	1.19437e-14	Megakaryocytes
SLC16A3	0.00304748	0.609789	0.123	0.051	1	Megakaryocytes
DSTN	0.0013286	0.603802	0.699	0.775	1	Megakaryocytes
ZNF804A	0.00371856	0.588459	0.11	0.043	1	Megakaryocytes
ENSGALG00000001289	4.43045e-07	0.574175	0.123	0.028	0.00654067	Megakaryocytes
UNC13D	6.83062e-10	0.55827	0.11	0.016	1.0084e-05	Megakaryocytes
ENSGALG00000046371	0.00563174	0.53983	0.233	0.523	1	Megakaryocytes
GNAL	0.000184587	0.53685	0.11	0.033	1	Megakaryocytes
GPX1	0.00999149	0.494314	0.726	0.889	1	Megakaryocytes
COX3	2.41082e-11	0.478953	1	0.939	3.5591e-07	Megakaryocytes
TBXA2R	0.00944282	0.477094	0.123	0.058	1	Megakaryocytes
CLPX	0.00568575	0.468448	0.11	0.289	1	Megakaryocytes
ENSGALG00000034725	0.00469208	0.46791	0.219	0.48	1	Megakaryocytes
PLCB4	0.00660538	0.466541	0.123	0.056	1	Megakaryocytes
ND1	5.25475e-09	0.461043	0.959	0.84	7.75758e-05	Megakaryocytes
PCNT	0.00726018	0.447026	0.137	0.317	1	Megakaryocytes
AKIRIN2	0.00752081	0.414191	0.233	0.485	1	Megakaryocytes
PHF3	0.00334299	0.410641	0.233	0.501	1	Megakaryocytes
LUC7L3	0.00131964	0.409456	0.233	0.534	1	Megakaryocytes
ENSGALG00000034354	0.00895125	0.406563	0.11	0.276	1	Megakaryocytes
RPS11	0.000250388	0.394159	0.89	0.987	1	Megakaryocytes
MIA3	6.82213e-05	0.386142	0.11	0.382	1	Megakaryocytes
COII	4.68199e-09	0.385002	1	0.914	6.91202e-05	Megakaryocytes
RALGAPA1	0.00919546	0.384952	0.096	0.252	1	Megakaryocytes
TIMM17B	0.00590785	0.384158	0.178	0.397	1	Megakaryocytes
YPEL5	0.00271799	0.383548	0.055	0.207	1	Megakaryocytes
CASC4	0.00407022	0.380987	0.205	0.447	1	Megakaryocytes
REXO1	0.00283172	0.380048	0.096	0.278	1	Megakaryocytes
VAPB	0.00539146	0.373753	0.247	0.505	1	Megakaryocytes
RNF13	0.000270118	0.373751	0.164	0.453	1	Megakaryocytes
RSL24D1	0.00629045	0.367759	0.192	0.416	1	Megakaryocytes
CREBBP	0.00896603	0.364853	0.219	0.462	1	Megakaryocytes
POLDIP3	0.0056861	0.364714	0.055	0.193	1	Megakaryocytes
TARS	0.00466877	0.360705	0.082	0.243	1	Megakaryocytes
SMARCA2	0.00981466	0.3584	0.219	0.462	1	Megakaryocytes
ENSGALG00000044628	0.00388232	0.355098	0.137	0.334	1	Megakaryocytes
TMED10	8.70381e-05	0.350666	0.288	0.67	1	Megakaryocytes
R3HDM1	0.000773506	0.349943	0.055	0.238	1	Megakaryocytes
H3F3C	0.0008603	0.348379	0.836	0.969	1	Megakaryocytes
LUC7L2	0.00744121	0.34555	0.123	0.303	1	Megakaryocytes
AP2A2	0.00019582	0.345256	0.164	0.455	1	Megakaryocytes
ENSGALG00000047486	0.00388148	0.344869	0.11	0.291	1	Megakaryocytes
PHF20L1	0.00582622	0.341246	0.123	0.308	1	Megakaryocytes
SS18	0.000612014	0.340523	0.11	0.34	1	Megakaryocytes
ENSGALG00000040713	0.00310826	0.339299	0.164	0.404	1	Megakaryocytes
GPATCH4	0.00425459	0.330985	0.082	0.246	1	Megakaryocytes
CHMP7	0.00459679	0.323907	0.11	0.287	1	Megakaryocytes
ENSGALG00000026470	0.00544803	0.323291	0.178	0.404	1	Megakaryocytes
PFKP	0.00616399	0.322806	0.096	0.261	1	Megakaryocytes
RAD23A	0.00179605	0.321115	0.233	0.522	1	Megakaryocytes
ATP6	4.03295e-07	0.319771	0.986	0.912	0.00595384	Megakaryocytes
RAB24	0.00586596	0.319094	0.055	0.194	1	Megakaryocytes
ZRANB1	0.00606059	0.319023	0.055	0.194	1	Megakaryocytes
SMC3	0.000595778	0.313445	0.164	0.432	1	Megakaryocytes
WSB2	0.000941792	0.313275	0.11	0.322	1	Megakaryocytes
COMMD7	0.00832714	0.312591	0.219	0.451	1	Megakaryocytes
SMAD5	0.00114388	0.306304	0.123	0.337	1	Megakaryocytes
MCRIP1	0.00596088	0.305688	0.233	0.478	1	Megakaryocytes
MAT2B	0.00659839	0.30563	0.11	0.283	1	Megakaryocytes
CAST	0.00272774	0.305366	0.11	0.306	1	Megakaryocytes
CRELD1	0.00546303	0.304928	0.137	0.319	1	Megakaryocytes
NDUFS2	0.00529225	0.304125	0.219	0.477	1	Megakaryocytes
EP300	0.00240385	0.300376	0.164	0.398	1	Megakaryocytes
RSRC1	0.00261721	0.296903	0.123	0.319	1	Megakaryocytes
SUMO2	0.0076009	0.295904	0.342	0.708	1	Megakaryocytes
MSN	0.0035458	0.289442	0.219	0.481	1	Megakaryocytes
TPMT	0.00454139	0.289387	0.068	0.224	1	Megakaryocytes
KAT6A	0.00288786	0.289148	0.11	0.301	1	Megakaryocytes
MTA1	0.00551153	0.287453	0.082	0.237	1	Megakaryocytes
ANKHD1	0.00237721	0.287082	0.068	0.236	1	Megakaryocytes
TMEM223	0.000864238	0.278996	0.123	0.354	1	Megakaryocytes
UBE2D2	0.00897816	0.275345	0.26	0.53	1	Megakaryocytes
MGAT5	0.00328789	0.274255	0.027	0.157	1	Megakaryocytes
GTF2A1	0.00286399	0.273086	0.082	0.248	1	Megakaryocytes
OSBPL8	0.00473204	0.27132	0.082	0.243	1	Megakaryocytes
PPIH	0.000428772	0.270643	0.164	0.434	1	Megakaryocytes
ENSGALG00000050127	0.00191155	0.270619	0.123	0.341	1	Megakaryocytes
KRAS	0.00915747	0.269989	0.151	0.343	1	Megakaryocytes
RBBP6	0.000312602	0.267561	0.164	0.442	1	Megakaryocytes
UBE2N	0.000312717	0.266775	0.192	0.496	1	Megakaryocytes
UBL3	0.00179507	0.264083	0.082	0.266	1	Megakaryocytes
NENF	0.0067757	0.262277	0.041	0.167	1	Megakaryocytes
CNOT8	0.00719705	0.261007	0.068	0.21	1	Megakaryocytes
TCF3	1.57309e-06	0.259399	0.096	0.427	0.0232236	Megakaryocytes
RNASEH2B	0.0013267	0.258405	0.096	0.297	1	Megakaryocytes
PCNP	0.00903716	0.254406	0.151	0.343	1	Megakaryocytes
NIFK	0.00450723	0.253773	0.164	0.385	1	Megakaryocytes
CHMP2A	0.00576069	0.25284	0.041	0.17	1	Megakaryocytes
SLC30A4	0.00937548	0.251671	0.068	0.204	1	Megakaryocytes

## Sheet: ECs angiogenic
gene	p_val	avg_log2FC	pct.1	pct.2	p_val_adj	cluster
ENSGALG00000054048	0	2.24295	0.955	0.098	0	ECs angiogenic
CDH5	0	2.16347	0.979	0.057	0	ECs angiogenic
FABP5	1.83606e-215	1.9382	0.531	0.053	2.71058e-211	ECs angiogenic
PRCP	0	1.88558	0.823	0.088	0	ECs angiogenic
RAMP2	0	1.82417	0.979	0.071	0	ECs angiogenic
SHE	0	1.80761	0.944	0.079	0	ECs angiogenic
PECAM1	2.12127e-294	1.78701	0.899	0.147	3.13163e-290	ECs angiogenic
APLNR	0	1.77733	0.826	0.046	0	ECs angiogenic
TFPI2	3.67511e-241	1.66837	0.646	0.072	5.42556e-237	ECs angiogenic
ENSGALG00000045684	4.74278e-292	1.63265	0.91	0.148	7.00177e-288	ECs angiogenic
APLN	2.20278e-223	1.5662	0.528	0.05	3.25197e-219	ECs angiogenic
PTRF	2.6683e-151	1.50168	0.722	0.171	3.93921e-147	ECs angiogenic
CD34	0	1.48418	0.802	0.058	0	ECs angiogenic
LMO2	1.45314e-148	1.45915	0.917	0.316	2.14527e-144	ECs angiogenic
FKBP1A	5.6605e-149	1.45862	0.99	0.683	8.3566e-145	ECs angiogenic
CD248	0	1.44737	0.837	0.035	0	ECs angiogenic
CD99	9.55719e-143	1.43923	0.962	0.464	1.41093e-138	ECs angiogenic
RARRES1	5.8918e-231	1.43648	0.892	0.168	8.69806e-227	ECs angiogenic
EGFL6	0	1.42492	0.587	0.026	0	ECs angiogenic
APOLD1	0	1.42097	0.583	0.022	0	ECs angiogenic
PHLDA2	3.03927e-195	1.41566	0.865	0.191	4.48687e-191	ECs angiogenic
ENSGALG00000046550	0	1.41421	0.844	0.027	0	ECs angiogenic
PLK2	0	1.41091	0.757	0.064	0	ECs angiogenic
PALD1	8.60521e-195	1.37039	0.903	0.239	1.27039e-190	ECs angiogenic
EGFL7	3.5899e-262	1.36427	0.927	0.166	5.29977e-258	ECs angiogenic
COTL1	1.22065e-155	1.34624	0.934	0.322	1.80204e-151	ECs angiogenic
PODXL	1.00845e-248	1.27908	0.826	0.121	1.48878e-244	ECs angiogenic
TM4SF18	0	1.24997	0.715	0.028	0	ECs angiogenic
SOX18	0	1.24997	0.74	0.038	0	ECs angiogenic
ENSGALG00000002012	0	1.23936	0.747	0.026	0	ECs angiogenic
ARHGEF9	0	1.23198	0.795	0.038	0	ECs angiogenic
MARCKSL1	8.36928e-133	1.21922	0.976	0.472	1.23556e-128	ECs angiogenic
SOX17	1.91122e-252	1.19924	0.344	0.013	2.82153e-248	ECs angiogenic
LIFR	1.51424e-164	1.19036	0.858	0.21	2.23547e-160	ECs angiogenic
ENSGALG00000007646	0	1.18286	0.771	0.035	0	ECs angiogenic
HHEX	2.0063e-260	1.16457	0.878	0.125	2.9619e-256	ECs angiogenic
ARAP3	0	1.14491	0.802	0.083	0	ECs angiogenic
TCF15	6.60401e-236	1.14109	0.556	0.053	9.74949e-232	ECs angiogenic
VWF	0	1.12862	0.705	0.039	0	ECs angiogenic
MAFB	1.38687e-122	1.12129	0.757	0.2	2.04743e-118	ECs angiogenic
ENSGALG00000024379	0	1.1119	0.677	0.023	0	ECs angiogenic
ELK3	6.4631e-164	1.07183	0.868	0.231	9.54147e-160	ECs angiogenic
DOCK9	0	1.0686	0.688	0.059	0	ECs angiogenic
MYCT1	0	1.06676	0.75	0.034	0	ECs angiogenic
PLXND1	0	1.05825	0.743	0.047	0	ECs angiogenic
DIPK2B	0	1.05512	0.747	0.047	0	ECs angiogenic
FLT4	0	1.04324	0.653	0.034	0	ECs angiogenic
NRK	8.95848e-188	1.03066	0.743	0.133	1.32254e-183	ECs angiogenic
HSPG2	3.00013e-138	1.02341	0.833	0.238	4.42909e-134	ECs angiogenic
PIEZO2	1.98664e-100	1.01828	0.733	0.224	2.93288e-96	ECs angiogenic
CAVIN2	7.92109e-236	1.01579	0.705	0.091	1.16939e-231	ECs angiogenic
ENSGALG00000037869	0	1.01425	0.764	0.074	0	ECs angiogenic
KARS	1.40008e-106	1.00602	0.948	0.508	2.06694e-102	ECs angiogenic
TMSB4X	7.89923e-99	1.00439	1	0.74	1.16616e-94	ECs angiogenic
ENSGALG00000010433	0	1.00089	0.684	0.055	0	ECs angiogenic
SMAD1	5.01147e-134	1.00061	0.712	0.17	7.39843e-130	ECs angiogenic
GNAI2	5.18164e-94	0.993117	0.892	0.451	7.64965e-90	ECs angiogenic
JCAD	1.5222e-107	0.99075	0.778	0.234	2.24722e-103	ECs angiogenic
EHD2	2.31072e-128	0.974835	0.677	0.16	3.41132e-124	ECs angiogenic
CCDC88C	1.31731e-221	0.973885	0.726	0.102	1.94475e-217	ECs angiogenic
ENSGALG00000026970	5.67357e-88	0.973304	0.972	0.493	8.37589e-84	ECs angiogenic
EPHB1	7.22586e-199	0.964325	0.694	0.106	1.06675e-194	ECs angiogenic
STAB1	1.96716e-241	0.95443	0.75	0.093	2.90412e-237	ECs angiogenic
AQP1	2.85837e-56	0.951677	0.378	0.091	4.21981e-52	ECs angiogenic
ID1	8.51315e-52	0.950063	0.764	0.343	1.2568e-47	ECs angiogenic
PRNP	3.24593e-60	0.949629	0.524	0.169	4.79196e-56	ECs angiogenic
RNF122	1.30871e-112	0.944651	0.583	0.132	1.93205e-108	ECs angiogenic
CALM1	1.42259e-101	0.940635	0.997	0.761	2.10017e-97	ECs angiogenic
LDB2	1.83211e-132	0.936114	0.788	0.204	2.70475e-128	ECs angiogenic
FLT1	0	0.929979	0.618	0.026	0	ECs angiogenic
CLSTN1	3.20605e-127	0.913049	0.788	0.222	4.7331e-123	ECs angiogenic
SHROOM4	1.40927e-195	0.909369	0.712	0.116	2.08051e-191	ECs angiogenic
CARHSP1	1.36117e-105	0.904549	0.84	0.291	2.0095e-101	ECs angiogenic
DST	2.78613e-89	0.893744	0.816	0.308	4.11317e-85	ECs angiogenic
FILIP1	9.25436e-101	0.880774	0.493	0.096	1.36622e-96	ECs angiogenic
CD81	1.42689e-88	0.878918	0.965	0.519	2.10652e-84	ECs angiogenic
NOS3	0	0.878515	0.601	0.017	0	ECs angiogenic
S1PR1	3.97949e-244	0.872462	0.628	0.065	5.87492e-240	ECs angiogenic
RGS2	4.33494e-129	0.870736	0.448	0.061	6.39967e-125	ECs angiogenic
TFPI	1.04079e-145	0.868095	0.865	0.228	1.53651e-141	ECs angiogenic
LYVE1	1.77391e-130	0.861374	0.333	0.033	2.61882e-126	ECs angiogenic
IL1RL1	2.87999e-67	0.854358	0.358	0.072	4.25173e-63	ECs angiogenic
ETS1	3.74363e-106	0.848252	0.795	0.245	5.52672e-102	ECs angiogenic
HINTW	0.000243172	0.845532	0.476	0.489	1	ECs angiogenic
RALB	3.21466e-90	0.838749	0.792	0.306	4.7458e-86	ECs angiogenic
COL4A1	2.75988e-113	0.835889	0.934	0.335	4.0744e-109	ECs angiogenic
SRGAP1	5.8234e-99	0.83499	0.833	0.291	8.59709e-95	ECs angiogenic
ENSGALG00000005257	2.03107e-104	0.827545	0.403	0.061	2.99847e-100	ECs angiogenic
AFAP1L1	0	0.819373	0.611	0.039	0	ECs angiogenic
SH3BGRL3	1.0585e-79	0.819062	0.875	0.414	1.56266e-75	ECs angiogenic
KLHL4	1.71415e-302	0.80298	0.569	0.038	2.5306e-298	ECs angiogenic
BTG1	1.06804e-61	0.797024	0.931	0.626	1.57675e-57	ECs angiogenic
ENSGALG00000036956	1.54961e-54	0.796573	0.983	0.948	2.28768e-50	ECs angiogenic
PTPRM	2.84692e-181	0.796421	0.681	0.107	4.20291e-177	ECs angiogenic
ATP1A1	4.13541e-78	0.795453	0.722	0.263	6.1051e-74	ECs angiogenic
CP	9.93855e-212	0.794123	0.493	0.044	1.46723e-207	ECs angiogenic
BTBD3	1.81831e-124	0.788107	0.444	0.064	2.68437e-120	ECs angiogenic
DENND2A	3.64632e-89	0.784887	0.632	0.177	5.38306e-85	ECs angiogenic
ENSGALG00000003026	8.29262e-107	0.784825	0.688	0.185	1.22424e-102	ECs angiogenic
CD36	6.21897e-271	0.781723	0.424	0.021	9.18106e-267	ECs angiogenic
TNFSF10	8.58528e-133	0.781537	0.719	0.157	1.26744e-128	ECs angiogenic
PHACTR2	2.85166e-126	0.779728	0.663	0.145	4.20991e-122	ECs angiogenic
FLI1	1.08429e-197	0.771223	0.639	0.083	1.60074e-193	ECs angiogenic
MAPK4	6.04701e-66	0.768844	0.809	0.364	8.9272e-62	ECs angiogenic
KLF2	1.89068e-80	0.7667	0.458	0.097	2.79121e-76	ECs angiogenic
TEK	1.20715e-216	0.760122	0.583	0.06	1.78211e-212	ECs angiogenic
MYO1A	0	0.759784	0.448	0.008	0	ECs angiogenic
DUSP1	2.28108e-39	0.758997	0.646	0.292	3.36756e-35	ECs angiogenic
MSN	6.77728e-65	0.756226	0.878	0.46	1.00053e-60	ECs angiogenic
THBS4	1.58725e-44	0.748656	0.309	0.077	2.34325e-40	ECs angiogenic
ITM2B	1.40718e-53	0.741397	0.938	0.653	2.07742e-49	ECs angiogenic
EOGT	9.83408e-196	0.739185	0.653	0.09	1.4518e-191	ECs angiogenic
COII	2.08034e-63	0.738502	0.997	0.911	3.07121e-59	ECs angiogenic
MTSS1	6.24489e-92	0.738206	0.597	0.153	9.21934e-88	ECs angiogenic
PROCR	6.84346e-146	0.736036	0.566	0.086	1.0103e-141	ECs angiogenic
TUBB6	7.58632e-67	0.73497	0.632	0.216	1.11997e-62	ECs angiogenic
HOXB7	1.14385e-173	0.730222	0.559	0.072	1.68867e-169	ECs angiogenic
PVALB	0	0.725484	0.406	0.008	0	ECs angiogenic
ENSGALG00000046914	1.49245e-260	0.719113	0.497	0.033	2.2033e-256	ECs angiogenic
ARPC3	3.4513e-73	0.710904	0.903	0.487	5.09515e-69	ECs angiogenic
APC	3.12626e-78	0.704813	0.663	0.207	4.6153e-74	ECs angiogenic
RHOJ	3.69307e-120	0.700651	0.545	0.1	5.45208e-116	ECs angiogenic
CHD7	4.08366e-101	0.700321	0.653	0.163	6.02871e-97	ECs angiogenic
CLDN5	0	0.700167	0.486	0.016	0	ECs angiogenic
UCHL1	5.18184e-46	0.699588	0.365	0.1	7.64995e-42	ECs angiogenic
TCIM	1.38775e-121	0.691805	0.365	0.043	2.04874e-117	ECs angiogenic
RHOA	1.61918e-74	0.687382	0.993	0.777	2.39039e-70	ECs angiogenic
NRP1	1.91542e-72	0.686298	0.635	0.2	2.82774e-68	ECs angiogenic
OAZ2	9.59858e-25	0.683424	0.66	0.376	1.41704e-20	ECs angiogenic
ENSGALG00000053371	4.6329e-78	0.682334	0.903	0.367	6.83954e-74	ECs angiogenic
TSPAN13	3.14211e-88	0.682036	0.497	0.108	4.6387e-84	ECs angiogenic
DDX5	3.06016e-69	0.681042	0.99	0.694	4.51771e-65	ECs angiogenic
ADGRL4	0	0.676616	0.441	0.01	0	ECs angiogenic
PLEKHG1	3.67187e-102	0.676223	0.517	0.103	5.42078e-98	ECs angiogenic
KANK3	1.56854e-101	0.672245	0.715	0.2	2.31564e-97	ECs angiogenic
ND4	3.50955e-64	0.669702	0.983	0.793	5.18114e-60	ECs angiogenic
ERG	3.64819e-239	0.669101	0.559	0.049	5.38583e-235	ECs angiogenic
NDUFAB1	5.10071e-60	0.668602	0.906	0.578	7.53017e-56	ECs angiogenic
ARL5B	2.7879e-69	0.667806	0.708	0.263	4.11578e-65	ECs angiogenic
DSTN	1.89251e-61	0.667467	0.986	0.765	2.79392e-57	ECs angiogenic
PPA1	3.49565e-78	0.667214	0.74	0.282	5.16063e-74	ECs angiogenic
ENSGALG00000043598	5.73573e-46	0.667182	0.983	0.93	8.46765e-42	ECs angiogenic
COX3	3.54307e-53	0.661796	1	0.937	5.23064e-49	ECs angiogenic
DAG1	3.69968e-69	0.660936	0.66	0.232	5.46184e-65	ECs angiogenic
RASSF1	1.72922e-60	0.660257	0.688	0.266	2.55285e-56	ECs angiogenic
ENSGALG00000014258	2.62514e-230	0.659562	0.431	0.028	3.87549e-226	ECs angiogenic
NOTCH1	1.35303e-76	0.65946	0.701	0.233	1.99748e-72	ECs angiogenic
CDC42BPB	2.54265e-67	0.658396	0.764	0.334	3.75371e-63	ECs angiogenic
LFNG	1.99629e-90	0.658386	0.587	0.143	2.94712e-86	ECs angiogenic
ARHGEF12	4.49816e-67	0.654156	0.771	0.329	6.64064e-63	ECs angiogenic
CYTB	8.72727e-58	0.651244	0.99	0.848	1.28841e-53	ECs angiogenic
CD151	2.61333e-111	0.650237	0.552	0.11	3.85806e-107	ECs angiogenic
JAG2	3.90606e-283	0.649969	0.448	0.022	5.76652e-279	ECs angiogenic
DNASE1L3	5.5044e-151	0.64969	0.427	0.045	8.12614e-147	ECs angiogenic
PALM	1.21166e-150	0.649621	0.535	0.076	1.78877e-146	ECs angiogenic
MECOM	1.31873e-104	0.648881	0.389	0.057	1.94685e-100	ECs angiogenic
ACER3	3.37115e-101	0.648537	0.517	0.104	4.97683e-97	ECs angiogenic
TGM2	3.67624e-26	0.647754	0.503	0.263	5.42724e-22	ECs angiogenic
KDR	3.6434e-241	0.642188	0.462	0.03	5.37875e-237	ECs angiogenic
ACTB	7.16453e-46	0.641555	1	0.763	1.0577e-41	ECs angiogenic
CGNL1	3.03109e-101	0.640921	0.556	0.121	4.4748e-97	ECs angiogenic
DIAPH2	1.23797e-85	0.639454	0.667	0.203	1.82761e-81	ECs angiogenic
PDGFB	1.40549e-221	0.638202	0.358	0.018	2.07493e-217	ECs angiogenic
MT-CO1	7.91752e-52	0.635764	0.99	0.891	1.16886e-47	ECs angiogenic
LTBP2	1.2853e-34	0.632926	0.309	0.092	1.89749e-30	ECs angiogenic
SEPT2L	3.80341e-58	0.631903	0.875	0.501	5.61498e-54	ECs angiogenic
BSG	3.33917e-54	0.63123	0.969	0.821	4.92961e-50	ECs angiogenic
RASSF9	3.71002e-155	0.629604	0.292	0.019	5.4771e-151	ECs angiogenic
NDUFA8	1.7096e-46	0.627183	0.882	0.564	2.52388e-42	ECs angiogenic
ND1	1.03697e-62	0.625064	0.99	0.835	1.53088e-58	ECs angiogenic
MRAS	1.24982e-29	0.622377	0.438	0.176	1.84511e-25	ECs angiogenic
DLK1	0	0.621073	0.344	0.002	0	ECs angiogenic
GJA5	2.44676e-25	0.620895	0.108	0.018	3.61215e-21	ECs angiogenic
ND3	6.83763e-61	0.61948	0.976	0.785	1.00944e-56	ECs angiogenic
ODC1	3.18578e-07	0.61877	0.306	0.199	0.00470317	ECs angiogenic
TSPAN6	6.06336e-59	0.617632	0.743	0.319	8.95134e-55	ECs angiogenic
TERF2IP	4.59469e-87	0.61371	0.569	0.147	6.78314e-83	ECs angiogenic
ENSGALG00000023472	2.08915e-32	0.613017	0.34	0.113	3.08421e-28	ECs angiogenic
FSCN1	1.89323e-126	0.605665	0.469	0.069	2.79497e-122	ECs angiogenic
RASSF3	1.59522e-136	0.605278	0.507	0.075	2.35503e-132	ECs angiogenic
CSGALNACT1	0	0.604433	0.319	0.006	0	ECs angiogenic
ENSGALG00000045584	4.50324e-59	0.602739	0.667	0.26	6.64814e-55	ECs angiogenic
TNFRSF1B	2.85183e-99	0.602654	0.448	0.078	4.21016e-95	ECs angiogenic
ND5	2.37161e-57	0.602541	0.983	0.822	3.5012e-53	ECs angiogenic
LPAR6	7.68041e-168	0.601315	0.507	0.06	1.13386e-163	ECs angiogenic
ELOVL7	3.22787e-256	0.599809	0.493	0.033	4.76531e-252	ECs angiogenic
SEMA3G	4.02745e-165	0.598052	0.198	0.006	5.94572e-161	ECs angiogenic
HS3ST1	3.10104e-267	0.596453	0.344	0.012	4.57807e-263	ECs angiogenic
KIAA0513	2.33107e-139	0.594281	0.538	0.082	3.44136e-135	ECs angiogenic
ARHGEF7	1.0566e-111	0.591703	0.538	0.103	1.55985e-107	ECs angiogenic
PGLS	4.88527e-55	0.590469	0.899	0.575	7.21212e-51	ECs angiogenic
RGS3	6.56056e-82	0.588983	0.58	0.15	9.68536e-78	ECs angiogenic
AP3S2	2.39793e-58	0.586475	0.892	0.495	3.54007e-54	ECs angiogenic
AZIN1	3.25308e-42	0.58525	0.566	0.236	4.80252e-38	ECs angiogenic
ACVRL1	2.31496e-106	0.582627	0.514	0.097	3.41758e-102	ECs angiogenic
TNFAIP1	2.19935e-79	0.58249	0.58	0.16	3.2469e-75	ECs angiogenic
VAPB	1.64432e-57	0.579439	0.878	0.486	2.42751e-53	ECs angiogenic
ARPP19	4.26481e-54	0.578415	0.872	0.488	6.29613e-50	ECs angiogenic
ARHGAP27	8.63575e-269	0.578074	0.458	0.026	1.2749e-264	ECs angiogenic
GALNT1	4.51796e-40	0.577898	0.774	0.433	6.66986e-36	ECs angiogenic
ATP6	3.80897e-45	0.576616	0.99	0.91	5.62319e-41	ECs angiogenic
CPE	9.05998e-57	0.575527	0.799	0.331	1.33753e-52	ECs angiogenic
AFDN	5.7421e-72	0.574061	0.681	0.213	8.47707e-68	ECs angiogenic
ELMO1	3.31314e-221	0.569986	0.472	0.037	4.89119e-217	ECs angiogenic
GJA4	1.5797e-110	0.56973	0.33	0.037	2.33211e-106	ECs angiogenic
SMAD5	8.17912e-46	0.569723	0.688	0.32	1.20748e-41	ECs angiogenic
WDR91	3.02119e-61	0.568945	0.562	0.184	4.46018e-57	ECs angiogenic
HOXA7	1.99852e-93	0.566974	0.5	0.102	2.95041e-89	ECs angiogenic
ENSGALG00000029540	0	0.565828	0.392	0.006	0	ECs angiogenic
NME2	6.14637e-50	0.564626	0.993	0.735	9.07388e-46	ECs angiogenic
MYL12A	1.26024e-46	0.564121	0.969	0.696	1.86049e-42	ECs angiogenic
TGFBR2	6.44421e-125	0.56373	0.403	0.051	9.51358e-121	ECs angiogenic
ENSGALG00000039468	3.78358e-164	0.563359	0.465	0.051	5.58569e-160	ECs angiogenic
RCSD1	5.04725e-78	0.56286	0.601	0.157	7.45125e-74	ECs angiogenic
KIAA0355	7.14813e-114	0.562638	0.444	0.068	1.05528e-109	ECs angiogenic
THOC7	1.23914e-37	0.554709	0.812	0.535	1.82934e-33	ECs angiogenic
FGR	6.03276e-232	0.551622	0.448	0.03	8.90616e-228	ECs angiogenic
REPS1	1.04155e-69	0.551502	0.531	0.148	1.53765e-65	ECs angiogenic
RASGRP3	4.77423e-187	0.550541	0.413	0.033	7.0482e-183	ECs angiogenic
ECE1	4.65434e-96	0.549947	0.556	0.124	6.8712e-92	ECs angiogenic
MT-ND2	5.7543e-49	0.549141	0.986	0.736	8.49508e-45	ECs angiogenic
BID	7.70943e-55	0.548991	0.667	0.268	1.13814e-50	ECs angiogenic
ARHGAP29	1.76583e-89	0.546291	0.451	0.088	2.6069e-85	ECs angiogenic
PTPRB	1.58978e-247	0.544557	0.361	0.015	2.34699e-243	ECs angiogenic
BCAP29	5.53618e-47	0.543748	0.753	0.378	8.17306e-43	ECs angiogenic
TPM2	2.36948e-65	0.54342	0.972	0.57	3.49806e-61	ECs angiogenic
PPP2R2A	1.3677e-59	0.543185	0.681	0.269	2.01914e-55	ECs angiogenic
ENSGALG00000005204	7.08247e-117	0.542965	0.465	0.072	1.04559e-112	ECs angiogenic
BZW2	1.53293e-38	0.542732	0.795	0.448	2.26306e-34	ECs angiogenic
FLNB	8.67531e-73	0.541355	0.528	0.14	1.28074e-68	ECs angiogenic
ENG	4.22606e-47	0.541259	0.642	0.249	6.23894e-43	ECs angiogenic
ATP1B3	1.14718e-44	0.537694	0.59	0.244	1.69358e-40	ECs angiogenic
ENSGALG00000043088	3.91378e-304	0.537	0.385	0.013	5.77792e-300	ECs angiogenic
GYPC	9.4198e-62	0.53361	0.5	0.145	1.39065e-57	ECs angiogenic
ZNF521	4.4711e-49	0.53111	0.528	0.183	6.60069e-45	ECs angiogenic
PREX2	1.0123e-110	0.530648	0.476	0.079	1.49446e-106	ECs angiogenic
HSBP1	1.12259e-44	0.530311	0.91	0.588	1.65727e-40	ECs angiogenic
STMN1	5.6032e-37	0.528738	0.976	0.637	8.272e-33	ECs angiogenic
RAPGEF3	8.23777e-168	0.527277	0.406	0.037	1.21614e-163	ECs angiogenic
NEK6	1.04601e-52	0.526179	0.681	0.282	1.54423e-48	ECs angiogenic
MMD	1.43874e-58	0.524226	0.653	0.244	2.12401e-54	ECs angiogenic
AIF1L	1.15636e-37	0.522112	0.632	0.268	1.70713e-33	ECs angiogenic
TCN2	4.04058e-43	0.521934	0.403	0.124	5.96511e-39	ECs angiogenic
FZD4	5.46111e-53	0.521885	0.646	0.243	8.06223e-49	ECs angiogenic
ADAMTS1	7.57515e-10	0.520737	0.399	0.239	1.11832e-05	ECs angiogenic
PSMA6	2.34618e-43	0.517836	0.913	0.727	3.46366e-39	ECs angiogenic
EIF3I	1.68981e-38	0.515275	0.903	0.637	2.49467e-34	ECs angiogenic
EHD3	8.09905e-46	0.515237	0.837	0.452	1.19566e-41	ECs angiogenic
YWHAZ	3.14766e-41	0.514911	0.861	0.522	4.64689e-37	ECs angiogenic
SDCBP	8.18906e-41	0.514682	0.899	0.543	1.20895e-36	ECs angiogenic
CD9	1.14147e-11	0.514636	0.208	0.094	1.68516e-07	ECs angiogenic
MAP7D3	1.33584e-56	0.514462	0.615	0.223	1.9721e-52	ECs angiogenic
DYL1	2.04157e-39	0.51435	0.927	0.634	3.01396e-35	ECs angiogenic
CSRP1	6.54131e-41	0.514211	0.74	0.349	9.65693e-37	ECs angiogenic
FOXO1	5.83648e-129	0.514023	0.396	0.047	8.6164e-125	ECs angiogenic
ANPEP	5.88806e-64	0.513844	0.625	0.199	8.69254e-60	ECs angiogenic
ZNF593	2.22243e-39	0.512936	0.962	0.767	3.28098e-35	ECs angiogenic
ENSGALG00000030086	1.71572e-44	0.512702	0.938	0.597	2.53292e-40	ECs angiogenic
ENSGALG00000010335	2.55336e-72	0.51007	0.431	0.097	3.76953e-68	ECs angiogenic
PGF	8.06935e-163	0.509838	0.285	0.016	1.19128e-158	ECs angiogenic
ABCG2	4.55001e-99	0.509487	0.427	0.073	6.71719e-95	ECs angiogenic
ITGA9	8.89477e-68	0.506349	0.545	0.15	1.31313e-63	ECs angiogenic
KCNE3	4.85442e-110	0.506258	0.226	0.016	7.16658e-106	ECs angiogenic
SNRPE	1.36664e-34	0.505893	0.878	0.604	2.01757e-30	ECs angiogenic
EXOC3L1	9.17148e-133	0.503167	0.448	0.058	1.35399e-128	ECs angiogenic
FGD5	8.42224e-159	0.501059	0.365	0.031	1.24337e-154	ECs angiogenic
MICALL1	4.86782e-111	0.500427	0.441	0.069	7.18636e-107	ECs angiogenic
CORO2B	1.62003e-155	0.497874	0.417	0.042	2.39165e-151	ECs angiogenic
ANKRD11	8.15719e-42	0.493309	0.924	0.584	1.20425e-37	ECs angiogenic
PLEKHG5	1.87044e-280	0.492817	0.358	0.012	2.76134e-276	ECs angiogenic
JPH1	1.94982e-56	0.491258	0.375	0.093	2.87852e-52	ECs angiogenic
GJA1	8.45901e-53	0.486404	0.646	0.229	1.2488e-48	ECs angiogenic
GNB1	2.20199e-41	0.48619	0.91	0.595	3.25079e-37	ECs angiogenic
TNFAIP2	1.37336e-85	0.48615	0.424	0.077	2.02749e-81	ECs angiogenic
CMTM8	3.70204e-90	0.485951	0.347	0.053	5.46533e-86	ECs angiogenic
RPL35A	4.81468e-41	0.485128	1	0.9	7.10791e-37	ECs angiogenic
ENSGALG00000003345	3.75539e-81	0.48493	0.403	0.077	5.54408e-77	ECs angiogenic
HES4	6.00424e-45	0.484327	0.472	0.157	8.86406e-41	ECs angiogenic
JUP	1.13175e-60	0.483457	0.601	0.197	1.6708e-56	ECs angiogenic
SPTBN1	2.02818e-41	0.482881	0.951	0.526	2.9942e-37	ECs angiogenic
SUB1	1.59966e-46	0.480744	0.882	0.495	2.36158e-42	ECs angiogenic
RAMP3	3.42038e-68	0.480168	0.41	0.089	5.04951e-64	ECs angiogenic
PCDHGC3	1.75069e-36	0.478993	0.788	0.411	2.58455e-32	ECs angiogenic
RPS15	1.52569e-49	0.478106	1	0.96	2.25238e-45	ECs angiogenic
LMCD1	8.28434e-143	0.477914	0.361	0.034	1.22302e-138	ECs angiogenic
AMY1A	4.2974e-133	0.477587	0.358	0.036	6.34425e-129	ECs angiogenic
LBR	1.02608e-32	0.477254	0.774	0.453	1.5148e-28	ECs angiogenic
ENSGALG00000004113	5.10092e-271	0.476935	0.354	0.012	7.53048e-267	ECs angiogenic
GXYLT1	2.49044e-46	0.476407	0.556	0.206	3.67664e-42	ECs angiogenic
TSPAN18	2.24162e-124	0.47557	0.434	0.059	3.30931e-120	ECs angiogenic
SFT2D1	8.25567e-45	0.474974	0.715	0.356	1.21879e-40	ECs angiogenic
RPS27	1.27513e-41	0.472938	1	0.915	1.88247e-37	ECs angiogenic
TRIM71	3.50296e-74	0.472525	0.389	0.078	5.17142e-70	ECs angiogenic
ENSGALG00000042023	3.32608e-46	0.472316	0.594	0.226	4.91029e-42	ECs angiogenic
Pou5f3	6.83749e-102	0.472216	0.458	0.079	1.00942e-97	ECs angiogenic
CALCRL	4.78752e-82	0.471916	0.455	0.093	7.06782e-78	ECs angiogenic
PTCHD1	1.32337e-118	0.470984	0.396	0.05	1.9537e-114	ECs angiogenic
ADSS	3.52311e-43	0.468846	0.635	0.284	5.20117e-39	ECs angiogenic
PHLDB2	2.29169e-37	0.468444	0.615	0.279	3.38323e-33	ECs angiogenic
DEGS1	1.16888e-54	0.468314	0.517	0.166	1.72562e-50	ECs angiogenic
TUBAL3	8.74066e-34	0.46774	0.281	0.08	1.29038e-29	ECs angiogenic
MYH9	8.1648e-47	0.467579	0.931	0.508	1.20537e-42	ECs angiogenic
ABRACL	7.69181e-43	0.467479	0.569	0.236	1.13554e-38	ECs angiogenic
ENSGALG00000033647	8.3682e-70	0.467366	0.444	0.105	1.2354e-65	ECs angiogenic
RPL22L1	7.90784e-36	0.467346	0.948	0.674	1.16743e-31	ECs angiogenic
RPL31	5.22674e-41	0.466085	0.993	0.876	7.71623e-37	ECs angiogenic
HEY1	2.19658e-50	0.46488	0.163	0.02	3.24281e-46	ECs angiogenic
ENSGALG00000036916	2.86237e-91	0.464492	0.233	0.022	4.22572e-87	ECs angiogenic
EFNB2	4.08854e-128	0.463745	0.302	0.026	6.03592e-124	ECs angiogenic
ENSGALG00000015077	5.54871e-94	0.463285	0.424	0.072	8.19156e-90	ECs angiogenic
RPS19	1.68478e-51	0.462894	1	0.975	2.48723e-47	ECs angiogenic
RFTN2	1.42211e-57	0.462854	0.514	0.151	2.09946e-53	ECs angiogenic
CDA	7.59797e-162	0.46283	0.406	0.038	1.12169e-157	ECs angiogenic
RHOB	3.39258e-31	0.460945	0.587	0.276	5.00847e-27	ECs angiogenic
HDAC2	1.31284e-32	0.458643	0.844	0.535	1.93814e-28	ECs angiogenic
SEC14L1	1.58085e-46	0.458456	0.545	0.196	2.33381e-42	ECs angiogenic
CAPZA1	1.68868e-35	0.457801	0.74	0.396	2.493e-31	ECs angiogenic
ITGA6	1.54259e-137	0.456627	0.333	0.03	2.27732e-133	ECs angiogenic
ENSGALG00000005774	2.92346e-50	0.456305	0.323	0.074	4.3159e-46	ECs angiogenic
TSC22D1	1.75812e-28	0.456141	0.712	0.383	2.59552e-24	ECs angiogenic
ADGRL2	4.33246e-53	0.455486	0.615	0.213	6.39602e-49	ECs angiogenic
ND4L	1.9971e-43	0.455118	0.785	0.398	2.94832e-39	ECs angiogenic
TOX2	1.12856e-160	0.455024	0.333	0.024	1.66609e-156	ECs angiogenic
RPL12	3.21584e-36	0.454391	0.997	0.878	4.74754e-32	ECs angiogenic
ENSGALG00000035994	6.99035e-79	0.452975	0.382	0.07	1.03199e-74	ECs angiogenic
CD2AP	1.23254e-53	0.452194	0.507	0.16	1.8196e-49	ECs angiogenic
IGFBP2	1.48974e-53	0.450684	0.458	0.128	2.1993e-49	ECs angiogenic
SH3TC1	4.98858e-101	0.449826	0.309	0.035	7.36464e-97	ECs angiogenic
TJP1	1.39952e-49	0.449378	0.49	0.158	2.06611e-45	ECs angiogenic
CTTNBP2NL	6.59918e-91	0.449073	0.431	0.077	9.74237e-87	ECs angiogenic
GDI1	7.22132e-35	0.448131	0.816	0.488	1.06608e-30	ECs angiogenic
SACS	4.56807e-49	0.448092	0.503	0.163	6.74384e-45	ECs angiogenic
CD200	4.49451e-83	0.447553	0.41	0.075	6.63524e-79	ECs angiogenic
WWC3	3.11295e-60	0.44653	0.469	0.127	4.59565e-56	ECs angiogenic
ARHGAP26	3.94408e-69	0.446455	0.406	0.088	5.82265e-65	ECs angiogenic
WASL	1.7509e-37	0.446271	0.729	0.358	2.58486e-33	ECs angiogenic
ATF3	3.21259e-22	0.44594	0.347	0.137	4.74275e-18	ECs angiogenic
H2AFZ	4.74252e-24	0.445169	0.826	0.558	7.00138e-20	ECs angiogenic
HSP90AB1	8.86464e-30	0.445048	0.872	0.569	1.30869e-25	ECs angiogenic
SLCO2A1	1.95826e-48	0.444476	0.257	0.05	2.89099e-44	ECs angiogenic
APLP2	5.02607e-36	0.442936	0.764	0.433	7.41998e-32	ECs angiogenic
PPP2R5A	8.40732e-45	0.442541	0.576	0.226	1.24117e-40	ECs angiogenic
FNIP2	2.58261e-82	0.442374	0.403	0.074	3.8127e-78	ECs angiogenic
FRZB	9.70583e-70	0.44199	0.389	0.08	1.43287e-65	ECs angiogenic
NUDT14	6.09493e-69	0.4401	0.5	0.128	8.99795e-65	ECs angiogenic
CCND1	1.05131e-27	0.440041	0.753	0.439	1.55206e-23	ECs angiogenic
NOVA1	1.56176e-80	0.439595	0.431	0.086	2.30563e-76	ECs angiogenic
ABHD17B	7.99219e-64	0.43913	0.392	0.088	1.17989e-59	ECs angiogenic
RD3L	2.58585e-197	0.439021	0.264	0.01	3.81749e-193	ECs angiogenic
SASH1	1.13348e-55	0.437648	0.375	0.089	1.67335e-51	ECs angiogenic
DAAM1	2.24082e-45	0.437562	0.573	0.211	3.30813e-41	ECs angiogenic
RASSF2	1.39979e-86	0.436843	0.448	0.086	2.0665e-82	ECs angiogenic
ETS2	5.57729e-85	0.436645	0.347	0.054	8.23375e-81	ECs angiogenic
RPL9	6.60133e-41	0.435871	0.997	0.961	9.74555e-37	ECs angiogenic
COX5A	7.27492e-37	0.435413	0.948	0.674	1.074e-32	ECs angiogenic
TMEM63C	1.00169e-93	0.43531	0.354	0.052	1.47879e-89	ECs angiogenic
GNG5	1.42367e-35	0.433478	0.938	0.653	2.10177e-31	ECs angiogenic
ENSGALG00000029446	2.61421e-264	0.43341	0.319	0.009	3.85936e-260	ECs angiogenic
RPL14	4.15637e-39	0.43164	0.993	0.918	6.13605e-35	ECs angiogenic
RPL23	7.79526e-42	0.43096	1	0.969	1.15081e-37	ECs angiogenic
RPS8	1.44212e-46	0.430521	1	0.983	2.12901e-42	ECs angiogenic
PPIA	2.86586e-26	0.430148	1	0.768	4.23087e-22	ECs angiogenic
SPTLC2	5.44255e-67	0.43007	0.448	0.109	8.03483e-63	ECs angiogenic
ATP5F1D	3.05299e-39	0.429715	0.965	0.804	4.50713e-35	ECs angiogenic
AHR	5.1029e-65	0.428256	0.483	0.122	7.53341e-61	ECs angiogenic
RAC1	4.61703e-42	0.427951	0.635	0.281	6.81612e-38	ECs angiogenic
CAPN15	4.62176e-57	0.427833	0.42	0.109	6.8231e-53	ECs angiogenic
ADAM10	1.31114e-34	0.426256	0.757	0.417	1.93563e-30	ECs angiogenic
PNN	1.1685e-36	0.424597	0.885	0.522	1.72506e-32	ECs angiogenic
SH3KBP1	3.28779e-35	0.424336	0.535	0.218	4.85377e-31	ECs angiogenic
NDUFB4	1.77361e-31	0.423358	0.917	0.67	2.61838e-27	ECs angiogenic
ARGLU1	4.45548e-23	0.422953	0.819	0.573	6.57762e-19	ECs angiogenic
MYL12B	6.15663e-37	0.42183	0.833	0.532	9.08904e-33	ECs angiogenic
TMEM9B	4.63994e-38	0.421357	0.681	0.339	6.84994e-34	ECs angiogenic
ENAH	2.93807e-36	0.420846	0.726	0.36	4.33747e-32	ECs angiogenic
MEOX2	1.15081e-108	0.420582	0.316	0.035	1.69894e-104	ECs angiogenic
RPL27A	1.84421e-39	0.420126	0.997	0.931	2.7226e-35	ECs angiogenic
RALBP1	3.27422e-30	0.420074	0.792	0.47	4.83374e-26	ECs angiogenic
DLGAP4	4.04796e-36	0.419581	0.646	0.302	5.976e-32	ECs angiogenic
ENSGALG00000051431	1.97146e-37	0.419279	1	0.959	2.91046e-33	ECs angiogenic
PDGFA	4.1246e-29	0.419114	0.326	0.107	6.08915e-25	ECs angiogenic
HNRNPA3	3.83128e-32	0.418584	0.972	0.662	5.65612e-28	ECs angiogenic
VIM	2.67726e-12	0.418332	0.944	0.841	3.95245e-08	ECs angiogenic
UNC5B	8.14543e-07	0.417027	0.194	0.11	0.0120251	ECs angiogenic
SLC25A6	5.83745e-35	0.416671	0.979	0.824	8.61782e-31	ECs angiogenic
ENSGALG00000046720	1.19498e-06	0.416572	0.351	0.229	0.0176415	ECs angiogenic
URM1	4.69834e-31	0.414025	0.885	0.662	6.93616e-27	ECs angiogenic
ERO1A	1.54869e-45	0.412984	0.358	0.097	2.28633e-41	ECs angiogenic
ENSGALG00000049574	3.06228e-200	0.412098	0.25	0.008	4.52084e-196	ECs angiogenic
CNN3	3.82027e-39	0.410932	0.747	0.35	5.63987e-35	ECs angiogenic
ACOT7	4.38958e-58	0.410879	0.434	0.114	6.48033e-54	ECs angiogenic
COX17	6.26605e-32	0.410059	0.726	0.421	9.25056e-28	ECs angiogenic
QKI	1.48283e-42	0.409791	0.639	0.264	2.18911e-38	ECs angiogenic
ENSGALG00000036680	3.12612e-107	0.409728	0.347	0.043	4.6151e-103	ECs angiogenic
MVB12B	5.45859e-54	0.409342	0.458	0.132	8.05852e-50	ECs angiogenic
MAST4	1.06454e-41	0.40911	0.549	0.206	1.57158e-37	ECs angiogenic
HDAC7	1.26747e-53	0.408945	0.486	0.144	1.87117e-49	ECs angiogenic
COPS9	8.3687e-33	0.408508	0.639	0.324	1.23547e-28	ECs angiogenic
CDKL2	1.16673e-183	0.408432	0.247	0.009	1.72244e-179	ECs angiogenic
LUZP1	1.12462e-44	0.407828	0.517	0.182	1.66027e-40	ECs angiogenic
ENSGALG00000052514	3.40777e-63	0.406778	0.476	0.121	5.0309e-59	ECs angiogenic
TOMM7	3.20973e-26	0.406165	0.875	0.581	4.73852e-22	ECs angiogenic
PPFIBP1	5.80892e-37	0.406143	0.691	0.319	8.57571e-33	ECs angiogenic
SH3GL1	8.74763e-39	0.405154	0.569	0.236	1.29141e-34	ECs angiogenic
CCT5	2.18568e-29	0.405033	0.847	0.517	3.22672e-25	ECs angiogenic
STAB2	3.03471e-105	0.404763	0.281	0.027	4.48015e-101	ECs angiogenic
VAMP3	1.10532e-31	0.404514	0.75	0.451	1.63179e-27	ECs angiogenic
ZNF706	3.26614e-32	0.403971	0.851	0.571	4.8218e-28	ECs angiogenic
SEMA6A	7.5173e-55	0.403438	0.41	0.103	1.10978e-50	ECs angiogenic
PSMA7	2.19898e-28	0.40293	0.872	0.63	3.24636e-24	ECs angiogenic
RPS27A	1.3189e-46	0.402823	1	0.985	1.9471e-42	ECs angiogenic
LPAR4	3.0478e-55	0.401829	0.469	0.131	4.49947e-51	ECs angiogenic
ZC3H13	3.82494e-24	0.401534	0.781	0.478	5.64675e-20	ECs angiogenic
HN1	4.14386e-26	0.401171	0.729	0.42	6.11759e-22	ECs angiogenic
SYNE2	9.63117e-34	0.399638	0.781	0.376	1.42185e-29	ECs angiogenic
HOOK3	5.24228e-30	0.399136	0.566	0.262	7.73918e-26	ECs angiogenic
COL4A2	4.27575e-60	0.398358	0.514	0.141	6.31229e-56	ECs angiogenic
ARHGDIA	7.92207e-30	0.397186	0.792	0.464	1.16954e-25	ECs angiogenic
DTNBP1	4.35225e-54	0.393757	0.438	0.122	6.42523e-50	ECs angiogenic
WFDC1	9.45871e-71	0.392977	0.33	0.057	1.39639e-66	ECs angiogenic
GPRC5C	6.58631e-53	0.392075	0.372	0.09	9.72337e-49	ECs angiogenic
ARPC4	5.0191e-30	0.392012	0.917	0.715	7.4097e-26	ECs angiogenic
CLIC2	1.30015e-58	0.390891	0.531	0.158	1.91941e-54	ECs angiogenic
MEF2D	7.50976e-50	0.390833	0.462	0.138	1.10867e-45	ECs angiogenic
ENSGALG00000052896	9.04352e-45	0.389514	0.493	0.162	1.33509e-40	ECs angiogenic
ATP1B1	1.38838e-19	0.388937	0.479	0.241	2.04967e-15	ECs angiogenic
EBF3	5.83652e-68	0.388407	0.378	0.075	8.61645e-64	ECs angiogenic
RGL1	1.91751e-33	0.388019	0.462	0.173	2.83082e-29	ECs angiogenic
RAPGEF1	1.49254e-50	0.388018	0.431	0.122	2.20344e-46	ECs angiogenic
VGLL4	4.76868e-35	0.387682	0.507	0.203	7.04001e-31	ECs angiogenic
ADAMTS9	1.50021e-33	0.387593	0.486	0.189	2.21477e-29	ECs angiogenic
PLCB1	1.67249e-60	0.386861	0.347	0.073	2.46909e-56	ECs angiogenic
LMNB1	7.30689e-47	0.386796	0.483	0.156	1.07872e-42	ECs angiogenic
RPS23	8.03166e-28	0.386731	0.997	0.942	1.18571e-23	ECs angiogenic
GTF2F2	3.68753e-36	0.386648	0.611	0.279	5.4439e-32	ECs angiogenic
CEP85L	2.48933e-43	0.386542	0.378	0.109	3.675e-39	ECs angiogenic
ARHGAP18	2.67652e-66	0.386511	0.347	0.067	3.95135e-62	ECs angiogenic
PACSIN2	3.39708e-30	0.386329	0.559	0.259	5.01511e-26	ECs angiogenic
RPL24	2.28206e-31	0.38583	0.993	0.952	3.36901e-27	ECs angiogenic
EEF1B2	1.86383e-34	0.38549	1	0.94	2.75157e-30	ECs angiogenic
ENSGALG00000003203	8.41625e-137	0.385476	0.229	0.012	1.24249e-132	ECs angiogenic
UQCR10	6.29944e-35	0.384973	0.892	0.57	9.29986e-31	ECs angiogenic
RPS7	1.35117e-30	0.384899	0.997	0.922	1.99473e-26	ECs angiogenic
MMP15	1.67335e-39	0.384504	0.497	0.182	2.47037e-35	ECs angiogenic
RAN	1.01546e-24	0.384222	0.896	0.599	1.49912e-20	ECs angiogenic
ATOX1	2.82115e-30	0.383147	0.865	0.545	4.16486e-26	ECs angiogenic
RBM18	5.45811e-38	0.383096	0.549	0.227	8.05781e-34	ECs angiogenic
NPM1	3.4841e-24	0.381637	0.986	0.675	5.14357e-20	ECs angiogenic
NAP1L1	1.23789e-27	0.38112	0.941	0.635	1.8275e-23	ECs angiogenic
ENSGALG00000011528	9.40343e-45	0.381046	0.521	0.181	1.38823e-40	ECs angiogenic
MOB4	6.16016e-35	0.38009	0.594	0.268	9.09425e-31	ECs angiogenic
POMP	4.90571e-25	0.379957	0.806	0.533	7.24229e-21	ECs angiogenic
FUS	4.39262e-20	0.37959	0.611	0.344	6.48483e-16	ECs angiogenic
ENSGALG00000006840	4.55154e-36	0.378367	0.59	0.243	6.71944e-32	ECs angiogenic
ESM1	3.88932e-182	0.377805	0.163	0.002	5.7418e-178	ECs angiogenic
RPL38	5.90764e-27	0.377549	0.99	0.831	8.72145e-23	ECs angiogenic
CAPZB	3.29702e-23	0.377468	0.809	0.589	4.86738e-19	ECs angiogenic
PTPRG	8.62068e-29	0.377428	0.476	0.202	1.27267e-24	ECs angiogenic
NCL	3.52631e-24	0.377409	0.972	0.692	5.2059e-20	ECs angiogenic
HDLBP	3.88349e-31	0.375655	0.812	0.5	5.73319e-27	ECs angiogenic
TPM3	2.75766e-27	0.375594	0.875	0.575	4.07114e-23	ECs angiogenic
MCAM	1.43661e-53	0.375086	0.392	0.098	2.12087e-49	ECs angiogenic
RPS14	6.68797e-34	0.374832	1	0.966	9.87346e-30	ECs angiogenic
CAPN11	2.72245e-33	0.374645	0.5	0.207	4.01915e-29	ECs angiogenic
ZEB1	4.82868e-34	0.374163	0.573	0.251	7.12858e-30	ECs angiogenic
CDK17	9.29585e-50	0.373754	0.438	0.127	1.37235e-45	ECs angiogenic
RAB2A	3.40144e-27	0.373402	0.823	0.5	5.02155e-23	ECs angiogenic
RAB7A	9.30502e-32	0.372826	0.823	0.513	1.3737e-27	ECs angiogenic
RTN4	5.26811e-28	0.372641	0.781	0.468	7.77732e-24	ECs angiogenic
TRIB2	2.28026e-35	0.372626	0.5	0.19	3.36634e-31	ECs angiogenic
RPL17	3.51033e-29	0.372045	1	0.955	5.1823e-25	ECs angiogenic
SGK1	1.71567e-31	0.371996	0.424	0.16	2.53284e-27	ECs angiogenic
H-RAS	2.66543e-16	0.371967	0.653	0.447	3.93498e-12	ECs angiogenic
KCNJ2	5.08123e-56	0.371953	0.226	0.034	7.50142e-52	ECs angiogenic
NPTX2	5.90224e-177	0.370048	0.264	0.012	8.71348e-173	ECs angiogenic
HOXA6	3.55475e-34	0.369822	0.434	0.154	5.24788e-30	ECs angiogenic
ITGB1	4.29215e-29	0.369797	0.896	0.556	6.3365e-25	ECs angiogenic
CYCS	1.32552e-35	0.368995	0.816	0.482	1.95687e-31	ECs angiogenic
PPID	3.73854e-34	0.368684	0.628	0.299	5.51921e-30	ECs angiogenic
LIMD1	3.7281e-34	0.368383	0.448	0.17	5.50379e-30	ECs angiogenic
HMGB1	1.77387e-23	0.36737	0.962	0.686	2.61876e-19	ECs angiogenic
RANBP1	1.90632e-26	0.36603	0.698	0.391	2.8143e-22	ECs angiogenic
SRI	1.0213e-27	0.365915	0.722	0.386	1.50775e-23	ECs angiogenic
DENR	6.32627e-31	0.365028	0.556	0.25	9.33947e-27	ECs angiogenic
DLL4	6.20919e-119	0.364238	0.257	0.02	9.16663e-115	ECs angiogenic
PFKP	3.55751e-30	0.363551	0.542	0.247	5.25196e-26	ECs angiogenic
ATP5G3	8.51572e-28	0.363368	0.986	0.688	1.25718e-23	ECs angiogenic
ARPC2	2.41056e-28	0.362819	0.882	0.583	3.55871e-24	ECs angiogenic
RALGPS2	4.57415e-35	0.362752	0.493	0.192	6.75281e-31	ECs angiogenic
PSMA3	6.51522e-26	0.362585	0.819	0.544	9.61842e-22	ECs angiogenic
RPS11	1.80652e-35	0.362112	1	0.985	2.66697e-31	ECs angiogenic
TBC1D1	6.40965e-41	0.361681	0.451	0.153	9.46256e-37	ECs angiogenic
CXCR4	5.89806e-37	0.361636	0.139	0.02	8.70731e-33	ECs angiogenic
EIF4G2	1.16637e-23	0.361409	0.924	0.653	1.72192e-19	ECs angiogenic
COMMD2	1.08154e-27	0.361096	0.788	0.475	1.59667e-23	ECs angiogenic
CTNNBIP1	1.24158e-37	0.359839	0.5	0.194	1.83294e-33	ECs angiogenic
TMSB15B	1.39413e-23	0.359724	0.927	0.626	2.05815e-19	ECs angiogenic
UQCRHL	2.04232e-29	0.358766	0.924	0.712	3.01508e-25	ECs angiogenic
RPLP2	3.55798e-31	0.358724	0.997	0.968	5.25264e-27	ECs angiogenic
ENSGALG00000048674	4.17463e-42	0.358175	0.285	0.067	6.16301e-38	ECs angiogenic
ENSGALG00000043329	8.044e-28	0.357618	0.969	0.653	1.18754e-23	ECs angiogenic
ENSGALG00000023546	2.12247e-43	0.357206	0.378	0.108	3.1334e-39	ECs angiogenic
DBI	4.34222e-23	0.356744	0.837	0.518	6.41042e-19	ECs angiogenic
KPNB1	1.63413e-24	0.356674	0.733	0.419	2.41246e-20	ECs angiogenic
SNRPD3	3.80566e-25	0.35614	0.847	0.568	5.61829e-21	ECs angiogenic
ENSGALG00000003313	9.41362e-63	0.355982	0.309	0.057	1.38973e-58	ECs angiogenic
GALNT18	2.76102e-47	0.355921	0.333	0.082	4.07609e-43	ECs angiogenic
HYAL2	3.78557e-85	0.355885	0.285	0.036	5.58864e-81	ECs angiogenic
CA8	7.46979e-79	0.355541	0.236	0.027	1.10277e-74	ECs angiogenic
RPS26	4.15365e-28	0.354853	1	0.957	6.13203e-24	ECs angiogenic
NASP	2.31841e-21	0.354175	0.691	0.407	3.42267e-17	ECs angiogenic
DGKZ	3.29897e-35	0.353948	0.385	0.125	4.87027e-31	ECs angiogenic
RPL27	1.18959e-26	0.353435	0.997	0.878	1.75619e-22	ECs angiogenic
RPL13	1.68017e-30	0.352723	1	0.958	2.48044e-26	ECs angiogenic
HOXB8	2.3501e-115	0.352714	0.295	0.028	3.46945e-111	ECs angiogenic
RPL10A	6.98394e-25	0.352704	0.993	0.908	1.03104e-20	ECs angiogenic
PKP4	8.14242e-34	0.352498	0.368	0.121	1.20207e-29	ECs angiogenic
7SK.4	9.54473e-34	0.352324	0.316	0.095	1.40909e-29	ECs angiogenic
RAB3IL1	1.96636e-28	0.352129	0.528	0.248	2.90294e-24	ECs angiogenic
RPS28	6.04339e-26	0.351858	0.997	0.871	8.92185e-22	ECs angiogenic
HSPB9	4.33094e-15	0.351366	0.858	0.651	6.39376e-11	ECs angiogenic
DHX37	1.33638e-30	0.350699	0.517	0.216	1.9729e-26	ECs angiogenic
ACTR1A	7.01139e-26	0.35067	0.656	0.361	1.03509e-21	ECs angiogenic
TMED5	1.24873e-31	0.349019	0.778	0.428	1.84351e-27	ECs angiogenic
SNRPD1	1.82278e-22	0.348739	0.858	0.581	2.69096e-18	ECs angiogenic
ST6GAL1	6.85758e-81	0.348391	0.365	0.06	1.01238e-76	ECs angiogenic
RPL34	5.10478e-28	0.347304	0.997	0.952	7.53618e-24	ECs angiogenic
SET	1.67399e-20	0.347035	0.899	0.684	2.47131e-16	ECs angiogenic
TMEM223	6.41191e-28	0.346987	0.642	0.338	9.4659e-24	ECs angiogenic
ASAP1	8.34333e-35	0.346942	0.42	0.146	1.23173e-30	ECs angiogenic
KIF1B	9.76365e-24	0.346786	0.639	0.339	1.44141e-19	ECs angiogenic
CDC42	1.44593e-26	0.346749	0.83	0.506	2.13462e-22	ECs angiogenic
RAP1B	4.38923e-35	0.346526	0.757	0.401	6.47983e-31	ECs angiogenic
ILF2	1.09552e-27	0.346513	0.792	0.465	1.61731e-23	ECs angiogenic
ACTR3	2.85937e-22	0.346407	0.812	0.553	4.22129e-18	ECs angiogenic
ENSGALG00000053875	1.69792e-48	0.346387	0.396	0.11	2.50664e-44	ECs angiogenic
ALYREF	1.91416e-23	0.346102	0.833	0.515	2.82588e-19	ECs angiogenic
RPS24	1.03897e-32	0.345922	1	0.976	1.53384e-28	ECs angiogenic
TDRP	1.76369e-31	0.345817	0.243	0.064	2.60373e-27	ECs angiogenic
SDC3	2.49479e-49	0.344455	0.358	0.088	3.68306e-45	ECs angiogenic
CCNG2	3.40142e-21	0.344316	0.521	0.27	5.02151e-17	ECs angiogenic
MFSD4A	7.81477e-169	0.344197	0.205	0.006	1.15369e-164	ECs angiogenic
PCDH19	9.02871e-54	0.343948	0.312	0.065	1.33291e-49	ECs angiogenic
RPL22	1.04262e-29	0.343144	0.993	0.909	1.53922e-25	ECs angiogenic
EEF1D	2.80812e-23	0.343093	0.99	0.885	4.14563e-19	ECs angiogenic
MACF1	8.57528e-27	0.341217	0.785	0.498	1.26597e-22	ECs angiogenic
MINOS1	7.48321e-26	0.34086	0.868	0.586	1.10475e-21	ECs angiogenic
RILPL1	4.80251e-25	0.340239	0.42	0.179	7.08994e-21	ECs angiogenic
YWHAQ	3.37167e-23	0.33977	0.903	0.628	4.97759e-19	ECs angiogenic
TIMP2	3.75648e-27	0.339713	0.729	0.372	5.54569e-23	ECs angiogenic
RPS13	4.83853e-31	0.339669	1	0.96	7.14312e-27	ECs angiogenic
F2RL2	5.69895e-74	0.339634	0.337	0.056	8.41335e-70	ECs angiogenic
ROCK2	6.52797e-28	0.339389	0.642	0.317	9.63724e-24	ECs angiogenic
RPL15	7.12864e-27	0.339228	0.997	0.973	1.0524e-22	ECs angiogenic
TMEM204	1.58602e-57	0.337847	0.378	0.086	2.34144e-53	ECs angiogenic
ENSGALG00000030587	1.62871e-49	0.337817	0.42	0.115	2.40447e-45	ECs angiogenic
NET1	4.57981e-20	0.337774	0.396	0.182	6.76117e-16	ECs angiogenic
ENSGALG00000001476	1.73511e-29	0.337571	0.663	0.353	2.56155e-25	ECs angiogenic
DYNC1H1	2.72536e-23	0.337523	0.812	0.493	4.02345e-19	ECs angiogenic
TUBA1A	4.95452e-22	0.337488	0.917	0.565	7.31435e-18	ECs angiogenic
ENSGALG00000046740	1.10441e-22	0.336437	0.826	0.597	1.63044e-18	ECs angiogenic
ADGRG6	1.55469e-22	0.336208	0.163	0.042	2.29519e-18	ECs angiogenic
CD320	1.54429e-78	0.335626	0.347	0.058	2.27984e-74	ECs angiogenic
DNAJC2	5.36015e-21	0.335466	0.622	0.357	7.91319e-17	ECs angiogenic
ENSGALG00000034511	6.49492e-162	0.335235	0.264	0.014	9.58846e-158	ECs angiogenic
SEMA6D	3.9094e-38	0.335215	0.368	0.107	5.77144e-34	ECs angiogenic
MAFF	1.93497e-23	0.334982	0.351	0.136	2.8566e-19	ECs angiogenic
GASK1B	6.136e-114	0.334268	0.278	0.025	9.05858e-110	ECs angiogenic
CD276	4.9598e-26	0.334176	0.49	0.223	7.32215e-22	ECs angiogenic
SPAG9	7.49595e-23	0.333826	0.49	0.238	1.10663e-18	ECs angiogenic
GNG2	1.48312e-23	0.333491	0.587	0.298	2.18953e-19	ECs angiogenic
S100A13	2.69926e-106	0.332329	0.278	0.027	3.98492e-102	ECs angiogenic
TBCA	3.01719e-23	0.331949	0.823	0.559	4.45428e-19	ECs angiogenic
SRSF7	1.15203e-21	0.331624	0.84	0.567	1.70075e-17	ECs angiogenic
LRRC8C	5.20005e-93	0.331088	0.295	0.035	7.67683e-89	ECs angiogenic
ENSGALG00000001525	1.63032e-43	0.331044	0.483	0.162	2.40685e-39	ECs angiogenic
RPL35	2.81323e-23	0.330983	1	0.93	4.15317e-19	ECs angiogenic
MGLL	2.81276e-35	0.330753	0.16	0.027	4.15248e-31	ECs angiogenic
SIK1	3.0105e-28	0.33025	0.316	0.104	4.4444e-24	ECs angiogenic
C14orf2	5.44876e-32	0.330162	0.781	0.429	8.044e-28	ECs angiogenic
UBA52	1.79193e-28	0.329932	0.986	0.935	2.64543e-24	ECs angiogenic
GLO1	5.34909e-24	0.329711	0.861	0.54	7.89687e-20	ECs angiogenic
PSMB7	2.87337e-21	0.329145	0.858	0.641	4.24196e-17	ECs angiogenic
THYN1	1.19643e-23	0.32886	0.458	0.21	1.7663e-19	ECs angiogenic
LIMA1	4.01182e-29	0.328195	0.531	0.23	5.92266e-25	ECs angiogenic
COX7C	9.45526e-24	0.328126	0.924	0.642	1.39588e-19	ECs angiogenic
AIMP2	1.12554e-26	0.327758	0.552	0.271	1.66164e-22	ECs angiogenic
PLEKHM1	3.66403e-46	0.327207	0.253	0.052	5.40921e-42	ECs angiogenic
MARCKS	6.86596e-20	0.326023	0.642	0.347	1.01362e-15	ECs angiogenic
JUN	3.61205e-15	0.325837	0.809	0.526	5.33246e-11	ECs angiogenic
FERMT2	2.11535e-28	0.325426	0.75	0.402	3.1229e-24	ECs angiogenic
CPNE2	4.02218e-42	0.325381	0.392	0.118	5.93795e-38	ECs angiogenic
DPYSL2	8.20199e-29	0.325266	0.601	0.28	1.21086e-24	ECs angiogenic
FAM129A	1.91826e-43	0.325127	0.264	0.057	2.83192e-39	ECs angiogenic
FZD6	8.21117e-68	0.324378	0.323	0.057	1.21222e-63	ECs angiogenic
CG-16	4.10724e-21	0.323985	0.514	0.255	6.06352e-17	ECs angiogenic
HAPLN3	6.63962e-50	0.323966	0.347	0.082	9.80207e-46	ECs angiogenic
RPL11	6.08195e-23	0.323339	1	0.937	8.97879e-19	ECs angiogenic
CKB	5.57366e-61	0.323308	0.51	0.14	8.22839e-57	ECs angiogenic
RNF130	3.17506e-26	0.323253	0.566	0.269	4.68735e-22	ECs angiogenic
PSMB4	5.64074e-20	0.322289	0.872	0.665	8.32742e-16	ECs angiogenic
NPTN	1.12482e-27	0.321951	0.497	0.22	1.66057e-23	ECs angiogenic
FANCL	2.07032e-24	0.321786	0.413	0.177	3.05642e-20	ECs angiogenic
COX7A2	3.71925e-22	0.321151	0.851	0.63	5.49073e-18	ECs angiogenic
FANCD2	5.59512e-29	0.321018	0.622	0.302	8.26008e-25	ECs angiogenic
TLNRD1	6.28881e-29	0.320845	0.337	0.113	9.28416e-25	ECs angiogenic
THAP5	7.16141e-36	0.320808	0.451	0.166	1.05724e-31	ECs angiogenic
PDCD5	6.21755e-23	0.320278	0.66	0.37	9.17897e-19	ECs angiogenic
ENSGALG00000031341	2.14172e-269	0.320169	0.212	0.001	3.16183e-265	ECs angiogenic
C1orf21	7.24098e-29	0.319711	0.458	0.184	1.06899e-24	ECs angiogenic
ATP6V1G1	2.5871e-25	0.319489	0.806	0.525	3.81933e-21	ECs angiogenic
GPR1	2.72485e-89	0.319429	0.26	0.029	4.02269e-85	ECs angiogenic
JMJD1C	4.10025e-22	0.318128	0.653	0.353	6.0532e-18	ECs angiogenic
IPO7	3.6129e-17	0.318077	0.691	0.436	5.33372e-13	ECs angiogenic
ENSGALG00000031069	4.16076e-15	0.317393	0.483	0.277	6.14253e-11	ECs angiogenic
JARID2	2.78265e-19	0.317192	0.528	0.283	4.10803e-15	ECs angiogenic
SLC25A3	2.61693e-26	0.317106	0.938	0.741	3.86338e-22	ECs angiogenic
SVIL	3.60086e-27	0.316866	0.656	0.321	5.31595e-23	ECs angiogenic
CDKL5	1.23227e-99	0.31662	0.215	0.017	1.81921e-95	ECs angiogenic
FGD4	3.80048e-61	0.316449	0.233	0.033	5.61065e-57	ECs angiogenic
ENSGALG00000041422	2.6565e-23	0.316391	0.653	0.354	3.9218e-19	ECs angiogenic
SERTAD2	2.16401e-38	0.316076	0.427	0.14	3.19473e-34	ECs angiogenic
NIPA1	1.78496e-41	0.316053	0.299	0.074	2.63513e-37	ECs angiogenic
SWAP70	6.23817e-42	0.315446	0.399	0.12	9.20941e-38	ECs angiogenic
PHB	1.98333e-19	0.315305	0.715	0.453	2.92799e-15	ECs angiogenic
UACA	3.89619e-36	0.315108	0.372	0.116	5.75195e-32	ECs angiogenic
DOCK1	7.02832e-39	0.315064	0.392	0.123	1.03759e-34	ECs angiogenic
GRK3	1.98161e-33	0.315043	0.472	0.178	2.92546e-29	ECs angiogenic
ARHGAP17	7.27321e-36	0.314965	0.503	0.192	1.07374e-31	ECs angiogenic
SSBP1	1.05346e-25	0.314819	0.809	0.479	1.55522e-21	ECs angiogenic
PLEKHA1	5.28237e-39	0.314626	0.337	0.096	7.79836e-35	ECs angiogenic
ENSGALG00000042810	8.85548e-52	0.314523	0.24	0.042	1.30733e-47	ECs angiogenic
HS6ST1	2.7865e-24	0.31406	0.59	0.291	4.11371e-20	ECs angiogenic
TPD52L2	4.13995e-24	0.313983	0.507	0.245	6.1118e-20	ECs angiogenic
TMEM132A	2.17289e-34	0.31385	0.403	0.138	3.20784e-30	ECs angiogenic
ANXA6	1.78931e-21	0.313838	0.507	0.251	2.64156e-17	ECs angiogenic
RPL37A	9.18299e-23	0.313311	1	0.973	1.35568e-18	ECs angiogenic
MRC1	2.88054e-55	0.313277	0.26	0.044	4.25254e-51	ECs angiogenic
ANXA5	1.28852e-19	0.312843	0.767	0.455	1.90225e-15	ECs angiogenic
TCF3	5.55123e-19	0.312699	0.66	0.413	8.19528e-15	ECs angiogenic
CCT8	1.76853e-22	0.312508	0.729	0.441	2.61088e-18	ECs angiogenic
KLHL36	1.9828e-32	0.312215	0.438	0.161	2.92721e-28	ECs angiogenic
RCAN1	1.23827e-36	0.312145	0.302	0.082	1.82806e-32	ECs angiogenic
ARHGAP40	5.02267e-88	0.312023	0.222	0.021	7.41496e-84	ECs angiogenic
ENSGALG00000011172	1.06565e-87	0.311889	0.247	0.026	1.57322e-83	ECs angiogenic
PARVG	4.82995e-104	0.311562	0.274	0.027	7.13046e-100	ECs angiogenic
NAA40	6.23889e-27	0.311561	0.656	0.338	9.21047e-23	ECs angiogenic
AP2S1	2.3926e-22	0.310471	0.67	0.389	3.53219e-18	ECs angiogenic
RPL8	2.22025e-26	0.310072	1	0.98	3.27775e-22	ECs angiogenic
BAHCC1	5.34303e-26	0.309964	0.448	0.189	7.88792e-22	ECs angiogenic
RASAL2	3.47752e-26	0.309927	0.347	0.126	5.13386e-22	ECs angiogenic
PRKAR2A	5.07465e-19	0.309764	0.285	0.114	7.4917e-15	ECs angiogenic
TRA2B	1.28586e-20	0.309486	0.677	0.396	1.89832e-16	ECs angiogenic
ENSGALG00000034218	9.27814e-17	0.309261	0.694	0.446	1.36973e-12	ECs angiogenic
ELL	6.25207e-24	0.308956	0.562	0.284	9.22994e-20	ECs angiogenic
CHCHD2P9	3.21316e-22	0.308871	0.892	0.692	4.74359e-18	ECs angiogenic
NR4A3	6.73371e-18	0.308366	0.288	0.116	9.94097e-14	ECs angiogenic
PHAX	3.45808e-20	0.308047	0.601	0.343	5.10516e-16	ECs angiogenic
TNFRSF1A	4.83825e-42	0.307925	0.312	0.078	7.14271e-38	ECs angiogenic
PPP2R2B	2.73757e-136	0.307822	0.247	0.015	4.04148e-132	ECs angiogenic
MAPRE1	8.61193e-22	0.307822	0.882	0.657	1.27138e-17	ECs angiogenic
IPO5	6.28117e-19	0.307608	0.587	0.332	9.27288e-15	ECs angiogenic
TGFB1I1	1.65883e-30	0.306665	0.42	0.155	2.44894e-26	ECs angiogenic
ENSGALG00000006407	2.13692e-97	0.306566	0.233	0.02	3.15474e-93	ECs angiogenic
RAB11A	8.67187e-33	0.305969	0.618	0.291	1.28023e-28	ECs angiogenic
TEAD4	3.03017e-31	0.305803	0.382	0.133	4.47345e-27	ECs angiogenic
MTSS2	4.08359e-54	0.30568	0.323	0.068	6.0286e-50	ECs angiogenic
RPS3	1.20952e-24	0.305599	1	0.969	1.78561e-20	ECs angiogenic
MZT1	2.44178e-25	0.305186	0.469	0.213	3.60481e-21	ECs angiogenic
EIF2S2	1.81459e-20	0.304335	0.729	0.476	2.67887e-16	ECs angiogenic
SORBS2	2.37423e-88	0.303957	0.236	0.023	3.50507e-84	ECs angiogenic
MALL	3.70665e-90	0.303565	0.167	0.01	5.47213e-86	ECs angiogenic
CCT7	1.04446e-19	0.303565	0.722	0.461	1.54194e-15	ECs angiogenic
RPL32	1.73477e-24	0.303107	0.997	0.958	2.56104e-20	ECs angiogenic
PRKAR1B	3.79367e-36	0.303065	0.382	0.121	5.6006e-32	ECs angiogenic
KITLG	3.65585e-41	0.302894	0.191	0.033	5.39713e-37	ECs angiogenic
SLCO2B1	8.27814e-83	0.302594	0.236	0.025	1.2221e-78	ECs angiogenic
RPL19	4.09003e-26	0.302587	1	0.972	6.03811e-22	ECs angiogenic
ARHGAP21	2.81176e-23	0.302572	0.507	0.237	4.15099e-19	ECs angiogenic
RPS2	6.37299e-19	0.302273	1	0.97	9.40844e-15	ECs angiogenic
LAMA4	9.12694e-34	0.301908	0.444	0.156	1.34741e-29	ECs angiogenic
SFPQ	1.44931e-22	0.301391	0.802	0.471	2.13962e-18	ECs angiogenic
SNRPN	2.48056e-18	0.301374	0.726	0.465	3.66205e-14	ECs angiogenic
OSBPL9	1.94168e-25	0.301073	0.455	0.202	2.8665e-21	ECs angiogenic
RPS6	2.51997e-20	0.300366	1	0.94	3.72023e-16	ECs angiogenic
CYBA	1.62408e-26	0.300344	0.719	0.385	2.39764e-22	ECs angiogenic
RPS21	8.04247e-18	0.300058	0.983	0.82	1.18731e-13	ECs angiogenic
RPL7L1	1.67999e-20	0.299516	0.726	0.459	2.48017e-16	ECs angiogenic
MRPS21	2.65133e-19	0.298578	0.722	0.447	3.91416e-15	ECs angiogenic
CYB5B	1.18942e-25	0.298402	0.615	0.305	1.75594e-21	ECs angiogenic
ENSGALG00000033919	1.50533e-89	0.298392	0.236	0.023	2.22233e-85	ECs angiogenic
TJP2	2.36737e-55	0.298349	0.278	0.051	3.49496e-51	ECs angiogenic
BCL6	3.56266e-80	0.29813	0.24	0.027	5.25956e-76	ECs angiogenic
ERLIN2	1.0717e-17	0.297942	0.67	0.427	1.58215e-13	ECs angiogenic
AP2M1	1.90075e-14	0.297904	0.74	0.539	2.80608e-10	ECs angiogenic
RPL39L	5.40081e-19	0.297856	1	0.935	7.97322e-15	ECs angiogenic
RARRES2	1.43326e-20	0.297365	0.753	0.439	2.11592e-16	ECs angiogenic
GRK4	7.30064e-26	0.29735	0.351	0.131	1.07779e-21	ECs angiogenic
SNU13	5.75438e-18	0.29673	0.819	0.577	8.4952e-14	ECs angiogenic
CTTN	1.09748e-22	0.296695	0.656	0.371	1.62021e-18	ECs angiogenic
ITSN2	7.35564e-27	0.296351	0.309	0.107	1.08591e-22	ECs angiogenic
CYFIP1	2.20159e-21	0.296176	0.531	0.267	3.25021e-17	ECs angiogenic
BLMH	6.70179e-26	0.296102	0.569	0.279	9.89385e-22	ECs angiogenic
RPL21	4.88505e-24	0.29606	1	0.967	7.2118e-20	ECs angiogenic
KTN1	1.32837e-20	0.295996	0.615	0.327	1.96107e-16	ECs angiogenic
PCNA	4.84068e-14	0.295878	0.66	0.43	7.1463e-10	ECs angiogenic
RPL30	3.67337e-23	0.295026	0.993	0.943	5.423e-19	ECs angiogenic
ATP6V0A1	4.56841e-38	0.294967	0.351	0.104	6.74434e-34	ECs angiogenic
NOP56	2.16588e-21	0.29471	0.712	0.412	3.19748e-17	ECs angiogenic
UQCRFS1	1.6857e-22	0.294621	0.812	0.535	2.4886e-18	ECs angiogenic
UBE2N	2.13283e-19	0.294334	0.743	0.482	3.14869e-15	ECs angiogenic
PLEKHO1	7.85898e-34	0.294154	0.288	0.08	1.16022e-29	ECs angiogenic
MKRN4P	7.88835e-28	0.294098	0.497	0.221	1.16456e-23	ECs angiogenic
VDAC2	1.36343e-19	0.29401	0.906	0.727	2.01284e-15	ECs angiogenic
MAN1A1	3.04077e-41	0.293723	0.292	0.072	4.48909e-37	ECs angiogenic
ARL15	1.21043e-35	0.293671	0.292	0.08	1.78696e-31	ECs angiogenic
UPP1	2.76782e-96	0.29323	0.271	0.028	4.08613e-92	ECs angiogenic
DUSP6	5.71726e-61	0.292949	0.264	0.042	8.44039e-57	ECs angiogenic
BTF3L4	2.37031e-22	0.292625	0.76	0.463	3.49929e-18	ECs angiogenic
ENSGALG00000041463	2.12317e-17	0.292015	0.642	0.409	3.13444e-13	ECs angiogenic
SMARCE1	2.19494e-18	0.291758	0.806	0.558	3.24039e-14	ECs angiogenic
CHMP4B	1.89552e-19	0.291468	0.806	0.56	2.79836e-15	ECs angiogenic
TRIO	2.28889e-23	0.291426	0.597	0.293	3.37909e-19	ECs angiogenic
ENSGALG00000052037	6.82997e-21	0.291257	0.396	0.17	1.00831e-16	ECs angiogenic
RPL5	2.82922e-21	0.290889	0.993	0.921	4.17678e-17	ECs angiogenic
AOPEP	2.25415e-48	0.290849	0.257	0.049	3.3278e-44	ECs angiogenic
HERC2	4.94378e-16	0.290524	0.681	0.452	7.2985e-12	ECs angiogenic
ENSGALG00000054941	1.73572e-47	0.290301	0.236	0.043	2.56244e-43	ECs angiogenic
SHFM1	7.04096e-19	0.289792	0.795	0.535	1.03946e-14	ECs angiogenic
ENSGALG00000047761	3.25124e-43	0.289593	0.472	0.154	4.79981e-39	ECs angiogenic
PTRH2	1.17057e-16	0.28872	0.622	0.39	1.72811e-12	ECs angiogenic
PACSIN3	3.1656e-29	0.287958	0.319	0.104	4.67338e-25	ECs angiogenic
SYTL4	9.55563e-58	0.287638	0.264	0.045	1.4107e-53	ECs angiogenic
RAB5C	1.20977e-20	0.287422	0.715	0.435	1.78598e-16	ECs angiogenic
RCBTB1	1.36357e-20	0.286991	0.372	0.161	2.01303e-16	ECs angiogenic
TIAM2	2.24834e-51	0.286597	0.274	0.053	3.31923e-47	ECs angiogenic
TANC1	6.1425e-27	0.286107	0.403	0.157	9.06817e-23	ECs angiogenic
TIMM17B	7.69235e-21	0.285981	0.635	0.384	1.13562e-16	ECs angiogenic
TBC1D4	2.95182e-43	0.285964	0.257	0.055	4.35778e-39	ECs angiogenic
NCKAP1	1.29203e-29	0.285197	0.403	0.15	1.90743e-25	ECs angiogenic
N4BP3	2.30179e-67	0.285153	0.281	0.044	3.39814e-63	ECs angiogenic
GPRC5B	1.50528e-51	0.284217	0.212	0.033	2.22225e-47	ECs angiogenic
PCDH1	4.64482e-129	0.284017	0.212	0.011	6.85715e-125	ECs angiogenic
NAP1L4	7.23104e-23	0.283803	0.681	0.399	1.06752e-18	ECs angiogenic
RPL18A	5.91303e-20	0.283596	0.986	0.956	8.7294e-16	ECs angiogenic
CD63	2.25613e-21	0.283098	0.927	0.723	3.33072e-17	ECs angiogenic
MCF2L	9.03405e-99	0.282755	0.24	0.021	1.3337e-94	ECs angiogenic
DRAM2	2.14263e-31	0.282211	0.354	0.119	3.16317e-27	ECs angiogenic
DDX47	4.77173e-23	0.282189	0.271	0.092	7.04451e-19	ECs angiogenic
NCAN	1.35254e-101	0.28217	0.208	0.015	1.99676e-97	ECs angiogenic
SPPL3	5.37933e-24	0.281946	0.403	0.167	7.9415e-20	ECs angiogenic
RAB1B	2.77681e-18	0.281089	0.91	0.661	4.0994e-14	ECs angiogenic
SMS	5.3985e-08	0.280824	0.333	0.2	0.00079698	ECs angiogenic
APBB2	3.16289e-41	0.280613	0.292	0.071	4.66938e-37	ECs angiogenic
APP	6.50751e-26	0.280138	0.872	0.484	9.60704e-22	ECs angiogenic
RPS25	1.25428e-19	0.280119	0.997	0.914	1.85169e-15	ECs angiogenic
PSMB1	3.83441e-19	0.279876	0.861	0.688	5.66074e-15	ECs angiogenic
DYNLT1	5.37044e-20	0.279632	0.618	0.355	7.92837e-16	ECs angiogenic
LYAR	2.10653e-21	0.279604	0.531	0.263	3.10987e-17	ECs angiogenic
PCDH17	1.42755e-51	0.279482	0.17	0.021	2.10749e-47	ECs angiogenic
ENSGALG00000006479	7.29355e-150	0.279391	0.233	0.011	1.07675e-145	ECs angiogenic
PXDC1	6.33581e-26	0.27934	0.319	0.11	9.35355e-22	ECs angiogenic
SOX4	3.041e-25	0.27891	0.271	0.086	4.48943e-21	ECs angiogenic
FRMD4B	4.23962e-58	0.27864	0.33	0.066	6.25895e-54	ECs angiogenic
POR	1.02914e-27	0.278419	0.382	0.141	1.51931e-23	ECs angiogenic
PALMD	8.80867e-61	0.278271	0.219	0.03	1.30042e-56	ECs angiogenic
NTMT1	6.58193e-26	0.278244	0.642	0.341	9.71691e-22	ECs angiogenic
RNF13	2.75017e-21	0.278119	0.705	0.439	4.06007e-17	ECs angiogenic
NOL9	3.65648e-20	0.278002	0.559	0.299	5.39807e-16	ECs angiogenic
WWTR1	3.29894e-83	0.277794	0.201	0.018	4.87022e-79	ECs angiogenic
FAM171A1	1.32133e-32	0.277771	0.26	0.069	1.95068e-28	ECs angiogenic
RTFDC1	2.54197e-24	0.276867	0.698	0.425	3.75271e-20	ECs angiogenic
MCTS1	1.27251e-17	0.276837	0.67	0.439	1.8786e-13	ECs angiogenic
KIAA0319L	9.85045e-35	0.276485	0.299	0.083	1.45422e-30	ECs angiogenic
QPCT	1.7879e-14	0.276287	0.389	0.199	2.63948e-10	ECs angiogenic
TAX1BP3	3.52866e-20	0.276152	0.545	0.284	5.20936e-16	ECs angiogenic
NR5A2	3.87893e-80	0.276085	0.233	0.025	5.72646e-76	ECs angiogenic
RPL3	5.38417e-15	0.276007	0.997	0.854	7.94864e-11	ECs angiogenic
PAK2	4.79578e-30	0.275635	0.392	0.144	7.08001e-26	ECs angiogenic
SRSF3	1.15376e-18	0.275254	0.868	0.57	1.7033e-14	ECs angiogenic
ARL1	2.06709e-20	0.27521	0.757	0.472	3.05165e-16	ECs angiogenic
YWHAE	2.12026e-18	0.275109	0.611	0.351	3.13014e-14	ECs angiogenic
ND6	4.95618e-32	0.274455	0.941	0.588	7.31681e-28	ECs angiogenic
ETNK1	1.91751e-26	0.274345	0.24	0.069	2.83082e-22	ECs angiogenic
MARK3	3.66204e-17	0.273972	0.49	0.258	5.40627e-13	ECs angiogenic
ORAOV1	2.38259e-16	0.273253	0.438	0.23	3.51742e-12	ECs angiogenic
HOXA5	1.46804e-11	0.273247	0.444	0.253	2.16727e-07	ECs angiogenic
MTPN	3.79148e-13	0.273061	0.601	0.402	5.59736e-09	ECs angiogenic
DYNC1LI1	1.90527e-21	0.272751	0.455	0.21	2.81275e-17	ECs angiogenic
WDR1	3.19935e-17	0.27274	0.608	0.364	4.7232e-13	ECs angiogenic
UBE2Q1	1.6462e-20	0.271962	0.677	0.41	2.43029e-16	ECs angiogenic
NPL	2.60307e-52	0.271829	0.302	0.061	3.84291e-48	ECs angiogenic
TMEM135	1.94091e-22	0.271634	0.344	0.135	2.86536e-18	ECs angiogenic
MGAT4C.1	5.65889e-97	0.271313	0.236	0.021	8.35422e-93	ECs angiogenic
COMMD1	9.83874e-17	0.271272	0.698	0.431	1.45249e-12	ECs angiogenic
TMEM50A	2.22545e-18	0.271175	0.715	0.453	3.28543e-14	ECs angiogenic
NUDT1	1.25146e-19	0.271119	0.479	0.238	1.84754e-15	ECs angiogenic
EPB41L4A	2.44033e-82	0.27106	0.198	0.017	3.60266e-78	ECs angiogenic
COX7B	1.13046e-19	0.270774	0.913	0.734	1.6689e-15	ECs angiogenic
KLHL6	6.06913e-77	0.270044	0.267	0.035	8.95986e-73	ECs angiogenic
TUBB2A	4.29468e-17	0.269988	0.406	0.199	6.34023e-13	ECs angiogenic
CSNK1A1	2.81894e-17	0.269584	0.719	0.464	4.1616e-13	ECs angiogenic
PEF1	1.36378e-20	0.269563	0.5	0.256	2.01334e-16	ECs angiogenic
ATP5B	1.85856e-20	0.269296	0.941	0.731	2.74379e-16	ECs angiogenic
MAGOH	1.31116e-16	0.269294	0.823	0.584	1.93567e-12	ECs angiogenic
PELO	9.6019e-16	0.268948	0.493	0.272	1.41753e-11	ECs angiogenic
MBNL3	2.00159e-20	0.268894	0.722	0.427	2.95495e-16	ECs angiogenic
UHRF1	5.33796e-18	0.268864	0.5	0.254	7.88044e-14	ECs angiogenic
LYPLA1	2.52959e-20	0.268561	0.503	0.253	3.73444e-16	ECs angiogenic
ATP5A1Z	2.11965e-19	0.267688	0.851	0.61	3.12924e-15	ECs angiogenic
IFT20	5.7889e-19	0.2676	0.753	0.475	8.54615e-15	ECs angiogenic
UBE2E1	2.90767e-25	0.266622	0.365	0.14	4.2926e-21	ECs angiogenic
RPL6	5.48254e-17	0.266507	0.997	0.914	8.09387e-13	ECs angiogenic
RAB12	5.8224e-22	0.266203	0.458	0.204	8.59561e-18	ECs angiogenic
RAB10	1.13989e-15	0.266175	0.694	0.449	1.68282e-11	ECs angiogenic
BAZ1B	4.83637e-17	0.265412	0.642	0.391	7.13993e-13	ECs angiogenic
SYNCRIP	1.21841e-18	0.265228	0.642	0.379	1.79874e-14	ECs angiogenic
ENSGALG00000007193	5.6177e-110	0.265124	0.25	0.02	8.29341e-106	ECs angiogenic
ENSGALG00000001483	8.47425e-27	0.265098	0.378	0.139	1.25105e-22	ECs angiogenic
MRPL13	5.41983e-20	0.265026	0.698	0.412	8.0013e-16	ECs angiogenic
DNMT3A	8.53737e-23	0.264744	0.524	0.244	1.26037e-18	ECs angiogenic
YWHAH	6.45806e-18	0.264672	0.59	0.341	9.53403e-14	ECs angiogenic
CCDC85A	1.4947e-67	0.26467	0.163	0.014	2.20662e-63	ECs angiogenic
POLR2E	4.95625e-16	0.264398	0.726	0.487	7.31691e-12	ECs angiogenic
C9orf85	2.50726e-22	0.263868	0.365	0.15	3.70146e-18	ECs angiogenic
CEP70	3.09194e-18	0.263772	0.448	0.222	4.56463e-14	ECs angiogenic
NUDT16L1	4.83758e-14	0.263131	0.865	0.636	7.14172e-10	ECs angiogenic
TMEM37	2.64164e-54	0.262839	0.174	0.021	3.89985e-50	ECs angiogenic
ENSGALG00000014589	3.25342e-13	0.262544	0.719	0.549	4.80303e-09	ECs angiogenic
CRLF1	1.31613e-95	0.262543	0.115	0.003	1.94301e-91	ECs angiogenic
FYN	3.78197e-21	0.262196	0.413	0.18	5.58333e-17	ECs angiogenic
GNAQ	3.29563e-25	0.261912	0.413	0.168	4.86534e-21	ECs angiogenic
SPOPL	1.52355e-16	0.261446	0.368	0.173	2.24922e-12	ECs angiogenic
SMARCA5	4.21515e-15	0.261234	0.444	0.243	6.22282e-11	ECs angiogenic
RPL7A	3.77951e-14	0.261231	1	0.934	5.57969e-10	ECs angiogenic
GLRX5	2.8761e-18	0.261192	0.792	0.542	4.24599e-14	ECs angiogenic
ARHGEF3	2.2649e-42	0.261084	0.247	0.051	3.34367e-38	ECs angiogenic
SLK	4.92218e-21	0.260888	0.556	0.284	7.26661e-17	ECs angiogenic
SLC25A17	1.9329e-16	0.260832	0.417	0.214	2.85353e-12	ECs angiogenic
ENSGALG00000010030	4.87407e-43	0.260815	0.292	0.069	7.19558e-39	ECs angiogenic
CAB39	2.50399e-20	0.260749	0.469	0.232	3.69663e-16	ECs angiogenic
HM13	4.64552e-17	0.260117	0.733	0.452	6.85818e-13	ECs angiogenic
CR1L	3.59519e-38	0.259695	0.312	0.084	5.30758e-34	ECs angiogenic
PRSS23	1.70151e-33	0.259074	0.201	0.043	2.51194e-29	ECs angiogenic
RPL36	3.16913e-17	0.258899	0.941	0.736	4.67858e-13	ECs angiogenic
HNRNPU	3.31095e-19	0.257826	0.851	0.552	4.88795e-15	ECs angiogenic
ACTR6	1.58363e-20	0.257659	0.545	0.283	2.33792e-16	ECs angiogenic
SULF2	2.14206e-26	0.25751	0.309	0.103	3.16232e-22	ECs angiogenic
KIT	3.85426e-98	0.257259	0.181	0.011	5.69004e-94	ECs angiogenic
YTHDF2	2.45187e-26	0.257054	0.521	0.237	3.6197e-22	ECs angiogenic
UCHL3	1.15628e-18	0.256726	0.635	0.363	1.70702e-14	ECs angiogenic
C1D	2.85617e-17	0.256499	0.535	0.294	4.21656e-13	ECs angiogenic
CLIC4	1.16382e-18	0.256322	0.497	0.253	1.71815e-14	ECs angiogenic
IDH2	3.89318e-19	0.256273	0.851	0.581	5.7475e-15	ECs angiogenic
ENSGALG00000020510	2.72961e-30	0.255727	0.347	0.116	4.02972e-26	ECs angiogenic
ENSGALG00000031296	2.97973e-23	0.255438	0.59	0.294	4.39897e-19	ECs angiogenic
ADGRG1	3.61225e-60	0.255388	0.215	0.03	5.33276e-56	ECs angiogenic
IQSEC1	6.06643e-61	0.255241	0.219	0.029	8.95587e-57	ECs angiogenic
TSPAN12	2.25382e-41	0.255017	0.312	0.078	3.32732e-37	ECs angiogenic
INCENP	6.57254e-18	0.254802	0.368	0.165	9.70304e-14	ECs angiogenic
ENSGALG00000032373	4.35501e-58	0.254473	0.25	0.04	6.4293e-54	ECs angiogenic
ENSGALG00000039755	3.19456e-18	0.25447	0.67	0.41	4.71613e-14	ECs angiogenic
FLRT2	1.12999e-30	0.254462	0.271	0.076	1.6682e-26	ECs angiogenic
BAIAP2	1.1497e-47	0.25437	0.243	0.045	1.6973e-43	ECs angiogenic
DLL1	6.29863e-32	0.253398	0.17	0.033	9.29867e-28	ECs angiogenic
EIF1AX	6.23824e-12	0.253313	0.701	0.499	9.20951e-08	ECs angiogenic
DBX2	5.2895e-117	0.253249	0.181	0.009	7.80889e-113	ECs angiogenic
IL6ST	4.21778e-28	0.252157	0.323	0.106	6.22671e-24	ECs angiogenic
ATP6V1E1	4.4739e-17	0.252134	0.51	0.289	6.60483e-13	ECs angiogenic
MED6	3.8132e-22	0.252105	0.472	0.219	5.62942e-18	ECs angiogenic
LRRC42	4.26303e-34	0.251905	0.306	0.087	6.29352e-30	ECs angiogenic
RBMXL1	1.1012e-18	0.251828	0.792	0.496	1.62569e-14	ECs angiogenic
FCHO2	1.0511e-17	0.251771	0.26	0.103	1.55174e-13	ECs angiogenic
PPIG	1.14009e-14	0.251553	0.736	0.483	1.68311e-10	ECs angiogenic
CAV2	4.23694e-56	0.251294	0.215	0.031	6.255e-52	ECs angiogenic
CAST	1.8753e-17	0.251188	0.535	0.294	2.76851e-13	ECs angiogenic
JAGN1	6.93295e-18	0.251187	0.562	0.31	1.02351e-13	ECs angiogenic
LAPTM4A	3.93267e-13	0.250607	0.743	0.521	5.80581e-09	ECs angiogenic
BTG2	9.65708e-24	0.250562	0.753	0.444	1.42567e-19	ECs angiogenic
PSMD12	4.83751e-17	0.250538	0.688	0.431	7.14161e-13	ECs angiogenic
NCBP2	2.28947e-16	0.250493	0.497	0.262	3.37995e-12	ECs angiogenic
AP1S2	2.02591e-19	0.250487	0.597	0.322	2.99085e-15	ECs angiogenic
TOMM22	3.61466e-16	0.250252	0.764	0.497	5.33633e-12	ECs angiogenic

## Sheet: ECs liver sinusoidal
gene	p_val	avg_log2FC	pct.1	pct.2	p_val_adj	cluster
OIT3	0	3.00478	0.955	0.029	0	ECs liver sinusoidal
EHD3	1.29606e-161	2.54448	0.971	0.449	1.91337e-157	ECs liver sinusoidal
RAMP2	0	2.41167	0.98	0.077	0	ECs liver sinusoidal
RARRES1	5.38867e-262	2.30898	0.947	0.171	7.95529e-258	ECs liver sinusoidal
AQP1	0	2.17437	0.906	0.073	0	ECs liver sinusoidal
ENSGALG00000046720	2.99078e-122	2.08591	0.762	0.215	4.41529e-118	ECs liver sinusoidal
ENSGALG00000054048	0	2.07838	0.947	0.104	0	ECs liver sinusoidal
STAB1	0	1.9988	0.93	0.09	0	ECs liver sinusoidal
SHE	0	1.995	0.943	0.085	0	ECs liver sinusoidal
MRC1	0	1.95962	0.787	0.026	0	ECs liver sinusoidal
VWF	0	1.87156	0.848	0.038	0	ECs liver sinusoidal
CDH5	0	1.74974	0.93	0.065	0	ECs liver sinusoidal
COTL1	5.57386e-176	1.71188	0.988	0.325	8.22869e-172	ECs liver sinusoidal
LGMN	1.0681e-130	1.56166	0.877	0.321	1.57684e-126	ECs liver sinusoidal
LDB2	9.21597e-193	1.55395	0.889	0.204	1.36055e-188	ECs liver sinusoidal
EGFL7	4.65042e-204	1.55013	0.873	0.174	6.86542e-200	ECs liver sinusoidal
FKBP1A	2.22845e-124	1.5338	0.98	0.685	3.28987e-120	ECs liver sinusoidal
ME1	0	1.51362	0.787	0.05	0	ECs liver sinusoidal
ID1	2.17091e-110	1.51137	0.898	0.341	3.20492e-106	ECs liver sinusoidal
APLNR	0	1.44771	0.742	0.054	0	ECs liver sinusoidal
SH3TC1	0	1.44577	0.721	0.021	0	ECs liver sinusoidal
CYBA	1.19222e-114	1.42814	0.902	0.38	1.76007e-110	ECs liver sinusoidal
ENSGALG00000037869	0	1.424	0.803	0.077	0	ECs liver sinusoidal
ENSGALG00000007646	0	1.38653	0.713	0.042	0	ECs liver sinusoidal
AQP3	0	1.3749	0.582	0.003	0	ECs liver sinusoidal
AP3S2	1.94464e-110	1.37482	0.922	0.497	2.87087e-106	ECs liver sinusoidal
PALD1	1.7613e-172	1.36003	0.914	0.243	2.6002e-168	ECs liver sinusoidal
TEK	0	1.35723	0.766	0.057	0	ECs liver sinusoidal
ELK3	3.33285e-143	1.34299	0.84	0.236	4.92028e-139	ECs liver sinusoidal
PROCR	1.09451e-270	1.3387	0.754	0.083	1.61582e-266	ECs liver sinusoidal
STAB2	0	1.29097	0.693	0.014	0	ECs liver sinusoidal
SLCO2A1	0	1.26748	0.611	0.039	0	ECs liver sinusoidal
ANPEP	1.87407e-135	1.25056	0.787	0.196	2.76669e-131	ECs liver sinusoidal
KDR	0	1.23902	0.672	0.025	0	ECs liver sinusoidal
CTSB	8.96393e-116	1.23799	0.84	0.292	1.32334e-111	ECs liver sinusoidal
EDNRB	1.47558e-174	1.20886	0.676	0.1	2.1784e-170	ECs liver sinusoidal
TCN2	7.00746e-205	1.19767	0.746	0.113	1.03451e-200	ECs liver sinusoidal
ZFYVE21	1.74458e-150	1.19523	0.754	0.167	2.57552e-146	ECs liver sinusoidal
C5H11ORF96	1.5607e-105	1.18784	0.857	0.266	2.30406e-101	ECs liver sinusoidal
DNASE1L3	0	1.17202	0.643	0.04	0	ECs liver sinusoidal
HHEX	2.81675e-200	1.15827	0.836	0.132	4.15837e-196	ECs liver sinusoidal
ENSGALG00000014857	4.01961e-184	1.15721	0.557	0.062	5.93414e-180	ECs liver sinusoidal
PMP22	2.14789e-107	1.14391	0.865	0.303	3.17094e-103	ECs liver sinusoidal
TNFSF10	6.40253e-139	1.13998	0.738	0.161	9.45205e-135	ECs liver sinusoidal
LMO2	1.00234e-89	1.13335	0.824	0.323	1.47975e-85	ECs liver sinusoidal
ENG	1.25291e-97	1.11737	0.775	0.247	1.84967e-93	ECs liver sinusoidal
SOX18	1.21819e-252	1.1095	0.598	0.048	1.79841e-248	ECs liver sinusoidal
CFD	2.64243e-90	1.10754	0.914	0.347	3.90102e-86	ECs liver sinusoidal
RASGRP3	0	1.09382	0.566	0.029	0	ECs liver sinusoidal
ENSGALG00000010433	3.27278e-223	1.09323	0.615	0.061	4.83161e-219	ECs liver sinusoidal
PHACTR2	1.21944e-135	1.09052	0.697	0.147	1.80026e-131	ECs liver sinusoidal
KARS	7.01267e-86	1.06082	0.898	0.513	1.03528e-81	ECs liver sinusoidal
HPGD	0	1.05182	0.52	0.024	0	ECs liver sinusoidal
SEPTIN10	4.58832e-161	1.03417	0.57	0.078	6.77373e-157	ECs liver sinusoidal
ENSGALG00000045684	1.18773e-136	1.02022	0.754	0.159	1.75344e-132	ECs liver sinusoidal
TMEM204	1.32383e-182	1.01866	0.615	0.079	1.95438e-178	ECs liver sinusoidal
ENSGALG00000023472	9.34138e-63	1.00868	0.447	0.111	1.37907e-58	ECs liver sinusoidal
ARHGEF9	5.3569e-260	1.00715	0.619	0.05	7.9084e-256	ECs liver sinusoidal
RAMP3	1.80961e-153	0.994266	0.59	0.084	2.67153e-149	ECs liver sinusoidal
ETS1	2.01536e-92	0.970913	0.775	0.249	2.97528e-88	ECs liver sinusoidal
IGF1R	1.04389e-75	0.96827	0.738	0.293	1.54109e-71	ECs liver sinusoidal
GJA5	1.91167e-95	0.949974	0.209	0.014	2.8222e-91	ECs liver sinusoidal
XRCC3	9.06064e-173	0.942082	0.549	0.066	1.33762e-168	ECs liver sinusoidal
DAAM1	4.20811e-82	0.939945	0.676	0.209	6.21243e-78	ECs liver sinusoidal
PLPP3	7.30386e-61	0.938648	0.561	0.175	1.07827e-56	ECs liver sinusoidal
BSG	2.7237e-80	0.927198	0.988	0.822	4.02099e-76	ECs liver sinusoidal
EIF3I	1.58887e-62	0.921727	0.898	0.639	2.34564e-58	ECs liver sinusoidal
PHLDA2	1.05186e-82	0.920623	0.684	0.202	1.55287e-78	ECs liver sinusoidal
MARCKSL1	2.42266e-61	0.918209	0.881	0.479	3.57657e-57	ECs liver sinusoidal
CARHSP1	5.53541e-67	0.917174	0.746	0.298	8.17193e-63	ECs liver sinusoidal
IL31RA	3.15505e-279	0.911185	0.48	0.025	4.6578e-275	ECs liver sinusoidal
NOTCH1	2.57652e-93	0.91047	0.754	0.234	3.80372e-89	ECs liver sinusoidal
JCAD	2.9761e-87	0.909521	0.766	0.238	4.39362e-83	ECs liver sinusoidal
UGP2	9.02195e-114	0.908309	0.594	0.12	1.33191e-109	ECs liver sinusoidal
ENSGALG00000046550	1.29614e-214	0.901142	0.533	0.044	1.91349e-210	ECs liver sinusoidal
PODXL	8.73852e-96	0.900711	0.607	0.134	1.29007e-91	ECs liver sinusoidal
TNFRSF1B	9.85712e-136	0.899879	0.529	0.077	1.45521e-131	ECs liver sinusoidal
GATA4	1.41957e-107	0.893697	0.57	0.109	2.09571e-103	ECs liver sinusoidal
ACE	4.93675e-281	0.885388	0.488	0.025	7.28812e-277	ECs liver sinusoidal
APOLD1	2.24316e-135	0.883346	0.369	0.034	3.31158e-131	ECs liver sinusoidal
FLI1	9.45475e-169	0.880993	0.631	0.087	1.39581e-164	ECs liver sinusoidal
UQCR10	8.13259e-69	0.878263	0.93	0.571	1.20061e-64	ECs liver sinusoidal
PLK2	7.31254e-80	0.868114	0.43	0.08	1.07955e-75	ECs liver sinusoidal
FLT4	5.88342e-259	0.865347	0.574	0.041	8.6857e-255	ECs liver sinusoidal
SEC14L1	2.20515e-66	0.863113	0.598	0.197	3.25546e-62	ECs liver sinusoidal
CEMIP	0	0.854883	0.373	0.003	0	ECs liver sinusoidal
MAD1L1	8.96124e-81	0.852167	0.41	0.077	1.32295e-76	ECs liver sinusoidal
HAPLN3	3.03158e-136	0.842114	0.529	0.077	4.47551e-132	ECs liver sinusoidal
AFAP1L1	1.10385e-175	0.84031	0.488	0.047	1.62962e-171	ECs liver sinusoidal
CD99	5.6052e-64	0.83907	0.885	0.47	8.27496e-60	ECs liver sinusoidal
ENSGALG00000026970	3.09332e-62	0.837647	0.922	0.498	4.56667e-58	ECs liver sinusoidal
MEIS2	2.8799e-68	0.837255	0.795	0.321	4.2516e-64	ECs liver sinusoidal
HMP19	6.34012e-124	0.835163	0.221	0.012	9.35992e-120	ECs liver sinusoidal
GNAI2	1.68162e-59	0.831807	0.848	0.455	2.48258e-55	ECs liver sinusoidal
MGST3	1.00409e-48	0.828583	0.869	0.635	1.48234e-44	ECs liver sinusoidal
GJA4	7.62197e-241	0.824351	0.5	0.033	1.12523e-236	ECs liver sinusoidal
MYCT1	1.26287e-211	0.814239	0.545	0.047	1.86437e-207	ECs liver sinusoidal
RALB	1.04392e-51	0.808251	0.668	0.314	1.54114e-47	ECs liver sinusoidal
LIFR	3.18406e-66	0.804463	0.668	0.221	4.70062e-62	ECs liver sinusoidal
SRGAP1	1.12213e-54	0.803958	0.705	0.299	1.6566e-50	ECs liver sinusoidal
TPM2	6.32053e-77	0.799674	0.959	0.574	9.33099e-73	ECs liver sinusoidal
MTMR8	3.17172e-75	0.795303	0.557	0.153	4.6824e-71	ECs liver sinusoidal
GXYLT1	2.2136e-68	0.794753	0.619	0.206	3.26794e-64	ECs liver sinusoidal
SPTBN1	9.34539e-55	0.793801	0.934	0.53	1.37966e-50	ECs liver sinusoidal
LDHA	3.88341e-54	0.793483	0.77	0.366	5.73308e-50	ECs liver sinusoidal
MND1	3.89085e-55	0.784896	0.701	0.31	5.74406e-51	ECs liver sinusoidal
KLHL4	4.9042e-209	0.783284	0.516	0.043	7.24007e-205	ECs liver sinusoidal
FAM107B	2.35784e-74	0.781373	0.557	0.146	3.48088e-70	ECs liver sinusoidal
DAB2	1.93325e-35	0.775078	0.635	0.331	2.85406e-31	ECs liver sinusoidal
SLC16A1	6.26671e-43	0.77439	0.734	0.396	9.25154e-39	ECs liver sinusoidal
CD248	6.31136e-192	0.77412	0.541	0.051	9.31746e-188	ECs liver sinusoidal
CD63	2.82555e-45	0.773018	0.918	0.725	4.17136e-41	ECs liver sinusoidal
HSPG2	7.68277e-60	0.771909	0.664	0.248	1.13421e-55	ECs liver sinusoidal
ARAP3	4.60334e-107	0.770511	0.541	0.097	6.79591e-103	ECs liver sinusoidal
MTSS1	1.51642e-60	0.769252	0.537	0.158	2.2387e-56	ECs liver sinusoidal
ENSGALG00000003345	3.48753e-122	0.768612	0.5	0.075	5.14864e-118	ECs liver sinusoidal
SH3GL1	1.49416e-62	0.766584	0.648	0.235	2.20583e-58	ECs liver sinusoidal
MRAS	6.12741e-42	0.766163	0.5	0.175	9.0459e-38	ECs liver sinusoidal
HIPK2	4.00835e-60	0.763198	0.832	0.453	5.91753e-56	ECs liver sinusoidal
F8	0	0.75996	0.398	0.004	0	ECs liver sinusoidal
KCNE3	1.43628e-254	0.755957	0.357	0.013	2.12038e-250	ECs liver sinusoidal
CD34	1.93514e-135	0.752923	0.533	0.073	2.85685e-131	ECs liver sinusoidal
CDA	2.5541e-184	0.746357	0.455	0.038	3.77062e-180	ECs liver sinusoidal
EOGT	9.94174e-98	0.745236	0.516	0.099	1.4677e-93	ECs liver sinusoidal
HINTW	2.92207e-07	0.742058	0.533	0.487	0.00431385	ECs liver sinusoidal
DIPK2B	4.70706e-168	0.73956	0.537	0.059	6.94903e-164	ECs liver sinusoidal
SMAD6	5.39377e-41	0.739052	0.549	0.215	7.96282e-37	ECs liver sinusoidal
ENSGALG00000024379	1.21108e-162	0.736943	0.422	0.036	1.78791e-158	ECs liver sinusoidal
ENSGALG00000048674	7.31282e-130	0.736119	0.471	0.062	1.07959e-125	ECs liver sinusoidal
NRK	5.10197e-70	0.732669	0.545	0.144	7.53204e-66	ECs liver sinusoidal
MBNL3	5.59782e-45	0.729842	0.77	0.427	8.26406e-41	ECs liver sinusoidal
ENSGALG00000011450	0	0.726864	0.385	0.008	0	ECs liver sinusoidal
FLT1	2.98298e-160	0.725395	0.422	0.037	4.40377e-156	ECs liver sinusoidal
RPL38	6.42725e-49	0.7224	0.98	0.833	9.48855e-45	ECs liver sinusoidal
CPE	7.49886e-62	0.718702	0.84	0.333	1.10706e-57	ECs liver sinusoidal
RARRES2	6.9183e-51	0.718491	0.82	0.439	1.02135e-46	ECs liver sinusoidal
HES4	1.63587e-34	0.715533	0.439	0.161	2.41504e-30	ECs liver sinusoidal
DUSP1	1.7493e-31	0.711781	0.627	0.295	2.58249e-27	ECs liver sinusoidal
RAB11B	8.07057e-46	0.709337	0.77	0.426	1.19146e-41	ECs liver sinusoidal
ABHD17B	2.73986e-102	0.709099	0.492	0.087	4.04486e-98	ECs liver sinusoidal
ENSGALG00000002012	3.82468e-188	0.707358	0.484	0.041	5.64638e-184	ECs liver sinusoidal
ND3	9.70572e-43	0.705828	0.984	0.786	1.43286e-38	ECs liver sinusoidal
SNX5	5.17559e-58	0.704335	0.541	0.175	7.64072e-54	ECs liver sinusoidal
ATP6V1G1	8.40061e-39	0.703992	0.787	0.527	1.24018e-34	ECs liver sinusoidal
CD47	8.73826e-41	0.691869	0.754	0.425	1.29003e-36	ECs liver sinusoidal
ARHGDIA	7.98344e-46	0.688726	0.799	0.466	1.1786e-41	ECs liver sinusoidal
GRTP1	1.25328e-108	0.678332	0.377	0.047	1.85021e-104	ECs liver sinusoidal
RPL36	2.25175e-39	0.67277	0.943	0.737	3.32425e-35	ECs liver sinusoidal
C1orf21	1.01058e-53	0.67125	0.549	0.182	1.49192e-49	ECs liver sinusoidal
PDLIM1	1.06999e-71	0.67112	0.619	0.175	1.57963e-67	ECs liver sinusoidal
PLXND1	1.14535e-106	0.666521	0.439	0.063	1.69089e-102	ECs liver sinusoidal
TMSB4X	2.49296e-51	0.663688	1	0.742	3.68036e-47	ECs liver sinusoidal
NOS3	8.76965e-175	0.663277	0.393	0.028	1.29466e-170	ECs liver sinusoidal
LY6E	3.60016e-42	0.659285	0.73	0.353	5.31492e-38	ECs liver sinusoidal
RCSD1	5.23316e-52	0.656595	0.533	0.163	7.72572e-48	ECs liver sinusoidal
NDUFAB1	9.47742e-44	0.656277	0.844	0.583	1.39915e-39	ECs liver sinusoidal
ENSGALG00000030086	1.8584e-48	0.655667	0.918	0.6	2.74355e-44	ECs liver sinusoidal
PTBP1	1.1427e-37	0.654903	0.844	0.562	1.68697e-33	ECs liver sinusoidal
FHL1	1.9055e-118	0.654888	0.279	0.021	2.81309e-114	ECs liver sinusoidal
ITSN1	9.78342e-37	0.654586	0.697	0.36	1.44433e-32	ECs liver sinusoidal
NME2	3.62418e-59	0.654577	0.992	0.737	5.35037e-55	ECs liver sinusoidal
ENSGALG00000052896	1.28518e-59	0.65115	0.533	0.163	1.8973e-55	ECs liver sinusoidal
GALK2	8.43717e-43	0.651121	0.369	0.104	1.24558e-38	ECs liver sinusoidal
SPTLC2	7.92658e-64	0.650404	0.451	0.112	1.1702e-59	ECs liver sinusoidal
RPS21	4.77631e-45	0.646657	0.984	0.821	7.05126e-41	ECs liver sinusoidal
MT-CO1	5.11548e-52	0.644974	0.992	0.891	7.55198e-48	ECs liver sinusoidal
NPM1	6.03013e-46	0.643886	0.975	0.677	8.90228e-42	ECs liver sinusoidal
NOV	2.52382e-36	0.641935	0.402	0.127	3.72592e-32	ECs liver sinusoidal
HM13	1.3788e-37	0.639762	0.754	0.453	2.03553e-33	ECs liver sinusoidal
CCDC88C	4.77132e-56	0.639459	0.447	0.117	7.0439e-52	ECs liver sinusoidal
BLMH	1.32129e-33	0.637493	0.574	0.281	1.95062e-29	ECs liver sinusoidal
INCENP	4.59274e-27	0.636281	0.414	0.164	6.78026e-23	ECs liver sinusoidal
S100A13	4.51113e-209	0.636136	0.402	0.024	6.65978e-205	ECs liver sinusoidal
COLEC12	3.96064e-50	0.63522	0.709	0.286	5.8471e-46	ECs liver sinusoidal
CD81	1.18308e-42	0.634083	0.898	0.525	1.74658e-38	ECs liver sinusoidal
SHROOM4	5.48226e-71	0.63007	0.512	0.127	8.09345e-67	ECs liver sinusoidal
MT-ND2	2.43549e-48	0.62933	0.967	0.738	3.59551e-44	ECs liver sinusoidal
DENND2A	1.328e-45	0.628913	0.529	0.183	1.96053e-41	ECs liver sinusoidal
KIAA0513	5.1627e-71	0.62767	0.43	0.089	7.6217e-67	ECs liver sinusoidal
HMGB1	1.08953e-38	0.626371	0.934	0.689	1.60847e-34	ECs liver sinusoidal
STK17A	4.43026e-215	0.624119	0.357	0.017	6.5404e-211	ECs liver sinusoidal
RHOA	4.14101e-49	0.623782	0.984	0.779	6.11337e-45	ECs liver sinusoidal
TIMM10	5.50303e-35	0.623782	0.652	0.315	8.12413e-31	ECs liver sinusoidal
SNX2	3.28987e-33	0.623181	0.627	0.333	4.85683e-29	ECs liver sinusoidal
SNRPE	2.44705e-38	0.622895	0.865	0.606	3.61258e-34	ECs liver sinusoidal
UQCRHL	9.53243e-45	0.621258	0.914	0.713	1.40727e-40	ECs liver sinusoidal
F2RL2	1.43558e-100	0.620863	0.398	0.056	2.11934e-96	ECs liver sinusoidal
RPL36AL	9.46158e-38	0.6206	0.98	0.841	1.39681e-33	ECs liver sinusoidal
RPL35A	6.28747e-56	0.6169	0.996	0.9	9.28219e-52	ECs liver sinusoidal
SLC35A1	3.32705e-42	0.614223	0.43	0.138	4.91173e-38	ECs liver sinusoidal
CALM1	2.21087e-49	0.612622	0.992	0.763	3.26391e-45	ECs liver sinusoidal
KLF2	3.74981e-43	0.612509	0.381	0.103	5.53585e-39	ECs liver sinusoidal
UHRF1	1.32246e-23	0.610543	0.525	0.255	1.95235e-19	ECs liver sinusoidal
STEAP4	1.10136e-231	0.610293	0.209	0.002	1.62594e-227	ECs liver sinusoidal
C14orf2	5.33421e-30	0.609845	0.734	0.433	7.87489e-26	ECs liver sinusoidal
GPRC5C	1.42935e-66	0.607965	0.418	0.091	2.11016e-62	ECs liver sinusoidal
SNRPD1	1.48838e-41	0.607519	0.893	0.582	2.1973e-37	ECs liver sinusoidal
COX7C	5.26424e-37	0.607348	0.91	0.644	7.77159e-33	ECs liver sinusoidal
KANK3	9.44177e-45	0.606525	0.566	0.209	1.39389e-40	ECs liver sinusoidal
CAPN11	1.62018e-44	0.606286	0.553	0.207	2.39187e-40	ECs liver sinusoidal
ND4	3.43176e-43	0.603556	0.971	0.794	5.06631e-39	ECs liver sinusoidal
AP2M1	3.14253e-32	0.603141	0.77	0.539	4.63932e-28	ECs liver sinusoidal
LMNB1	8.44181e-50	0.602184	0.492	0.158	1.24626e-45	ECs liver sinusoidal
RPS23	1.27988e-41	0.600765	0.988	0.943	1.88948e-37	ECs liver sinusoidal
ENSGALG00000053371	1.66002e-36	0.600362	0.754	0.376	2.45069e-32	ECs liver sinusoidal
IL1RL1	1.50315e-45	0.599627	0.328	0.075	2.2191e-41	ECs liver sinusoidal
CALM2	4.43361e-43	0.598994	0.955	0.638	6.54534e-39	ECs liver sinusoidal
ACTB	3.17928e-44	0.594208	0.996	0.764	4.69357e-40	ECs liver sinusoidal
SNAP23	4.50693e-52	0.592902	0.488	0.151	6.65359e-48	ECs liver sinusoidal
CLTA	4.55516e-34	0.592826	0.77	0.481	6.72478e-30	ECs liver sinusoidal
CLTC	1.32562e-32	0.591425	0.68	0.395	1.95702e-28	ECs liver sinusoidal
ND1	4.38906e-50	0.589652	0.98	0.836	6.47957e-46	ECs liver sinusoidal
SLIRP	2.32119e-26	0.588602	0.656	0.398	3.42677e-22	ECs liver sinusoidal
NPL	4.65599e-91	0.587587	0.393	0.059	6.87363e-87	ECs liver sinusoidal
HOXA5	1.94601e-32	0.585421	0.557	0.25	2.87289e-28	ECs liver sinusoidal
CLIC2	4.23338e-57	0.583311	0.537	0.161	6.24973e-53	ECs liver sinusoidal
SLC12A7	3.35422e-67	0.583	0.426	0.094	4.95184e-63	ECs liver sinusoidal
RPS27	5.74934e-52	0.582541	0.992	0.916	8.48775e-48	ECs liver sinusoidal
SEMA6A	1.21184e-64	0.580568	0.447	0.104	1.78904e-60	ECs liver sinusoidal
HS6ST1	1.21126e-30	0.580127	0.598	0.292	1.78818e-26	ECs liver sinusoidal
PRELID1	8.79787e-35	0.576676	0.844	0.628	1.29883e-30	ECs liver sinusoidal
PALM	6.12524e-64	0.574356	0.398	0.085	9.04269e-60	ECs liver sinusoidal
ENSGALG00000036916	5.82604e-155	0.574213	0.32	0.02	8.60099e-151	ECs liver sinusoidal
CYTB	3.45362e-43	0.573952	0.984	0.849	5.09857e-39	ECs liver sinusoidal
BTG1	4.28116e-30	0.57054	0.832	0.632	6.32028e-26	ECs liver sinusoidal
PLA2R1	1.6451e-40	0.569572	0.475	0.17	2.42867e-36	ECs liver sinusoidal
UPP1	1.01892e-126	0.569195	0.324	0.028	1.50424e-122	ECs liver sinusoidal
TNFAIP1	1.6592e-42	0.569073	0.48	0.167	2.44947e-38	ECs liver sinusoidal
ERG	1.26676e-85	0.568806	0.381	0.059	1.87012e-81	ECs liver sinusoidal
CNN3	8.04074e-33	0.566678	0.693	0.355	1.18705e-28	ECs liver sinusoidal
ACER3	1.60516e-41	0.565024	0.385	0.112	2.36969e-37	ECs liver sinusoidal
PNRC1	5.99466e-32	0.563359	0.951	0.892	8.84992e-28	ECs liver sinusoidal
ENSGALG00000050946	7.56745e-184	0.5618	0.246	0.008	1.11718e-179	ECs liver sinusoidal
ADAM10	3.19978e-27	0.56111	0.676	0.422	4.72384e-23	ECs liver sinusoidal
IL1R1	2.05602e-95	0.560982	0.352	0.045	3.03531e-91	ECs liver sinusoidal
PFDN1	1.12636e-30	0.560845	0.676	0.372	1.66285e-26	ECs liver sinusoidal
ENSGALG00000045584	1.11405e-27	0.558468	0.545	0.267	1.64468e-23	ECs liver sinusoidal
SOX17	7.49962e-113	0.55818	0.258	0.019	1.10717e-108	ECs liver sinusoidal
RPS19	4.5209e-65	0.557843	1	0.976	6.6742e-61	ECs liver sinusoidal
PRCP	4.65958e-72	0.556207	0.484	0.106	6.87894e-68	ECs liver sinusoidal
RPS29	1.02913e-39	0.555557	0.988	0.866	1.5193e-35	ECs liver sinusoidal
UBA52	5.57013e-48	0.554599	0.984	0.936	8.22318e-44	ECs liver sinusoidal
ELOVL7	4.84371e-119	0.551767	0.373	0.041	7.15077e-115	ECs liver sinusoidal
ATP5I	3.12594e-28	0.549606	0.852	0.594	4.61482e-24	ECs liver sinusoidal
ENSGALG00000015077	1.62741e-56	0.549543	0.361	0.077	2.40255e-52	ECs liver sinusoidal
RGL1	1.12114e-37	0.54903	0.48	0.175	1.65514e-33	ECs liver sinusoidal
TGM2	6.58719e-20	0.546516	0.496	0.265	9.72467e-16	ECs liver sinusoidal
CLDN5	1.90992e-141	0.546008	0.328	0.024	2.81962e-137	ECs liver sinusoidal
AK1	1.19101e-28	0.544533	0.578	0.283	1.75829e-24	ECs liver sinusoidal
APC	5.66217e-30	0.54256	0.496	0.216	8.35906e-26	ECs liver sinusoidal
ENSGALG00000052514	9.84245e-44	0.542094	0.422	0.126	1.45304e-39	ECs liver sinusoidal
MYO1C	2.16038e-77	0.541726	0.328	0.049	3.18937e-73	ECs liver sinusoidal
TMEM268	5.37825e-124	0.539506	0.357	0.035	7.9399e-120	ECs liver sinusoidal
APLP2	3.78546e-27	0.538457	0.701	0.437	5.58848e-23	ECs liver sinusoidal
RPS26	2.40515e-49	0.537248	0.996	0.958	3.55072e-45	ECs liver sinusoidal
GYPC	1.4428e-38	0.536793	0.439	0.15	2.13001e-34	ECs liver sinusoidal
TM4SF18	2.65791e-109	0.535963	0.381	0.045	3.92387e-105	ECs liver sinusoidal
PPFIBP1	6.06792e-35	0.535119	0.672	0.322	8.95807e-31	ECs liver sinusoidal
THOC7	5.22055e-27	0.534559	0.779	0.539	7.7071e-23	ECs liver sinusoidal
ENSGALG00000039468	9.41148e-67	0.534326	0.336	0.058	1.38942e-62	ECs liver sinusoidal
NCL	8.76929e-34	0.533697	0.955	0.694	1.29461e-29	ECs liver sinusoidal
ENSGALG00000006899	3.29358e-27	0.533544	0.857	0.631	4.86232e-23	ECs liver sinusoidal
ENSGALG00000016251	8.68641e-58	0.533433	0.434	0.107	1.28238e-53	ECs liver sinusoidal
PFDN6	5.76781e-26	0.532134	0.775	0.522	8.51502e-22	ECs liver sinusoidal
NINJ1	9.19442e-64	0.529659	0.381	0.077	1.35737e-59	ECs liver sinusoidal
RAB5C	1.04225e-28	0.528826	0.705	0.437	1.53867e-24	ECs liver sinusoidal
DSTN	4.37617e-38	0.528156	0.963	0.767	6.46055e-34	ECs liver sinusoidal
NPM3	3.04448e-27	0.527751	0.41	0.157	4.49457e-23	ECs liver sinusoidal
PSMB4	2.20782e-29	0.526532	0.877	0.666	3.25941e-25	ECs liver sinusoidal
RPS28	7.5732e-38	0.526315	1	0.872	1.11803e-33	ECs liver sinusoidal
RPSAP58	3.91927e-54	0.526234	1	0.96	5.78602e-50	ECs liver sinusoidal
DDX5	9.45784e-33	0.52571	0.914	0.699	1.39626e-28	ECs liver sinusoidal
SNRPD3	2.62464e-25	0.524497	0.779	0.572	3.87476e-21	ECs liver sinusoidal
LPAR6	5.22062e-56	0.524397	0.34	0.069	7.7072e-52	ECs liver sinusoidal
RPS15	7.89598e-54	0.524146	1	0.961	1.16568e-49	ECs liver sinusoidal
RPL31	3.27523e-39	0.523895	0.992	0.877	4.83522e-35	ECs liver sinusoidal
ENSGALG00000003313	4.01487e-76	0.523465	0.352	0.057	5.92716e-72	ECs liver sinusoidal
PGLS	1.92617e-31	0.519842	0.824	0.58	2.8436e-27	ECs liver sinusoidal
HMCES	6.90273e-24	0.519829	0.52	0.27	1.01905e-19	ECs liver sinusoidal
RHOB	5.72692e-19	0.517242	0.529	0.28	8.45466e-15	ECs liver sinusoidal
YAF2	1.37296e-21	0.51567	0.578	0.351	2.0269e-17	ECs liver sinusoidal
ZNF704	3.29542e-35	0.514751	0.525	0.217	4.86503e-31	ECs liver sinusoidal
ATP6	5.32697e-37	0.514623	0.996	0.91	7.8642e-33	ECs liver sinusoidal
RPLP2	3.13516e-48	0.513158	0.996	0.968	4.62843e-44	ECs liver sinusoidal
CA8	1.54124e-95	0.513109	0.275	0.027	2.27534e-91	ECs liver sinusoidal
ENSGALG00000050752	6.2394e-43	0.51268	0.381	0.106	9.21122e-39	ECs liver sinusoidal
TMED5	1.47229e-25	0.512281	0.701	0.433	2.17354e-21	ECs liver sinusoidal
GRN	3.80313e-30	0.511699	0.713	0.429	5.61457e-26	ECs liver sinusoidal
ENSGALG00000038672	3.04391e-30	0.510854	0.906	0.732	4.49372e-26	ECs liver sinusoidal
C20H20ORF24	5.30266e-25	0.510223	0.586	0.319	7.82832e-21	ECs liver sinusoidal
UGT8	7.16761e-196	0.509882	0.303	0.013	1.05815e-191	ECs liver sinusoidal
COX5A	9.84879e-39	0.509341	0.939	0.676	1.45398e-34	ECs liver sinusoidal
RPL23	4.79225e-48	0.508747	1	0.969	7.0748e-44	ECs liver sinusoidal
TESC	4.0888e-100	0.508637	0.545	0.103	6.03629e-96	ECs liver sinusoidal
TPP1	4.55201e-27	0.50761	0.705	0.451	6.72013e-23	ECs liver sinusoidal
ATP5G3	4.16118e-35	0.506011	0.959	0.691	6.14316e-31	ECs liver sinusoidal
YWHAQ	2.77884e-28	0.505848	0.877	0.631	4.10241e-24	ECs liver sinusoidal
AHR	1.53297e-38	0.505641	0.406	0.127	2.26312e-34	ECs liver sinusoidal
ACTR6	2.67012e-22	0.50525	0.529	0.285	3.9419e-18	ECs liver sinusoidal
CD151	4.84682e-45	0.502634	0.414	0.118	7.15535e-41	ECs liver sinusoidal
MAPK4	7.38703e-25	0.501883	0.664	0.372	1.09055e-20	ECs liver sinusoidal
TIMM8A	3.59819e-30	0.498976	0.602	0.311	5.31201e-26	ECs liver sinusoidal
ROMO1	7.28213e-16	0.498472	0.57	0.348	1.07506e-11	ECs liver sinusoidal
YWHAZ	1.8506e-23	0.495635	0.791	0.527	2.73204e-19	ECs liver sinusoidal
TIMM13	7.66106e-29	0.494803	0.762	0.461	1.131e-24	ECs liver sinusoidal
PLAC8L1	1.29794e-196	0.493604	0.23	0.005	1.91615e-192	ECs liver sinusoidal
FGD5	6.43912e-88	0.493086	0.299	0.035	9.50607e-84	ECs liver sinusoidal
PPIA	1.24797e-30	0.492404	0.996	0.77	1.84238e-26	ECs liver sinusoidal
NUDT14	2.13586e-37	0.491652	0.41	0.134	3.15318e-33	ECs liver sinusoidal
BOK	1.71462e-20	0.4916	0.328	0.13	2.53129e-16	ECs liver sinusoidal
ARPC3	1.0763e-25	0.490833	0.75	0.495	1.58894e-21	ECs liver sinusoidal
SNRPN	1.67569e-22	0.490216	0.738	0.466	2.47382e-18	ECs liver sinusoidal
RPS2	1.76157e-41	0.490165	0.996	0.97	2.6006e-37	ECs liver sinusoidal
CCT5	2.02315e-23	0.489111	0.787	0.521	2.98677e-19	ECs liver sinusoidal
EPHB1	3.54077e-38	0.487742	0.398	0.121	5.22724e-34	ECs liver sinusoidal
SEPT2L	5.14726e-28	0.486075	0.791	0.506	7.59889e-24	ECs liver sinusoidal
NR5A2	3.06307e-108	0.485494	0.283	0.025	4.52201e-104	ECs liver sinusoidal
MRPS21	7.66293e-25	0.484362	0.709	0.45	1.13128e-20	ECs liver sinusoidal
NOP56	6.64828e-22	0.483617	0.668	0.416	9.81486e-18	ECs liver sinusoidal
TNS1	1.21202e-23	0.482725	0.598	0.322	1.7893e-19	ECs liver sinusoidal
SNU13	5.13639e-25	0.48245	0.791	0.58	7.58286e-21	ECs liver sinusoidal
CAPZA1	2.53885e-23	0.481775	0.668	0.401	3.74811e-19	ECs liver sinusoidal
IGFBP2	1.09579e-34	0.478709	0.406	0.132	1.61772e-30	ECs liver sinusoidal
INPP5A	7.18374e-35	0.478678	0.492	0.191	1.06054e-30	ECs liver sinusoidal
CDC42BPB	3.4097e-25	0.47799	0.623	0.342	5.03373e-21	ECs liver sinusoidal
CD2AP	9.29935e-32	0.477972	0.434	0.165	1.37286e-27	ECs liver sinusoidal
RNF13	1.84183e-17	0.477738	0.648	0.443	2.7191e-13	ECs liver sinusoidal
TPM3	1.02386e-25	0.477614	0.828	0.579	1.51153e-21	ECs liver sinusoidal
NDUFA4	2.53498e-35	0.477398	0.934	0.751	3.74238e-31	ECs liver sinusoidal
ACOT7	1.31715e-36	0.477235	0.377	0.119	1.94451e-32	ECs liver sinusoidal
LAMTOR2	1.34325e-27	0.477	0.893	0.721	1.98304e-23	ECs liver sinusoidal
RPL12	3.80352e-34	0.476695	0.992	0.879	5.61513e-30	ECs liver sinusoidal
ITM2A	1.89974e-34	0.475774	0.939	0.852	2.80459e-30	ECs liver sinusoidal
UACA	3.47775e-27	0.475315	0.348	0.119	5.1342e-23	ECs liver sinusoidal
CTSV	8.07839e-11	0.470613	0.635	0.478	1.19261e-06	ECs liver sinusoidal
WFDC1	7.23472e-42	0.47011	0.279	0.061	1.06806e-37	ECs liver sinusoidal
RPL35	3.2564e-39	0.470054	0.992	0.931	4.80742e-35	ECs liver sinusoidal
RPS13	1.93799e-48	0.469774	0.996	0.96	2.86105e-44	ECs liver sinusoidal
ND5	3.16293e-34	0.46961	0.988	0.822	4.66944e-30	ECs liver sinusoidal
RAB3IL1	2.04906e-19	0.468326	0.471	0.252	3.02502e-15	ECs liver sinusoidal
ENSGALG00000023546	1.13979e-39	0.468065	0.377	0.11	1.68267e-35	ECs liver sinusoidal
CCT7	5.10188e-20	0.467875	0.697	0.463	7.5319e-16	ECs liver sinusoidal
IPO7	8.7478e-22	0.46751	0.684	0.438	1.29144e-17	ECs liver sinusoidal
EMID1	4.74331e-109	0.466485	0.32	0.032	7.00255e-105	ECs liver sinusoidal
ABCD4	4.49031e-28	0.46597	0.279	0.085	6.62905e-24	ECs liver sinusoidal
ATOX1	1.16535e-25	0.465927	0.799	0.55	1.72041e-21	ECs liver sinusoidal
TSPAN12	8.62396e-46	0.465392	0.332	0.079	1.27316e-41	ECs liver sinusoidal
TMEM258	1.35038e-23	0.465128	0.75	0.518	1.99357e-19	ECs liver sinusoidal
NR2F2	9.93687e-26	0.464569	0.799	0.439	1.46698e-21	ECs liver sinusoidal
FNBP1	7.8034e-23	0.464106	0.352	0.142	1.15202e-18	ECs liver sinusoidal
DHX37	7.42519e-27	0.463962	0.484	0.219	1.09618e-22	ECs liver sinusoidal
PFKP	4.41499e-23	0.463218	0.5	0.25	6.51785e-19	ECs liver sinusoidal
RAN	1.82991e-23	0.462576	0.832	0.603	2.7015e-19	ECs liver sinusoidal
RAB2A	3.47432e-25	0.46205	0.75	0.505	5.12913e-21	ECs liver sinusoidal
PELO	4.51391e-19	0.461685	0.504	0.273	6.66389e-15	ECs liver sinusoidal
CTTN	2.56895e-20	0.460793	0.602	0.375	3.79255e-16	ECs liver sinusoidal
SNRPF	1.80217e-18	0.460513	0.66	0.429	2.66054e-14	ECs liver sinusoidal
PECAM1	9.71116e-35	0.459477	0.463	0.168	1.43366e-30	ECs liver sinusoidal
GNG5	1.02037e-26	0.458695	0.869	0.658	1.50637e-22	ECs liver sinusoidal
NDUFA8	6.39974e-23	0.458306	0.77	0.57	9.44793e-19	ECs liver sinusoidal
ENSGALG00000047244	7.73613e-240	0.45815	0.217	0.002	1.14208e-235	ECs liver sinusoidal
COII	9.1922e-31	0.458097	0.996	0.912	1.35704e-26	ECs liver sinusoidal
ATP5A1Z	5.52331e-27	0.457683	0.873	0.611	8.15406e-23	ECs liver sinusoidal
SH3BGRL3	4.22167e-29	0.457267	0.725	0.422	6.23246e-25	ECs liver sinusoidal
ENSGALG00000035994	9.30883e-36	0.455893	0.295	0.076	1.37426e-31	ECs liver sinusoidal
ZNF521	7.70504e-29	0.454797	0.459	0.188	1.13749e-24	ECs liver sinusoidal
ENSGALG00000043088	1.20585e-124	0.454548	0.275	0.019	1.78019e-120	ECs liver sinusoidal
FOXO1	1.08997e-59	0.454091	0.303	0.052	1.60912e-55	ECs liver sinusoidal
SNRPGP15	2.12569e-24	0.453239	0.803	0.521	3.13815e-20	ECs liver sinusoidal
TOMM6	6.08398e-22	0.453094	0.803	0.574	8.98178e-18	ECs liver sinusoidal
NNF1	1.03502e-26	0.451644	0.734	0.443	1.528e-22	ECs liver sinusoidal
ADGRL4	9.71842e-87	0.451487	0.234	0.021	1.43473e-82	ECs liver sinusoidal
PACSIN2	6.20501e-25	0.451487	0.529	0.262	9.16045e-21	ECs liver sinusoidal
PSMA6	2.20164e-26	0.451336	0.877	0.73	3.25028e-22	ECs liver sinusoidal
ENSGALG00000003348	1.02375e-18	0.451213	0.713	0.506	1.51137e-14	ECs liver sinusoidal
CHD7	1.07417e-27	0.45119	0.443	0.174	1.5858e-23	ECs liver sinusoidal
CD9	1.38732e-49	0.45109	0.373	0.088	2.04811e-45	ECs liver sinusoidal
RPS25	2.34691e-36	0.447736	0.984	0.915	3.46475e-32	ECs liver sinusoidal
PHB	1.68168e-16	0.447592	0.643	0.457	2.48267e-12	ECs liver sinusoidal
POR	5.58319e-31	0.447201	0.398	0.142	8.24246e-27	ECs liver sinusoidal
RANBP1	1.05223e-16	0.446234	0.615	0.396	1.55341e-12	ECs liver sinusoidal
PTTG1IP	3.50065e-18	0.44618	0.459	0.236	5.168e-14	ECs liver sinusoidal
ARPP19	2.55801e-23	0.44563	0.73	0.496	3.7764e-19	ECs liver sinusoidal
PTPRB	1.42603e-116	0.445441	0.275	0.021	2.10524e-112	ECs liver sinusoidal
COL13A1	2.80521e-54	0.444949	0.246	0.038	4.14134e-50	ECs liver sinusoidal
COPS9	1.17669e-20	0.444917	0.57	0.329	1.73715e-16	ECs liver sinusoidal
COX17	3.29141e-19	0.443681	0.635	0.427	4.85911e-15	ECs liver sinusoidal
C1D	7.69768e-21	0.443668	0.533	0.296	1.13641e-16	ECs liver sinusoidal
PREX2	9.82681e-36	0.443537	0.32	0.087	1.45073e-31	ECs liver sinusoidal
MEA1	7.64856e-20	0.442523	0.516	0.289	1.12916e-15	ECs liver sinusoidal
TXNDC5	3.90052e-13	0.441944	0.512	0.334	5.75834e-09	ECs liver sinusoidal
DBI	2.66482e-29	0.441013	0.828	0.52	3.93408e-25	ECs liver sinusoidal
RPL39L	2.64637e-36	0.441	0.996	0.936	3.90683e-32	ECs liver sinusoidal
S1PR1	1.05766e-46	0.440958	0.34	0.079	1.56143e-42	ECs liver sinusoidal
RAB1B	7.42482e-24	0.43821	0.885	0.664	1.09613e-19	ECs liver sinusoidal
IL13RA2	4.87585e-69	0.438157	0.344	0.057	7.19821e-65	ECs liver sinusoidal
PLSCR1	2.29398e-47	0.437938	0.32	0.069	3.38661e-43	ECs liver sinusoidal
TFPI2	2.2531e-28	0.43684	0.299	0.088	3.32626e-24	ECs liver sinusoidal
CR1L	1.32058e-38	0.436542	0.324	0.085	1.94958e-34	ECs liver sinusoidal
TNFRSF1A	6.98701e-37	0.435909	0.307	0.08	1.03149e-32	ECs liver sinusoidal
SUB1	3.39036e-24	0.43575	0.762	0.502	5.00519e-20	ECs liver sinusoidal
DYL1	5.83675e-22	0.43549	0.885	0.638	8.6168e-18	ECs liver sinusoidal
BLVRA	1.64901e-38	0.435219	0.324	0.088	2.43443e-34	ECs liver sinusoidal
DUSP6	2.17145e-68	0.434937	0.291	0.043	3.20571e-64	ECs liver sinusoidal
PDLIM5	4.34842e-47	0.434676	0.307	0.065	6.41957e-43	ECs liver sinusoidal
RPS27A	1.30974e-42	0.434491	1	0.985	1.93357e-38	ECs liver sinusoidal
MEF2D	5.83238e-30	0.432733	0.393	0.143	8.61034e-26	ECs liver sinusoidal
COX6C	6.04826e-22	0.432597	0.877	0.639	8.92905e-18	ECs liver sinusoidal
HOXA4	3.60023e-20	0.432513	0.385	0.169	5.31501e-16	ECs liver sinusoidal
IPO11	2.35683e-36	0.431927	0.34	0.098	3.47939e-32	ECs liver sinusoidal
LBR	1.68122e-14	0.431859	0.652	0.459	2.48199e-10	ECs liver sinusoidal
ENSGALG00000051431	3.48836e-33	0.431743	1	0.959	5.14987e-29	ECs liver sinusoidal
NAP1L1	6.89845e-24	0.43053	0.889	0.639	1.01842e-19	ECs liver sinusoidal
MCTS1	6.91984e-19	0.430235	0.643	0.442	1.02158e-14	ECs liver sinusoidal
PGRMC1	3.01855e-27	0.429322	0.652	0.35	4.45629e-23	ECs liver sinusoidal
ABRACL	7.89415e-23	0.428805	0.492	0.241	1.16541e-18	ECs liver sinusoidal
CREM	8.19892e-26	0.428796	0.336	0.119	1.21041e-21	ECs liver sinusoidal
RPL27A	3.89015e-32	0.427821	0.984	0.932	5.74302e-28	ECs liver sinusoidal
EIF4G2	9.75001e-23	0.427429	0.918	0.655	1.43939e-18	ECs liver sinusoidal
ARHGAP26	2.25886e-32	0.427293	0.316	0.093	3.33475e-28	ECs liver sinusoidal
PPP1R13B	7.72638e-48	0.42666	0.295	0.061	1.14065e-43	ECs liver sinusoidal
NDUFA13	7.69532e-22	0.425921	0.799	0.578	1.13606e-17	ECs liver sinusoidal
EXOC3L1	1.17193e-56	0.425891	0.332	0.065	1.73011e-52	ECs liver sinusoidal
PLAC8	9.97377e-83	0.42587	0.324	0.042	1.47243e-78	ECs liver sinusoidal
HDLBP	5.82053e-20	0.42335	0.713	0.506	8.59285e-16	ECs liver sinusoidal
ENSGALG00000021692	2.54001e-24	0.423191	0.852	0.624	3.74982e-20	ECs liver sinusoidal
SORBS2	1.63079e-68	0.423133	0.225	0.025	2.40754e-64	ECs liver sinusoidal
MECOM	8.24423e-29	0.422751	0.246	0.064	1.2171e-24	ECs liver sinusoidal
ARHGEF12	2.86503e-23	0.42261	0.602	0.338	4.22964e-19	ECs liver sinusoidal
HTD2	2.36705e-21	0.422005	0.475	0.247	3.49447e-17	ECs liver sinusoidal
RAP1B	9.25919e-24	0.421995	0.66	0.407	1.36693e-19	ECs liver sinusoidal
TMEM241	1.69436e-21	0.421861	0.373	0.158	2.50138e-17	ECs liver sinusoidal
URM1	2.39544e-23	0.421063	0.848	0.665	3.53639e-19	ECs liver sinusoidal
TMEM223	8.40874e-18	0.420952	0.557	0.344	1.24138e-13	ECs liver sinusoidal
ENSGALG00000041422	1.01009e-16	0.420657	0.578	0.358	1.4912e-12	ECs liver sinusoidal
TBC1D4	2.84009e-59	0.420654	0.307	0.054	4.19283e-55	ECs liver sinusoidal
RPL22L1	1.69611e-21	0.420003	0.902	0.678	2.50396e-17	ECs liver sinusoidal
RPL14	2.82425e-30	0.419764	0.984	0.918	4.16945e-26	ECs liver sinusoidal
ENSGALG00000001483	1.15737e-27	0.4192	0.385	0.141	1.70862e-23	ECs liver sinusoidal
RPS14	1.60287e-38	0.418897	0.992	0.966	2.36632e-34	ECs liver sinusoidal
ACVRL1	2.92895e-32	0.418658	0.348	0.106	4.32401e-28	ECs liver sinusoidal
GLO1	8.37989e-18	0.418161	0.77	0.545	1.23712e-13	ECs liver sinusoidal
ENSGALG00000042254	4.69341e-22	0.417909	0.475	0.235	6.92888e-18	ECs liver sinusoidal
MANF	4.62791e-17	0.417627	0.68	0.463	6.83218e-13	ECs liver sinusoidal
MYL12A	1.69726e-19	0.417492	0.881	0.701	2.50567e-15	ECs liver sinusoidal
LRRC8A	2.04806e-54	0.416204	0.287	0.052	3.02355e-50	ECs liver sinusoidal
JUP	2.0448e-17	0.415761	0.414	0.206	3.01874e-13	ECs liver sinusoidal
ETS2	1.05987e-44	0.414628	0.283	0.058	1.56469e-40	ECs liver sinusoidal
COMMD1	1.05591e-20	0.414359	0.668	0.434	1.55884e-16	ECs liver sinusoidal
NOVA1	2.71173e-33	0.412852	0.32	0.092	4.00333e-29	ECs liver sinusoidal
PGAM1	3.27978e-20	0.412675	0.701	0.476	4.84194e-16	ECs liver sinusoidal
MAPRE1	5.29604e-19	0.412265	0.82	0.66	7.81854e-15	ECs liver sinusoidal
ATP6V0C	1.85316e-25	0.410787	0.873	0.676	2.73582e-21	ECs liver sinusoidal
ENSGALG00000054443	1.24329e-23	0.409558	0.488	0.239	1.83547e-19	ECs liver sinusoidal
HSBP1	1.10058e-18	0.40938	0.775	0.595	1.62479e-14	ECs liver sinusoidal
SFT2D1	2.86891e-16	0.408527	0.553	0.364	4.23537e-12	ECs liver sinusoidal
NUDT21	7.97175e-16	0.407621	0.594	0.394	1.17687e-11	ECs liver sinusoidal
MYO7A	8.40594e-127	0.406906	0.238	0.013	1.24097e-122	ECs liver sinusoidal
LTA4H	3.78661e-26	0.406699	0.455	0.198	5.59018e-22	ECs liver sinusoidal
MSN	5.1829e-19	0.405971	0.734	0.469	7.65152e-15	ECs liver sinusoidal
OAZ2	6.0594e-15	0.405865	0.582	0.38	8.9455e-11	ECs liver sinusoidal
PPP2R2A	1.15556e-17	0.405427	0.5	0.278	1.70595e-13	ECs liver sinusoidal
ENSGALG00000046914	1.98209e-35	0.405056	0.225	0.047	2.92616e-31	ECs liver sinusoidal
RPL32	2.29897e-33	0.40497	1	0.958	3.39396e-29	ECs liver sinusoidal
ND6	4.28809e-15	0.404082	0.84	0.594	6.3305e-11	ECs liver sinusoidal
H2AFZ	1.63016e-16	0.404064	0.77	0.562	2.40661e-12	ECs liver sinusoidal
SET	3.48375e-20	0.403722	0.906	0.685	5.14305e-16	ECs liver sinusoidal
BCAP31	8.6332e-14	0.403583	0.623	0.441	1.27452e-09	ECs liver sinusoidal
NDUFB2	3.55194e-21	0.403426	0.807	0.601	5.24373e-17	ECs liver sinusoidal
RPS12	3.85199e-27	0.403259	0.992	0.949	5.6867e-23	ECs liver sinusoidal
RPS27L	3.84618e-22	0.403124	0.66	0.389	5.67812e-18	ECs liver sinusoidal
RPL26L1	1.5063e-25	0.40293	0.959	0.863	2.22375e-21	ECs liver sinusoidal
SSB	2.15496e-19	0.402905	0.689	0.461	3.18137e-15	ECs liver sinusoidal
ENSGALG00000037932	9.10933e-18	0.401568	0.434	0.226	1.34481e-13	ECs liver sinusoidal
TOMM7	1.75407e-16	0.401492	0.783	0.587	2.58954e-12	ECs liver sinusoidal
PFDN2	9.1377e-20	0.400464	0.795	0.614	1.349e-15	ECs liver sinusoidal
ACVR1	6.95934e-16	0.399889	0.492	0.285	1.02741e-11	ECs liver sinusoidal
IPO5	2.15593e-15	0.399525	0.537	0.336	3.1828e-11	ECs liver sinusoidal
TSPAN6	1.98115e-24	0.399171	0.627	0.326	2.92477e-20	ECs liver sinusoidal
KPNB1	7.81336e-19	0.398252	0.664	0.424	1.15349e-14	ECs liver sinusoidal
COX3	5.25321e-26	0.398248	0.996	0.938	7.75532e-22	ECs liver sinusoidal
KPNA2	5.08342e-08	0.397282	0.254	0.138	0.000750466	ECs liver sinusoidal
EIF4A2	3.02088e-24	0.396596	0.959	0.796	4.45972e-20	ECs liver sinusoidal
RPLP1	6.66485e-39	0.396253	0.996	0.995	9.83932e-35	ECs liver sinusoidal
ABHD17A	3.51476e-16	0.396178	0.463	0.265	5.18884e-12	ECs liver sinusoidal
PTP4A2	7.58958e-21	0.395809	0.66	0.416	1.12045e-16	ECs liver sinusoidal
HNRNPA3	1.94185e-22	0.394158	0.914	0.666	2.86676e-18	ECs liver sinusoidal
RPL29	4.31268e-27	0.394015	0.98	0.937	6.36681e-23	ECs liver sinusoidal
TPD52L2	2.95455e-18	0.393392	0.463	0.248	4.36181e-14	ECs liver sinusoidal
NDUFB7	3.6604e-21	0.392778	0.811	0.642	5.40385e-17	ECs liver sinusoidal
ENSGALG00000042023	1.53156e-17	0.392365	0.459	0.233	2.26104e-13	ECs liver sinusoidal
GSTM3	6.21962e-21	0.392364	0.844	0.547	9.18202e-17	ECs liver sinusoidal
MDH2	2.09905e-20	0.391956	0.775	0.594	3.09882e-16	ECs liver sinusoidal
GDI1	1.88425e-16	0.391881	0.721	0.494	2.78172e-12	ECs liver sinusoidal
BCL2L10	3.52345e-22	0.391386	0.52	0.262	5.20167e-18	ECs liver sinusoidal
RPL22	5.23764e-27	0.390624	0.988	0.91	7.73233e-23	ECs liver sinusoidal
IL6ST	4.12974e-25	0.390344	0.316	0.107	6.09674e-21	ECs liver sinusoidal
CALCRL	1.51614e-32	0.390189	0.336	0.1	2.23828e-28	ECs liver sinusoidal
SLC16A9	2.7579e-32	0.389193	0.316	0.091	4.07149e-28	ECs liver sinusoidal
GPI	3.13692e-15	0.388927	0.59	0.387	4.63104e-11	ECs liver sinusoidal
HDAC7	1.15034e-19	0.38834	0.357	0.151	1.69825e-15	ECs liver sinusoidal
YWHAE	3.05078e-15	0.388216	0.566	0.354	4.50387e-11	ECs liver sinusoidal
ZNF593	8.49639e-20	0.38808	0.91	0.77	1.25432e-15	ECs liver sinusoidal
NUCB2	1.12694e-13	0.387672	0.643	0.447	1.66371e-09	ECs liver sinusoidal
DLGAP4	7.51827e-18	0.38702	0.529	0.309	1.10992e-13	ECs liver sinusoidal
ENSGALG00000006479	3.13137e-115	0.38686	0.221	0.013	4.62283e-111	ECs liver sinusoidal
TPPP	7.27888e-73	0.386604	0.221	0.023	1.07458e-68	ECs liver sinusoidal
GPATCH4	3.63375e-15	0.386131	0.434	0.238	5.36451e-11	ECs liver sinusoidal
EEF1B2	1.64232e-28	0.385512	0.988	0.941	2.42456e-24	ECs liver sinusoidal
FBLIM1	9.05919e-46	0.385165	0.295	0.062	1.33741e-41	ECs liver sinusoidal
ENSGALG00000043329	3.62402e-24	0.384828	0.967	0.656	5.35014e-20	ECs liver sinusoidal
CYCS	4.42288e-25	0.384256	0.75	0.486	6.52949e-21	ECs liver sinusoidal
SNX17	9.35159e-14	0.384079	0.43	0.246	1.38058e-09	ECs liver sinusoidal
NUDT16L1	2.79214e-16	0.383024	0.799	0.64	4.12204e-12	ECs liver sinusoidal
FAM167B	4.7791e-86	0.382903	0.213	0.017	7.05539e-82	ECs liver sinusoidal
SERINC3	3.3086e-19	0.382805	0.398	0.188	4.88448e-15	ECs liver sinusoidal
ND4L	1.3655e-18	0.381652	0.652	0.406	2.01588e-14	ECs liver sinusoidal
ENSGALG00000007248	6.7257e-34	0.381147	0.242	0.055	9.92915e-30	ECs liver sinusoidal
PSMA3	8.2633e-19	0.380995	0.754	0.548	1.21991e-14	ECs liver sinusoidal
PHLDB2	7.89136e-17	0.38049	0.512	0.285	1.165e-12	ECs liver sinusoidal
RPL24	1.53283e-28	0.377806	0.992	0.953	2.26291e-24	ECs liver sinusoidal
PFDN5	4.35023e-16	0.37772	0.725	0.538	6.42225e-12	ECs liver sinusoidal
RPL37A	3.35313e-31	0.377719	0.988	0.974	4.95023e-27	ECs liver sinusoidal
CHCHD2P9	2.93943e-16	0.377685	0.861	0.694	4.33948e-12	ECs liver sinusoidal
ALDOC	8.76873e-22	0.377678	0.799	0.512	1.29453e-17	ECs liver sinusoidal
MGLL	4.96396e-47	0.377628	0.193	0.027	7.32829e-43	ECs liver sinusoidal
GCC2	2.22526e-14	0.377175	0.451	0.256	3.28516e-10	ECs liver sinusoidal
RPL13	3.40581e-30	0.376696	1	0.959	5.028e-26	ECs liver sinusoidal
SMTN	3.55752e-49	0.376689	0.32	0.068	5.25197e-45	ECs liver sinusoidal
TTYH2	7.896e-15	0.375906	0.279	0.124	1.16569e-10	ECs liver sinusoidal
RNF130	1.01918e-14	0.375865	0.475	0.274	1.50462e-10	ECs liver sinusoidal
RPL10A	1.38431e-22	0.373931	1	0.908	2.04366e-18	ECs liver sinusoidal
RAB27A	2.04046e-23	0.373858	0.352	0.137	3.01234e-19	ECs liver sinusoidal
TALDO1	4.04076e-20	0.373716	0.648	0.4	5.96538e-16	ECs liver sinusoidal
CDC42	5.53783e-15	0.373538	0.738	0.511	8.17551e-11	ECs liver sinusoidal
POMP	2.77133e-15	0.373453	0.721	0.538	4.09132e-11	ECs liver sinusoidal
ADD3	1.17582e-18	0.373246	0.758	0.519	1.73586e-14	ECs liver sinusoidal
Pou5f3	4.54092e-25	0.373241	0.279	0.088	6.70376e-21	ECs liver sinusoidal
MRPL43	1.93448e-19	0.373173	0.762	0.558	2.85587e-15	ECs liver sinusoidal
VAPB	3.2082e-16	0.372515	0.697	0.495	4.73627e-12	ECs liver sinusoidal
CAPN15	3.60813e-22	0.372036	0.307	0.115	5.32668e-18	ECs liver sinusoidal
SNX20	8.19132e-36	0.371348	0.311	0.085	1.20929e-31	ECs liver sinusoidal
PLA2G7	1.24e-47	0.37132	0.283	0.056	1.83061e-43	ECs liver sinusoidal
ENSGALG00000036956	8.45832e-25	0.370783	0.975	0.949	1.2487e-20	ECs liver sinusoidal
PELI3	3.36708e-28	0.370494	0.332	0.109	4.97081e-24	ECs liver sinusoidal
COX6A1	3.40533e-19	0.370476	0.971	0.748	5.02729e-15	ECs liver sinusoidal
PSMD3	9.12847e-11	0.369826	0.533	0.388	1.34764e-06	ECs liver sinusoidal
DENR	1.42567e-20	0.369718	0.496	0.255	2.10471e-16	ECs liver sinusoidal
USMG5	4.07932e-12	0.369453	0.574	0.398	6.02231e-08	ECs liver sinusoidal
PTRF	1.64171e-08	0.369309	0.32	0.19	0.000242365	ECs liver sinusoidal
CNN2	1.43638e-17	0.369038	0.434	0.216	2.12053e-13	ECs liver sinusoidal
TRIM25	3.42259e-32	0.368706	0.283	0.075	5.05276e-28	ECs liver sinusoidal
RPL27	2.8506e-24	0.368505	0.988	0.879	4.20834e-20	ECs liver sinusoidal
ENSGALG00000049136	5.89285e-16	0.368356	0.762	0.569	8.69962e-12	ECs liver sinusoidal
CANX	1.17566e-13	0.368324	0.635	0.446	1.73563e-09	ECs liver sinusoidal
PSMB7	3.12314e-18	0.367936	0.803	0.645	4.61069e-14	ECs liver sinusoidal
APLN	1.87866e-33	0.367528	0.262	0.063	2.77346e-29	ECs liver sinusoidal
RHOJ	1.3937e-31	0.367254	0.357	0.11	2.05751e-27	ECs liver sinusoidal
CD82	3.04985e-22	0.367107	0.406	0.169	4.50249e-18	ECs liver sinusoidal
AIMP2	5.08008e-16	0.367105	0.48	0.276	7.49973e-12	ECs liver sinusoidal
PDIA4	4.94111e-12	0.366679	0.598	0.41	7.29457e-08	ECs liver sinusoidal
TSC22D1	2.38266e-14	0.366481	0.607	0.389	3.51752e-10	ECs liver sinusoidal
LUZP1	2.13529e-18	0.366065	0.398	0.188	3.15234e-14	ECs liver sinusoidal
MRPL9	2.77731e-16	0.366063	0.75	0.565	4.10015e-12	ECs liver sinusoidal
TOMM40L	2.78482e-13	0.365641	0.619	0.456	4.11123e-09	ECs liver sinusoidal
RUFY3	2.72849e-23	0.365576	0.303	0.107	4.02807e-19	ECs liver sinusoidal
RCAN1	3.52149e-27	0.364657	0.279	0.085	5.19877e-23	ECs liver sinusoidal
ENSGALG00000021171	1.88957e-147	0.364258	0.164	0.003	2.78957e-143	ECs liver sinusoidal
KIF1B	2.29597e-11	0.364248	0.525	0.345	3.38953e-07	ECs liver sinusoidal
RPL30	1.3601e-28	0.363967	0.98	0.944	2.00792e-24	ECs liver sinusoidal
BTF3L4	5.11228e-15	0.363413	0.668	0.469	7.54726e-11	ECs liver sinusoidal
MRPL51	2.97879e-15	0.363127	0.611	0.397	4.39759e-11	ECs liver sinusoidal
RELN	8.32969e-40	0.3629	0.262	0.054	1.22971e-35	ECs liver sinusoidal
MINOS1	4.85803e-17	0.362636	0.791	0.591	7.17192e-13	ECs liver sinusoidal
PDE4B	3.95116e-64	0.362307	0.238	0.03	5.8331e-60	ECs liver sinusoidal
FGR	9.83259e-51	0.361814	0.246	0.04	1.45159e-46	ECs liver sinusoidal
ENSGALG00000052541	1.32047e-16	0.360753	0.291	0.122	1.94941e-12	ECs liver sinusoidal
GNAI3	2.51143e-14	0.360396	0.611	0.404	3.70763e-10	ECs liver sinusoidal
NDUFC2	1.48739e-14	0.360388	0.709	0.533	2.19583e-10	ECs liver sinusoidal
SRSF2	2.9464e-16	0.35988	0.734	0.511	4.34977e-12	ECs liver sinusoidal
MTPN	6.82686e-15	0.359854	0.602	0.404	1.00785e-10	ECs liver sinusoidal
NFKBIZ	1.35052e-20	0.359119	0.258	0.087	1.99377e-16	ECs liver sinusoidal
GSTA3	8.8048e-23	0.358651	0.23	0.064	1.29985e-18	ECs liver sinusoidal
SH3BP5	4.20442e-19	0.358505	0.41	0.192	6.20699e-15	ECs liver sinusoidal
KIAA0319L	2.21965e-16	0.358429	0.238	0.087	3.27687e-12	ECs liver sinusoidal
SSBP1	3.91254e-15	0.357743	0.689	0.485	5.77609e-11	ECs liver sinusoidal
CKS1B	5.69838e-21	0.356712	0.471	0.219	8.41252e-17	ECs liver sinusoidal
RPL37	5.9577e-21	0.356478	0.98	0.877	8.79535e-17	ECs liver sinusoidal
SFXN1	8.26615e-17	0.355777	0.365	0.17	1.22033e-12	ECs liver sinusoidal
DYNC1H1	1.43087e-11	0.354433	0.701	0.499	2.11239e-07	ECs liver sinusoidal
SGSH	3.7718e-27	0.354407	0.291	0.09	5.56831e-23	ECs liver sinusoidal
WDR91	1.47256e-13	0.354018	0.361	0.194	2.17393e-09	ECs liver sinusoidal
PYGB	1.76548e-24	0.35354	0.217	0.058	2.60638e-20	ECs liver sinusoidal
GCLM	3.51593e-15	0.353389	0.611	0.416	5.19057e-11	ECs liver sinusoidal
RPS11	3.66545e-28	0.353386	0.996	0.986	5.4113e-24	ECs liver sinusoidal
MACF1	1.08071e-12	0.353379	0.672	0.504	1.59545e-08	ECs liver sinusoidal
HEXA	9.09889e-21	0.351954	0.287	0.102	1.34327e-16	ECs liver sinusoidal
OTUB1	2.71985e-07	0.351561	0.504	0.385	0.00401531	ECs liver sinusoidal
ECE1	3.33971e-21	0.351511	0.34	0.135	4.93041e-17	ECs liver sinusoidal
CORO2B	2.95905e-34	0.351443	0.234	0.051	4.36845e-30	ECs liver sinusoidal
FRZB	4.42105e-22	0.351286	0.262	0.086	6.5268e-18	ECs liver sinusoidal
ASCC1	5.95661e-16	0.351284	0.41	0.214	8.79374e-12	ECs liver sinusoidal
GPC4	1.29766e-09	0.350954	0.422	0.267	1.91574e-05	ECs liver sinusoidal
MRPL18	1.27182e-12	0.349826	0.512	0.34	1.87758e-08	ECs liver sinusoidal
ARHGAP29	2.16136e-14	0.349812	0.242	0.098	3.19081e-10	ECs liver sinusoidal
ENSGALG00000006564	5.71301e-14	0.349743	0.398	0.212	8.43411e-10	ECs liver sinusoidal
FERMT2	3.30221e-16	0.349733	0.643	0.409	4.87505e-12	ECs liver sinusoidal
CCT6A	3.25785e-14	0.349077	0.701	0.503	4.80956e-10	ECs liver sinusoidal
TM9SF3	2.01344e-10	0.34907	0.578	0.406	2.97243e-06	ECs liver sinusoidal
HYOU1	6.87115e-11	0.348866	0.496	0.324	1.01439e-06	ECs liver sinusoidal
RFC5	1.58905e-13	0.348492	0.537	0.337	2.34592e-09	ECs liver sinusoidal
KTN1	2.42251e-09	0.347945	0.496	0.333	3.57635e-05	ECs liver sinusoidal
CAVIN2	1.43135e-18	0.347054	0.291	0.11	2.1131e-14	ECs liver sinusoidal
EI24	8.42324e-12	0.347045	0.41	0.248	1.24352e-07	ECs liver sinusoidal
CHCHD1	2.73299e-12	0.346619	0.5	0.325	4.03471e-08	ECs liver sinusoidal
NPTN	4.3705e-12	0.346577	0.393	0.226	6.45217e-08	ECs liver sinusoidal
ARHGAP25	2.24563e-32	0.346555	0.193	0.038	3.31522e-28	ECs liver sinusoidal
MALL	4.34341e-74	0.346471	0.164	0.011	6.41218e-70	ECs liver sinusoidal
LRRK2	5.45347e-37	0.345455	0.23	0.047	8.05096e-33	ECs liver sinusoidal
ERO1A	2.69464e-11	0.344871	0.23	0.103	3.9781e-07	ECs liver sinusoidal
ALDH9A1	2.84689e-22	0.344816	0.607	0.332	4.20286e-18	ECs liver sinusoidal
ITSN2	7.76193e-34	0.344566	0.352	0.106	1.14589e-29	ECs liver sinusoidal
AKR1A1	9.1181e-16	0.343153	0.377	0.189	1.3461e-11	ECs liver sinusoidal
EIF1AX	3.37684e-12	0.342851	0.672	0.501	4.98522e-08	ECs liver sinusoidal
RPL19	1.90558e-24	0.34276	0.996	0.973	2.8132e-20	ECs liver sinusoidal
ENSGALG00000001525	7.33379e-22	0.342451	0.393	0.167	1.08269e-17	ECs liver sinusoidal
PSMA7	6.96289e-16	0.342376	0.803	0.634	1.02793e-11	ECs liver sinusoidal
CDC42SE1	1.47305e-13	0.341922	0.541	0.36	2.17466e-09	ECs liver sinusoidal
ENSGALG00000051266	1.61924e-19	0.34158	0.824	0.603	2.39049e-15	ECs liver sinusoidal
RPL34	5.52073e-27	0.340603	1	0.952	8.15026e-23	ECs liver sinusoidal
SH3KBP1	4.05868e-11	0.339501	0.389	0.225	5.99183e-07	ECs liver sinusoidal
LAMP2	2.40984e-10	0.33943	0.406	0.255	3.55764e-06	ECs liver sinusoidal
THYN1	3.08151e-09	0.339373	0.361	0.215	4.54923e-05	ECs liver sinusoidal
HINT2	1.17335e-11	0.338896	0.684	0.523	1.73222e-07	ECs liver sinusoidal
DUT	9.01428e-15	0.33873	0.525	0.307	1.33078e-10	ECs liver sinusoidal
ENSGALG00000047761	1.25304e-20	0.337956	0.377	0.159	1.84987e-16	ECs liver sinusoidal
ACTR2	4.59927e-13	0.337854	0.48	0.286	6.7899e-09	ECs liver sinusoidal
MIF	3.84775e-13	0.337607	0.598	0.403	5.68044e-09	ECs liver sinusoidal
FAM135A	2.91458e-17	0.337456	0.328	0.145	4.3028e-13	ECs liver sinusoidal
UBE2C	1.34238e-09	0.337071	0.299	0.158	1.98176e-05	ECs liver sinusoidal
RPS8	2.12346e-23	0.337052	1	0.983	3.13487e-19	ECs liver sinusoidal
MGAT4C.1	1.03963e-50	0.336917	0.189	0.024	1.53481e-46	ECs liver sinusoidal
ATP5B	9.48631e-19	0.336252	0.91	0.734	1.40046e-14	ECs liver sinusoidal
DLL4	2.49928e-39	0.336081	0.168	0.024	3.68969e-35	ECs liver sinusoidal
CCZ1	2.69002e-17	0.336055	0.344	0.158	3.97128e-13	ECs liver sinusoidal
RPL5	1.21484e-22	0.335876	0.988	0.922	1.79346e-18	ECs liver sinusoidal
CDCA7L	5.01247e-13	0.335776	0.484	0.287	7.39991e-09	ECs liver sinusoidal
PPP1CC	3.68587e-10	0.334203	0.484	0.321	5.44144e-06	ECs liver sinusoidal
ACTR3	3.49849e-15	0.333464	0.742	0.557	5.16482e-11	ECs liver sinusoidal
ENSGALG00000001476	8.14546e-13	0.33342	0.537	0.36	1.20251e-08	ECs liver sinusoidal
ANKRD11	7.38574e-14	0.333394	0.766	0.592	1.09036e-09	ECs liver sinusoidal
COMMD4	2.03676e-12	0.33304	0.607	0.429	3.00687e-08	ECs liver sinusoidal
GRK3	2.39946e-16	0.333034	0.381	0.184	3.54232e-12	ECs liver sinusoidal
VAMP3	2.73506e-11	0.33297	0.619	0.458	4.03777e-07	ECs liver sinusoidal
PDIA5	2.50145e-13	0.332693	0.496	0.299	3.69289e-09	ECs liver sinusoidal
ARPC2	8.89283e-12	0.332537	0.746	0.59	1.31285e-07	ECs liver sinusoidal
ENSGALG00000000824	1.11194e-99	0.332299	0.18	0.01	1.64156e-95	ECs liver sinusoidal
ARHGAP27	3.76097e-40	0.331628	0.213	0.038	5.55232e-36	ECs liver sinusoidal
SYNGR2	2.11649e-16	0.331196	0.295	0.127	3.12457e-12	ECs liver sinusoidal
ADSS	1.80405e-11	0.330559	0.451	0.293	2.66332e-07	ECs liver sinusoidal
CTTNBP2NL	2.44892e-21	0.330207	0.258	0.086	3.61534e-17	ECs liver sinusoidal
UBE2V1	1.44135e-11	0.330171	0.426	0.257	2.12786e-07	ECs liver sinusoidal
SF3B6	2.99169e-09	0.329963	0.5	0.357	4.41663e-05	ECs liver sinusoidal
CASP18	1.82781e-108	0.329923	0.193	0.01	2.69839e-104	ECs liver sinusoidal
RAB3B	1.30897e-104	0.329838	0.205	0.012	1.93243e-100	ECs liver sinusoidal
SMARCA5	1.08205e-12	0.329619	0.422	0.246	1.59743e-08	ECs liver sinusoidal
ENSGALG00000041909	5.42205e-35	0.329609	0.225	0.047	8.00457e-31	ECs liver sinusoidal
COX5B	1.08552e-14	0.329511	0.689	0.497	1.60256e-10	ECs liver sinusoidal
SRI	1.37537e-14	0.329441	0.607	0.393	2.03045e-10	ECs liver sinusoidal
ENSGALG00000007193	2.03183e-78	0.329219	0.23	0.023	2.99959e-74	ECs liver sinusoidal
RD3L	2.16749e-88	0.329198	0.197	0.014	3.19987e-84	ECs liver sinusoidal
SMARCE1	9.63008e-11	0.329195	0.705	0.563	1.42169e-06	ECs liver sinusoidal
NUDT1	3.82186e-12	0.328989	0.414	0.242	5.64221e-08	ECs liver sinusoidal
STOM	6.0895e-21	0.328821	0.32	0.121	8.98992e-17	ECs liver sinusoidal
GFOD2	3.99915e-24	0.32863	0.316	0.11	5.90394e-20	ECs liver sinusoidal
ITGB1	2.71582e-15	0.328428	0.803	0.562	4.00937e-11	ECs liver sinusoidal
RBBP4	3.47026e-12	0.328372	0.623	0.426	5.12315e-08	ECs liver sinusoidal
CITED4	2.15679e-29	0.327655	0.283	0.079	3.18407e-25	ECs liver sinusoidal
ENSGALG00000042589	1.71456e-11	0.327606	0.611	0.439	2.53121e-07	ECs liver sinusoidal
RNF213	7.8371e-22	0.327492	0.225	0.067	1.15699e-17	ECs liver sinusoidal
NOL9	6.63552e-08	0.327418	0.439	0.306	0.000979602	ECs liver sinusoidal
PPID	9.36806e-13	0.327313	0.496	0.306	1.38301e-08	ECs liver sinusoidal
MRPL17	2.44521e-11	0.327216	0.602	0.436	3.60986e-07	ECs liver sinusoidal
DRAM2	1.69815e-14	0.327122	0.279	0.123	2.50697e-10	ECs liver sinusoidal
ENSGALG00000042483	7.48561e-33	0.32647	0.205	0.042	1.1051e-28	ECs liver sinusoidal
RPL18A	1.29695e-21	0.326441	0.992	0.956	1.91469e-17	ECs liver sinusoidal
MBD3	6.97882e-15	0.326393	0.336	0.161	1.03028e-10	ECs liver sinusoidal
DDX47	4.36241e-15	0.326045	0.238	0.094	6.44023e-11	ECs liver sinusoidal
AP2A2	1.21017e-09	0.324859	0.566	0.448	1.78657e-05	ECs liver sinusoidal
GINM1	9.4857e-21	0.324855	0.25	0.083	1.40037e-16	ECs liver sinusoidal
FLNB	3.95603e-21	0.324771	0.365	0.148	5.84028e-17	ECs liver sinusoidal
SDCBP	7.17225e-12	0.324327	0.746	0.551	1.05884e-07	ECs liver sinusoidal
COMMD3	4.89994e-11	0.323566	0.463	0.3	7.23378e-07	ECs liver sinusoidal
ENSGALG00000041618	9.10407e-08	0.323494	0.361	0.234	0.00134403	ECs liver sinusoidal
FYN	2.32599e-23	0.323282	0.43	0.181	3.43386e-19	ECs liver sinusoidal
ENSGALG00000002581	8.29374e-20	0.323262	0.332	0.134	1.2244e-15	ECs liver sinusoidal
HYPK	2.30393e-14	0.323098	0.631	0.435	3.4013e-10	ECs liver sinusoidal
YWHAB	2.08259e-14	0.322608	0.689	0.447	3.07453e-10	ECs liver sinusoidal
PRRC2C	8.10197e-12	0.322506	0.717	0.537	1.19609e-07	ECs liver sinusoidal
PLCB1	6.77982e-20	0.322451	0.242	0.079	1.00091e-15	ECs liver sinusoidal
TSC22D4	3.85454e-09	0.322258	0.352	0.21	5.69046e-05	ECs liver sinusoidal
DKC1	7.99577e-14	0.322244	0.672	0.451	1.18041e-09	ECs liver sinusoidal
TGFBR2	1.56781e-21	0.321915	0.213	0.06	2.31456e-17	ECs liver sinusoidal
SYNCRIP	4.11674e-13	0.321729	0.586	0.383	6.07755e-09	ECs liver sinusoidal
ENSGALG00000045060	7.93338e-09	0.32161	0.328	0.195	0.000117121	ECs liver sinusoidal
SRSF1	6.50463e-14	0.321266	0.865	0.684	9.60278e-10	ECs liver sinusoidal
LEPROT	2.74534e-13	0.320543	0.549	0.343	4.05294e-09	ECs liver sinusoidal
ENSGALG00000046740	1.47669e-12	0.320471	0.738	0.601	2.18004e-08	ECs liver sinusoidal
GRB10	8.83456e-34	0.320228	0.221	0.047	1.30425e-29	ECs liver sinusoidal
ENSGALG00000011309	1.43167e-42	0.320004	0.225	0.04	2.11357e-38	ECs liver sinusoidal
AP2S1	1.76151e-11	0.319986	0.57	0.394	2.60051e-07	ECs liver sinusoidal
DYNC1LI1	2.23976e-14	0.319972	0.398	0.214	3.30656e-10	ECs liver sinusoidal
QSOX1	1.23878e-19	0.319921	0.291	0.108	1.82882e-15	ECs liver sinusoidal
BMP6	9.87471e-24	0.319731	0.172	0.039	1.4578e-19	ECs liver sinusoidal
SERP1	4.37383e-13	0.319509	0.811	0.645	6.45709e-09	ECs liver sinusoidal
ENSGALG00000029330	2.67188e-16	0.319472	0.857	0.706	3.9445e-12	ECs liver sinusoidal
SLC9A3R2	3.13075e-10	0.319377	0.27	0.14	4.62192e-06	ECs liver sinusoidal
RAB12	1.76775e-14	0.319298	0.398	0.208	2.60973e-10	ECs liver sinusoidal
TCP1	2.65334e-11	0.319075	0.648	0.459	3.91713e-07	ECs liver sinusoidal
IDH3A	1.3519e-17	0.31902	0.365	0.167	1.99581e-13	ECs liver sinusoidal
ELP1	7.61082e-17	0.318982	0.291	0.121	1.12359e-12	ECs liver sinusoidal
PSMB6	1.8584e-10	0.318848	0.664	0.547	2.74356e-06	ECs liver sinusoidal
RPL9	9.3638e-20	0.317966	0.992	0.962	1.38238e-15	ECs liver sinusoidal
CG-16	1.67979e-13	0.31768	0.451	0.259	2.47988e-09	ECs liver sinusoidal
RPL21	2.67308e-22	0.317257	0.996	0.968	3.94626e-18	ECs liver sinusoidal
POLE2	3.88552e-10	0.317018	0.34	0.202	5.73619e-06	ECs liver sinusoidal
GOT1	6.41823e-13	0.31674	0.414	0.231	9.47523e-09	ECs liver sinusoidal
ENSGALG00000039755	8.22939e-10	0.316596	0.553	0.416	1.2149e-05	ECs liver sinusoidal
PCDHGC3	3.99868e-15	0.316411	0.684	0.417	5.90326e-11	ECs liver sinusoidal
EEPD1	1.67926e-36	0.316281	0.246	0.053	2.47909e-32	ECs liver sinusoidal
ENSGALG00000051459	3.62477e-14	0.315188	0.561	0.355	5.35125e-10	ECs liver sinusoidal
EIF5A2	8.87324e-19	0.315101	0.893	0.808	1.30996e-14	ECs liver sinusoidal
PFN2	1.45953e-09	0.314666	0.631	0.471	2.15471e-05	ECs liver sinusoidal
RPL3	6.41009e-15	0.314104	0.992	0.855	9.46321e-11	ECs liver sinusoidal
PSMB2	6.03724e-13	0.313938	0.742	0.6	8.91278e-09	ECs liver sinusoidal
ELOVL5	7.21748e-11	0.31323	0.348	0.198	1.06552e-06	ECs liver sinusoidal
UQCRFS1	7.37295e-13	0.312919	0.709	0.541	1.08847e-08	ECs liver sinusoidal
RGS3	4.58646e-19	0.312907	0.377	0.16	6.77099e-15	ECs liver sinusoidal
CCT8	4.02581e-10	0.312632	0.602	0.448	5.9433e-06	ECs liver sinusoidal
TMEM9B	1.26237e-11	0.311464	0.529	0.347	1.86364e-07	ECs liver sinusoidal
EIF3B	3.94767e-12	0.311188	0.652	0.489	5.82794e-08	ECs liver sinusoidal
LFNG	1.83903e-15	0.310951	0.344	0.155	2.71496e-11	ECs liver sinusoidal
ATP1A1	4.20287e-15	0.310615	0.496	0.275	6.20469e-11	ECs liver sinusoidal
PDIA3	2.98065e-12	0.309828	0.824	0.598	4.40033e-08	ECs liver sinusoidal
HEXB	8.93724e-19	0.309744	0.275	0.102	1.31941e-14	ECs liver sinusoidal
NDUFA5	2.44281e-10	0.309385	0.451	0.29	3.60632e-06	ECs liver sinusoidal
TUBA1B	6.23039e-16	0.309293	0.91	0.686	9.19793e-12	ECs liver sinusoidal
ENSGALG00000036466	1.57122e-17	0.308684	0.25	0.092	2.31959e-13	ECs liver sinusoidal
TCERG1	2.22575e-10	0.308647	0.574	0.411	3.28588e-06	ECs liver sinusoidal
ENSGALG00000003026	7.39903e-11	0.308368	0.361	0.2	1.09232e-06	ECs liver sinusoidal
SASH1	6.23232e-31	0.30832	0.32	0.093	9.20077e-27	ECs liver sinusoidal
TRA2B	9.14947e-12	0.308301	0.586	0.401	1.35074e-07	ECs liver sinusoidal
ENSGALG00000014589	1.30461e-11	0.308215	0.664	0.552	1.92599e-07	ECs liver sinusoidal
RALBP1	1.2813e-11	0.307877	0.664	0.477	1.89158e-07	ECs liver sinusoidal
ENSGALG00000036263	1.53232e-11	0.307867	0.258	0.119	2.26217e-07	ECs liver sinusoidal
ACAD11	5.04776e-25	0.307864	0.234	0.065	7.45201e-21	ECs liver sinusoidal
PDCD5	7.27516e-12	0.307755	0.566	0.376	1.07403e-07	ECs liver sinusoidal
MMP15	8.41041e-14	0.307714	0.373	0.188	1.24163e-09	ECs liver sinusoidal
ENSGALG00000031069	3.82903e-10	0.307676	0.439	0.28	5.65279e-06	ECs liver sinusoidal
SPDL1	2.56605e-14	0.30765	0.303	0.14	3.78826e-10	ECs liver sinusoidal
PTCHD1	1.11509e-24	0.307234	0.221	0.059	1.64621e-20	ECs liver sinusoidal
CSNK2A1	2.18071e-11	0.306945	0.504	0.317	3.21938e-07	ECs liver sinusoidal
CNIH1	2.37889e-11	0.30682	0.5	0.327	3.51196e-07	ECs liver sinusoidal
EXOC4	4.38173e-12	0.306445	0.266	0.127	6.46875e-08	ECs liver sinusoidal
MCRS1	7.34746e-10	0.306326	0.566	0.42	1.0847e-05	ECs liver sinusoidal
HSP90AB1	1.81839e-14	0.306161	0.791	0.574	2.68449e-10	ECs liver sinusoidal
CEP85L	8.39994e-20	0.306146	0.299	0.113	1.24008e-15	ECs liver sinusoidal
COX7A2	7.16952e-11	0.30614	0.754	0.635	1.05844e-06	ECs liver sinusoidal
MRPL28	2.13917e-09	0.305402	0.553	0.404	3.15806e-05	ECs liver sinusoidal
OSBPL5	2.95256e-14	0.305355	0.32	0.149	4.35887e-10	ECs liver sinusoidal
PTPRM	5.95664e-15	0.305261	0.295	0.125	8.79378e-11	ECs liver sinusoidal
MAP7D3	2.44742e-11	0.305196	0.402	0.233	3.61312e-07	ECs liver sinusoidal
OST4	2.63241e-12	0.305188	0.238	0.103	3.88623e-08	ECs liver sinusoidal
RNASEK	1.61512e-13	0.305156	0.648	0.476	2.3844e-09	ECs liver sinusoidal
RPL11	1.07254e-16	0.304925	0.992	0.937	1.5834e-12	ECs liver sinusoidal
SEPTIN8	3.3466e-15	0.304681	0.275	0.114	4.94059e-11	ECs liver sinusoidal
ZDHHC9	2.18721e-08	0.304447	0.348	0.218	0.000322897	ECs liver sinusoidal
TIMM44	1.156e-09	0.30425	0.533	0.372	1.7066e-05	ECs liver sinusoidal
MRPL12	2.4395e-12	0.304208	0.697	0.529	3.60144e-08	ECs liver sinusoidal
C1H12ORF57	3.26964e-13	0.303101	0.775	0.547	4.82697e-09	ECs liver sinusoidal
RILPL1	2.48305e-12	0.302703	0.352	0.183	3.66573e-08	ECs liver sinusoidal
SLC25A3	4.4369e-17	0.302695	0.881	0.745	6.5502e-13	ECs liver sinusoidal
RP11-529K1.3	3.40763e-12	0.302287	0.689	0.515	5.03068e-08	ECs liver sinusoidal
PACC1	6.28585e-16	0.302141	0.189	0.062	9.2798e-12	ECs liver sinusoidal
DHODH	2.32068e-14	0.302102	0.275	0.12	3.42602e-10	ECs liver sinusoidal
WWC3	5.35039e-15	0.301897	0.303	0.135	7.89878e-11	ECs liver sinusoidal
ATP8	1.74222e-14	0.301674	0.27	0.115	2.57204e-10	ECs liver sinusoidal
FTSJ3	3.12247e-12	0.301526	0.32	0.163	4.60971e-08	ECs liver sinusoidal
ENSGALG00000053559	4.52497e-06	0.301508	0.475	0.361	0.0668021	ECs liver sinusoidal
EIF3L	7.2471e-13	0.301325	0.832	0.713	1.06989e-08	ECs liver sinusoidal
ARHGAP40	5.16942e-54	0.300969	0.193	0.023	7.63161e-50	ECs liver sinusoidal
SMDT1	3.15805e-11	0.300659	0.586	0.419	4.66223e-07	ECs liver sinusoidal
POLR2C	3.78746e-13	0.300554	0.5	0.316	5.59143e-09	ECs liver sinusoidal
ATP5J2	9.04916e-15	0.300501	0.811	0.629	1.33593e-10	ECs liver sinusoidal
UBE2L3	1.64438e-09	0.300287	0.619	0.485	2.4276e-05	ECs liver sinusoidal
BBIP1	7.32887e-10	0.300134	0.471	0.306	1.08196e-05	ECs liver sinusoidal
JAGN1	1.5279e-11	0.29981	0.492	0.314	2.25563e-07	ECs liver sinusoidal
NDUFS6	4.90095e-08	0.299724	0.414	0.297	0.000723527	ECs liver sinusoidal
CD200	5.72278e-20	0.299534	0.254	0.083	8.44854e-16	ECs liver sinusoidal
RPS10	1.2243e-20	0.299358	1	0.976	1.80743e-16	ECs liver sinusoidal
RPS17	6.30985e-18	0.299259	0.996	0.964	9.31523e-14	ECs liver sinusoidal
DOCK4	1.18804e-46	0.299217	0.217	0.034	1.7539e-42	ECs liver sinusoidal
POLR1D	7.15859e-11	0.299042	0.377	0.218	1.05682e-06	ECs liver sinusoidal
LMCD1	3.84227e-37	0.298993	0.217	0.042	5.67235e-33	ECs liver sinusoidal
RPL15	1.70177e-17	0.298849	0.992	0.973	2.51232e-13	ECs liver sinusoidal
PCNA	5.92059e-13	0.298519	0.635	0.433	8.74056e-09	ECs liver sinusoidal
IMPDH2	1.83503e-10	0.298373	0.566	0.402	2.70906e-06	ECs liver sinusoidal
CAB39	3.41041e-11	0.298209	0.406	0.236	5.03479e-07	ECs liver sinusoidal
MEF2C	1.91922e-46	0.298198	0.201	0.029	2.83335e-42	ECs liver sinusoidal
DESI1	8.06599e-10	0.29806	0.369	0.222	1.19078e-05	ECs liver sinusoidal
COX4I1	5.01051e-15	0.297234	0.951	0.906	7.39702e-11	ECs liver sinusoidal
ENSGALG00000043598	1.43985e-25	0.297224	0.992	0.93	2.12564e-21	ECs liver sinusoidal
ATP5PD	4.40374e-13	0.297062	0.82	0.679	6.50124e-09	ECs liver sinusoidal
NUP50	4.7975e-09	0.295964	0.357	0.215	7.08255e-05	ECs liver sinusoidal
SRSF7	1.1575e-13	0.29559	0.795	0.571	1.70882e-09	ECs liver sinusoidal
RASSF3	1.54912e-15	0.295413	0.234	0.088	2.28696e-11	ECs liver sinusoidal
PKP4	4.55563e-17	0.295385	0.303	0.125	6.72547e-13	ECs liver sinusoidal
ATP5PF	3.23227e-12	0.295383	0.828	0.705	4.7718e-08	ECs liver sinusoidal
TMEM26	6.784e-09	0.295273	0.23	0.112	0.000100152	ECs liver sinusoidal
RAPGEF3	1.5053e-34	0.295169	0.221	0.046	2.22228e-30	ECs liver sinusoidal
HLX	5.99838e-18	0.294878	0.201	0.062	8.85541e-14	ECs liver sinusoidal
EIF3G	1.10427e-13	0.294461	0.857	0.767	1.63024e-09	ECs liver sinusoidal
RPS24	3.75432e-20	0.294456	0.992	0.976	5.5425e-16	ECs liver sinusoidal
FAR1	6.31231e-07	0.294128	0.275	0.166	0.00931886	ECs liver sinusoidal
EIF3A	5.98714e-09	0.294119	0.725	0.579	8.83882e-05	ECs liver sinusoidal
SRSF6	3.65524e-10	0.294087	0.664	0.492	5.39623e-06	ECs liver sinusoidal
CCNI	1.56776e-14	0.293976	0.836	0.642	2.31448e-10	ECs liver sinusoidal
PSMC5	2.57041e-07	0.293956	0.586	0.486	0.00379469	ECs liver sinusoidal
HN1	3.6777e-11	0.293548	0.619	0.426	5.42939e-07	ECs liver sinusoidal
RPL6	4.78743e-13	0.29301	0.988	0.915	7.06768e-09	ECs liver sinusoidal
ENSGALG00000003355	8.06645e-10	0.292649	0.381	0.237	1.19085e-05	ECs liver sinusoidal
RAB7A	8.36935e-14	0.291986	0.709	0.519	1.23557e-09	ECs liver sinusoidal
AUP1	1.42257e-13	0.291937	0.414	0.229	2.10014e-09	ECs liver sinusoidal
POLR2L	6.8875e-13	0.29171	0.656	0.445	1.0168e-08	ECs liver sinusoidal
CSTA	4.21419e-191	0.291347	0.389	0.024	6.22141e-187	ECs liver sinusoidal
UBE2N	9.15455e-11	0.291307	0.652	0.487	1.35149e-06	ECs liver sinusoidal
ATP6V0A1	1.52618e-13	0.291184	0.254	0.109	2.25309e-09	ECs liver sinusoidal
REPS1	6.29743e-12	0.290887	0.316	0.159	9.2969e-08	ECs liver sinusoidal
GLS2	6.42861e-20	0.290695	0.283	0.103	9.49056e-16	ECs liver sinusoidal
SLC44A1	1.24201e-20	0.290635	0.23	0.07	1.83358e-16	ECs liver sinusoidal
ENSGALG00000054599	5.82961e-10	0.290631	0.529	0.355	8.60626e-06	ECs liver sinusoidal
MRPL27	1.31156e-11	0.290587	0.516	0.339	1.93626e-07	ECs liver sinusoidal
NOP58	2.60411e-10	0.290393	0.607	0.426	3.84445e-06	ECs liver sinusoidal
SVIL	8.88809e-15	0.289645	0.574	0.326	1.31215e-10	ECs liver sinusoidal
ARPC4	2.2144e-16	0.289563	0.869	0.719	3.26913e-12	ECs liver sinusoidal
RPL17	1.46359e-16	0.289491	0.988	0.955	2.16069e-12	ECs liver sinusoidal
TEAD4	2.54162e-10	0.289389	0.275	0.139	3.75219e-06	ECs liver sinusoidal
NDUFB4	3.67234e-14	0.289062	0.824	0.675	5.42147e-10	ECs liver sinusoidal
ADGRG1	3.92109e-38	0.28863	0.189	0.032	5.78871e-34	ECs liver sinusoidal
MCUR1	7.44094e-13	0.288225	0.242	0.106	1.09851e-08	ECs liver sinusoidal
HADHA	8.40895e-14	0.287591	0.566	0.372	1.24141e-09	ECs liver sinusoidal
PSMD12	3.55679e-10	0.28758	0.59	0.437	5.25089e-06	ECs liver sinusoidal
BRD7	5.19062e-06	0.287472	0.389	0.286	0.0766291	ECs liver sinusoidal
MCM6	6.24303e-10	0.287201	0.402	0.241	9.21658e-06	ECs liver sinusoidal
TBK1	4.21418e-12	0.286776	0.283	0.135	6.22139e-08	ECs liver sinusoidal
SNX8	1.37468e-59	0.286616	0.189	0.02	2.02944e-55	ECs liver sinusoidal
RBX1	1.60274e-12	0.286539	0.668	0.514	2.36612e-08	ECs liver sinusoidal
PPP1CA	1.81472e-14	0.286423	0.803	0.619	2.67907e-10	ECs liver sinusoidal
IFNGR1	1.01708e-12	0.285814	0.344	0.179	1.50152e-08	ECs liver sinusoidal
SMC2	2.34551e-08	0.285097	0.377	0.223	0.000346267	ECs liver sinusoidal
ELAVL1	2.75622e-10	0.28496	0.615	0.437	4.06901e-06	ECs liver sinusoidal
SYAP1	1.70805e-08	0.2849	0.439	0.295	0.00025216	ECs liver sinusoidal
TIMM17B	3.06716e-10	0.284675	0.545	0.389	4.52805e-06	ECs liver sinusoidal
ENSGALG00000048042	2.97211e-22	0.28457	0.197	0.052	4.38773e-18	ECs liver sinusoidal
WWP1	2.9353e-14	0.284416	0.221	0.087	4.33338e-10	ECs liver sinusoidal
SELENOT	2.94066e-11	0.284039	0.418	0.249	4.34129e-07	ECs liver sinusoidal
DOCK1	2.89735e-16	0.28399	0.303	0.128	4.27735e-12	ECs liver sinusoidal
SNX12	1.89235e-05	0.283708	0.393	0.298	0.279368	ECs liver sinusoidal
GNL3	6.32622e-11	0.283463	0.492	0.314	9.3394e-07	ECs liver sinusoidal
SUPT5H	3.0252e-10	0.282922	0.344	0.198	4.46611e-06	ECs liver sinusoidal
LSM6	9.71979e-11	0.282699	0.414	0.248	1.43493e-06	ECs liver sinusoidal
ENSGALG00000028056	1.04179e-11	0.282611	0.398	0.232	1.538e-07	ECs liver sinusoidal
VGLL4	5.12466e-12	0.282295	0.385	0.209	7.56553e-08	ECs liver sinusoidal
PCNT	5.21868e-09	0.281915	0.471	0.309	7.70434e-05	ECs liver sinusoidal
ENSGALG00000004009	6.75606e-21	0.281778	0.299	0.109	9.97398e-17	ECs liver sinusoidal
NDUFB8	7.64028e-11	0.281776	0.77	0.627	1.12793e-06	ECs liver sinusoidal
TUBB4B	1.70684e-11	0.281702	0.656	0.453	2.51981e-07	ECs liver sinusoidal
FAHD2A	1.02326e-10	0.281356	0.5	0.338	1.51065e-06	ECs liver sinusoidal
RHBG	8.20146e-29	0.280944	0.193	0.042	1.21078e-24	ECs liver sinusoidal
RPL23A	3.92968e-23	0.280348	0.996	0.984	5.80139e-19	ECs liver sinusoidal
AHCY	1.91595e-13	0.279626	0.533	0.329	2.82852e-09	ECs liver sinusoidal
SLC25A6	9.72255e-14	0.279426	0.963	0.825	1.43534e-09	ECs liver sinusoidal
CFAP20	7.61378e-07	0.279091	0.541	0.438	0.0112402	ECs liver sinusoidal
RPS6	1.56437e-15	0.278772	1	0.94	2.30948e-11	ECs liver sinusoidal
C7orf50	3.51743e-12	0.278331	0.201	0.081	5.19278e-08	ECs liver sinusoidal
MARK3	2.99972e-08	0.278016	0.398	0.263	0.000442848	ECs liver sinusoidal
NIP7	1.9886e-12	0.277439	0.57	0.377	2.93577e-08	ECs liver sinusoidal
RTFDC1	1.15222e-11	0.277266	0.586	0.431	1.70103e-07	ECs liver sinusoidal
TMEM37	1.21945e-45	0.277249	0.172	0.022	1.80028e-41	ECs liver sinusoidal
TKT	2.51034e-10	0.276712	0.549	0.372	3.70601e-06	ECs liver sinusoidal
RPS7	2.81917e-14	0.276679	0.988	0.922	4.16194e-10	ECs liver sinusoidal
PSMD13	1.02614e-09	0.27654	0.525	0.376	1.51488e-05	ECs liver sinusoidal
ENSGALG00000034288	8.13064e-09	0.276401	0.299	0.169	0.000120033	ECs liver sinusoidal
SOCS3	9.93764e-35	0.27615	0.143	0.02	1.46709e-30	ECs liver sinusoidal
FAU	2.391e-11	0.275868	0.943	0.88	3.52984e-07	ECs liver sinusoidal
CHCHD10	2.314e-14	0.275729	0.525	0.315	3.41616e-10	ECs liver sinusoidal
CYTH1	1.38233e-08	0.275165	0.27	0.148	0.000204074	ECs liver sinusoidal
SHROOM2	3.99947e-16	0.27488	0.201	0.067	5.90441e-12	ECs liver sinusoidal
ENSGALG00000053991	3.20304e-06	0.274784	0.369	0.256	0.0472864	ECs liver sinusoidal
MRPS12	2.60442e-09	0.274778	0.537	0.381	3.84491e-05	ECs liver sinusoidal
CXXC5	1.63361e-10	0.274643	0.361	0.197	2.4117e-06	ECs liver sinusoidal
COX7B	9.56379e-10	0.27436	0.828	0.738	1.4119e-05	ECs liver sinusoidal
CNOT9	1.91419e-08	0.274351	0.385	0.252	0.000282592	ECs liver sinusoidal
ENSGALG00000034218	9.47323e-08	0.274143	0.582	0.452	0.00139853	ECs liver sinusoidal
BYSL	2.38545e-10	0.273983	0.398	0.239	3.52164e-06	ECs liver sinusoidal
PSMD2	4.70022e-10	0.27379	0.508	0.342	6.93894e-06	ECs liver sinusoidal
IGFBP5	0.00037853	0.273582	0.205	0.129	1	ECs liver sinusoidal
SMARCD2	5.0356e-08	0.273573	0.303	0.178	0.000743406	ECs liver sinusoidal
ARHGAP45	3.55282e-26	0.273449	0.205	0.049	5.24503e-22	ECs liver sinusoidal
MTFP1	1.2652e-13	0.272801	0.385	0.204	1.86782e-09	ECs liver sinusoidal
TIMMDC1	2.46164e-11	0.272108	0.463	0.288	3.63412e-07	ECs liver sinusoidal
SMIM7	1.20153e-08	0.271972	0.623	0.503	0.000177382	ECs liver sinusoidal
RGS2	8.13771e-16	0.271587	0.213	0.073	1.20137e-11	ECs liver sinusoidal
CD320	2.85619e-19	0.271444	0.209	0.065	4.21659e-15	ECs liver sinusoidal
MGAT4A	2.33951e-44	0.27117	0.238	0.042	3.45381e-40	ECs liver sinusoidal
POLR2K	2.43771e-08	0.270848	0.287	0.164	0.000359879	ECs liver sinusoidal
NDFIP1	1.64878e-11	0.270483	0.791	0.624	2.4341e-07	ECs liver sinusoidal
STRN	7.6544e-13	0.269772	0.336	0.17	1.13002e-08	ECs liver sinusoidal
POLE4	1.44588e-08	0.269454	0.283	0.16	0.000213455	ECs liver sinusoidal
IGF2BP3	2.69929e-14	0.269339	0.689	0.441	3.98497e-10	ECs liver sinusoidal
GSPT2	8.8492e-09	0.26865	0.541	0.39	0.000130641	ECs liver sinusoidal
FES	8.88418e-41	0.268616	0.18	0.027	1.31157e-36	ECs liver sinusoidal
CHURC1	1.58554e-10	0.268586	0.75	0.618	2.34073e-06	ECs liver sinusoidal
TAF13	4.09358e-06	0.266579	0.369	0.263	0.0604335	ECs liver sinusoidal
PACRG	3.22501e-52	0.266397	0.164	0.018	4.76108e-48	ECs liver sinusoidal
ENSGALG00000050229	2.96591e-10	0.266005	0.369	0.217	4.37857e-06	ECs liver sinusoidal
CLNS1A	2.95978e-10	0.26576	0.578	0.422	4.36952e-06	ECs liver sinusoidal
ENSGALG00000019976	4.14063e-10	0.265258	0.357	0.212	6.11281e-06	ECs liver sinusoidal
ENSGALG00000014258	6.74817e-17	0.265005	0.152	0.041	9.96232e-13	ECs liver sinusoidal
SLC25A22	9.68252e-28	0.264845	0.295	0.088	1.42943e-23	ECs liver sinusoidal
USP1	5.09769e-08	0.264681	0.352	0.217	0.000752573	ECs liver sinusoidal
MRPL35	1.24785e-07	0.264328	0.557	0.422	0.00184219	ECs liver sinusoidal
ENY2	1.75652e-08	0.263996	0.611	0.45	0.000259316	ECs liver sinusoidal
ENSGALG00000047864	1.50506e-38	0.263514	0.291	0.066	2.22192e-34	ECs liver sinusoidal
CCDC85C	2.86755e-47	0.263129	0.152	0.017	4.23336e-43	ECs liver sinusoidal
ASAP1	4.09261e-09	0.263031	0.287	0.153	6.04191e-05	ECs liver sinusoidal
MRPL23	3.54503e-08	0.262684	0.529	0.399	0.000523353	ECs liver sinusoidal
KLHL36	1.64099e-10	0.262433	0.32	0.167	2.42259e-06	ECs liver sinusoidal
AIMP1	2.67095e-09	0.261948	0.57	0.4	3.94312e-05	ECs liver sinusoidal
ADAM9	8.57632e-10	0.261878	0.254	0.126	1.26612e-05	ECs liver sinusoidal
BMP2K	3.01834e-14	0.261831	0.266	0.113	4.45597e-10	ECs liver sinusoidal
ENSGALG00000054057	4.40059e-12	0.261748	0.164	0.058	6.49659e-08	ECs liver sinusoidal
RBM18	1.78409e-12	0.260856	0.414	0.234	2.63385e-08	ECs liver sinusoidal
ENSGALG00000042611	1.36438e-11	0.260774	0.311	0.157	2.01423e-07	ECs liver sinusoidal
RPL7A	3.549e-12	0.260365	1	0.935	5.23938e-08	ECs liver sinusoidal
GLRX5	2.19559e-10	0.26023	0.676	0.548	3.24135e-06	ECs liver sinusoidal
CTBP1	0.000113421	0.259683	0.541	0.47	1	ECs liver sinusoidal
MICOS13	1.05841e-12	0.2595	0.537	0.335	1.56254e-08	ECs liver sinusoidal
TRIB2	4.34838e-08	0.2595	0.34	0.198	0.000641952	ECs liver sinusoidal
SLC18A2	2.15802e-86	0.259286	0.148	0.007	3.18588e-82	ECs liver sinusoidal
NR3C2	2.28055e-16	0.259241	0.238	0.085	3.36678e-12	ECs liver sinusoidal
SRSF5A	7.98497e-09	0.259217	0.512	0.358	0.000117882	ECs liver sinusoidal
TMCO1	1.60471e-07	0.259078	0.447	0.312	0.00236903	ECs liver sinusoidal
CD276	1.28897e-07	0.258938	0.352	0.23	0.00190291	ECs liver sinusoidal
HMGN4	8.89423e-14	0.258936	0.869	0.623	1.31305e-09	ECs liver sinusoidal
BIRC5	1.17668e-07	0.258806	0.369	0.234	0.00173714	ECs liver sinusoidal
TLNRD1	9.81988e-11	0.258802	0.246	0.118	1.44971e-06	ECs liver sinusoidal
PSMA5	4.61365e-10	0.25847	0.623	0.471	6.81114e-06	ECs liver sinusoidal
ENSGALG00000047875	2.32332e-10	0.258412	0.336	0.188	3.42992e-06	ECs liver sinusoidal
ENSGALG00000053285	1.04201e-55	0.257949	0.152	0.014	1.53832e-51	ECs liver sinusoidal
CLPTM1L	6.52427e-07	0.257694	0.328	0.206	0.00963178	ECs liver sinusoidal
MRPS24	4.01466e-08	0.257686	0.492	0.351	0.000592685	ECs liver sinusoidal
RBM19	6.97109e-08	0.257671	0.361	0.225	0.00102914	ECs liver sinusoidal
H2AZ2	2.62262e-11	0.25757	0.91	0.738	3.87177e-07	ECs liver sinusoidal
ENSGALG00000026070	4.35722e-21	0.257434	0.201	0.055	6.43256e-17	ECs liver sinusoidal
PIGBOS1	6.54324e-08	0.257412	0.512	0.364	0.000965979	ECs liver sinusoidal
MDH1	4.25405e-12	0.257328	0.66	0.458	6.28025e-08	ECs liver sinusoidal
XPO7	1.7145e-08	0.257105	0.422	0.28	0.000253112	ECs liver sinusoidal
PLEKHO1	2.57312e-12	0.256779	0.209	0.084	3.7987e-08	ECs liver sinusoidal
PPP2R5A	3.25768e-09	0.256691	0.385	0.235	4.80932e-05	ECs liver sinusoidal
ELOF1	3.85074e-08	0.256657	0.496	0.35	0.000568484	ECs liver sinusoidal
TUBG1	5.71242e-07	0.256578	0.32	0.2	0.00843324	ECs liver sinusoidal
TUBA3E	4.78777e-06	0.256152	0.434	0.299	0.0706819	ECs liver sinusoidal
MMD	1.00551e-10	0.255761	0.43	0.255	1.48444e-06	ECs liver sinusoidal
UQCR11	2.4758e-13	0.255643	0.635	0.443	3.65503e-09	ECs liver sinusoidal
KRIT1	3.1139e-13	0.255642	0.275	0.122	4.59705e-09	ECs liver sinusoidal
RAB10	1.51452e-09	0.25549	0.611	0.454	2.23588e-05	ECs liver sinusoidal
HELLS	2.39566e-09	0.254992	0.279	0.148	3.53672e-05	ECs liver sinusoidal
MAST4	9.39377e-13	0.254597	0.406	0.213	1.3868e-08	ECs liver sinusoidal
CCDC25	6.29644e-08	0.254244	0.422	0.289	0.000929543	ECs liver sinusoidal
EZH2	7.30985e-09	0.254142	0.352	0.209	0.000107915	ECs liver sinusoidal
FCHO2	1.26784e-13	0.254111	0.25	0.104	1.87171e-09	ECs liver sinusoidal
DNAJA1	1.09337e-09	0.253899	0.615	0.445	1.61414e-05	ECs liver sinusoidal
ENSGALG00000031296	1.02512e-09	0.253859	0.459	0.301	1.51338e-05	ECs liver sinusoidal
LIPT2	5.79247e-10	0.253771	0.262	0.131	8.55142e-06	ECs liver sinusoidal
ENSGALG00000047410	4.27938e-06	0.253547	0.398	0.291	0.0631764	ECs liver sinusoidal
CLC2DL3	3.21334e-10	0.253161	0.385	0.223	4.74386e-06	ECs liver sinusoidal
QARS	1.31266e-06	0.25314	0.357	0.245	0.0193788	ECs liver sinusoidal
STOML2	1.8212e-06	0.253121	0.459	0.349	0.0268863	ECs liver sinusoidal
RTN4	2.6672e-10	0.252955	0.648	0.475	3.93759e-06	ECs liver sinusoidal
ZFPM1	8.29163e-12	0.252842	0.291	0.143	1.22409e-07	ECs liver sinusoidal
MYL12B	6.48554e-08	0.252678	0.656	0.541	0.00095746	ECs liver sinusoidal
BZW2	1.72806e-09	0.251593	0.656	0.455	2.55113e-05	ECs liver sinusoidal
PRAG1	2.45473e-95	0.251235	0.172	0.009	3.62392e-91	ECs liver sinusoidal
ENDOG	5.70875e-15	0.250964	0.279	0.118	8.42782e-11	ECs liver sinusoidal
SMC4	2.34104e-06	0.250897	0.283	0.172	0.0345607	ECs liver sinusoidal
MRTO4	5.01888e-09	0.250732	0.59	0.434	7.40938e-05	ECs liver sinusoidal
C5H14orf166	5.17373e-09	0.250154	0.668	0.539	7.63798e-05	ECs liver sinusoidal
TCIM	3.56427e-12	0.25014	0.156	0.052	5.26193e-08	ECs liver sinusoidal
ATP5F1D	1.05833e-11	0.250061	0.922	0.807	1.56241e-07	ECs liver sinusoidal
GOLM1	3.0658e-14	0.250014	0.238	0.095	4.52604e-10	ECs liver sinusoidal

## Sheet: ECs lymphatic
gene	p_val	avg_log2FC	pct.1	pct.2	p_val_adj	cluster
ENSGALG00000030096	6.29409e-53	2.51105	0.85	0.061	9.29196e-49	ECs lymphatic
LYVE1	2.22512e-81	2.3993	0.9	0.043	3.28495e-77	ECs lymphatic
TNNC1	3.35651e-59	2.30643	0.95	0.069	4.95522e-55	ECs lymphatic
TFPI2	5.66138e-49	2.21849	1	0.093	8.3579e-45	ECs lymphatic
ENSGALG00000005204	1.68783e-43	2.17204	0.9	0.086	2.49175e-39	ECs lymphatic
LMO2	2.8e-18	2.06129	1	0.339	4.13364e-14	ECs lymphatic
RAMP2	8.39871e-37	2.04278	0.95	0.106	1.2399e-32	ECs lymphatic
STAB1	2.63816e-38	1.93974	1	0.118	3.89472e-34	ECs lymphatic
DOCK9	2.07238e-43	1.76887	0.9	0.083	3.05946e-39	ECs lymphatic
AKAP12	6.50903e-11	1.73632	1	0.461	9.60928e-07	ECs lymphatic
CDH5	4.90679e-39	1.72846	0.95	0.094	7.24389e-35	ECs lymphatic
PRCP	5.17892e-24	1.69599	0.8	0.117	7.64564e-20	ECs lymphatic
PROX1	1.81708e-78	1.63407	0.75	0.029	2.68256e-74	ECs lymphatic
ENSGALG00000043598	2.21176e-10	1.63276	1	0.932	3.26522e-06	ECs lymphatic
PGF	4.884e-102	1.61437	0.8	0.025	7.21025e-98	ECs lymphatic
PECAM1	9.91815e-18	1.55763	0.85	0.176	1.46422e-13	ECs lymphatic
FLT4	5.42586e-47	1.53575	0.8	0.058	8.01019e-43	ECs lymphatic
ENSGALG00000036956	9.54485e-12	1.52213	1	0.949	1.40911e-07	ECs lymphatic
HHEX	5.2272e-22	1.52205	0.9	0.154	7.71691e-18	ECs lymphatic
UNC5B	2.87287e-26	1.51643	0.8	0.112	4.24122e-22	ECs lymphatic
GALNT1	1.91236e-13	1.50519	0.95	0.446	2.82322e-09	ECs lymphatic
CD47	6.60808e-12	1.49062	0.95	0.435	9.75551e-08	ECs lymphatic
MRC1	5.40455e-64	1.4889	0.9	0.051	7.97874e-60	ECs lymphatic
SHE	1.39695e-29	1.4882	0.9	0.113	2.06232e-25	ECs lymphatic
ANKH	2.92365e-14	1.43722	0.75	0.161	4.31619e-10	ECs lymphatic
PLK2	1.85059e-25	1.42912	0.75	0.091	2.73203e-21	ECs lymphatic
FKBP1A	3.48587e-09	1.42242	0.9	0.695	5.14619e-05	ECs lymphatic
RARRES1	1.62328e-16	1.41346	0.85	0.196	2.39645e-12	ECs lymphatic
LTBP2	5.63865e-21	1.39929	0.7	0.099	8.32434e-17	ECs lymphatic
MMRN1	0	1.38371	0.7	0.005	0	ECs lymphatic
APOLD1	8.13101e-11	1.34718	0.35	0.045	1.20038e-06	ECs lymphatic
EGFL7	2.08501e-14	1.29248	0.8	0.197	3.0781e-10	ECs lymphatic
GJA4	5.12978e-56	1.28806	0.8	0.047	7.57309e-52	ECs lymphatic
MAPK4	1.21244e-10	1.27934	0.9	0.381	1.78993e-06	ECs lymphatic
ZNF521	3.63141e-20	1.26329	0.9	0.195	5.36105e-16	ECs lymphatic
COX3	7.44507e-10	1.26282	1	0.94	1.09912e-05	ECs lymphatic
TNFSF10	7.32796e-20	1.25326	0.9	0.179	1.08183e-15	ECs lymphatic
CCDC88C	2.66509e-12	1.24708	0.6	0.127	3.93447e-08	ECs lymphatic
COII	1.29244e-09	1.24242	1	0.915	1.90803e-05	ECs lymphatic
CYTB	5.11543e-08	1.20566	1	0.853	0.000755191	ECs lymphatic
SEC14L1	3.31757e-16	1.20521	0.85	0.209	4.89772e-12	ECs lymphatic
REEP1	4.07701e-16	1.19933	0.85	0.212	6.01889e-12	ECs lymphatic
CGNL1	3.88058e-15	1.1753	0.7	0.138	5.7289e-11	ECs lymphatic
ND4L	5.32618e-10	1.17138	0.95	0.413	7.86305e-06	ECs lymphatic
ND3	2.30798e-09	1.15904	1	0.793	3.40727e-05	ECs lymphatic
APOOL	3.92798e-06	1.14777	0.5	0.164	0.0579888	ECs lymphatic
TNFAIP2	7.06936e-23	1.14037	0.7	0.09	1.04365e-18	ECs lymphatic
NPL	1.77332e-34	1.12284	0.75	0.069	2.61796e-30	ECs lymphatic
ATP6	3.43339e-08	1.11446	1	0.913	0.000506872	ECs lymphatic
RHOJ	2.9555e-21	1.11365	0.75	0.117	4.3632e-17	ECs lymphatic
RELN	1.11257e-37	1.11161	0.75	0.06	1.64249e-33	ECs lymphatic
PIEZO2	2.74066e-12	1.11038	0.85	0.243	4.04603e-08	ECs lymphatic
CHST15	5.24494e-21	1.10027	0.9	0.16	7.7431e-17	ECs lymphatic
BIN1	6.44033e-10	1.09644	0.8	0.274	9.50786e-06	ECs lymphatic
KLHL4	9.73331e-26	1.07555	0.6	0.058	1.43693e-21	ECs lymphatic
NRK	3.54355e-09	1.07168	0.6	0.157	5.23134e-05	ECs lymphatic
ARL4A	1.31684e-07	1.06503	0.65	0.221	0.00194405	ECs lymphatic
RGS2	4.22013e-08	1.06414	0.4	0.077	0.000623018	ECs lymphatic
IGFBP7	1.35696e-08	1.05386	0.9	0.411	0.000200328	ECs lymphatic
CD99	3.50528e-07	1.05336	0.9	0.483	0.00517485	ECs lymphatic
KCNE3	2.56513e-43	1.05182	0.5	0.023	3.78691e-39	ECs lymphatic
EPHB1	4.48111e-15	1.01852	0.7	0.129	6.61546e-11	ECs lymphatic
HOXA6	0.000428132	1.0149	0.45	0.165	1	ECs lymphatic
RPL22L1	9.36798e-08	1.00647	0.95	0.685	0.00138299	ECs lymphatic
ND4	6.1681e-08	0.999967	1	0.8	0.000910597	ECs lymphatic
ND5	8.79551e-08	0.995748	1	0.828	0.00129848	ECs lymphatic
BTG1	1.85713e-05	0.994217	0.9	0.638	0.274168	ECs lymphatic
B3GNT7	6.81074e-105	0.990234	0.5	0.009	1.00547e-100	ECs lymphatic
ENSGALG00000048230	1.56682e-74	0.984685	0.35	0.006	2.3131e-70	ECs lymphatic
HOXA5	1.75344e-06	0.979698	0.7	0.26	0.025886	ECs lymphatic
ND1	6.46914e-09	0.976586	1	0.841	9.55039e-05	ECs lymphatic
DSP	1.38975e-16	0.963597	0.6	0.086	2.05168e-12	ECs lymphatic
GSTT1	4.55704e-33	0.953922	0.5	0.031	6.72756e-29	ECs lymphatic
ENSGALG00000024379	3.70387e-35	0.95372	0.65	0.048	5.46803e-31	ECs lymphatic
MARCKSL1	4.70753e-09	0.953586	0.95	0.492	6.94973e-05	ECs lymphatic
ENSGALG00000054678	5.4688e-54	0.953107	0.35	0.009	8.07359e-50	ECs lymphatic
SOX18	2.13041e-21	0.943472	0.6	0.066	3.14512e-17	ECs lymphatic
RARRES2	3.41575e-08	0.939613	0.9	0.451	0.000504267	ECs lymphatic
HOXA4	6.28908e-05	0.937091	0.5	0.176	0.928457	ECs lymphatic
APLP2	8.98186e-09	0.9318	0.9	0.446	0.000132599	ECs lymphatic
PALD1	1.40569e-07	0.92888	0.7	0.266	0.00207522	ECs lymphatic
HSPG2	7.71257e-06	0.927052	0.65	0.262	0.113861	ECs lymphatic
ENSGALG00000035769	4.15181e-08	0.925508	0.8	0.315	0.000612932	ECs lymphatic
PRRG1	1.88639e-15	0.922898	0.75	0.151	2.78488e-11	ECs lymphatic
FILIP1	0.000290294	0.914933	0.35	0.112	1	ECs lymphatic
RASSF9	6.93422e-17	0.910193	0.35	0.03	1.0237e-12	ECs lymphatic
PROCR	6.04047e-18	0.909024	0.7	0.105	8.91755e-14	ECs lymphatic
SH3GL1	6.01179e-15	0.908489	0.9	0.248	8.8752e-11	ECs lymphatic
HOXA7	2.2321e-25	0.906602	0.85	0.117	3.29525e-21	ECs lymphatic
RAB11A	2.5067e-10	0.902014	0.8	0.304	3.70065e-06	ECs lymphatic
AP3S2	1.73435e-08	0.900709	0.9	0.511	0.000256042	ECs lymphatic
SH3TC1	7.00455e-22	0.896055	0.5	0.045	1.03408e-17	ECs lymphatic
AQP1	0.00230024	0.891764	0.3	0.102	1	ECs lymphatic
HOXB7	1.90112e-13	0.875768	0.55	0.091	2.80662e-09	ECs lymphatic
ELMO1	2.78754e-23	0.872157	0.55	0.053	4.11524e-19	ECs lymphatic
MT-CO1	3.63552e-07	0.871939	1	0.895	0.00536711	ECs lymphatic
B2M	1.04794e-07	0.862667	0.8	0.393	0.00154708	ECs lymphatic
ARAP3	4.14015e-15	0.860357	0.65	0.111	6.1121e-11	ECs lymphatic
ENSGALG00000036916	5.46635e-17	0.860182	0.35	0.03	8.06997e-13	ECs lymphatic
RALB	2.40019e-08	0.859811	0.8	0.325	0.00035434	ECs lymphatic
ENSGALG00000045584	6.15743e-08	0.851918	0.75	0.276	0.000909021	ECs lymphatic
ERG	3.90128e-21	0.849684	0.6	0.069	5.75946e-17	ECs lymphatic
PCBD1	1.28798e-06	0.848825	0.65	0.239	0.0190145	ECs lymphatic
LGMN	2.09118e-09	0.841089	0.85	0.339	3.0872e-05	ECs lymphatic
EIF3I	3.05692e-08	0.838621	0.95	0.647	0.000451293	ECs lymphatic
ENSGALG00000010335	3.99961e-09	0.8342	0.5	0.11	5.90462e-05	ECs lymphatic
ANGPT2	2.46021e-14	0.828644	0.45	0.058	3.63201e-10	ECs lymphatic
CD63	3.49226e-06	0.826966	0.95	0.731	0.0515563	ECs lymphatic
ENSGALG00000035994	4.79261e-21	0.825686	0.65	0.082	7.07533e-17	ECs lymphatic
MAFF	5.28281e-13	0.822713	0.7	0.144	7.79902e-09	ECs lymphatic
NFATC1	1.85316e-10	0.821706	0.3	0.036	2.73583e-06	ECs lymphatic
ABHD17B	4.30371e-17	0.818573	0.65	0.1	6.35356e-13	ECs lymphatic
SEMA7A	1.15795e-67	0.818379	0.55	0.018	1.70948e-63	ECs lymphatic
TUBB6	3.51422e-06	0.811129	0.6	0.232	0.0518804	ECs lymphatic
TPP1	3.62089e-07	0.807367	0.85	0.459	0.00534553	ECs lymphatic
MT-ND2	3.777e-07	0.803805	1	0.746	0.00557598	ECs lymphatic
DST	3.23826e-05	0.801938	0.7	0.329	0.478065	ECs lymphatic
ANXA2	9.85715e-09	0.801427	0.85	0.29	0.000145521	ECs lymphatic
HOXD8	2.25958e-50	0.800788	0.35	0.01	3.33582e-46	ECs lymphatic
MAFB	2.35397e-13	0.797992	0.9	0.221	3.47517e-09	ECs lymphatic
ZFPM2	2.35547e-10	0.793753	0.45	0.078	3.47738e-06	ECs lymphatic
MYCT1	1.19248e-25	0.791481	0.65	0.063	1.76045e-21	ECs lymphatic
COTL1	9.0402e-07	0.789633	0.8	0.347	0.0133461	ECs lymphatic
ENSGALG00000023546	8.91646e-13	0.78662	0.6	0.118	1.31634e-08	ECs lymphatic
SNTB2	3.77298e-19	0.781397	0.5	0.054	5.57005e-15	ECs lymphatic
MVB12B	4.442e-07	0.778717	0.5	0.145	0.00655772	ECs lymphatic
NDUFB4	1.9939e-06	0.764595	0.9	0.68	0.029436	ECs lymphatic
ENSGALG00000048488	4.76298e-11	0.761714	0.35	0.044	7.03158e-07	ECs lymphatic
GXYLT1	7.44395e-08	0.756769	0.7	0.219	0.00109895	ECs lymphatic
RASGRP3	1.21927e-13	0.75616	0.4	0.047	1.80001e-09	ECs lymphatic
ENSGALG00000048425	3.42399e-08	0.755415	0.35	0.062	0.000505483	ECs lymphatic
GPRC5C	8.53493e-10	0.752496	0.5	0.101	1.26001e-05	ECs lymphatic
MYO7A	2.03976e-40	0.752323	0.45	0.02	3.0113e-36	ECs lymphatic
KANK3	4.60955e-07	0.752153	0.65	0.221	0.00680509	ECs lymphatic
CHD7	8.69735e-05	0.747866	0.5	0.183	1	ECs lymphatic
PTPRM	1.30834e-10	0.747544	0.6	0.13	1.9315e-06	ECs lymphatic
ANK3	0.000199977	0.745642	0.4	0.131	1	ECs lymphatic
KLF13	5.50295e-11	0.745459	0.3	0.034	8.124e-07	ECs lymphatic
KDR	3.52914e-21	0.742693	0.5	0.047	5.21008e-17	ECs lymphatic
ANPEP	4.88593e-11	0.736131	0.8	0.216	7.21309e-07	ECs lymphatic
C2H8ORF22	9.8444e-14	0.735665	0.3	0.027	1.45333e-09	ECs lymphatic
FZD4	2.74307e-06	0.730146	0.7	0.259	0.0404959	ECs lymphatic
TNFRSF1B	1.03376e-12	0.729433	0.55	0.092	1.52614e-08	ECs lymphatic
FAM89A	3.57782e-08	0.728529	0.55	0.152	0.000528194	ECs lymphatic
KIAA1324L	4.5144e-182	0.727905	0.5	0.005	6.66461e-178	ECs lymphatic
STXBP6	9.45762e-13	0.723804	0.45	0.066	1.39623e-08	ECs lymphatic
ENSGALG00000009355	5.46862e-41	0.722573	0.4	0.016	8.07333e-37	ECs lymphatic
NOV	7.00537e-08	0.722448	0.55	0.136	0.0010342	ECs lymphatic
PTPRB	1.39499e-17	0.717952	0.35	0.029	2.05943e-13	ECs lymphatic
FOXO1	8.01729e-17	0.717882	0.5	0.06	1.18359e-12	ECs lymphatic
MARK3	5.10165e-09	0.716922	0.8	0.266	7.53156e-05	ECs lymphatic
ACER3	2.41096e-06	0.71236	0.45	0.121	0.035593	ECs lymphatic
AP1S2	0.00190942	0.705519	0.6	0.332	1	ECs lymphatic
SLC16A7	4.29266e-22	0.702385	0.4	0.03	6.33725e-18	ECs lymphatic
GYPC	8.31499e-09	0.700672	0.6	0.159	0.000122754	ECs lymphatic
CA8	8.06202e-11	0.698455	0.3	0.035	1.1902e-06	ECs lymphatic
ARGLU1	0.000429377	0.690678	0.8	0.583	1	ECs lymphatic
CTSA	4.79505e-07	0.690451	0.75	0.282	0.00707893	ECs lymphatic
DAAM1	1.95951e-06	0.684632	0.65	0.225	0.0289282	ECs lymphatic
ENSGALG00000037869	4.14559e-13	0.683601	0.6	0.101	6.12014e-09	ECs lymphatic
MACF1	1.56586e-06	0.683027	0.9	0.509	0.0231168	ECs lymphatic
CFD	2.84294e-07	0.68276	0.85	0.366	0.00419703	ECs lymphatic
ENSGALG00000047664	1.25511e-09	0.682442	0.85	0.275	1.85292e-05	ECs lymphatic
ABHD14B	1.51083e-05	0.679474	0.8	0.403	0.223044	ECs lymphatic
AFAP1L1	2.60393e-10	0.677594	0.4	0.062	3.84418e-06	ECs lymphatic
TSPAN18	1.0481e-13	0.676678	0.5	0.073	1.54731e-09	ECs lymphatic
TMEM37	1.20464e-31	0.676646	0.45	0.026	1.77841e-27	ECs lymphatic
THSD1	6.96229e-17	0.674895	0.2	0.01	1.02784e-12	ECs lymphatic
ENSGALG00000052896	1.19903e-07	0.6738	0.6	0.175	0.00177012	ECs lymphatic
SRGAP1	3.36863e-06	0.6733	0.75	0.312	0.0497311	ECs lymphatic
SHROOM4	1.74273e-09	0.67262	0.6	0.139	2.57279e-05	ECs lymphatic
GPM6B	8.08821e-09	0.671235	0.55	0.132	0.000119406	ECs lymphatic
PPP2R5A	0.000129565	0.668512	0.55	0.24	1	ECs lymphatic
ADAM10	0.000265042	0.665167	0.75	0.43	1	ECs lymphatic
NPC2	9.09256e-05	0.662197	0.6	0.271	1	ECs lymphatic
ELOVL7	7.98103e-24	0.660899	0.55	0.051	1.17824e-19	ECs lymphatic
HOXA9	3.28123e-25	0.65966	0.5	0.039	4.84408e-21	ECs lymphatic
ETS1	1.08458e-07	0.65959	0.8	0.266	0.00160117	ECs lymphatic
NAT8L	5.4714e-07	0.659309	0.2	0.025	0.00807743	ECs lymphatic
DDX5	0.000173805	0.65436	0.9	0.706	1	ECs lymphatic
HVCN1	0.000131177	0.652198	0.5	0.191	1	ECs lymphatic
TLCD1	6.48133e-10	0.650087	0.6	0.141	9.56839e-06	ECs lymphatic
DIPK2B	2.70175e-08	0.642628	0.4	0.075	0.000398859	ECs lymphatic
ARHGAP27	9.17047e-12	0.641869	0.35	0.043	1.35384e-07	ECs lymphatic
SPSB4	1.11817e-06	0.641588	0.3	0.056	0.0165075	ECs lymphatic
ENSGALG00000051831	7.03811e-33	0.639256	0.3	0.011	1.03904e-28	ECs lymphatic
URM1	0.00045961	0.63752	0.85	0.671	1	ECs lymphatic
NDRG1	1.48942e-05	0.6364	0.55	0.196	0.219884	ECs lymphatic
RAB27A	1.67139e-05	0.635817	0.45	0.143	0.246747	ECs lymphatic
Pou5f3	2.06965e-08	0.63549	0.45	0.094	0.000305542	ECs lymphatic
PLXND1	6.72015e-13	0.634511	0.5	0.075	9.92095e-09	ECs lymphatic
ZNF706	9.58802e-05	0.634452	0.8	0.582	1	ECs lymphatic
MCF2L	4.15771e-35	0.631742	0.5	0.029	6.13802e-31	ECs lymphatic
GPRC5B	4.8909e-13	0.631672	0.35	0.039	7.22043e-09	ECs lymphatic
MYO9A	6.64305e-10	0.631489	0.45	0.082	9.80714e-06	ECs lymphatic
LDB2	1.26448e-07	0.629529	0.7	0.227	0.00186675	ECs lymphatic
NUDT14	8.45847e-12	0.628624	0.65	0.142	1.24872e-07	ECs lymphatic
ENSGALG00000047013	4.20542e-30	0.618722	0.15	0.003	6.20846e-26	ECs lymphatic
C1H12ORF57	9.4336e-05	0.615002	0.9	0.554	1	ECs lymphatic
IL1RL1	5.17776e-09	0.614535	0.45	0.083	7.64393e-05	ECs lymphatic
PCDHGC3	1.53435e-05	0.614462	0.85	0.425	0.226515	ECs lymphatic
EBF3	2.28867e-13	0.613948	0.55	0.086	3.37876e-09	ECs lymphatic
FKBP1B	5.06495e-06	0.612923	0.55	0.165	0.0747738	ECs lymphatic
STOX2	1.03095e-07	0.612408	0.5	0.128	0.00152199	ECs lymphatic
ELK3	7.51951e-07	0.611866	0.7	0.257	0.011101	ECs lymphatic
GNAI2	0.000574187	0.610539	0.7	0.469	1	ECs lymphatic
HSBP1	0.000331736	0.609323	0.8	0.601	1	ECs lymphatic
AKR1A1	0.00833014	0.604705	0.4	0.195	1	ECs lymphatic
NEK6	0.000178692	0.601142	0.65	0.298	1	ECs lymphatic
MICAL3	1.05401e-06	0.600614	0.4	0.097	0.0155604	ECs lymphatic
RNF130	1.23945e-06	0.597551	0.7	0.28	0.018298	ECs lymphatic
EGFL6	7.75029e-13	0.597258	0.4	0.049	1.14417e-08	ECs lymphatic
EOGT	3.34082e-10	0.594668	0.55	0.112	4.93205e-06	ECs lymphatic
ARHGEF9	8.80299e-14	0.594385	0.5	0.069	1.29959e-09	ECs lymphatic
ENSGALG00000004793	2.4033e-07	0.592256	0.5	0.126	0.003548	ECs lymphatic
AZIN1	1.84435e-05	0.589428	0.6	0.249	0.272282	ECs lymphatic
HAPLN3	9.17227e-13	0.589034	0.55	0.092	1.3541e-08	ECs lymphatic
EMID1	3.49268e-20	0.588901	0.45	0.041	5.15625e-16	ECs lymphatic
LYN	2.94526e-10	0.588875	0.5	0.096	4.34808e-06	ECs lymphatic
IGF-I	1.9481e-182	0.588794	0.45	0.004	2.87598e-178	ECs lymphatic
ENSGALG00000015077	0.000383012	0.587553	0.3	0.086	1	ECs lymphatic
TXNDC5	0.000142799	0.585507	0.7	0.34	1	ECs lymphatic
FGD5	2.12554e-08	0.585473	0.3	0.044	0.000313793	ECs lymphatic
MAPK11	1.91993e-23	0.585359	0.35	0.022	2.83439e-19	ECs lymphatic
MAN1A1	5.9779e-08	0.584202	0.4	0.08	0.000882517	ECs lymphatic
TCN2	1.69242e-09	0.581823	0.6	0.134	2.49851e-05	ECs lymphatic
ZC3H13	0.00473284	0.580045	0.7	0.491	1	ECs lymphatic
FYN	3.92634e-07	0.577727	0.6	0.189	0.00579645	ECs lymphatic
RALGPS2	3.77375e-05	0.576919	0.55	0.204	0.557119	ECs lymphatic
GRN	2.96681e-05	0.572547	0.8	0.438	0.43799	ECs lymphatic
TEAD1	4.71337e-05	0.572426	0.5	0.171	0.695834	ECs lymphatic
JCAD	2.69696e-06	0.570924	0.75	0.255	0.0398152	ECs lymphatic
VAV3	1.6412e-15	0.569285	0.5	0.062	2.4229e-11	ECs lymphatic
CPE	1.72827e-06	0.567473	0.85	0.35	0.0255144	ECs lymphatic
TANC1	0.000209221	0.567318	0.45	0.166	1	ECs lymphatic
RAB7A	0.00461909	0.565924	0.75	0.525	1	ECs lymphatic
ARHGEF7	5.3359e-05	0.565913	0.4	0.12	0.787739	ECs lymphatic
SKAP2	0.00137575	0.56518	0.55	0.291	1	ECs lymphatic
FAM49A	0.000297987	0.564812	0.35	0.109	1	ECs lymphatic
VAPB	0.00108	0.564138	0.75	0.502	1	ECs lymphatic
DBNDD2	2.46836e-07	0.558445	0.4	0.086	0.00364404	ECs lymphatic
ENSGALG00000039468	9.31734e-10	0.556595	0.4	0.067	1.37552e-05	ECs lymphatic
ZDHHC20	5.76193e-10	0.556314	0.35	0.052	8.50634e-06	ECs lymphatic
ARHGEF12	3.02189e-06	0.556012	0.8	0.346	0.0446121	ECs lymphatic
RCBTB1	7.34281e-05	0.555437	0.5	0.169	1	ECs lymphatic
ILF2	6.3576e-05	0.555063	0.85	0.478	0.938573	ECs lymphatic
BSG	0.000186997	0.552036	0.95	0.827	1	ECs lymphatic
VWF	4.88144e-14	0.55179	0.5	0.065	7.20647e-10	ECs lymphatic
SNCAIP	4.83683e-05	0.550021	0.45	0.146	0.714061	ECs lymphatic
HM13	3.16474e-06	0.54676	0.9	0.463	0.046721	ECs lymphatic
PRKAG2	0.000635772	0.545836	0.35	0.119	1	ECs lymphatic
EPB41L3	4.29969e-06	0.545487	0.45	0.119	0.0634764	ECs lymphatic
CARD11	0.000127912	0.543989	0.2	0.039	1	ECs lymphatic
S1PR1	6.03713e-09	0.540691	0.45	0.088	8.91261e-05	ECs lymphatic
AFDN	0.00228644	0.54015	0.5	0.232	1	ECs lymphatic
ZDHHC9	0.000963766	0.536526	0.5	0.222	1	ECs lymphatic
LUZP1	0.00613114	0.536006	0.4	0.195	1	ECs lymphatic
ZNF593	0.00145356	0.534374	0.9	0.775	1	ECs lymphatic
ENSGALG00000046740	0.000291593	0.533711	0.85	0.606	1	ECs lymphatic
MRPL43	0.000573738	0.531369	0.85	0.564	1	ECs lymphatic
GTF3A	2.39626e-05	0.531231	0.6	0.234	0.35376	ECs lymphatic
HPRT1	7.36784e-05	0.531185	0.35	0.102	1	ECs lymphatic
CELF2	0.00023398	0.529376	0.5	0.196	1	ECs lymphatic
DGKZ	0.000276192	0.52737	0.4	0.135	1	ECs lymphatic
SDCBP	0.00452693	0.525474	0.8	0.557	1	ECs lymphatic
CAVIN2	1.90841e-06	0.524837	0.45	0.116	0.0281738	ECs lymphatic
EPB41L1	5.77649e-05	0.523817	0.25	0.053	0.852783	ECs lymphatic
SCOC	0.000250538	0.521047	0.5	0.192	1	ECs lymphatic
CETN1	0.00174901	0.520392	0.4	0.16	1	ECs lymphatic
IPO11	6.03053e-06	0.519823	0.4	0.106	0.0890288	ECs lymphatic
DLL1	5.73817e-07	0.519058	0.25	0.038	0.00847126	ECs lymphatic
KIAA0355	2.84874e-09	0.517271	0.45	0.083	4.20559e-05	ECs lymphatic
DIAPH2	4.33134e-05	0.515162	0.55	0.222	0.639436	ECs lymphatic
RPS6KL1	3.22881e-10	0.514143	0.4	0.064	4.76669e-06	ECs lymphatic
HOXB8	6.8077e-10	0.51143	0.3	0.038	1.00502e-05	ECs lymphatic
TLE1	0.000158122	0.509024	0.25	0.056	1	ECs lymphatic
LAMA4	4.66658e-07	0.508662	0.6	0.166	0.00688927	ECs lymphatic
PPP3R1	0.00166698	0.507093	0.5	0.252	1	ECs lymphatic
RIT1	0.00518177	0.506977	0.45	0.206	1	ECs lymphatic
HOXD9	7.40413e-141	0.506077	0.35	0.003	1.09307e-136	ECs lymphatic
ZCCHC24	0.000110465	0.505511	0.5	0.176	1	ECs lymphatic
TSPAN12	2.8481e-07	0.504809	0.4	0.087	0.00420465	ECs lymphatic
ZHX1	0.00044097	0.504333	0.25	0.065	1	ECs lymphatic
ENSGALG00000041618	0.00232069	0.501874	0.5	0.238	1	ECs lymphatic
S100A13	6.27038e-18	0.501701	0.4	0.036	9.25696e-14	ECs lymphatic
TOMM7	0.0014156	0.501456	0.8	0.593	1	ECs lymphatic
RWDD2B	0.000162827	0.500272	0.3	0.079	1	ECs lymphatic
PHLDA2	5.27726e-05	0.500097	0.6	0.218	0.779083	ECs lymphatic
APC	0.000363802	0.499835	0.55	0.225	1	ECs lymphatic
TSPAN13	2.11086e-07	0.499654	0.5	0.123	0.00311626	ECs lymphatic
SMAD1	1.92984e-05	0.499155	0.55	0.192	0.284902	ECs lymphatic
FGR	1.71041e-05	0.499031	0.25	0.047	0.252507	ECs lymphatic
MARCKS	0.00178395	0.497657	0.65	0.359	1	ECs lymphatic
MED13L	0.00236093	0.496562	0.35	0.135	1	ECs lymphatic
LARGE1	9.3989e-09	0.496342	0.15	0.012	0.000138756	ECs lymphatic
ENSGALG00000002012	2.22652e-08	0.493813	0.35	0.056	0.000328702	ECs lymphatic
DHRS3	4.6105e-05	0.493568	0.55	0.193	0.680649	ECs lymphatic
CALCRL	4.23896e-05	0.493273	0.4	0.108	0.625798	ECs lymphatic
TGFB1I1	0.000597998	0.49302	0.45	0.165	1	ECs lymphatic
TMEM63C	6.95788e-13	0.492497	0.45	0.063	1.02719e-08	ECs lymphatic
FAAH2	0.000126317	0.492341	0.35	0.105	1	ECs lymphatic
ENSGALG00000030153	6.21133e-05	0.491056	0.5	0.174	0.916979	ECs lymphatic
CAPZA1	0.0020362	0.487783	0.7	0.41	1	ECs lymphatic
PRSS23	3.81603e-10	0.486738	0.35	0.049	5.6336e-06	ECs lymphatic
RGL1	0.00117353	0.486472	0.45	0.185	1	ECs lymphatic
FABP5	1.77885e-08	0.484794	0.4	0.072	0.000262612	ECs lymphatic
CRYZL1	0.0017566	0.483271	0.3	0.106	1	ECs lymphatic
PDLIM1	1.7981e-05	0.483258	0.55	0.189	0.265453	ECs lymphatic
HMCES	0.000282646	0.480784	0.6	0.278	1	ECs lymphatic
FGD6	0.00169098	0.479809	0.2	0.05	1	ECs lymphatic
ACBD6	0.000381856	0.479106	0.6	0.303	1	ECs lymphatic
ZNF839	0.00326301	0.477934	0.25	0.08	1	ECs lymphatic
ENSGALG00000036680	5.71151e-12	0.476307	0.4	0.054	8.43191e-08	ECs lymphatic
SLC43A2	1.49243e-09	0.474854	0.5	0.098	2.20327e-05	ECs lymphatic
PTCHD1	1.21505e-05	0.473917	0.3	0.064	0.179377	ECs lymphatic
TGFBR2	1.57064e-05	0.473162	0.3	0.065	0.231873	ECs lymphatic
ABHD17A	0.00114698	0.472365	0.55	0.271	1	ECs lymphatic
TMEM204	9.94654e-05	0.472299	0.35	0.098	1	ECs lymphatic
ATP8	5.17769e-05	0.471127	0.4	0.12	0.764383	ECs lymphatic
WSB1	0.000804767	0.468943	0.6	0.293	1	ECs lymphatic
NUDT7	0.00363993	0.468448	0.3	0.107	1	ECs lymphatic
WNK1	0.000291044	0.465291	0.45	0.168	1	ECs lymphatic
RIMBP2	3.2042e-17	0.464281	0.3	0.022	4.73036e-13	ECs lymphatic
ENSGALG00000010433	1.64759e-07	0.464265	0.4	0.08	0.00243234	ECs lymphatic
ZMYND8	9.34093e-05	0.463625	0.5	0.183	1	ECs lymphatic
RPL12	0.00157905	0.462119	0.95	0.882	1	ECs lymphatic
ACTN2	5.28882e-57	0.460012	0.25	0.004	7.80788e-53	ECs lymphatic
TIAM2	4.7997e-06	0.459752	0.3	0.062	0.070858	ECs lymphatic
RPL31	0.00069091	0.458887	0.95	0.881	1	ECs lymphatic
ITGA9	2.88414e-05	0.457541	0.5	0.165	0.425786	ECs lymphatic
ITPR2	8.11353e-05	0.457206	0.4	0.12	1	ECs lymphatic
RPS19	6.56035e-05	0.456996	1	0.976	0.968505	ECs lymphatic
MYO1D	0.000564283	0.455587	0.2	0.046	1	ECs lymphatic
MTSS1	0.00422197	0.45449	0.4	0.171	1	ECs lymphatic
IFI35	0.000837066	0.4543	0.4	0.148	1	ECs lymphatic
RMDN1	6.26261e-06	0.453766	0.4	0.104	0.0924549	ECs lymphatic
RPL35A	0.00134379	0.453471	0.9	0.904	1	ECs lymphatic
ARL6IP4	0.00258957	0.453407	0.45	0.199	1	ECs lymphatic
ENSGALG00000030728	8.93947e-37	0.453072	0.3	0.01	1.31973e-32	ECs lymphatic
ENSGALG00000007683	6.08247e-05	0.452998	0.45	0.145	0.897955	ECs lymphatic
ENSGALG00000031929	5.46254e-10	0.451988	0.2	0.017	8.06435e-06	ECs lymphatic
RNF11	0.00149097	0.451925	0.55	0.253	1	ECs lymphatic
CSGALNACT1	2.81376e-09	0.449881	0.2	0.019	4.15396e-05	ECs lymphatic
ENSGALG00000030587	1.28427e-05	0.44984	0.45	0.127	0.189597	ECs lymphatic
PARD3	0.00969321	0.449702	0.45	0.245	1	ECs lymphatic
LEPROT	0.000212039	0.449081	0.75	0.349	1	ECs lymphatic
NDUFA2	0.00991572	0.446467	0.65	0.412	1	ECs lymphatic
EXOSC7	0.00933502	0.446341	0.4	0.193	1	ECs lymphatic
CHRM3	6.14712e-22	0.446036	0.3	0.017	9.07499e-18	ECs lymphatic
WASF2	0.000270266	0.443801	0.25	0.06	1	ECs lymphatic
ENSGALG00000045684	0.00155779	0.440249	0.45	0.179	1	ECs lymphatic
GORAB	0.00977999	0.440139	0.25	0.092	1	ECs lymphatic
FOXC2	3.65512e-08	0.439766	0.3	0.045	0.000539605	ECs lymphatic
RPL23	0.000546313	0.439343	1	0.97	1	ECs lymphatic
INPP5A	0.00687453	0.43786	0.45	0.201	1	ECs lymphatic
DAG1	0.000465299	0.43764	0.55	0.249	1	ECs lymphatic
TMEM9B	0.000372826	0.437235	0.7	0.352	1	ECs lymphatic
ENSGALG00000041422	0.00114156	0.436705	0.65	0.365	1	ECs lymphatic
NR5A2	6.85652e-08	0.436234	0.25	0.033	0.00101223	ECs lymphatic
RPL10A	0.00622638	0.434115	1	0.911	1	ECs lymphatic
ST13P5	0.00643807	0.433982	0.65	0.474	1	ECs lymphatic
ENSGALG00000005475	9.43871e-05	0.433583	0.45	0.144	1	ECs lymphatic
CXXC5	0.0019142	0.43326	0.45	0.202	1	ECs lymphatic
SASH1	0.000154295	0.432306	0.35	0.1	1	ECs lymphatic
CLSTN1	0.000989716	0.431758	0.55	0.245	1	ECs lymphatic
FBLIM1	6.1633e-07	0.431044	0.35	0.069	0.00909888	ECs lymphatic
MAGI1	4.06003e-05	0.430711	0.35	0.092	0.599382	ECs lymphatic
LNX2	8.72706e-15	0.428352	0.2	0.011	1.28838e-10	ECs lymphatic
JAGN1	0.00124924	0.427744	0.6	0.319	1	ECs lymphatic
CXCR4	0.00027629	0.427658	0.15	0.025	1	ECs lymphatic
FLNB	0.00189272	0.427427	0.4	0.155	1	ECs lymphatic
HELZ	0.000631293	0.427144	0.35	0.116	1	ECs lymphatic
FLRT2	1.4631e-05	0.42623	0.35	0.084	0.215998	ECs lymphatic
TNKS2	5.07692e-05	0.425313	0.3	0.071	0.749505	ECs lymphatic
SVIL	0.000788539	0.425166	0.65	0.334	1	ECs lymphatic
ASB9	1.67764e-09	0.424384	0.35	0.052	2.4767e-05	ECs lymphatic
ENSGALG00000054172	3.59152e-18	0.424359	0.2	0.009	5.30216e-14	ECs lymphatic
TMSB4X	0.000936729	0.422903	0.95	0.75	1	ECs lymphatic
ENSGALG00000052868	1.32042e-11	0.422121	0.35	0.042	1.94934e-07	ECs lymphatic
CR1L	4.25616e-05	0.420888	0.35	0.093	0.628336	ECs lymphatic
CCDC125	8.7723e-17	0.420514	0.2	0.01	1.29505e-12	ECs lymphatic
FCHO2	0.000215314	0.419941	0.35	0.109	1	ECs lymphatic
ENSGALG00000026896	3.37721e-11	0.418752	0.35	0.044	4.98577e-07	ECs lymphatic
ENSGALG00000049122	1.5567e-20	0.418513	0.15	0.005	2.29816e-16	ECs lymphatic
ENSGALG00000007151	0.00646733	0.417359	0.35	0.15	1	ECs lymphatic
ENSGALG00000050127	0.00369231	0.417096	0.7	0.337	1	ECs lymphatic
NFAT5	9.7423e-05	0.416779	0.3	0.075	1	ECs lymphatic
SDF2	0.00674238	0.416743	0.6	0.353	1	ECs lymphatic
NTMT1	0.00012728	0.416541	0.75	0.353	1	ECs lymphatic
SH3RF3	1.66773e-26	0.416354	0.4	0.024	2.46207e-22	ECs lymphatic
DYNLT3	0.00998506	0.414604	0.35	0.149	1	ECs lymphatic
2001-03-01	5.23161e-18	0.414164	0.3	0.02	7.72343e-14	ECs lymphatic
VSTM4	1.54493e-05	0.412496	0.55	0.175	0.228078	ECs lymphatic
SEMA3B	5.17484e-14	0.412492	0.25	0.019	7.63961e-10	ECs lymphatic
UBA52	0.000502283	0.41124	0.95	0.937	1	ECs lymphatic
FLI1	2.78742e-08	0.410112	0.5	0.106	0.000411507	ECs lymphatic
CNR1	2.95851e-10	0.410045	0.35	0.047	4.36764e-06	ECs lymphatic
SCAP	4.94725e-05	0.409732	0.35	0.092	0.730362	ECs lymphatic
ENSGALG00000054698	8.22716e-29	0.408415	0.15	0.003	1.21458e-24	ECs lymphatic
PARD6G	0.00188068	0.407673	0.25	0.075	1	ECs lymphatic
RTN4	0.00199925	0.405903	0.8	0.48	1	ECs lymphatic
C11H19orf12	0.000437898	0.405643	0.55	0.242	1	ECs lymphatic
FEZ1	0.000197804	0.403993	0.5	0.178	1	ECs lymphatic
FNIP2	2.51455e-05	0.402498	0.35	0.087	0.371222	ECs lymphatic
TCF7L2	0.00329094	0.400551	0.65	0.35	1	ECs lymphatic
ENY2	0.000641043	0.400355	0.8	0.454	1	ECs lymphatic
RAB3IL1	0.00403621	0.399979	0.5	0.259	1	ECs lymphatic
ENSGALG00000039958	0.00108173	0.399444	0.45	0.179	1	ECs lymphatic
ST6GALNAC4	0.00648015	0.399005	0.3	0.119	1	ECs lymphatic
PXK	0.000545144	0.398377	0.3	0.089	1	ECs lymphatic
ABCA1	4.86854e-06	0.397933	0.25	0.043	0.0718743	ECs lymphatic
ENSGALG00000051419	4.14642e-05	0.397609	0.3	0.07	0.612136	ECs lymphatic
ST14	5.02688e-05	0.397505	0.25	0.05	0.742118	ECs lymphatic
SPTBN1	0.00184186	0.396524	0.9	0.543	1	ECs lymphatic
KIAA0513	7.45228e-06	0.396292	0.4	0.1	0.110018	ECs lymphatic
RPL14	0.0096234	0.396035	0.9	0.921	1	ECs lymphatic
PPP1R1C	7.08593e-81	0.395985	0.35	0.006	1.0461e-76	ECs lymphatic
CLC2DL3	0.000522551	0.395908	0.55	0.228	1	ECs lymphatic
SGK3	2.19093e-08	0.394167	0.35	0.058	0.000323446	ECs lymphatic
ENTPD2	6.35211e-10	0.392449	0.3	0.037	9.37763e-06	ECs lymphatic
C14orf2	0.000513162	0.391917	0.8	0.443	1	ECs lymphatic
AMY1A	2.44491e-07	0.391793	0.3	0.049	0.00360941	ECs lymphatic
NRP2	1.2513e-07	0.390566	0.35	0.064	0.00184729	ECs lymphatic
ARPC4	0.000546088	0.390414	0.9	0.723	1	ECs lymphatic
NR1H3	0.000392084	0.390272	0.45	0.165	1	ECs lymphatic
CFL2	0.00878519	0.389979	0.45	0.252	1	ECs lymphatic
CDA	3.64755e-09	0.388891	0.35	0.052	5.38487e-05	ECs lymphatic
MICALL1	0.000300129	0.388764	0.3	0.084	1	ECs lymphatic
ADPRH	0.00613849	0.38754	0.35	0.144	1	ECs lymphatic
RFC5	0.00573148	0.387449	0.6	0.343	1	ECs lymphatic
ACACA	0.000243003	0.38597	0.25	0.062	1	ECs lymphatic
HS3ST1	7.74167e-15	0.385761	0.3	0.025	1.1429e-10	ECs lymphatic
SYNGR2	0.000216399	0.385559	0.4	0.132	1	ECs lymphatic
NDUFB2	0.00982055	0.385153	0.8	0.608	1	ECs lymphatic
MIIP	6.78969e-07	0.384488	0.2	0.026	0.0100236	ECs lymphatic
ENSGALG00000048388	2.33876e-17	0.384041	0.25	0.015	3.45271e-13	ECs lymphatic
CPNE2	0.00239006	0.381827	0.35	0.128	1	ECs lymphatic
ENSGALG00000006407	0.00094383	0.381434	0.15	0.029	1	ECs lymphatic
MFSD1	4.07418e-06	0.380936	0.5	0.143	0.0601472	ECs lymphatic
ENSGALG00000008314	0.00341165	0.380472	0.55	0.276	1	ECs lymphatic
PFDN6	0.00242148	0.378561	0.8	0.531	1	ECs lymphatic
GULP1	0.00059866	0.374332	0.4	0.138	1	ECs lymphatic
CYBA	0.000551496	0.37428	0.75	0.398	1	ECs lymphatic
ENSGALG00000003313	4.19324e-07	0.373405	0.35	0.067	0.00619048	ECs lymphatic
YWHAZ	0.00269617	0.372363	0.9	0.535	1	ECs lymphatic
C5H15orf57	0.003194	0.37232	0.55	0.277	1	ECs lymphatic
EXOC3	0.0024861	0.369126	0.4	0.168	1	ECs lymphatic
C15H12ORF65	0.00130198	0.368729	0.35	0.122	1	ECs lymphatic
C1orf21	0.00270722	0.368671	0.45	0.195	1	ECs lymphatic
MRPS5	0.000352749	0.368195	0.55	0.227	1	ECs lymphatic
STMN1	0.0025547	0.367906	1	0.651	1	ECs lymphatic
DUSP23	0.00829998	0.367739	0.55	0.324	1	ECs lymphatic
PANK2	4.09615e-06	0.367243	0.35	0.079	0.0604714	ECs lymphatic
INHBB	3.61011e-21	0.366862	0.35	0.023	5.32961e-17	ECs lymphatic
ASAH1	4.65911e-05	0.366622	0.45	0.141	0.687825	ECs lymphatic
CTTN	0.00306553	0.366327	0.65	0.382	1	ECs lymphatic
ARID4A	0.00449594	0.366225	0.55	0.291	1	ECs lymphatic
MRAS	0.00032396	0.36588	0.5	0.186	1	ECs lymphatic
RPS26	0.00396111	0.36573	0.95	0.959	1	ECs lymphatic
ENSGALG00000003026	0.00462758	0.365493	0.45	0.205	1	ECs lymphatic
FAM129A	2.17637e-05	0.365162	0.3	0.065	0.321297	ECs lymphatic
VRK2	4.76012e-06	0.36389	0.3	0.059	0.0702736	ECs lymphatic
PLXDC2	0.00330012	0.363782	0.35	0.128	1	ECs lymphatic
SNX8	8.16569e-07	0.363587	0.2	0.026	0.012055	ECs lymphatic
ENSGALG00000028898	0.000990377	0.363042	0.25	0.066	1	ECs lymphatic
NOTCH1	0.00220888	0.362378	0.55	0.251	1	ECs lymphatic
ENSGALG00000017558	0.00477695	0.361975	0.45	0.221	1	ECs lymphatic
DDX6	0.00531011	0.361444	0.35	0.148	1	ECs lymphatic
SMYD2	0.000504802	0.361054	0.3	0.086	1	ECs lymphatic
CEP85L	0.0097616	0.359935	0.3	0.119	1	ECs lymphatic
ENSGALG00000037051	0.000134669	0.359745	0.4	0.123	1	ECs lymphatic
ACAD11	7.78628e-07	0.358422	0.35	0.07	0.0114949	ECs lymphatic
STON2	1.01973e-21	0.357933	0.2	0.008	1.50543e-17	ECs lymphatic
RERE	0.00531245	0.357618	0.3	0.111	1	ECs lymphatic
FAM171A1	0.000134383	0.356983	0.3	0.076	1	ECs lymphatic
GGPS1	0.0010691	0.354883	0.3	0.093	1	ECs lymphatic
FAM32A	0.00121196	0.354803	0.35	0.12	1	ECs lymphatic
TMEM41A	0.000396199	0.354549	0.5	0.191	1	ECs lymphatic
NDUFB1	0.00660336	0.353639	0.95	0.733	1	ECs lymphatic
LMBRD2	5.88059e-05	0.353592	0.3	0.074	0.868152	ECs lymphatic
GPX3	0.000194297	0.353265	0.85	0.477	1	ECs lymphatic
ABCB8	0.00575302	0.352695	0.45	0.227	1	ECs lymphatic
ENSGALG00000054603	9.1993e-76	0.352511	0.15	0.001	1.35809e-71	ECs lymphatic
BRI3BP	0.00142246	0.351878	0.25	0.07	1	ECs lymphatic
RPS28	0.0020636	0.351767	0.95	0.876	1	ECs lymphatic
SZRD1	0.000232452	0.351447	0.4	0.129	1	ECs lymphatic
NCKAP1	0.00165955	0.351414	0.4	0.16	1	ECs lymphatic
CCND1	0.00415797	0.350871	0.8	0.451	1	ECs lymphatic
DUSP6	5.99338e-07	0.350446	0.3	0.051	0.00884803	ECs lymphatic
RAB8B	6.99423e-06	0.350362	0.5	0.147	0.103256	ECs lymphatic
SCP2	0.00353609	0.350094	0.65	0.377	1	ECs lymphatic
GEMIN8	0.0057158	0.349808	0.25	0.085	1	ECs lymphatic
TJP1	0.00042014	0.349736	0.45	0.171	1	ECs lymphatic
PIK3C2A	0.000215321	0.349203	0.3	0.079	1	ECs lymphatic
RPL9	0.00767857	0.349149	1	0.963	1	ECs lymphatic
CTNNBIP1	0.00332478	0.349085	0.45	0.206	1	ECs lymphatic
ARMC9	3.51117e-21	0.348634	0.25	0.012	5.18353e-17	ECs lymphatic
CPSF3	0.00190404	0.348131	0.4	0.16	1	ECs lymphatic
ZBED1	0.00109287	0.34779	0.35	0.117	1	ECs lymphatic
MAN1C1	0.000218116	0.347323	0.2	0.039	1	ECs lymphatic
ATP5F1D	0.00302242	0.347189	0.9	0.81	1	ECs lymphatic
DPM1	0.00809263	0.34675	0.4	0.195	1	ECs lymphatic
RNF149	4.61961e-05	0.346451	0.2	0.035	0.681992	ECs lymphatic
ENSGALG00000047864	2.54674e-06	0.345196	0.35	0.073	0.0375975	ECs lymphatic
ENSGALG00000042611	0.000517247	0.344956	0.45	0.162	1	ECs lymphatic
ENSGALG00000036310	0.00219651	0.344741	0.35	0.129	1	ECs lymphatic
ENSGALG00000004113	5.09359e-10	0.344172	0.25	0.026	7.51967e-06	ECs lymphatic
SF3A2	0.0010181	0.34368	0.5	0.218	1	ECs lymphatic
C16orf72	0.00426292	0.342745	0.3	0.106	1	ECs lymphatic
TBC1D4	0.00789297	0.341498	0.2	0.063	1	ECs lymphatic
NME3	0.00412515	0.341276	0.25	0.083	1	ECs lymphatic
VSNL1	1.79234e-06	0.340346	0.15	0.016	0.0264603	ECs lymphatic
GDF2	8.73151e-05	0.340045	0.15	0.022	1	ECs lymphatic
ENSGALG00000040371	0.000144005	0.33981	0.65	0.279	1	ECs lymphatic
SSBP1	0.00789343	0.338682	0.75	0.492	1	ECs lymphatic
SIK3	0.00169463	0.338587	0.15	0.031	1	ECs lymphatic
TMEM223	0.00766493	0.336955	0.6	0.35	1	ECs lymphatic
GOLM1	0.000152609	0.335538	0.35	0.099	1	ECs lymphatic
CD81	0.00421873	0.334847	0.85	0.537	1	ECs lymphatic
DRAM2	0.00215711	0.334288	0.35	0.128	1	ECs lymphatic
USP31	8.86792e-09	0.334239	0.2	0.02	0.000130917	ECs lymphatic
SLC12A7	0.00309767	0.33416	0.3	0.105	1	ECs lymphatic
CECR2	2.53611e-07	0.333678	0.15	0.014	0.00374406	ECs lymphatic
TAF5	0.00055138	0.333232	0.4	0.137	1	ECs lymphatic
SYS1	0.00283375	0.332635	0.4	0.167	1	ECs lymphatic
FEM1C	1.20193e-05	0.33245	0.15	0.018	0.17744	ECs lymphatic
ENSGALG00000002581	6.77117e-06	0.332349	0.5	0.14	0.0999628	ECs lymphatic
MEIS2	0.00467206	0.332306	0.65	0.337	1	ECs lymphatic
TBX1	9.31601e-94	0.331945	0.25	0.002	1.37532e-89	ECs lymphatic
ILVBL	0.0019539	0.331579	0.2	0.05	1	ECs lymphatic
DTNBP1	0.00285543	0.330923	0.35	0.134	1	ECs lymphatic
LAMB2	0.0086903	0.330909	0.25	0.092	1	ECs lymphatic
APCDD1	0.00298097	0.33034	0.15	0.033	1	ECs lymphatic
DDTL	0.00620878	0.330308	0.4	0.181	1	ECs lymphatic
CTTNBP2NL	5.51885e-05	0.328047	0.35	0.091	0.814747	ECs lymphatic
YIPF3	0.00235484	0.32778	0.65	0.358	1	ECs lymphatic
THOC1	0.0084459	0.326968	0.45	0.23	1	ECs lymphatic
ENSGALG00000046360	0.00867414	0.326127	0.2	0.064	1	ECs lymphatic
MTMR8	0.000548435	0.325526	0.45	0.166	1	ECs lymphatic
TAL1	0.00275971	0.325462	0.5	0.219	1	ECs lymphatic
ENSGALG00000033925	1.50358e-10	0.325186	0.2	0.016	2.21974e-06	ECs lymphatic
SNAI1	8.34643e-05	0.324925	0.45	0.138	1	ECs lymphatic
CP	0.000486922	0.324358	0.25	0.062	1	ECs lymphatic
NPM2	0.000306218	0.324152	0.2	0.041	1	ECs lymphatic
TATDN3	0.00181202	0.321732	0.3	0.102	1	ECs lymphatic
MMD	0.00210435	0.321653	0.55	0.26	1	ECs lymphatic
RNF141	0.00869866	0.321504	0.4	0.189	1	ECs lymphatic
CYYR1	6.13686e-17	0.321123	0.2	0.01	9.05984e-13	ECs lymphatic
SAMD12	0.00259903	0.321114	0.2	0.054	1	ECs lymphatic
PALMD	0.00666743	0.320984	0.15	0.037	1	ECs lymphatic
ENSGALG00000043654	3.05237e-09	0.320212	0.25	0.028	4.50621e-05	ECs lymphatic
PLXNA2	1.45212e-15	0.319517	0.15	0.006	2.14377e-11	ECs lymphatic
ENSGALG00000051431	0.00463926	0.318395	1	0.961	1	ECs lymphatic
ENSGALG00000047393	0.00289201	0.31834	0.2	0.054	1	ECs lymphatic
MINOS1	0.00609433	0.317889	0.85	0.597	1	ECs lymphatic
ENSGALG00000038939	2.43338e-05	0.317511	0.35	0.084	0.35924	ECs lymphatic
ENSGALG00000051159	0.0022063	0.317434	0.4	0.155	1	ECs lymphatic
MFAP1	0.00277038	0.316899	0.45	0.196	1	ECs lymphatic
ENSGALG00000009205	1.46531e-12	0.316461	0.15	0.008	2.16324e-08	ECs lymphatic
GPR1	0.000109485	0.31502	0.2	0.038	1	ECs lymphatic
ENSGALG00000015026	0.000229791	0.314451	0.25	0.058	1	ECs lymphatic
ENSGALG00000047108	2.6208e-80	0.314398	0.2	0.002	3.86909e-76	ECs lymphatic
BTBD6	1.92045e-06	0.314262	0.2	0.027	0.0283515	ECs lymphatic
CFAP36	0.00188718	0.314015	0.4	0.148	1	ECs lymphatic
GDF10	2.29934e-14	0.311993	0.15	0.007	3.39452e-10	ECs lymphatic
RPS11	0.00167959	0.311901	1	0.986	1	ECs lymphatic
ENSGALG00000052659	0.000391684	0.310592	0.25	0.062	1	ECs lymphatic
OAF	0.000981594	0.310216	0.55	0.225	1	ECs lymphatic
EIF3M	0.0070707	0.31015	0.85	0.79	1	ECs lymphatic
PLCE1	0.000141184	0.309727	0.2	0.038	1	ECs lymphatic
RPS3	0.00680961	0.308881	0.95	0.97	1	ECs lymphatic
PARN	0.0050292	0.308316	0.4	0.167	1	ECs lymphatic
MAP3K4	0.000471989	0.308125	0.15	0.026	1	ECs lymphatic
GRPEL1	0.00332799	0.307454	0.45	0.211	1	ECs lymphatic
KDM3A	0.00165456	0.306823	0.45	0.183	1	ECs lymphatic
LMBR1	5.81483e-05	0.306251	0.35	0.092	0.858443	ECs lymphatic
ZNF276	0.00986693	0.306096	0.15	0.04	1	ECs lymphatic
PPP3CA	9.9757e-06	0.305936	0.25	0.046	0.147271	ECs lymphatic
ENSGALG00000007248	0.000471846	0.305318	0.25	0.061	1	ECs lymphatic
TGIF1	0.00803293	0.304764	0.2	0.063	1	ECs lymphatic
PDE7B	1.71839e-06	0.304147	0.2	0.026	0.0253686	ECs lymphatic
TXNDC12	0.000652746	0.303747	0.6	0.265	1	ECs lymphatic
ENSGALG00000004503	0.00942026	0.303298	0.4	0.177	1	ECs lymphatic
SNX11	0.0038396	0.303161	0.2	0.055	1	ECs lymphatic
ENSGALG00000033780	9.1244e-05	0.303058	0.4	0.118	1	ECs lymphatic
EXOC6	9.362e-05	0.303053	0.25	0.054	1	ECs lymphatic
APBA1	0.000181631	0.302956	0.15	0.024	1	ECs lymphatic
TSPAN14	9.58936e-05	0.30287	0.4	0.116	1	ECs lymphatic
ULK2	3.16685e-05	0.302656	0.15	0.02	0.467522	ECs lymphatic
CECR1	3.42616e-07	0.302286	0.25	0.036	0.00505805	ECs lymphatic
SRXN1	0.000336422	0.302095	0.3	0.081	1	ECs lymphatic
DISC1	0.000305649	0.301476	0.2	0.042	1	ECs lymphatic
STAB2	1.77971e-09	0.301171	0.3	0.037	2.62739e-05	ECs lymphatic
EFCAB2	7.64608e-05	0.301033	0.15	0.022	1	ECs lymphatic
ENSGALG00000042810	0.00194738	0.300733	0.2	0.05	1	ECs lymphatic
MICAL2	0.00277713	0.300255	0.15	0.033	1	ECs lymphatic
GSAP	7.24255e-11	0.299956	0.15	0.009	1.06922e-06	ECs lymphatic
TSTA3	0.0025202	0.29978	0.3	0.1	1	ECs lymphatic
MEF2C	5.54769e-05	0.299656	0.2	0.035	0.819006	ECs lymphatic
CHMP4B	0.00472541	0.297692	0.85	0.57	1	ECs lymphatic
PGM5	1.51563e-10	0.296795	0.35	0.045	2.23752e-06	ECs lymphatic
ENSGALG00000050298	2.76851e-18	0.296702	0.15	0.005	4.08715e-14	ECs lymphatic
MFSD4A	2.59658e-12	0.296483	0.2	0.014	3.83334e-08	ECs lymphatic
ENSGALG00000006479	7.60329e-19	0.29365	0.3	0.019	1.12247e-14	ECs lymphatic
MAPKAPK3	1.13503e-07	0.293203	0.25	0.034	0.00167564	ECs lymphatic
MDFIC	0.00517287	0.292706	0.65	0.368	1	ECs lymphatic
RCAN3	0.00577544	0.292079	0.4	0.168	1	ECs lymphatic
XPR1	0.00168891	0.290162	0.25	0.074	1	ECs lymphatic
AHR	0.00522386	0.290146	0.35	0.137	1	ECs lymphatic
ENSGALG00000047626	3.27088e-07	0.290022	0.15	0.014	0.00482881	ECs lymphatic
C1QA	3.87906e-20	0.289961	0.3	0.018	5.72665e-16	ECs lymphatic
ENSGALG00000048239	7.11399e-12	0.289802	0.3	0.031	1.05024e-07	ECs lymphatic
VCPKMT	0.00428899	0.287984	0.3	0.112	1	ECs lymphatic
ENSGALG00000039590	0.000297427	0.287222	0.3	0.079	1	ECs lymphatic
AHSA1	0.00944069	0.287111	0.55	0.298	1	ECs lymphatic
DENND2A	0.00079576	0.286917	0.5	0.195	1	ECs lymphatic
RPL23A	0.00214354	0.286253	0.95	0.984	1	ECs lymphatic
JAG2	0.000217994	0.286239	0.2	0.04	1	ECs lymphatic
CCDC85A	4.34582e-05	0.285484	0.15	0.02	0.641573	ECs lymphatic
SEPTIN10	0.00233912	0.284634	0.3	0.095	1	ECs lymphatic
CABP2	8.62874e-09	0.28418	0.25	0.03	0.000127386	ECs lymphatic
CDC34	0.00340622	0.283714	0.4	0.165	1	ECs lymphatic
ENSGALG00000025811	0.00334576	0.282701	0.4	0.165	1	ECs lymphatic
POMGNT2	0.00846208	0.282608	0.15	0.04	1	ECs lymphatic
YBEY	1.82677e-05	0.282502	0.25	0.046	0.269686	ECs lymphatic
TBC1D8	1.23761e-05	0.282454	0.25	0.046	0.182709	ECs lymphatic
HSD11B1L	0.00051801	0.282055	0.15	0.027	1	ECs lymphatic
NFIB	0.000808089	0.281533	0.75	0.348	1	ECs lymphatic
BF2	8.44608e-05	0.280469	0.35	0.093	1	ECs lymphatic
CDK17	0.000747591	0.280041	0.4	0.139	1	ECs lymphatic
LRRC3B	1.23008e-06	0.279725	0.15	0.015	0.0181596	ECs lymphatic
HECA	9.55352e-05	0.278816	0.15	0.022	1	ECs lymphatic
SH3BP2	2.91727e-07	0.278494	0.25	0.036	0.00430676	ECs lymphatic
KMT2D	0.00380806	0.278348	0.2	0.056	1	ECs lymphatic
ENSGALG00000034236	0.000456393	0.278199	0.2	0.042	1	ECs lymphatic
ELL	0.00189693	0.277908	0.6	0.295	1	ECs lymphatic
ZNHIT3	0.00618344	0.277227	0.6	0.341	1	ECs lymphatic
METTL21A	1.27217e-05	0.275368	0.4	0.1	0.18781	ECs lymphatic
ENSGALG00000042572	0.0034154	0.274846	0.45	0.204	1	ECs lymphatic
WASF3	0.000640412	0.274501	0.15	0.027	1	ECs lymphatic
F2RL2	3.9873e-05	0.274212	0.3	0.067	0.588645	ECs lymphatic
ENSGALG00000050210	0.00265053	0.274016	0.2	0.053	1	ECs lymphatic
ZNRF1	0.00931608	0.271503	0.25	0.09	1	ECs lymphatic
PIGT	0.00396297	0.27117	0.3	0.11	1	ECs lymphatic
C1orf115	3.55014e-08	0.268849	0.2	0.021	0.000524107	ECs lymphatic
ENSGALG00000005037	2.01298e-11	0.268568	0.2	0.015	2.97177e-07	ECs lymphatic
CHCHD10	0.000350667	0.267675	0.7	0.322	1	ECs lymphatic
AMACR	0.00308109	0.267643	0.2	0.052	1	ECs lymphatic
IGF2	2.07346e-05	0.267374	0.25	0.046	0.306105	ECs lymphatic
BF1	0.000849676	0.266954	0.25	0.066	1	ECs lymphatic
ENSGALG00000004009	0.00952	0.266848	0.3	0.115	1	ECs lymphatic
HYAL2	0.00121635	0.266372	0.2	0.046	1	ECs lymphatic
ENSGALG00000043088	3.7583e-06	0.265857	0.2	0.028	0.0554837	ECs lymphatic
HS6ST2	0.00970352	0.264952	0.15	0.039	1	ECs lymphatic
TMEM164	0.00608461	0.264452	0.2	0.057	1	ECs lymphatic
RAB3B	4.09107e-14	0.264065	0.25	0.018	6.03965e-10	ECs lymphatic
FMN1	8.87636e-10	0.263979	0.3	0.037	1.31042e-05	ECs lymphatic
TRPC1	0.000804991	0.263883	0.25	0.065	1	ECs lymphatic
ENSGALG00000049851	1.39644e-06	0.263673	0.3	0.053	0.0206157	ECs lymphatic
TMEM39B	0.00259988	0.261762	0.25	0.074	1	ECs lymphatic
UGP2	0.000612611	0.261355	0.4	0.136	1	ECs lymphatic
ENSGALG00000030849	0.000420285	0.260934	0.15	0.025	1	ECs lymphatic
EFNB2	0.00759691	0.260915	0.15	0.038	1	ECs lymphatic
ENSGALG00000037493	0.00044257	0.260664	0.25	0.061	1	ECs lymphatic
MFSD5	0.00906727	0.260499	0.35	0.153	1	ECs lymphatic
SNTG1	2.29093e-17	0.260367	0.2	0.01	3.38209e-13	ECs lymphatic
EDIL3	5.12207e-11	0.260212	0.2	0.015	7.56172e-07	ECs lymphatic
ACE	0.000422806	0.25989	0.2	0.041	1	ECs lymphatic
FOXRED1	0.00606084	0.25982	0.3	0.107	1	ECs lymphatic
IKBKB	0.00804632	0.259421	0.2	0.061	1	ECs lymphatic
MAP4K5	0.00611318	0.259315	0.2	0.06	1	ECs lymphatic
ENSGALG00000045671	6.86547e-09	0.259123	0.25	0.029	0.000101355	ECs lymphatic
B4GALT4	0.000153812	0.259087	0.35	0.098	1	ECs lymphatic
FAM45A	0.00176288	0.259047	0.3	0.095	1	ECs lymphatic
SEMA6A	0.00118137	0.258385	0.35	0.115	1	ECs lymphatic
NDUFAF2	0.00213099	0.257414	0.5	0.206	1	ECs lymphatic
ENSGALG00000006292	3.02446e-05	0.256992	0.2	0.033	0.446502	ECs lymphatic
ICA1	5.34793e-06	0.256661	0.2	0.029	0.0789515	ECs lymphatic
IL6R	6.562e-05	0.256247	0.25	0.051	0.968748	ECs lymphatic
MTMR2	0.00020928	0.255696	0.3	0.078	1	ECs lymphatic
ENSGALG00000050205	0.000406104	0.253681	0.25	0.062	1	ECs lymphatic
PPT1	0.00303691	0.253524	0.35	0.13	1	ECs lymphatic
TIE1	3.36793e-18	0.252624	0.2	0.009	4.97207e-14	ECs lymphatic
GJC2	1.26554e-11	0.252331	0.2	0.015	1.86832e-07	ECs lymphatic
DENND6A	0.00253609	0.252309	0.3	0.101	1	ECs lymphatic
ST7L	5.43272e-05	0.251853	0.35	0.09	0.802032	ECs lymphatic
FOXP1	9.12145e-06	0.251294	0.25	0.044	0.13466	ECs lymphatic
RPL36AL	0.00489691	0.250676	0.95	0.846	1	ECs lymphatic

## Sheet: Macrophages
gene	p_val	avg_log2FC	pct.1	pct.2	p_val_adj	cluster
CD74	0	3.62663	0.914	0.07	0	Macrophages
ENSGALG00000033694	0	3.56157	0.993	0.064	0	Macrophages
EXFABP	2.70204e-58	3.45938	0.245	0.025	3.98902e-54	Macrophages
S100A12	8.06648e-38	3.26623	0.152	0.015	1.19085e-33	Macrophages
CCL4	0	3.00957	0.623	0.01	0	Macrophages
IL8L1	0	2.90906	0.305	0.002	0	Macrophages
AVD	0	2.89714	0.311	0.003	0	Macrophages
CTSD	4.1947e-69	2.78799	0.801	0.297	6.19263e-65	Macrophages
ENSGALG00000002431	0	2.58414	0.636	0.004	0	Macrophages
CTSS	0	2.56552	0.954	0.023	0	Macrophages
HMOX1	0	2.54105	0.775	0.042	0	Macrophages
MAFB	3.30496e-140	2.43601	0.927	0.208	4.87911e-136	Macrophages
C1QB	0	2.43233	0.642	0.004	0	Macrophages
BLB1	8.47827e-273	2.35684	0.642	0.035	1.25165e-268	Macrophages
C1QC	0	2.34175	0.636	0.004	0	Macrophages
GRN	1.03732e-102	2.28559	0.967	0.427	1.53139e-98	Macrophages
FABP4	8.82423e-49	2.26711	0.152	0.011	1.30272e-44	Macrophages
LAPTM5	0	2.25585	0.94	0.029	0	Macrophages
LCP1	0	2.22712	0.887	0.049	0	Macrophages
ENSGALG00000014585	0	2.2023	0.669	0.002	0	Macrophages
CSF1R	0	2.17736	0.894	0.007	0	Macrophages
CD83	0	2.16884	0.689	0.01	0	Macrophages
SQSTM1	7.46549e-58	2.12639	0.768	0.316	1.10213e-53	Macrophages
LY86	0	2.08145	0.808	0.019	0	Macrophages
SLC40A1	1.62584e-110	2.05574	0.755	0.157	2.40023e-106	Macrophages
IL1B	3.50758e-289	2.01338	0.245	0.001	5.17824e-285	Macrophages
NFKBIA	4.02687e-78	1.98734	0.715	0.184	5.94487e-74	Macrophages
C1QA	0	1.94655	0.563	0.007	0	Macrophages
IL1R2	0	1.93779	0.45	0.007	0	Macrophages
ENSGALG00000047864	0	1.89986	0.881	0.056	0	Macrophages
GSTA3	4.73886e-271	1.89034	0.775	0.055	6.99597e-267	Macrophages
ACP5	0	1.88258	0.722	0.017	0	Macrophages
BIRC3	5.61279e-39	1.85407	0.543	0.182	8.28617e-35	Macrophages
IL8	0	1.84553	0.377	0.002	0	Macrophages
CDK5RAP1	1.78496e-226	1.79223	0.781	0.072	2.63514e-222	Macrophages
BLB2	0	1.75999	0.609	0.015	0	Macrophages
CKB	2.38438e-159	1.74675	0.868	0.14	3.52006e-155	Macrophages
LTA4H	3.92474e-110	1.67258	0.815	0.194	5.79409e-106	Macrophages
CG-1B	4.26443e-54	1.67211	0.656	0.201	6.29558e-50	Macrophages
FABP5	6.9566e-67	1.67091	0.424	0.065	1.027e-62	Macrophages
PLIN2	1.45071e-112	1.66696	0.57	0.077	2.14168e-108	Macrophages
CTSA	6.615e-96	1.66191	0.881	0.27	9.76572e-92	Macrophages
TPP1	5.04559e-77	1.64129	0.921	0.45	7.44881e-73	Macrophages
ARPC1B	2.88785e-109	1.64027	0.887	0.237	4.26333e-105	Macrophages
RASSF2	3.48175e-232	1.62692	0.841	0.084	5.1401e-228	Macrophages
NFKBIZ	3.46452e-66	1.60988	0.47	0.085	5.11467e-62	Macrophages
LYN	3.48202e-205	1.60358	0.781	0.081	5.1405e-201	Macrophages
CTSB	5.61234e-62	1.59605	0.788	0.301	8.2855e-58	Macrophages
DMB2	9.21761e-65	1.52385	0.503	0.102	1.3608e-60	Macrophages
CTSZ	5.14797e-97	1.52102	0.828	0.219	7.59995e-93	Macrophages
S100A4	0	1.51695	0.53	0.011	0	Macrophages
RSFR	0	1.51283	0.636	0.008	0	Macrophages
NPC2	1.90293e-74	1.50742	0.808	0.259	2.8093e-70	Macrophages
CORO1C	7.4689e-81	1.49599	0.934	0.451	1.10263e-76	Macrophages
ASAH1	1.21734e-109	1.49137	0.702	0.129	1.79717e-105	Macrophages
ATP6AP1	3.48034e-117	1.48759	0.808	0.174	5.13802e-113	Macrophages
ATP6V0C	6.11201e-69	1.48098	0.954	0.677	9.02317e-65	Macrophages
SPI1	0	1.47339	0.742	0.013	0	Macrophages
ACSBG2	6.55141e-92	1.46866	0.391	0.041	9.67185e-88	Macrophages
COTL1	4.90918e-88	1.46386	0.947	0.335	7.24743e-84	Macrophages
STAB1	9.4076e-155	1.45209	0.788	0.105	1.38884e-150	Macrophages
DCLK3	3.88027e-303	1.43159	0.649	0.031	5.72844e-299	Macrophages
SGK1	6.19917e-60	1.42936	0.609	0.162	9.15183e-56	Macrophages
TNIP2	4.59426e-57	1.42662	0.344	0.051	6.7825e-53	Macrophages
LIPA	1.66842e-139	1.42509	0.669	0.088	2.46309e-135	Macrophages
HSPH1	4.13785e-35	1.42388	0.477	0.15	6.1087e-31	Macrophages
PSAP	2.11584e-110	1.4123	0.768	0.157	3.12362e-106	Macrophages
LGMN	1.50691e-27	1.40831	0.629	0.334	2.22466e-23	Macrophages
PTPN6	0	1.405	0.728	0.026	0	Macrophages
RASGEF1A	1.62532e-76	1.39817	0.358	0.041	2.39947e-72	Macrophages
ENSGALG00000053303	0	1.38978	0.656	0.015	0	Macrophages
FABP3	1.78238e-112	1.38737	0.57	0.076	2.63133e-108	Macrophages
SLC37A2	0	1.3779	0.649	0.017	0	Macrophages
RAC2	9.86148e-295	1.3402	0.801	0.049	1.45585e-290	Macrophages
B2M	6.37575e-63	1.33686	0.861	0.384	9.41252e-59	Macrophages
SAT1	1.8449e-54	1.32759	0.98	0.592	2.72362e-50	Macrophages
S100A6	3.09402e-40	1.31626	0.735	0.311	4.5677e-36	Macrophages
TIMD4	0	1.30905	0.43	0.001	0	Macrophages
ASS1	5.43676e-141	1.30494	0.51	0.046	8.02629e-137	Macrophages
MERTK	5.12843e-166	1.29199	0.583	0.052	7.57109e-162	Macrophages
MMP9	2.86006e-152	1.28796	0.212	0.005	4.22231e-148	Macrophages
HAVCR1	0	1.27402	0.576	0.003	0	Macrophages
SCPEP1	3.57343e-88	1.2698	0.748	0.188	5.27545e-84	Macrophages
PTPRC	0	1.24831	0.689	0.026	0	Macrophages
AIF1L	5.53699e-75	1.24281	0.868	0.27	8.17425e-71	Macrophages
ENSGALG00000004167	6.37121e-53	1.23831	0.225	0.022	9.40581e-49	Macrophages
TLR4	0	1.2342	0.49	0.003	0	Macrophages
ENSGALG00000045115	0	1.23367	0.411	0.008	0	Macrophages
TGFBI	1.60308e-93	1.22953	0.709	0.139	2.36662e-89	Macrophages
IFRD1	2.29065e-34	1.22655	0.702	0.349	3.38168e-30	Macrophages
ANXA1	1.36381e-135	1.22392	0.364	0.022	2.01339e-131	Macrophages
PPDPF	2.60827e-66	1.21929	0.887	0.369	3.85059e-62	Macrophages
LSP1P1	6.93668e-67	1.21903	0.834	0.29	1.02406e-62	Macrophages
FAM49A	2.71829e-136	1.21373	0.689	0.097	4.01301e-132	Macrophages
P2RY13	0	1.21115	0.563	0.003	0	Macrophages
DNAJA4	2.21869e-45	1.2062	0.801	0.354	3.27546e-41	Macrophages
LAMP1	3.35813e-47	1.19063	0.887	0.528	4.95761e-43	Macrophages
ENSGALG00000046720	2.14902e-57	1.1824	0.715	0.224	3.1726e-53	Macrophages
SLC43A2	2.77435e-105	1.17068	0.596	0.088	4.09578e-101	Macrophages
CNDP2	1.20971e-49	1.16927	0.742	0.319	1.7859e-45	Macrophages
ACTB	1.92484e-60	1.15208	1	0.767	2.84164e-56	Macrophages
HSPA8	1.08864e-43	1.15031	0.96	0.676	1.60716e-39	Macrophages
HTRA1	3.97866e-33	1.14955	0.417	0.12	5.8737e-29	Macrophages
BAG3	1.41843e-16	1.14922	0.642	0.445	2.09403e-12	Macrophages
ABHD12	7.47409e-88	1.14664	0.623	0.119	1.1034e-83	Macrophages
GNS	2.51957e-59	1.14412	0.656	0.194	3.71964e-55	Macrophages
GUSB	1.5788e-103	1.12198	0.616	0.099	2.33078e-99	Macrophages
ENSGALG00000015183	2.21305e-108	1.11319	0.563	0.076	3.26713e-104	Macrophages
NADK	4.87344e-57	1.11213	0.649	0.193	7.19466e-53	Macrophages
ENSGALG00000008404	3.77872e-67	1.1107	0.669	0.179	5.57853e-63	Macrophages
TNFRSF21	1.39447e-127	1.10647	0.656	0.089	2.05865e-123	Macrophages
ITGB2	0	1.10537	0.603	0.011	0	Macrophages
MYO1F	0	1.09894	0.57	0.011	0	Macrophages
FYB	1.69663e-292	1.09425	0.57	0.023	2.50473e-288	Macrophages
CD48	0	1.08799	0.609	0.02	0	Macrophages
TGFB1	6.89162e-75	1.08463	0.669	0.162	1.01741e-70	Macrophages
BHLHE40	1.34805e-94	1.07858	0.371	0.035	1.99013e-90	Macrophages
EFHD1	1.33133e-81	1.07657	0.715	0.175	1.96544e-77	Macrophages
IRF7	1.29297e-76	1.07627	0.371	0.044	1.9088e-72	Macrophages
C3	1.78518e-123	1.07425	0.662	0.092	2.63547e-119	Macrophages
FTH1	3.11927e-45	1.06939	1	0.995	4.60498e-41	Macrophages
RAB20	1.05573e-69	1.06765	0.629	0.149	1.55857e-65	Macrophages
CARD9	0	1.06706	0.543	0.015	0	Macrophages
CD44	2.43798e-181	1.06116	0.49	0.031	3.5992e-177	Macrophages
CD164	3.35974e-49	1.05943	0.762	0.32	4.95999e-45	Macrophages
HES4	1.2842e-20	1.05817	0.417	0.165	1.89587e-16	Macrophages
INSIG1	5.68087e-35	1.0522	0.464	0.138	8.38667e-31	Macrophages
G0S2	4.37645e-07	1.03973	0.132	0.047	0.00646095	Macrophages
CSTA	1.55406e-46	1.02932	0.252	0.032	2.29427e-42	Macrophages
CTSC	1.79335e-50	1.02116	0.695	0.245	2.64752e-46	Macrophages
HSP90AA1	3.52789e-33	1.02078	0.974	0.752	5.20822e-29	Macrophages
MARCO	0	1.01596	0.305	0	0	Macrophages
STK10	4.17134e-76	1.01419	0.523	0.093	6.15814e-72	Macrophages
ITGAV	7.84828e-38	1.00448	0.682	0.287	1.15864e-33	Macrophages
ENSGALG00000053860	0	0.99598	0.265	0	0	Macrophages
MTSS1	4.77546e-61	0.995577	0.636	0.161	7.05002e-57	Macrophages
MT-CO1	1.31465e-45	0.985301	0.98	0.893	1.94082e-41	Macrophages
ENSGALG00000037026	0	0.977061	0.51	0.01	0	Macrophages
HSPB9	7.01251e-32	0.976239	0.934	0.654	1.03526e-27	Macrophages
SMAP2	7.63075e-52	0.976212	0.682	0.233	1.12653e-47	Macrophages
BTG2	2.23969e-30	0.964419	0.795	0.45	3.30646e-26	Macrophages
HHEX	6.29424e-82	0.964293	0.722	0.144	9.29219e-78	Macrophages
NRK	7.90292e-60	0.963814	0.603	0.149	1.16671e-55	Macrophages
TLR15	0	0.952157	0.278	0.001	0	Macrophages
ARPC4	4.1175e-48	0.950551	0.934	0.719	6.07866e-44	Macrophages
LDHA	3.48549e-29	0.947247	0.735	0.372	5.14562e-25	Macrophages
GNG5	5.04679e-53	0.945466	0.96	0.659	7.45057e-49	Macrophages
HCLS1	1.3952e-290	0.945098	0.503	0.017	2.05973e-286	Macrophages
MYO9B	8.72279e-44	0.943674	0.689	0.274	1.28775e-39	Macrophages
LITAF	0	0.940082	0.444	0.005	0	Macrophages
ATP1B1	2.96683e-52	0.938289	0.735	0.24	4.37993e-48	Macrophages
NPL	8.62446e-94	0.937759	0.483	0.062	1.27323e-89	Macrophages
SGK3	2.77029e-107	0.935105	0.464	0.05	4.08977e-103	Macrophages
PIK3AP1	2.99909e-215	0.932699	0.411	0.016	4.42755e-211	Macrophages
CSF2RA	0	0.932326	0.464	0.001	0	Macrophages
ATP6V0B	2.22194e-42	0.930416	0.656	0.262	3.28025e-38	Macrophages
PLBD1	5.24868e-268	0.929722	0.517	0.021	7.74863e-264	Macrophages
C4	1.4704e-70	0.928241	0.656	0.161	2.17075e-66	Macrophages
ENSGALG00000047587	0	0.927104	0.523	0.009	0	Macrophages
CYBB	0	0.926971	0.457	0.002	0	Macrophages
MITF	2.29841e-71	0.921803	0.351	0.042	3.39314e-67	Macrophages
MPP1	6.86666e-36	0.920225	0.517	0.17	1.01373e-31	Macrophages
ATP6V1B2	2.09195e-58	0.918518	0.596	0.154	3.08834e-54	Macrophages
MGST2	0	0.9145	0.51	0.01	0	Macrophages
ACTR3	7.79016e-36	0.911782	0.861	0.557	1.15006e-31	Macrophages
IL6R	1.62742e-151	0.90917	0.51	0.042	2.40256e-147	Macrophages
ENSGALG00000052026	1.66068e-50	0.906624	0.245	0.028	2.45166e-46	Macrophages
ACSL1	7.16878e-16	0.901485	0.338	0.133	1.05833e-11	Macrophages
SMPD1	5.99649e-41	0.897823	0.616	0.219	8.85262e-37	Macrophages
ARPC3	3.39786e-39	0.889134	0.848	0.497	5.01626e-35	Macrophages
ENSGALG00000053121	0	0.88747	0.272	0.001	0	Macrophages
PPT1	8.44008e-50	0.886105	0.497	0.123	1.24601e-45	Macrophages
TAGAP	1.13621e-75	0.881981	0.172	0.008	1.67739e-71	Macrophages
LGALS3	8.12412e-279	0.879087	0.411	0.01	1.19936e-274	Macrophages
ABCA1	1.29307e-75	0.878629	0.338	0.037	1.90896e-71	Macrophages
ATP1A1	2.3607e-33	0.877393	0.642	0.274	3.48511e-29	Macrophages
NDFIP1	6.0887e-35	0.876172	0.901	0.624	8.98874e-31	Macrophages
CXorf21	2.937e-212	0.875532	0.199	0.002	4.3359e-208	Macrophages
ITGB5	1.57624e-55	0.874987	0.543	0.128	2.327e-51	Macrophages
TLR1B	1.33468e-195	0.872023	0.411	0.018	1.97039e-191	Macrophages
MT4	2.15958e-23	0.871082	0.444	0.162	3.18818e-19	Macrophages
CYTH1	2.05336e-67	0.868467	0.616	0.142	3.03138e-63	Macrophages
FCER1G	3.09186e-142	0.866032	0.358	0.02	4.56451e-138	Macrophages
ATF3	2.20497e-27	0.864487	0.437	0.14	3.25519e-23	Macrophages
ARHGDIA	4.74333e-32	0.863724	0.781	0.471	7.00257e-28	Macrophages
ENSGALG00000011309	1.12861e-123	0.862828	0.437	0.037	1.66617e-119	Macrophages
RHOB	1.63025e-08	0.861332	0.45	0.285	0.000240674	Macrophages
SRI	3.03615e-43	0.858352	0.815	0.391	4.48227e-39	Macrophages
PTGS2	1.24897e-50	0.858229	0.212	0.021	1.84386e-46	Macrophages
DNASE2B	0	0.855209	0.437	0.008	0	Macrophages
TREM2	0	0.853267	0.364	0.001	0	Macrophages
ENSGALG00000029485	2.97852e-67	0.848755	0.417	0.063	4.39719e-63	Macrophages
TMSB4X	1.43433e-40	0.846256	1	0.745	2.1175e-36	Macrophages
SDCBP	1.03484e-25	0.84598	0.828	0.551	1.52774e-21	Macrophages
PRELID1	1.01938e-36	0.845482	0.914	0.629	1.50491e-32	Macrophages
TIMP2	3.88215e-28	0.841725	0.742	0.379	5.73122e-24	Macrophages
SNX10	4.14019e-87	0.840972	0.285	0.022	6.11217e-83	Macrophages
BRI3	1.10285e-41	0.840786	0.927	0.702	1.62814e-37	Macrophages
TALDO1	1.4294e-38	0.840148	0.781	0.401	2.11022e-34	Macrophages
TMSB15B	2.97731e-18	0.838215	0.907	0.633	4.3954e-14	Macrophages
OAZ1	1.38156e-37	0.832511	0.887	0.571	2.03959e-33	Macrophages
PLSCR1	2.28806e-51	0.830924	0.391	0.071	3.37787e-47	Macrophages
ND3	2.28598e-34	0.826749	0.94	0.79	3.37479e-30	Macrophages
ND6	8.41554e-19	0.823357	0.854	0.597	1.24239e-14	Macrophages
CSF3R	9.54084e-257	0.819911	0.305	0.005	1.40851e-252	Macrophages
LY96	0	0.8187	0.444	0.007	0	Macrophages
SWAP70	2.37239e-59	0.818497	0.543	0.122	3.50237e-55	Macrophages
ENSGALG00000001476	7.89278e-35	0.817825	0.709	0.358	1.16521e-30	Macrophages
ENSGALG00000041611	6.28136e-59	0.814847	0.272	0.029	9.27317e-55	Macrophages
CYB561A3	1.75823e-48	0.811097	0.424	0.088	2.59567e-44	Macrophages
ENSGALG00000048674	5.27402e-81	0.811054	0.47	0.068	7.78604e-77	Macrophages
ACTR2	2.49512e-35	0.810416	0.656	0.285	3.68354e-31	Macrophages
MFSD1	3.04235e-52	0.806828	0.536	0.135	4.49142e-48	Macrophages
PLA2R1	1.61078e-44	0.805581	0.57	0.172	2.37799e-40	Macrophages
ZFAND5	1.13591e-16	0.803936	0.43	0.2	1.67694e-12	Macrophages
ENSGALG00000048450	0	0.802244	0.377	0.005	0	Macrophages
PEPD	1.226e-38	0.800069	0.669	0.271	1.80995e-34	Macrophages
ENSGALG00000000357	0	0.800003	0.272	0.001	0	Macrophages
FMNL1	1.01212e-175	0.799637	0.404	0.02	1.49419e-171	Macrophages
AKR1B1	3.57623e-33	0.799456	0.742	0.394	5.27959e-29	Macrophages
ATP6V1A	6.2783e-54	0.797817	0.523	0.124	9.26865e-50	Macrophages
CD1B	0	0.79655	0.424	0.005	0	Macrophages
ELL	7.35802e-16	0.792347	0.523	0.291	1.08626e-11	Macrophages
CD47	4.54391e-28	0.790894	0.768	0.429	6.70818e-24	Macrophages
OSTF1	1.77086e-37	0.790871	0.603	0.228	2.61432e-33	Macrophages
RASGEF1B	3.12092e-71	0.789369	0.371	0.047	4.60742e-67	Macrophages
PTAFR	0	0.786027	0.364	0.003	0	Macrophages
AP1S2	4.7936e-33	0.785338	0.695	0.325	7.07679e-29	Macrophages
MECR	1.45436e-72	0.783318	0.477	0.079	2.14707e-68	Macrophages
ENSGALG00000026884	1.28752e-261	0.783129	0.417	0.012	1.90077e-257	Macrophages
F13A1	1.78012e-97	0.781901	0.199	0.008	2.62798e-93	Macrophages
PLCXD1	9.04437e-237	0.779557	0.377	0.011	1.33522e-232	Macrophages
KLF2	3.25549e-16	0.778273	0.311	0.108	4.80608e-12	Macrophages
SFXN1	5.40884e-44	0.777788	0.556	0.168	7.98507e-40	Macrophages
ENSGALG00000049402	0	0.772894	0.384	0.006	0	Macrophages
RNASET2	1.11268e-54	0.772415	0.444	0.089	1.64265e-50	Macrophages
DUSP1	3.605e-19	0.772136	0.609	0.3	5.32207e-15	Macrophages
GPR183	3.29396e-126	0.772002	0.331	0.019	4.86288e-122	Macrophages
IQGAP2	5.65207e-40	0.771803	0.603	0.2	8.34415e-36	Macrophages
GADD45B	4.58898e-40	0.769061	0.457	0.117	6.77471e-36	Macrophages
IL10RB	7.02535e-71	0.76733	0.377	0.049	1.03715e-66	Macrophages
BATF3	6.43046e-106	0.766901	0.377	0.032	9.49328e-102	Macrophages
ENSGALG00000043582	3.3628e-122	0.765567	0.113	0.001	4.96451e-118	Macrophages
GNAI2	4.18666e-38	0.759032	0.868	0.46	6.18076e-34	Macrophages
COII	2.66734e-39	0.758226	0.974	0.914	3.9378e-35	Macrophages
TAPBP	5.4915e-46	0.755143	0.589	0.179	8.10711e-42	Macrophages
TNFRSF1A	1.15626e-59	0.754473	0.444	0.08	1.70699e-55	Macrophages
MCL1	3.39964e-19	0.754098	0.656	0.38	5.01888e-15	Macrophages
CD2AP	1.32805e-24	0.753839	0.45	0.168	1.96061e-20	Macrophages
NR1H3	9.67229e-25	0.750008	0.437	0.16	1.42792e-20	Macrophages
DSTN	4.70217e-39	0.749721	0.98	0.769	6.94181e-35	Macrophages
ARPC2	9.89283e-27	0.747881	0.828	0.59	1.46048e-22	Macrophages
CD80	5.15561e-226	0.744088	0.325	0.008	7.61122e-222	Macrophages
CMTM3	1.88803e-29	0.743035	0.695	0.347	2.7873e-25	Macrophages
IFNGR2	2.69395e-17	0.742791	0.51	0.27	3.97708e-13	Macrophages
BF2	2.16112e-38	0.741779	0.384	0.087	3.19046e-34	Macrophages
MYLIP	2.15827e-26	0.741209	0.483	0.179	3.18625e-22	Macrophages
ICOSLG	1.47956e-69	0.737211	0.391	0.054	2.18427e-65	Macrophages
COX3	1.34683e-38	0.737131	1	0.938	1.98832e-34	Macrophages
LFNG	2.01767e-34	0.732971	0.503	0.154	2.97869e-30	Macrophages
MAP3K8	8.93198e-86	0.730631	0.225	0.013	1.31863e-81	Macrophages
BTK	2.5735e-120	0.729758	0.437	0.038	3.79926e-116	Macrophages
ENSGALG00000004509	1.64022e-24	0.726217	0.987	0.948	2.42145e-20	Macrophages
MSN	1.70389e-26	0.725869	0.801	0.471	2.51545e-22	Macrophages
ARHGAP15	1.79864e-88	0.725197	0.457	0.057	2.65533e-84	Macrophages
FOS	2.194e-19	0.723186	0.669	0.346	3.239e-15	Macrophages
ATP6V0E1	4.89778e-23	0.722854	0.755	0.525	7.23059e-19	Macrophages
RGS18	2.83461e-305	0.721503	0.503	0.015	4.18474e-301	Macrophages
HEXB	8.38778e-43	0.721091	0.43	0.101	1.23829e-38	Macrophages
ITSN1	1.9076e-27	0.719617	0.702	0.365	2.81619e-23	Macrophages
MEF2D	9.80323e-40	0.719208	0.503	0.144	1.44725e-35	Macrophages
ADAP2	8.94051e-170	0.718345	0.351	0.015	1.31989e-165	Macrophages
ND5	3.85022e-35	0.717652	0.967	0.825	5.68408e-31	Macrophages
ND1	1.34334e-36	0.717485	0.96	0.839	1.98318e-32	Macrophages
SDHA	6.46458e-19	0.717205	0.583	0.335	9.54366e-15	Macrophages
TMED10	1.38275e-25	0.716994	0.854	0.661	2.04135e-21	Macrophages
SH3BGRL3	1.39834e-26	0.716611	0.748	0.426	2.06436e-22	Macrophages
ENSGALG00000041226	9.30049e-30	0.71539	0.517	0.195	1.37303e-25	Macrophages
GPR34	1.36968e-282	0.715146	0.291	0.003	2.02206e-278	Macrophages
IRAK2	1.15953e-19	0.714987	0.483	0.218	1.71181e-15	Macrophages
SCD	8.0091e-42	0.714849	0.219	0.027	1.18238e-37	Macrophages
AP2M1	1.1337e-28	0.714581	0.815	0.541	1.67368e-24	Macrophages
C3AR1	0	0.713059	0.311	0.001	0	Macrophages
UBL3	5.46889e-29	0.713003	0.589	0.257	8.07373e-25	Macrophages
TMEM123	1.01406e-22	0.708761	0.517	0.221	1.49705e-18	Macrophages
ARHGAP18	1.97771e-56	0.707083	0.411	0.072	2.9197e-52	Macrophages
ENSGALG00000011164	2.27838e-20	0.704915	0.338	0.11	3.36357e-16	Macrophages
CTSH	1.44697e-57	0.702936	0.411	0.072	2.13617e-53	Macrophages
IL15	3.48967e-237	0.699803	0.364	0.01	5.1518e-233	Macrophages
ENSGALG00000036310	9.49652e-45	0.693026	0.49	0.121	1.40197e-40	Macrophages
HSPA2	1.14952e-25	0.692827	0.954	0.827	1.69703e-21	Macrophages
ARF6	6.41881e-28	0.691471	0.821	0.525	9.47608e-24	Macrophages
SNX5	4.32991e-19	0.687486	0.424	0.182	6.39225e-15	Macrophages
BAG5	8.55232e-24	0.685163	0.464	0.176	1.26258e-19	Macrophages
ENSGALG00000054196	1.21878e-130	0.684209	0.179	0.004	1.79929e-126	Macrophages
ZP1	1.46999e-271	0.682845	0.219	0.001	2.17015e-267	Macrophages
APLP2	8.55285e-23	0.682817	0.728	0.441	1.26266e-18	Macrophages
ARPC5	1.8427e-25	0.6791	0.775	0.442	2.72037e-21	Macrophages
RAB7A	3.51202e-22	0.676569	0.768	0.52	5.1848e-18	Macrophages
RP2	1.21591e-36	0.674447	0.417	0.11	1.79505e-32	Macrophages
CLTC	3.66861e-22	0.6736	0.675	0.4	5.41596e-18	Macrophages
TMEM268	8.0637e-79	0.672254	0.358	0.039	1.19044e-74	Macrophages
RNASEK	3.82509e-24	0.671973	0.755	0.476	5.64698e-20	Macrophages
DOCK8	3.37948e-107	0.671027	0.384	0.033	4.98912e-103	Macrophages
ENSGALG00000053792	1.53704e-289	0.670762	0.377	0.007	2.26913e-285	Macrophages
CD300LG	3.81777e-149	0.668292	0.371	0.02	5.63618e-145	Macrophages
NFKB1	4.52479e-27	0.66729	0.358	0.101	6.67995e-23	Macrophages
SLC35B2	4.89254e-30	0.666972	0.43	0.133	7.22285e-26	Macrophages
CLIC2	8.11912e-37	0.6666	0.53	0.166	1.19863e-32	Macrophages
ARHGAP45	1.29414e-77	0.665943	0.391	0.047	1.91053e-73	Macrophages
RAB11FIP4	2.3623e-48	0.665192	0.258	0.033	3.48746e-44	Macrophages
CD36	1.0577e-45	0.660441	0.252	0.033	1.56149e-41	Macrophages
HEXA	9.93541e-41	0.658721	0.424	0.101	1.46676e-36	Macrophages
ATP6	6.50943e-31	0.656917	0.98	0.912	9.60988e-27	Macrophages
ROCK1	5.63794e-23	0.647871	0.609	0.298	8.32329e-19	Macrophages
ENO1	3.51949e-26	0.645544	0.967	0.73	5.19583e-22	Macrophages
ZFP36L1	1.46626e-39	0.64462	0.417	0.1	2.16465e-35	Macrophages
CSRNP1	1.34195e-19	0.644405	0.391	0.144	1.98112e-15	Macrophages
PLTP	3.68588e-24	0.643727	0.252	0.058	5.44147e-20	Macrophages
CD63	1.52286e-23	0.642444	0.94	0.727	2.24819e-19	Macrophages
RHOQ	2.01427e-27	0.641995	0.424	0.135	2.97366e-23	Macrophages
VAV3	2.08803e-57	0.636221	0.371	0.056	3.08256e-53	Macrophages
P2RY6	2.56913e-161	0.633996	0.318	0.013	3.79281e-157	Macrophages
ATP6AP2	2.86486e-27	0.632972	0.45	0.155	4.22939e-23	Macrophages
ENSGALG00000014857	7.35763e-52	0.632052	0.404	0.073	1.08621e-47	Macrophages
NCKAP1L	1.09308e-172	0.63099	0.325	0.012	1.61372e-168	Macrophages
DOCK2	1.61435e-157	0.63092	0.318	0.013	2.38327e-153	Macrophages
COX5A	2.65485e-29	0.630057	0.947	0.679	3.91935e-25	Macrophages
FES	2.43951e-127	0.630008	0.371	0.025	3.60145e-123	Macrophages
ARHGDIB	4.44917e-25	0.627879	0.669	0.324	6.5683e-21	Macrophages
PTGER4	8.06062e-89	0.627871	0.278	0.02	1.18999e-84	Macrophages
ENSGALG00000026970	7.71488e-11	0.627586	0.735	0.508	1.13895e-06	Macrophages
AGPAT3	4.12389e-37	0.626839	0.417	0.106	6.0881e-33	Macrophages
NUP50	1.4871e-18	0.625611	0.47	0.214	2.1954e-14	Macrophages
PIK3CB	1.62314e-74	0.625575	0.331	0.035	2.39624e-70	Macrophages
ENSGALG00000051349	5.80706e-245	0.625165	0.358	0.009	8.57296e-241	Macrophages
MMR1L4	3.62114e-247	0.624005	0.318	0.006	5.34589e-243	Macrophages
RUBCNL	1.53959e-71	0.623523	0.338	0.039	2.2729e-67	Macrophages
CHD7	5.70654e-19	0.622921	0.437	0.178	8.42456e-15	Macrophages
GPX4	3.59714e-16	0.621251	0.815	0.567	5.31046e-12	Macrophages
IL10RA	1.61248e-213	0.616243	0.272	0.005	2.3805e-209	Macrophages
ANKRD44	6.67213e-21	0.61504	0.556	0.262	9.85006e-17	Macrophages
BF1	1.7837e-37	0.614047	0.318	0.061	2.63327e-33	Macrophages
RAB3IL1	6.64091e-15	0.610006	0.477	0.255	9.80398e-11	Macrophages
CAPZA1	1.68095e-19	0.609447	0.669	0.405	2.48159e-15	Macrophages
MTPN	8.11002e-20	0.608664	0.682	0.404	1.19728e-15	Macrophages
K123	5.10405e-160	0.607704	0.152	0.001	7.53512e-156	Macrophages
MBP	3.62856e-78	0.606451	0.404	0.05	5.35685e-74	Macrophages
CAPZB	1.61031e-19	0.604841	0.801	0.593	2.37731e-15	Macrophages
TNIP1	1.57667e-25	0.604151	0.417	0.137	2.32764e-21	Macrophages
TSC22D4	1.87351e-09	0.60363	0.384	0.211	2.76586e-05	Macrophages
ATP6V1E1	1.85723e-13	0.603556	0.503	0.294	2.74182e-09	Macrophages
SERINC3	6.44977e-22	0.603394	0.464	0.189	9.5218e-18	Macrophages
ENSGALG00000021395	2.95384e-270	0.602939	0.298	0.004	4.36075e-266	Macrophages
CITED4	1.78165e-24	0.602628	0.311	0.081	2.63026e-20	Macrophages
GLCCI1	3.72157e-28	0.601529	0.384	0.112	5.49416e-24	Macrophages
HK2	2.45221e-15	0.599026	0.338	0.133	3.6202e-11	Macrophages
EEPD1	6.87521e-38	0.597682	0.298	0.055	1.01499e-33	Macrophages
ABCB1.1	1.83173e-105	0.597637	0.272	0.015	2.70418e-101	Macrophages
CANX	2.46399e-17	0.596098	0.689	0.447	3.63759e-13	Macrophages
IGF2R	1.06889e-22	0.59511	0.404	0.144	1.57801e-18	Macrophages
HSPA5	4.2219e-11	0.594678	0.748	0.529	6.23279e-07	Macrophages
IL2RG	1.59608e-160	0.592704	0.331	0.014	2.35629e-156	Macrophages
ENSGALG00000052514	2.65386e-28	0.590718	0.424	0.13	3.91789e-24	Macrophages
GRK3	1.22636e-22	0.589668	0.47	0.185	1.81047e-18	Macrophages
SLC2A14	1.27408e-32	0.588506	0.358	0.088	1.88092e-28	Macrophages
CX3CR1	0	0.587875	0.278	0.001	0	Macrophages
NR4A3	3.30767e-10	0.585912	0.278	0.12	4.88311e-06	Macrophages
IGSF6	4.16326e-270	0.585773	0.298	0.004	6.14622e-266	Macrophages
ALDOC	4.65805e-20	0.584182	0.828	0.516	6.87668e-16	Macrophages
SEC14L1	2.46576e-21	0.584165	0.483	0.205	3.64021e-17	Macrophages
GNG10	2.43893e-14	0.581747	0.364	0.153	3.6006e-10	Macrophages
PLEKHB2	5.50877e-10	0.581698	0.364	0.194	8.13259e-06	Macrophages
EIF2B4	3.81978e-25	0.581386	0.517	0.22	5.63914e-21	Macrophages
SGPL1	1.0064e-14	0.580573	0.351	0.145	1.48575e-10	Macrophages
ZYX	1.56897e-19	0.580348	0.57	0.282	2.31627e-15	Macrophages
TTYH3	5.70325e-18	0.579585	0.735	0.452	8.41972e-14	Macrophages
MGAT3	2.1902e-20	0.577575	0.391	0.142	3.2334e-16	Macrophages
CXCL13L2	6.56179e-127	0.576539	0.166	0.003	9.68718e-123	Macrophages
CARD11	1.78134e-86	0.576518	0.344	0.032	2.62979e-82	Macrophages
CYRIB	2.56956e-26	0.576359	0.497	0.195	3.79344e-22	Macrophages
APBB1IP	6.0018e-30	0.573764	0.351	0.09	8.86045e-26	Macrophages
NINJ1	4.27171e-30	0.572274	0.338	0.083	6.30633e-26	Macrophages
SCARB2	6.32906e-19	0.571961	0.305	0.099	9.34359e-15	Macrophages
ATP2B1	3.58579e-15	0.571636	0.477	0.243	5.29371e-11	Macrophages
ND4	1.05018e-26	0.568603	0.947	0.797	1.55039e-22	Macrophages
MGAT4A	2.61753e-49	0.568407	0.298	0.043	3.86426e-45	Macrophages
CYTH4	4.75436e-174	0.567269	0.272	0.007	7.01886e-170	Macrophages
CH25H	2.5525e-56	0.567055	0.232	0.023	3.76826e-52	Macrophages
CXCR4	6.84047e-44	0.565454	0.199	0.021	1.00986e-39	Macrophages
ST6GAL1	3.59966e-40	0.564116	0.344	0.067	5.31418e-36	Macrophages
PIP4K2A	4.76162e-17	0.562576	0.497	0.253	7.02958e-13	Macrophages
CNN2	3.0622e-21	0.561788	0.51	0.217	4.52073e-17	Macrophages
ENSGALG00000049433	6.03586e-253	0.560943	0.285	0.004	8.91074e-249	Macrophages
ENSGALG00000005257	4.28966e-30	0.557274	0.311	0.07	6.33282e-26	Macrophages
WIPF1	2.67543e-45	0.556515	0.384	0.076	3.94974e-41	Macrophages
TTYH2	4.58417e-28	0.555391	0.404	0.123	6.7676e-24	Macrophages
CMKLR1	1.16911e-133	0.555207	0.252	0.009	1.72595e-129	Macrophages
WDR1	8.59052e-19	0.553286	0.649	0.368	1.26822e-14	Macrophages
EIF4A2	2.22732e-22	0.552334	0.947	0.799	3.28819e-18	Macrophages
LPAR6	8.90243e-42	0.552316	0.364	0.072	1.31427e-37	Macrophages
ACP2	8.62239e-31	0.551852	0.391	0.107	1.27292e-26	Macrophages
SAMSN1	1.72287e-182	0.551755	0.258	0.006	2.54348e-178	Macrophages
RNASE6	0	0.551217	0.285	0.001	0	Macrophages
RAC1	1.46461e-21	0.551199	0.589	0.29	2.1622e-17	Macrophages
2008-03-01	5.00218e-33	0.551117	0.338	0.078	7.38472e-29	Macrophages
RCSD1	6.91658e-29	0.546637	0.51	0.169	1.02109e-24	Macrophages
ENSGALG00000019147	8.00216e-99	0.546547	0.172	0.006	1.18136e-94	Macrophages
BIN2	7.12656e-116	0.546432	0.358	0.025	1.05209e-111	Macrophages
EVL	1.3264e-20	0.545177	0.457	0.189	1.95816e-16	Macrophages
ATP6V1C1	3.74132e-18	0.542709	0.45	0.204	5.52331e-14	Macrophages
PLAC8	0.000142705	0.541398	0.119	0.05	1	Macrophages
DDX5	5.95782e-20	0.540992	0.894	0.702	8.79553e-16	Macrophages
PGK2	4.71739e-18	0.538212	0.715	0.421	6.96428e-14	Macrophages
ITPR2	1.89351e-25	0.538158	0.377	0.115	2.79539e-21	Macrophages
RGS1	3.2458e-86	0.53811	0.192	0.009	4.79178e-82	Macrophages
IRF8	2.43166e-43	0.538099	0.351	0.066	3.58986e-39	Macrophages
ARHGAP12	4.56429e-37	0.537978	0.331	0.068	6.73826e-33	Macrophages
ENSGALG00000015032	9.68121e-38	0.536507	0.126	0.01	1.42924e-33	Macrophages
ATP6V1G1	7.5991e-11	0.532604	0.675	0.533	1.12186e-06	Macrophages
CTSV	0.00029497	0.531868	0.536	0.483	1	Macrophages
DUSP7	7.01522e-12	0.531526	0.344	0.154	1.03566e-07	Macrophages
SLC25A22	2.58561e-29	0.531351	0.351	0.09	3.81714e-25	Macrophages
GNAI3	7.6821e-13	0.53119	0.609	0.407	1.13411e-08	Macrophages
ENSGALG00000021451	2.73929e-97	0.53032	0.298	0.021	4.04401e-93	Macrophages
TBXAS1	7.41004e-128	0.528865	0.344	0.021	1.09394e-123	Macrophages
NCF2	1.5954e-162	0.52734	0.212	0.004	2.35529e-158	Macrophages
ENSGALG00000004252	1.36844e-73	0.526828	0.285	0.026	2.02022e-69	Macrophages
DMA	1.58104e-135	0.526196	0.272	0.011	2.33408e-131	Macrophages
ENSGALG00000048029	9.5125e-90	0.526006	0.232	0.013	1.40433e-85	Macrophages
ATP6V1D	2.06217e-15	0.525938	0.563	0.322	3.04438e-11	Macrophages
FAM21C	1.86492e-16	0.525697	0.457	0.21	2.75319e-12	Macrophages
ENSGALG00000012061	1.11925e-43	0.525172	0.338	0.057	1.65235e-39	Macrophages
NUAK1	2.15124e-27	0.52376	0.272	0.059	3.17587e-23	Macrophages
PMAIP1	5.49668e-58	0.523541	0.225	0.02	8.11475e-54	Macrophages
CORO7	9.35173e-18	0.523045	0.536	0.281	1.3806e-13	Macrophages
IL18R1	5.18436e-208	0.522586	0.258	0.005	7.65366e-204	Macrophages
ENSGALG00000008337	1.87669e-69	0.521635	0.252	0.021	2.77056e-65	Macrophages
ENSGALG00000048338	4.88033e-262	0.520443	0.258	0.003	7.20483e-258	Macrophages
BLK	3.46542e-115	0.51877	0.199	0.006	5.11601e-111	Macrophages
TLE4	4.23327e-14	0.517027	0.265	0.092	6.24957e-10	Macrophages
CADM1	1.31264e-56	0.517003	0.325	0.044	1.93784e-52	Macrophages
PGLS	1.61291e-16	0.516554	0.795	0.584	2.38114e-12	Macrophages
BASP1	5.35471e-19	0.515973	0.841	0.513	7.90517e-15	Macrophages
SCARB1	1.83367e-54	0.514822	0.238	0.025	2.70704e-50	Macrophages
PTPRA	7.89714e-08	0.513584	0.364	0.222	0.00116586	Macrophages
DENND1B	6.4145e-51	0.512646	0.318	0.048	9.46973e-47	Macrophages
PLCG2	1.80964e-64	0.511095	0.291	0.031	2.67158e-60	Macrophages
ENSGALG00000053626	5.46532e-240	0.510622	0.245	0.003	8.06844e-236	Macrophages
WDFY3	6.17471e-16	0.509792	0.351	0.141	9.11573e-12	Macrophages
ATP2B4	1.81886e-12	0.509322	0.477	0.259	2.68518e-08	Macrophages
ENSGALG00000049551	6.83898e-167	0.508439	0.205	0.004	1.00964e-162	Macrophages
FAP	1.66948e-36	0.50828	0.278	0.049	2.46465e-32	Macrophages
LCP2	1.30812e-127	0.508056	0.298	0.015	1.93117e-123	Macrophages
ADSS	4.98649e-14	0.50795	0.517	0.294	7.36156e-10	Macrophages
RAB1B	1.02645e-19	0.507834	0.894	0.667	1.51535e-15	Macrophages
CRIP1	1.26152e-24	0.507675	0.47	0.157	1.86238e-20	Macrophages
ENSGALG00000036956	1.88875e-26	0.507632	0.974	0.949	2.78836e-22	Macrophages
SH3KBP1	9.31755e-19	0.506774	0.497	0.225	1.37555e-14	Macrophages
MBNL3	2.12333e-16	0.506428	0.702	0.434	3.13467e-12	Macrophages
CASP8AP2	2.26137e-10	0.505859	0.371	0.19	3.33846e-06	Macrophages
ENSGALG00000011872	6.24902e-221	0.505646	0.258	0.004	9.22543e-217	Macrophages
BRD2	4.05123e-11	0.502647	0.636	0.47	5.98083e-07	Macrophages
GM2A	3.44805e-06	0.500427	0.318	0.193	0.0509036	Macrophages
MAOA	1.92761e-37	0.499237	0.311	0.059	2.84574e-33	Macrophages
YWHAG	3.37466e-14	0.495211	0.662	0.432	4.98202e-10	Macrophages
SLC9A9	3.61228e-39	0.4946	0.285	0.048	5.33282e-35	Macrophages
MGST1	7.47226e-06	0.494562	0.51	0.362	0.110313	Macrophages
VPS29	2.3061e-12	0.494406	0.589	0.405	3.40449e-08	Macrophages
NCF1C	5.08008e-95	0.493657	0.185	0.007	7.49973e-91	Macrophages
DUSP5	1.80221e-29	0.491616	0.199	0.031	2.6606e-25	Macrophages
LAPTM4A	9.38067e-15	0.491527	0.748	0.526	1.38487e-10	Macrophages
REL	1.16815e-28	0.491112	0.232	0.043	1.72454e-24	Macrophages
ENSGALG00000027587	2.14479e-259	0.489486	0.245	0.002	3.16636e-255	Macrophages
MAP7D3	1.62956e-11	0.489098	0.437	0.235	2.40572e-07	Macrophages
CDKN1A	4.75058e-16	0.488994	0.172	0.04	7.01328e-12	Macrophages
ENSGALG00000045168	1.24684e-11	0.488564	0.364	0.178	1.84071e-07	Macrophages
ZNF706	1.01051e-15	0.487649	0.788	0.578	1.49181e-11	Macrophages
SLC17A5	1.71985e-22	0.486943	0.291	0.08	2.53902e-18	Macrophages
ENSGALG00000031794	1.52607e-186	0.485686	0.159	0.001	2.25294e-182	Macrophages
ARL4C	6.05667e-08	0.484709	0.238	0.111	0.000894147	Macrophages
CHIR-IG1-5	1.13928e-214	0.4844	0.238	0.003	1.68192e-210	Macrophages
RBPJ	3.90632e-21	0.4843	0.318	0.095	5.76691e-17	Macrophages
STAT3	9.47242e-16	0.483706	0.411	0.183	1.39841e-11	Macrophages
GNA13	1.2729e-11	0.482084	0.252	0.097	1.87918e-07	Macrophages
IRF1	2.79937e-46	0.481754	0.238	0.029	4.13272e-42	Macrophages
CLCN5	1.06577e-22	0.481719	0.278	0.072	1.5734e-18	Macrophages
TNFRSF1B	6.95054e-26	0.479642	0.331	0.088	1.02611e-21	Macrophages
GBP	2.0356e-92	0.479559	0.351	0.031	3.00516e-88	Macrophages
IGSF1	1.58603e-215	0.478735	0.152	0	2.34145e-211	Macrophages
CYB5A	4.71165e-08	0.477947	0.497	0.345	0.00069558	Macrophages
ENSGALG00000046938	6.77288e-11	0.477112	0.377	0.193	9.99881e-07	Macrophages
ACO1	2.44373e-24	0.475638	0.411	0.136	3.60768e-20	Macrophages
SLC7A5	9.63521e-17	0.475297	0.503	0.233	1.42245e-12	Macrophages
ALOX5AP	1.68276e-87	0.475023	0.219	0.012	2.48426e-83	Macrophages
ENSGALG00000021676	7.3454e-11	0.474372	0.417	0.235	1.0844e-06	Macrophages
CCR5	1.09281e-237	0.47289	0.225	0.002	1.61331e-233	Macrophages
SLC4A7	1.13398e-17	0.470975	0.377	0.146	1.67409e-13	Macrophages
COMT	9.01405e-21	0.470876	0.318	0.098	1.33074e-16	Macrophages
KCNMA1	7.03529e-43	0.46963	0.265	0.039	1.03862e-38	Macrophages
FGD4	7.3344e-45	0.469283	0.265	0.037	1.08278e-40	Macrophages
PIK3R5	3.24335e-134	0.469235	0.212	0.006	4.78815e-130	Macrophages
GRAPL	2.64864e-51	0.468941	0.205	0.019	3.91018e-47	Macrophages
FNIP1	1.16199e-15	0.46807	0.212	0.059	1.71545e-11	Macrophages
GPX1	1.12285e-10	0.467633	0.921	0.886	1.65766e-06	Macrophages
SLC16A7	6.97958e-73	0.467195	0.278	0.025	1.0304e-68	Macrophages
ERP29	1.38993e-11	0.466322	0.629	0.414	2.05195e-07	Macrophages
PQLC2	1.29607e-47	0.466061	0.278	0.039	1.91339e-43	Macrophages
NECAP2	4.99967e-42	0.46583	0.298	0.05	7.38102e-38	Macrophages
ENSGALG00000011528	1.8393e-14	0.465462	0.417	0.19	2.71536e-10	Macrophages
NUP88	1.56884e-15	0.463811	0.411	0.182	2.31608e-11	Macrophages
TNFAIP8	3.76815e-22	0.463138	0.358	0.114	5.56292e-18	Macrophages
ABCD2	4.96602e-29	0.462483	0.219	0.038	7.33134e-25	Macrophages
NFE2L2	1.09814e-11	0.461661	0.563	0.348	1.62118e-07	Macrophages
JAK1	3.83935e-12	0.46113	0.437	0.231	5.66804e-08	Macrophages
ENSGALG00000047636	6.52983e-15	0.460806	0.464	0.222	9.63999e-11	Macrophages
RXFP1	3.69808e-60	0.460327	0.212	0.017	5.45947e-56	Macrophages
PIK3CD	1.44987e-53	0.460267	0.318	0.045	2.14044e-49	Macrophages
PKLR	8.57454e-19	0.460235	0.762	0.437	1.26586e-14	Macrophages
ENSGALG00000001525	4.71173e-13	0.459333	0.377	0.171	6.95593e-09	Macrophages
BMP2K	5.04404e-13	0.459126	0.291	0.114	7.44652e-09	Macrophages
SIPA1L2	1.78856e-35	0.459096	0.325	0.065	2.64045e-31	Macrophages
PLPP7	4.00194e-120	0.458978	0.205	0.007	5.90807e-116	Macrophages
HOPX	8.25906e-75	0.458222	0.166	0.008	1.21928e-70	Macrophages
KLF10	1.43027e-11	0.457712	0.298	0.124	2.11151e-07	Macrophages
CYBA	1.5229e-15	0.457149	0.669	0.393	2.24825e-11	Macrophages
ENSGALG00000047875	1.44652e-15	0.456505	0.417	0.188	2.1355e-11	Macrophages
ENSGALG00000049780	4.35213e-07	0.455822	0.437	0.289	0.00642504	Macrophages
PACS2	5.9831e-09	0.455256	0.291	0.141	8.83285e-05	Macrophages
NRROS	1.91249e-154	0.453454	0.219	0.005	2.82342e-150	Macrophages
CDC42	3.38075e-14	0.453214	0.748	0.514	4.991e-10	Macrophages
CYTB	6.94416e-18	0.452755	0.967	0.851	1.02517e-13	Macrophages
RAPGEF1	4.79726e-21	0.452602	0.377	0.13	7.0822e-17	Macrophages
CCDC93	3.55231e-15	0.451924	0.391	0.171	5.24428e-11	Macrophages
HBEGF	7.12322e-19	0.450846	0.132	0.022	1.0516e-14	Macrophages
GPR137B	6.74715e-23	0.449743	0.265	0.065	9.96082e-19	Macrophages
ZNFX1	2.93695e-40	0.449144	0.232	0.031	4.33582e-36	Macrophages
LY75	1.76493e-15	0.448055	0.265	0.085	2.60557e-11	Macrophages
CCDC88C	1.23171e-21	0.447943	0.377	0.123	1.81838e-17	Macrophages
TCIRG1	5.75947e-46	0.447849	0.278	0.04	8.5027e-42	Macrophages
TLR2A	3.13439e-225	0.447493	0.212	0.002	4.6273e-221	Macrophages
ENSGALG00000045199	1.1089e-08	0.447008	0.669	0.486	0.000163707	Macrophages
GALNT1	6.11543e-11	0.445383	0.629	0.443	9.0282e-07	Macrophages
PRELID3B	3.33323e-11	0.444334	0.358	0.175	4.92085e-07	Macrophages
NDUFB2	7.12623e-11	0.442585	0.748	0.605	1.05205e-06	Macrophages
S100A11	2.99402e-13	0.442396	0.709	0.439	4.42007e-09	Macrophages
ABCG2	7.05026e-11	0.441573	0.225	0.085	1.04083e-06	Macrophages
TBC1D14	4.45838e-28	0.441147	0.298	0.07	6.58191e-24	Macrophages
DPP7	1.42287e-14	0.440503	0.371	0.159	2.10058e-10	Macrophages
SSR2	9.87741e-15	0.440055	0.848	0.686	1.4582e-10	Macrophages
ENSGALG00000000996	5.84176e-10	0.440037	0.464	0.28	8.62419e-06	Macrophages
SMARCA5	1.05496e-11	0.440015	0.45	0.247	1.55743e-07	Macrophages
SLC6A6	9.94789e-31	0.439366	0.225	0.038	1.46861e-26	Macrophages
CYFIP1	8.55584e-13	0.439276	0.497	0.273	1.2631e-08	Macrophages
2001-03-01	7.04262e-66	0.439201	0.219	0.017	1.0397e-61	Macrophages
M6PR	4.34745e-19	0.43904	0.278	0.083	6.41814e-15	Macrophages
ENSGALG00000054244	2.92964e-12	0.438743	0.51	0.302	4.32502e-08	Macrophages
TPM3	8.37741e-18	0.438671	0.874	0.581	1.23676e-13	Macrophages
EPB41L3	2.6241e-19	0.438523	0.344	0.115	3.87396e-15	Macrophages
CAPZA2	4.30076e-11	0.437758	0.689	0.477	6.34921e-07	Macrophages
ACAP2	5.23578e-10	0.436208	0.424	0.244	7.72959e-06	Macrophages
ME1	5.17623e-29	0.435904	0.311	0.07	7.64167e-25	Macrophages
NAPEPLD	2.96268e-58	0.435594	0.258	0.027	4.3738e-54	Macrophages
KLF6	3.10062e-09	0.434046	0.503	0.296	4.57745e-05	Macrophages
TKT	3.04535e-13	0.433594	0.623	0.373	4.49585e-09	Macrophages
KTN1	5.85644e-14	0.433204	0.596	0.333	8.64586e-10	Macrophages
AZIN1	2.49449e-11	0.4332	0.45	0.245	3.68262e-07	Macrophages
CASP18	1.59099e-62	0.432987	0.185	0.013	2.34878e-58	Macrophages
SLC49A4	1.00169e-11	0.4323	0.258	0.1	1.47879e-07	Macrophages
UBR7	2.8409e-10	0.431548	0.603	0.417	4.19402e-06	Macrophages
PGD	3.15314e-08	0.431268	0.477	0.319	0.000465498	Macrophages
IFNAR1	2.28615e-16	0.430439	0.311	0.112	3.37504e-12	Macrophages
ELMO1	1.10665e-31	0.429545	0.265	0.05	1.63375e-27	Macrophages
STX12	4.49535e-09	0.429051	0.358	0.194	6.63648e-05	Macrophages
TMEM65	1.73485e-09	0.428834	0.45	0.267	2.56116e-05	Macrophages
RIPK1	2.02642e-11	0.428057	0.305	0.134	2.9916e-07	Macrophages
DIAPH2	1.6431e-09	0.426914	0.397	0.219	2.4257e-05	Macrophages
RAB5C	3.94032e-13	0.425368	0.662	0.442	5.81709e-09	Macrophages
PLEKHO1	1.67706e-09	0.425137	0.219	0.086	2.47584e-05	Macrophages
COMMD1	1.15202e-09	0.42505	0.603	0.438	1.70073e-05	Macrophages
ENSGALG00000048054	8.48257e-144	0.424915	0.172	0.003	1.25228e-139	Macrophages
GNB1	2.08243e-13	0.424496	0.815	0.604	3.07428e-09	Macrophages
PREX1	7.10419e-47	0.423877	0.291	0.043	1.04879e-42	Macrophages
SLC2A6	1.2035e-253	0.423433	0.252	0.003	1.77673e-249	Macrophages
ENSGALG00000052217	4.29685e-220	0.422956	0.212	0.002	6.34344e-216	Macrophages
PLK3	6.15492e-35	0.421987	0.212	0.031	9.0865e-31	Macrophages
CST3	1.33272e-17	0.421902	0.934	0.75	1.96749e-13	Macrophages
SELENOT	8.81769e-12	0.420624	0.457	0.251	1.30176e-07	Macrophages
AP3M1	1.79887e-09	0.420238	0.503	0.323	2.65567e-05	Macrophages
RNH1	7.88943e-10	0.41925	0.47	0.272	1.16472e-05	Macrophages
RNF130	2.75413e-09	0.419148	0.464	0.277	4.06592e-05	Macrophages
THEMIS2	2.47779e-88	0.419046	0.185	0.008	3.65797e-84	Macrophages
RAPGEF2	7.12096e-13	0.419013	0.265	0.097	1.05127e-08	Macrophages
DNAJA1	1.88469e-11	0.417666	0.656	0.447	2.78237e-07	Macrophages
PPARD	8.05459e-10	0.417134	0.225	0.089	1.1891e-05	Macrophages
BCL2L10	0.000891436	0.415944	0.351	0.269	1	Macrophages
DDX3X	1.24662e-09	0.415638	0.748	0.629	1.84039e-05	Macrophages
ENSGALG00000007123	1.01136e-130	0.415374	0.192	0.005	1.49306e-126	Macrophages
FCHO2	5.85177e-17	0.415327	0.305	0.105	8.63896e-13	Macrophages
ECI2	2.16633e-22	0.414925	0.371	0.123	3.19816e-18	Macrophages
ENSGALG00000048989	4.54881e-256	0.41454	0.192	0	6.7154e-252	Macrophages
PACSIN2	6.68284e-08	0.414178	0.424	0.269	0.000986587	Macrophages
ANKRD13A	2.15914e-09	0.413981	0.51	0.323	3.18753e-05	Macrophages
RAB8B	3.16827e-16	0.413351	0.364	0.143	4.67731e-12	Macrophages
ASL2	4.23304e-62	0.412318	0.252	0.024	6.24924e-58	Macrophages
SLCO2B1	8.26949e-38	0.411585	0.219	0.03	1.22083e-33	Macrophages
MMP13	5.10179e-95	0.410888	0.106	0.001	7.53178e-91	Macrophages
ENSGALG00000054971	6.81447e-89	0.410858	0.219	0.012	1.00602e-84	Macrophages
DEF6	2.67959e-20	0.410766	0.285	0.08	3.95588e-16	Macrophages
DOCK4	7.0518e-47	0.410162	0.265	0.035	1.04106e-42	Macrophages
QKI	1.25869e-08	0.410134	0.444	0.276	0.00018582	Macrophages
SLA	1.61972e-112	0.40947	0.232	0.01	2.39119e-108	Macrophages
SCIN	5.62322e-20	0.408912	0.113	0.015	8.30156e-16	Macrophages
CALM2	1.44194e-13	0.408038	0.894	0.643	2.12873e-09	Macrophages
PTTG1IP	2.41175e-07	0.407608	0.397	0.24	0.00356047	Macrophages
LY6E	1.89888e-07	0.406361	0.536	0.363	0.00280331	Macrophages
UBE2Q2	9.96575e-09	0.405357	0.338	0.171	0.000147124	Macrophages
ATP6V0A1	1.39026e-10	0.404419	0.265	0.11	2.05244e-06	Macrophages
PTBP1	5.3545e-13	0.404283	0.788	0.567	7.90484e-09	Macrophages
SPEN	9.26372e-08	0.403628	0.649	0.502	0.0013676	Macrophages
TWF2	1.59506e-11	0.403616	0.311	0.136	2.35479e-07	Macrophages
C1QL2	4.20981e-122	0.402467	0.113	0.001	6.21495e-118	Macrophages
KLHL6	5.33298e-18	0.402073	0.185	0.042	7.87308e-14	Macrophages
UNC93B1	3.51165e-36	0.402019	0.252	0.04	5.18425e-32	Macrophages
CMIP	4.73643e-09	0.401363	0.351	0.188	6.9924e-05	Macrophages
SECISBP2L	8.18025e-15	0.400908	0.358	0.146	1.20765e-10	Macrophages
RCAN1	6.45097e-07	0.39967	0.199	0.089	0.00952357	Macrophages
RELL1	6.728e-08	0.398596	0.298	0.156	0.000993254	Macrophages
TLR7	2.15047e-173	0.398349	0.219	0.004	3.17474e-169	Macrophages
PARP4	4.15849e-12	0.397962	0.344	0.151	6.13917e-08	Macrophages
TMEM120A	4.91771e-31	0.397886	0.272	0.054	7.26001e-27	Macrophages
PNRC2	3.5555e-07	0.396761	0.464	0.32	0.00524898	Macrophages
ENSGALG00000047283	4.6906e-45	0.396642	0.185	0.018	6.92474e-41	Macrophages
TREM-B2	3.18328e-252	0.395587	0.232	0.002	4.69948e-248	Macrophages
ATP6V0D1	1.30229e-12	0.394552	0.305	0.124	1.92258e-08	Macrophages
CD82	4.74113e-11	0.393362	0.364	0.173	6.99933e-07	Macrophages
LAMTOR3	2.49934e-08	0.393268	0.377	0.22	0.000368978	Macrophages
BTG1	7.45413e-11	0.391747	0.781	0.636	1.10045e-06	Macrophages
FGL2	8.77853e-59	0.391641	0.232	0.021	1.29597e-54	Macrophages
ENSGALG00000042759	1.04062e-25	0.391061	0.225	0.045	1.53627e-21	Macrophages
GPI	1.16951e-06	0.388431	0.53	0.391	0.0172655	Macrophages
FABP7	1.80417e-11	0.388281	0.219	0.077	2.6635e-07	Macrophages
WASF3	1.52607e-52	0.388193	0.225	0.023	2.25294e-48	Macrophages
RAB14	6.01328e-10	0.387965	0.49	0.309	8.8774e-06	Macrophages
KLHL36	5.35003e-12	0.387852	0.364	0.168	7.89825e-08	Macrophages
ATP1B3	7.58257e-10	0.386555	0.437	0.255	1.11941e-05	Macrophages
JUN	1.28861e-11	0.38638	0.781	0.532	1.90238e-07	Macrophages
TF	9.15155e-46	0.38612	0.629	0.177	1.35104e-41	Macrophages
JUND	1.0683e-15	0.384799	0.331	0.122	1.57714e-11	Macrophages
RCHY1	1.90643e-08	0.383163	0.417	0.257	0.000281446	Macrophages
SDHB	1.77635e-09	0.382901	0.543	0.372	2.62243e-05	Macrophages
AKR7L	1.19281e-08	0.382884	0.397	0.231	0.000176094	Macrophages
ZEB2	1.4044e-10	0.382729	0.616	0.361	2.07332e-06	Macrophages
SERP1	1.13638e-07	0.382116	0.801	0.648	0.00167763	Macrophages
SLC24A4	1.68809e-85	0.382038	0.166	0.006	2.49213e-81	Macrophages
EPS15	4.82805e-08	0.381932	0.358	0.206	0.000712765	Macrophages
ENSGALG00000050564	3.03318e-90	0.381785	0.185	0.008	4.47789e-86	Macrophages
NET1	1.11783e-08	0.380906	0.351	0.187	0.000165026	Macrophages
AP2A2	3.06265e-09	0.380879	0.603	0.449	4.52139e-05	Macrophages
ENSGALG00000047514	4.1057e-79	0.380564	0.166	0.007	6.06124e-75	Macrophages
TLN1	2.0359e-11	0.379454	0.636	0.429	3.0056e-07	Macrophages
RPS6KA1	2.26503e-11	0.377234	0.225	0.082	3.34386e-07	Macrophages
SIRPA	6.307e-103	0.375714	0.166	0.005	9.31102e-99	Macrophages
LGALS8	1.7605e-08	0.374896	0.185	0.072	0.000259902	Macrophages
FKBP15	3.8189e-12	0.374781	0.278	0.108	5.63784e-08	Macrophages
CCDC88A	3.4175e-05	0.374349	0.424	0.303	0.504526	Macrophages
PDLIM5	9.74931e-14	0.374164	0.225	0.07	1.43929e-09	Macrophages
FAM107B	2.02026e-09	0.374003	0.325	0.157	2.98251e-05	Macrophages
ENSGALG00000027765	3.05897e-269	0.372068	0.212	0.001	4.51595e-265	Macrophages
NCOR2	1.18058e-12	0.37116	0.682	0.411	1.74288e-08	Macrophages
RHOA	1.30022e-14	0.371135	0.967	0.782	1.91951e-10	Macrophages
TNFAIP8L1	2.84604e-06	0.370753	0.238	0.124	0.042016	Macrophages
PLA2G4A	3.82139e-55	0.369566	0.205	0.018	5.64152e-51	Macrophages
FUT7	3.42653e-128	0.36945	0.232	0.008	5.05859e-124	Macrophages
PTGDR	6.10318e-20	0.369175	0.232	0.057	9.01012e-16	Macrophages
JMJD1C	0.000103427	0.368979	0.464	0.363	1	Macrophages
ANXA5	1.24843e-09	0.368907	0.695	0.463	1.84306e-05	Macrophages
IGF1R	1.55702e-06	0.368333	0.457	0.305	0.0229863	Macrophages
MCF2L2	2.7783e-34	0.367574	0.166	0.019	4.10161e-30	Macrophages
ANXA11	0.000890331	0.367032	0.464	0.368	1	Macrophages
BCAP29	1.25982e-05	0.366781	0.497	0.391	0.185987	Macrophages
MAPK4	4.24311e-06	0.3663	0.53	0.379	0.062641	Macrophages
ADAM10	5.63693e-09	0.366279	0.616	0.427	8.3218e-05	Macrophages
TSPAN3	0.00024509	0.365964	0.444	0.345	1	Macrophages
RAB29	5.10774e-20	0.364954	0.272	0.075	7.54055e-16	Macrophages
HSPA4	0.000349164	0.364818	0.437	0.333	1	Macrophages
BCL11A	2.82467e-05	0.364274	0.311	0.192	0.417006	Macrophages
ENSGALG00000044326	2.08174e-174	0.364038	0.159	0.001	3.07328e-170	Macrophages
ENSGALG00000029896	5.19935e-08	0.363303	0.291	0.145	0.000767579	Macrophages
RAP1B	7.40784e-11	0.362947	0.623	0.411	1.09362e-06	Macrophages
CREM	0.000151286	0.362598	0.219	0.125	1	Macrophages
GINM1	8.54049e-18	0.362501	0.278	0.084	1.26083e-13	Macrophages
PSMD2	1.27381e-08	0.362446	0.517	0.344	0.000188053	Macrophages
ARF1	3.01112e-10	0.361934	0.781	0.567	4.44531e-06	Macrophages
PFDN6	8.70591e-07	0.361773	0.662	0.528	0.0128525	Macrophages
CLIP1	7.01142e-09	0.361388	0.358	0.192	0.00010351	Macrophages
ENSGALG00000026553	1.37195e-114	0.360848	0.152	0.003	2.02541e-110	Macrophages
S100A10	0.000146776	0.359837	0.497	0.389	1	Macrophages
PKIB	3.33349e-48	0.358771	0.166	0.013	4.92123e-44	Macrophages
GRB2	3.20497e-07	0.358509	0.384	0.239	0.00473149	Macrophages
ENSGALG00000048883	9.79762e-09	0.357437	0.497	0.317	0.000144642	Macrophages
ENSGALG00000004440	1.93163e-10	0.356906	0.258	0.107	2.85166e-06	Macrophages
IFNGR1	1.65184e-09	0.356784	0.351	0.181	2.43861e-05	Macrophages
SLC1A4	4.02547e-12	0.356637	0.238	0.085	5.9428e-08	Macrophages
HDAC7	2.31693e-09	0.356162	0.318	0.155	3.42048e-05	Macrophages
C6orf62	1.08869e-08	0.355717	0.318	0.163	0.000160723	Macrophages
PIM3	1.70731e-17	0.355584	0.179	0.04	2.5205e-13	Macrophages
RASGRP1	1.13003e-43	0.355373	0.199	0.021	1.66827e-39	Macrophages
LPCAT2	9.11189e-11	0.354341	0.139	0.038	1.34519e-06	Macrophages
TMEM189	1.00797e-07	0.354142	0.192	0.08	0.00148806	Macrophages
IGF2BP3	5.79094e-08	0.353633	0.616	0.446	0.000854916	Macrophages
LAMP2	1.20927e-07	0.352761	0.411	0.257	0.00178525	Macrophages
HADH	9.92217e-08	0.351631	0.596	0.436	0.00146481	Macrophages
HK1	4.69619e-06	0.350564	0.45	0.309	0.0693298	Macrophages
ABCG1	2.63277e-74	0.349866	0.152	0.006	3.88677e-70	Macrophages
RAB10	2.46097e-07	0.349178	0.609	0.456	0.00363313	Macrophages
SLC38A6	4.29432e-21	0.349105	0.185	0.037	6.33971e-17	Macrophages
SNX2	4.90465e-07	0.348543	0.477	0.34	0.00724073	Macrophages
PDK4	6.59262e-07	0.348362	0.106	0.033	0.00973268	Macrophages
NEK6	4.722e-08	0.34823	0.47	0.295	0.000697109	Macrophages
PLEK	9.43555e-47	0.348192	0.272	0.036	1.39297e-42	Macrophages
GMIP	8.18393e-55	0.346952	0.146	0.009	1.20819e-50	Macrophages
YWHAZ	5.86749e-08	0.346639	0.722	0.532	0.000866218	Macrophages
TMEM135	2.29804e-11	0.346466	0.318	0.14	3.39259e-07	Macrophages
HIF1A	0.00349691	0.346379	0.344	0.266	1	Macrophages
TRAPPC2L	2.85003e-06	0.34598	0.344	0.212	0.042075	Macrophages
SH3BP5	0.000809768	0.345081	0.285	0.197	1	Macrophages
APPL2	2.81222e-08	0.344551	0.285	0.139	0.000415168	Macrophages
ENSGALG00000037186	1.29214e-05	0.343425	0.411	0.286	0.190758	Macrophages
NCOA7	4.90346e-06	0.343045	0.351	0.225	0.0723897	Macrophages
ENSGALG00000051188	4.87175e-10	0.342203	0.305	0.138	7.19217e-06	Macrophages
YPEL1	4.88412e-07	0.340374	0.291	0.154	0.00721043	Macrophages
NUS1	3.67281e-07	0.340295	0.497	0.356	0.00542217	Macrophages
PAK2	2.05711e-12	0.340255	0.344	0.15	3.03691e-08	Macrophages
VPS4B	2.65232e-08	0.339911	0.344	0.187	0.000391562	Macrophages
RGS10	3.64263e-27	0.339029	0.252	0.053	5.37762e-23	Macrophages
ENSGALG00000053649	1.00252e-143	0.338887	0.172	0.003	1.48002e-139	Macrophages
ATP6V1H	6.4611e-12	0.33668	0.238	0.086	9.53853e-08	Macrophages
YF5	1.10616e-09	0.336635	0.285	0.128	1.63303e-05	Macrophages
ENSGALG00000049136	7.97311e-07	0.335523	0.702	0.573	0.0117707	Macrophages
PNRC1	2.60223e-06	0.335494	0.947	0.893	0.0384167	Macrophages
PHF20L1	7.86119e-07	0.334978	0.45	0.303	0.0116055	Macrophages
ANXA6	0.00960264	0.333755	0.331	0.26	1	Macrophages
STX7	6.8035e-08	0.333394	0.331	0.177	0.0010044	Macrophages
TMEM131	0.000269298	0.333352	0.517	0.438	1	Macrophages
ENSGALG00000004400	2.39004e-18	0.333278	0.166	0.033	3.52841e-14	Macrophages
CDV3	7.8104e-07	0.333199	0.623	0.502	0.0115305	Macrophages
ENSGALG00000026422	1.28911e-26	0.333059	0.152	0.021	1.90312e-22	Macrophages
SNX9	4.56607e-09	0.33302	0.278	0.13	6.74089e-05	Macrophages
MAPRE1	1.30824e-08	0.33222	0.815	0.663	0.000193135	Macrophages
SLC23A2	1.63137e-14	0.332193	0.212	0.062	2.40839e-10	Macrophages
CLTA	1.70196e-06	0.332037	0.623	0.488	0.0251261	Macrophages
BZW2	2.21032e-09	0.331942	0.675	0.458	3.2631e-05	Macrophages
ANKRD11	1.04967e-05	0.331545	0.742	0.595	0.154963	Macrophages
ENSGALG00000011608	8.63186e-12	0.331251	0.152	0.041	1.27432e-07	Macrophages
OXCT1	2.36335e-06	0.331085	0.371	0.228	0.0348901	Macrophages
IL18	1.02275e-57	0.330786	0.185	0.014	1.50988e-53	Macrophages
RAB27A	1.02702e-06	0.330773	0.272	0.141	0.0151619	Macrophages
DUSP10	5.44157e-11	0.330529	0.265	0.105	8.0334e-07	Macrophages
ANAPC1	1.05604e-11	0.330109	0.238	0.087	1.55904e-07	Macrophages
STARD3NL	2.94304e-10	0.329995	0.278	0.121	4.34481e-06	Macrophages
XPA	1.53096e-05	0.329732	0.43	0.31	0.226016	Macrophages
WDR37	4.94215e-11	0.329223	0.219	0.079	7.29609e-07	Macrophages
DDHD1	4.26018e-06	0.328769	0.152	0.064	0.0628931	Macrophages
STBD1	4.24741e-10	0.327408	0.113	0.027	6.27045e-06	Macrophages
ARHGEF6	6.65033e-09	0.327112	0.285	0.133	9.81789e-05	Macrophages
CHIR-AB1	2.75493e-141	0.327035	0.152	0.002	4.06711e-137	Macrophages
CDC42SE2	1.08303e-10	0.326874	0.219	0.08	1.59887e-06	Macrophages
MRPL33	1.04206e-05	0.326346	0.503	0.382	0.15384	Macrophages
MRPL51	3.13441e-05	0.326177	0.523	0.402	0.462733	Macrophages
MVB12A	0.00014874	0.325641	0.364	0.269	1	Macrophages
HTR7	9.06807e-30	0.325576	0.166	0.022	1.33872e-25	Macrophages
SLC25A6	4.39173e-12	0.325312	0.954	0.828	6.48352e-08	Macrophages
UPF1	9.49368e-09	0.32514	0.417	0.244	0.000140155	Macrophages
CHCHD2P9	2.06148e-09	0.325112	0.821	0.697	3.04337e-05	Macrophages
ENSGALG00000000816	1.59812e-11	0.324996	0.252	0.097	2.35931e-07	Macrophages
TM6SF1	1.9191e-58	0.324453	0.172	0.011	2.83317e-54	Macrophages
SNX1	2.98143e-07	0.324359	0.47	0.312	0.00440149	Macrophages
PRPF40A	2.73458e-07	0.324311	0.589	0.446	0.00403706	Macrophages
SPPL2A	1.82368e-06	0.323859	0.437	0.296	0.026923	Macrophages
MAGT1	1.44169e-08	0.323858	0.285	0.14	0.000212837	Macrophages
GSN	1.53335e-07	0.323661	0.523	0.357	0.00226368	Macrophages
PLEKHM2	3.23263e-08	0.323619	0.258	0.123	0.000477232	Macrophages
FERMT1	1.26875e-17	0.323218	0.205	0.051	1.87305e-13	Macrophages
ENSGALG00000052519	3.537e-08	0.322624	0.291	0.145	0.000522167	Macrophages
TBC1D5	1.04436e-10	0.322558	0.305	0.134	1.54179e-06	Macrophages
TEF	2.67224e-13	0.3211	0.245	0.082	3.94503e-09	Macrophages
SLC15A4	7.69981e-12	0.321055	0.252	0.093	1.13672e-07	Macrophages
CTTNBP2NL	1.05411e-09	0.320909	0.225	0.089	1.55619e-05	Macrophages
LAMTOR2	1.54025e-09	0.320458	0.834	0.725	2.27388e-05	Macrophages
QSOX1	6.00379e-09	0.320254	0.252	0.111	8.8634e-05	Macrophages
C1H12ORF57	9.87189e-10	0.320246	0.795	0.55	1.45739e-05	Macrophages
MVP	4.52057e-08	0.319469	0.325	0.168	0.000667372	Macrophages
ARL6IP5	0.00193862	0.318292	0.404	0.33	1	Macrophages
RAB5A	3.17013e-06	0.317295	0.404	0.264	0.0468006	Macrophages
GXYLT1	2.90822e-06	0.316943	0.358	0.218	0.042934	Macrophages
ATP5I	2.80762e-09	0.315984	0.795	0.599	4.14488e-05	Macrophages
NEURL1	9.67857e-34	0.315517	0.212	0.031	1.42885e-29	Macrophages
GATD3A	1.03561e-06	0.315305	0.49	0.357	0.0152887	Macrophages
USP36	1.0917e-07	0.315261	0.205	0.087	0.00161167	Macrophages
AXL	4.40327e-08	0.314539	0.311	0.158	0.000650054	Macrophages
ENSGALG00000044226	4.66401e-128	0.313948	0.179	0.004	6.88548e-124	Macrophages
ARL6IP1	9.29905e-06	0.313536	0.424	0.294	0.137282	Macrophages
ATP11C	1.31767e-06	0.313408	0.225	0.11	0.0194528	Macrophages
ENSGALG00000048767	1.33939e-163	0.31331	0.159	0.001	1.97735e-159	Macrophages
SKAP2	1.06689e-07	0.312748	0.457	0.288	0.00157505	Macrophages
C9orf72	1.36212e-33	0.312343	0.225	0.035	2.0109e-29	Macrophages
ENSGALG00000006840	4.74407e-07	0.312184	0.417	0.254	0.00700367	Macrophages
POLR2E	9.28041e-06	0.311853	0.603	0.494	0.137007	Macrophages
RBBP6	1.0705e-05	0.311463	0.57	0.436	0.158038	Macrophages
FOXN2	1.19198e-11	0.311381	0.265	0.102	1.75973e-07	Macrophages
PLAU	5.05054e-32	0.311194	0.139	0.014	7.45611e-28	Macrophages
SLK	2.56466e-06	0.311076	0.444	0.292	0.0378621	Macrophages
KLF7	6.50476e-12	0.311012	0.185	0.057	9.60298e-08	Macrophages
TUBB6	1.19162e-06	0.31076	0.377	0.23	0.0175919	Macrophages
ENSGALG00000034725	1.46133e-05	0.310686	0.589	0.475	0.215736	Macrophages
PWWP2B	1.31252e-10	0.310648	0.232	0.088	1.93768e-06	Macrophages
C15orf48	2.32544e-30	0.310569	0.152	0.018	3.43304e-26	Macrophages
SIAH2	2.47629e-10	0.30887	0.232	0.089	3.65574e-06	Macrophages
DAPP1	7.69292e-32	0.307967	0.179	0.024	1.13571e-27	Macrophages
SARAF	2.07501e-13	0.307509	0.265	0.093	3.06334e-09	Macrophages
GMPPB	1.07857e-07	0.306733	0.444	0.272	0.00159229	Macrophages
ENSGALG00000044392	3.7609e-120	0.306486	0.126	0.001	5.55222e-116	Macrophages
ENSGALG00000048671	3.28076e-26	0.306313	0.219	0.041	4.84338e-22	Macrophages
ENSGALG00000010030	6.07924e-07	0.305964	0.179	0.076	0.00897479	Macrophages
C20H20ORF24	6.27499e-05	0.304945	0.437	0.326	0.926377	Macrophages
ENSGALG00000029256	2.18765e-162	0.304766	0.132	0.001	3.22963e-158	Macrophages
MYH9	7.08193e-11	0.304748	0.775	0.52	1.04551e-06	Macrophages
ENSGALG00000039164	4.08706e-25	0.30428	0.119	0.014	6.03373e-21	Macrophages
ENSGALG00000012072	1.7762e-24	0.304154	0.232	0.048	2.62221e-20	Macrophages
ABI3	7.45599e-98	0.303507	0.132	0.003	1.10073e-93	Macrophages
DNAJC19	7.49141e-07	0.303388	0.503	0.358	0.0110596	Macrophages
PPARG	9.08748e-20	0.30302	0.139	0.023	1.34158e-15	Macrophages
HIVEP3	3.71338e-41	0.302979	0.146	0.012	5.48206e-37	Macrophages
NAGA	1.14601e-11	0.302721	0.199	0.064	1.69186e-07	Macrophages
AP3B1	1.37725e-08	0.302413	0.265	0.123	0.000203324	Macrophages
MCM5	0.00467757	0.30234	0.278	0.195	1	Macrophages
VCP	1.42097e-05	0.302253	0.536	0.4	0.209778	Macrophages
ENSGALG00000042575	4.30608e-105	0.301805	0.172	0.005	6.35706e-101	Macrophages
SNX32	6.43815e-06	0.301229	0.503	0.355	0.0950464	Macrophages
PRR5	1.22449e-15	0.301068	0.212	0.058	1.80771e-11	Macrophages
SEC61A1	3.63494e-05	0.300452	0.424	0.297	0.536626	Macrophages
WBP2NL	2.85812e-06	0.300018	0.285	0.154	0.0421945	Macrophages
MMP15	2.2648e-06	0.299675	0.331	0.192	0.0334353	Macrophages
RAB32	1.71302e-27	0.298815	0.172	0.025	2.52893e-23	Macrophages
TET2	0.000518362	0.298657	0.205	0.123	1	Macrophages
ENSGALG00000016808	1.19861e-07	0.298202	0.331	0.181	0.00176951	Macrophages
DTX2	3.26608e-05	0.298161	0.119	0.048	0.482171	Macrophages
ENSGALG00000049239	1.12886e-06	0.297619	0.318	0.186	0.0166654	Macrophages
CACUL1	4.8664e-12	0.29738	0.285	0.112	7.18427e-08	Macrophages
RAN	1.17712e-07	0.297116	0.788	0.608	0.00173779	Macrophages
DGKZ	0.000212698	0.296915	0.225	0.134	1	Macrophages
VAMP3	2.95677e-05	0.296832	0.576	0.461	0.436508	Macrophages
PID1	1.18837e-07	0.296801	0.318	0.162	0.00175439	Macrophages
RIPK2	5.13983e-13	0.296633	0.185	0.053	7.58793e-09	Macrophages
SLC2A5	3.96988e-46	0.296595	0.119	0.007	5.86073e-42	Macrophages
TLR21	6.55984e-35	0.296379	0.106	0.007	9.6843e-31	Macrophages
TOMM7	3.91377e-09	0.296124	0.768	0.59	5.77789e-05	Macrophages
MCOLN1	2.66805e-17	0.295005	0.232	0.063	3.93884e-13	Macrophages
LPXN	6.5506e-48	0.294502	0.159	0.012	9.67065e-44	Macrophages
MAPKAPK2	8.40055e-09	0.29382	0.285	0.134	0.000124017	Macrophages
C12orf75	6.11376e-09	0.293724	0.179	0.064	9.02575e-05	Macrophages
MRPS25	1.66794e-07	0.293478	0.457	0.301	0.00246238	Macrophages
CTNS	1.23888e-10	0.292639	0.192	0.064	1.82896e-06	Macrophages
VMP1	0.00045391	0.291409	0.192	0.112	1	Macrophages
BTF3L4	6.12683e-07	0.290467	0.629	0.472	0.00904503	Macrophages
ENSGALG00000028530	3.1253e-07	0.290383	0.338	0.186	0.00461388	Macrophages
METRNL	0.000243134	0.290307	0.371	0.243	1	Macrophages
NHLRC3	1.94674e-15	0.289397	0.185	0.047	2.87398e-11	Macrophages
CELF1	0.000551697	0.289285	0.305	0.216	1	Macrophages
SPART	2.3175e-10	0.289132	0.179	0.059	3.42133e-06	Macrophages
CAB39	3.22047e-05	0.289099	0.351	0.239	0.475438	Macrophages
RNASEH2B	4.96412e-06	0.289075	0.437	0.292	0.0732852	Macrophages
NECAP1	2.62659e-05	0.288424	0.311	0.19	0.387764	Macrophages
FLOT2	7.48541e-06	0.288401	0.45	0.328	0.110507	Macrophages
MCUB	2.24992e-06	0.28825	0.331	0.2	0.0332155	Macrophages
PNAT3	3.19862e-30	0.287506	0.172	0.023	4.72213e-26	Macrophages
GLB1	1.41026e-05	0.287295	0.219	0.113	0.208197	Macrophages
GNPTAB	0.000838259	0.287003	0.331	0.238	1	Macrophages
RPA2	2.58098e-05	0.286964	0.351	0.231	0.38103	Macrophages
FAM105A	3.64211e-21	0.28631	0.172	0.032	5.37684e-17	Macrophages
MINOS1	1.41564e-07	0.285952	0.768	0.594	0.00208991	Macrophages
ERAP1	5.17355e-12	0.285519	0.179	0.053	7.63771e-08	Macrophages
ATP5PB	1.92808e-06	0.284876	0.841	0.764	0.0284643	Macrophages
ENSGALG00000004816	4.14345e-06	0.284181	0.185	0.085	0.0611697	Macrophages
SYNGR3	7.00093e-54	0.284057	0.146	0.009	1.03355e-49	Macrophages
ARHGAP27	1.07789e-19	0.283556	0.192	0.041	1.59129e-15	Macrophages
ENSGALG00000049027	1.34111e-16	0.28338	0.139	0.026	1.97988e-12	Macrophages
ENSGALG00000033647	5.30862e-06	0.282816	0.225	0.117	0.0783711	Macrophages
ENSGALG00000025773	3.20843e-11	0.28261	0.179	0.055	4.73661e-07	Macrophages
IMPA1	1.45685e-09	0.282422	0.272	0.119	2.15075e-05	Macrophages
DERA	3.06151e-05	0.282199	0.232	0.128	0.451971	Macrophages
RASAL2	3.39522e-06	0.282194	0.252	0.132	0.0501236	Macrophages
AOAH	1.56563e-56	0.281358	0.132	0.007	2.31133e-52	Macrophages
DNMT3A	0.000852986	0.280416	0.344	0.253	1	Macrophages
WAPL	0.000523607	0.279965	0.45	0.369	1	Macrophages
YWHAB	2.78826e-06	0.279891	0.603	0.452	0.0411631	Macrophages
ATP5A1Z	5.24023e-10	0.279088	0.821	0.616	7.73615e-06	Macrophages
VDAC1	3.79294e-11	0.278739	0.265	0.104	5.59951e-07	Macrophages
ORAI1	3.00494e-06	0.278279	0.212	0.103	0.044362	Macrophages
HINT2	1.21159e-05	0.278159	0.649	0.526	0.178866	Macrophages
HIPK3	7.55551e-06	0.277741	0.384	0.248	0.111542	Macrophages
DUSP4	6.08619e-06	0.277197	0.126	0.048	0.0898505	Macrophages
ENSGALG00000007248	3.38095e-10	0.276601	0.179	0.059	4.9913e-06	Macrophages
HYOU1	0.000242505	0.276354	0.444	0.328	1	Macrophages
HEXIM1	3.42425e-05	0.276211	0.517	0.406	0.505522	Macrophages
SPRED1	4.6166e-07	0.27565	0.325	0.175	0.00681549	Macrophages
USP25	3.83653e-07	0.275486	0.252	0.12	0.00566388	Macrophages
KIAA1109	0.00053803	0.275346	0.344	0.248	1	Macrophages
PTPRJ	1.0826e-26	0.275131	0.139	0.017	1.59824e-22	Macrophages
HNRNPA3	1.65051e-07	0.27482	0.848	0.671	0.00243665	Macrophages
DPH5	4.02899e-06	0.274738	0.258	0.143	0.05948	Macrophages
ENSGALG00000006900	1.46117e-31	0.274671	0.179	0.024	2.15712e-27	Macrophages
ACOX1	1.52325e-06	0.274664	0.232	0.115	0.0224878	Macrophages
CUX1	4.36962e-05	0.274323	0.424	0.301	0.645088	Macrophages
OGDH	0.000158927	0.274091	0.397	0.299	1	Macrophages
HSP90B1	5.4077e-05	0.274031	0.775	0.619	0.798339	Macrophages
FBRSL1	2.12627e-05	0.27377	0.265	0.15	0.313902	Macrophages
OPTN	1.39842e-05	0.273577	0.298	0.175	0.206449	Macrophages
PPP1R9A	1.60248e-19	0.273396	0.132	0.021	2.36574e-15	Macrophages
ENSGALG00000027805	4.54536e-19	0.272634	0.192	0.042	6.71032e-15	Macrophages
AP2S1	1.21405e-05	0.272564	0.523	0.398	0.179231	Macrophages
ENSGALG00000030571	6.14867e-75	0.272553	0.132	0.004	9.07728e-71	Macrophages
MAP3K1	2.36451e-07	0.272493	0.252	0.119	0.00349072	Macrophages
WAS	3.1623e-05	0.272341	0.483	0.339	0.466851	Macrophages
RBM24	7.06492e-07	0.272284	0.358	0.208	0.0104299	Macrophages
AKAP6	6.11835e-41	0.272229	0.113	0.007	9.03252e-37	Macrophages
ENTPD1	8.09091e-16	0.272059	0.172	0.04	1.19446e-11	Macrophages
ST13P5	1.79049e-06	0.271347	0.616	0.471	0.0264331	Macrophages
ENSGALG00000035589	9.52727e-86	0.271163	0.119	0.003	1.40651e-81	Macrophages
ENSGALG00000055001	9.70398e-159	0.271026	0.179	0.003	1.4326e-154	Macrophages
PLIN4	1.34342e-07	0.270625	0.43	0.252	0.0019833	Macrophages
NDUFB8	7.01009e-06	0.270492	0.715	0.63	0.10349	Macrophages
COX7C	3.18775e-09	0.270476	0.861	0.649	4.70608e-05	Macrophages
NPTN	0.00174438	0.270422	0.311	0.23	1	Macrophages
CHMP4B	6.68417e-06	0.269937	0.682	0.568	0.0986784	Macrophages
OGFRL1	3.38889e-10	0.269707	0.126	0.033	5.00302e-06	Macrophages
MKRN4P	2.03306e-05	0.269016	0.351	0.23	0.30014	Macrophages
ATP6V1C2	1.71032e-62	0.268968	0.146	0.007	2.52494e-58	Macrophages
NDUFS2	0.000111651	0.268883	0.563	0.472	1	Macrophages
FBXO22	1.20975e-05	0.268829	0.311	0.186	0.178595	Macrophages
AGFG1	0.000662039	0.268637	0.437	0.342	1	Macrophages
TRAF3	5.30216e-18	0.268612	0.146	0.027	7.82758e-14	Macrophages
ZC3H12A	1.12219e-46	0.26858	0.119	0.007	1.65668e-42	Macrophages
COX4I1	3.74191e-08	0.268005	0.894	0.908	0.000552418	Macrophages
TMEM230	0.000509002	0.267219	0.305	0.206	1	Macrophages
ENSGALG00000040041	0.000117574	0.267143	0.305	0.199	1	Macrophages
NMI	4.19388e-12	0.267102	0.199	0.062	6.19142e-08	Macrophages
QPCT	0.000376799	0.267045	0.311	0.205	1	Macrophages
ENSGALG00000046212	2.3135e-63	0.267015	0.159	0.009	3.41543e-59	Macrophages
TMEM258	1.72985e-06	0.266467	0.682	0.523	0.0255378	Macrophages
STK17B	9.10953e-22	0.266223	0.166	0.029	1.34484e-17	Macrophages
ARHGAP17	5.37292e-07	0.266149	0.351	0.201	0.00793204	Macrophages
COMTD1	5.41648e-05	0.26584	0.225	0.125	0.799635	Macrophages
CCDC25	0.000720773	0.265821	0.384	0.292	1	Macrophages
ENSGALG00000011747	1.136e-07	0.265554	0.305	0.149	0.00167707	Macrophages
GNPDA1	3.50826e-07	0.265321	0.325	0.183	0.00517924	Macrophages
TMEM70	3.17423e-06	0.26469	0.265	0.144	0.0468611	Macrophages
ENSGALG00000051766	2.22189e-158	0.264562	0.119	0	3.28017e-154	Macrophages
ARSB	1.82765e-14	0.264238	0.172	0.043	2.69816e-10	Macrophages
ENSGALG00000038671	2.25253e-14	0.264187	0.563	0.295	3.32541e-10	Macrophages
VMA21	0.000703423	0.264081	0.311	0.216	1	Macrophages
ENSGALG00000013624	4.40014e-20	0.263356	0.159	0.029	6.49592e-16	Macrophages
SLC4A2	2.88245e-09	0.263329	0.185	0.067	4.25536e-05	Macrophages
ENSGALG00000008518	0.000284855	0.263302	0.166	0.087	1	Macrophages
LRRC8D	9.14804e-30	0.263298	0.166	0.022	1.35053e-25	Macrophages
BNIP3	0.000794365	0.262735	0.311	0.213	1	Macrophages
ENSGALG00000054991	6.03691e-09	0.262424	0.172	0.06	8.91228e-05	Macrophages
SEC11C	1.41773e-07	0.261847	0.298	0.155	0.00209299	Macrophages
PGAM1	3.39579e-07	0.261732	0.656	0.481	0.0050132	Macrophages
PIGK	0.000105162	0.261443	0.285	0.177	1	Macrophages
ENSGALG00000053766	3.82738e-05	0.260711	0.43	0.304	0.565036	Macrophages
TRA2B	6.94707e-05	0.260422	0.523	0.405	1	Macrophages
ENSGALG00000035447	3.54822e-17	0.260147	0.126	0.021	5.23824e-13	Macrophages
FAM120A	3.43392e-05	0.259923	0.344	0.222	0.506949	Macrophages
FAR1	5.74523e-06	0.259592	0.291	0.167	0.0848169	Macrophages
SCAMP1	1.01393e-12	0.259532	0.192	0.057	1.49687e-08	Macrophages
TROJANZ	1.74748e-51	0.258834	0.113	0.005	2.57981e-47	Macrophages
SLC39A10	0.000726695	0.258814	0.205	0.123	1	Macrophages
CNP	3.79423e-12	0.2582	0.179	0.052	5.60143e-08	Macrophages
CWC27	6.71814e-05	0.25781	0.318	0.208	0.9918	Macrophages
SULT1B1	0.000197282	0.257698	0.252	0.154	1	Macrophages
FGR	5.12432e-08	0.257517	0.139	0.046	0.000756504	Macrophages
ENSGALG00000001304	4.48583e-19	0.257464	0.106	0.014	6.62244e-15	Macrophages
WASHC5	2.2668e-06	0.257397	0.166	0.07	0.0334648	Macrophages
RNPEP	6.15433e-07	0.25724	0.311	0.169	0.00908564	Macrophages
CCR2	3.64294e-160	0.256304	0.126	0	5.37807e-156	Macrophages
DAZAP1	8.23739e-06	0.256289	0.391	0.256	0.121609	Macrophages
ENSGALG00000047838	1.2324e-22	0.255557	0.119	0.015	1.8194e-18	Macrophages
LRCH2	1.67236e-06	0.255505	0.265	0.137	0.0246891	Macrophages
ST8SIA4	2.21332e-10	0.255493	0.159	0.048	3.26753e-06	Macrophages
ENSGALG00000009538	7.54176e-10	0.255196	0.166	0.052	1.11339e-05	Macrophages
ZDHHC21	2.85306e-07	0.25514	0.132	0.046	0.00421197	Macrophages
KLHL5	0.000225879	0.255013	0.205	0.116	1	Macrophages
TBL1XR1	0.000857778	0.254761	0.497	0.416	1	Macrophages
PRDX6	0.000146376	0.254497	0.603	0.491	1	Macrophages
SLC45A3	3.32891e-38	0.253235	0.113	0.008	4.91447e-34	Macrophages
NUDT14	1.30256e-05	0.252823	0.258	0.141	0.192297	Macrophages
LIMK1	2.80521e-06	0.252691	0.172	0.074	0.0414134	Macrophages
ENSGALG00000046843	6.7063e-05	0.252637	0.185	0.095	0.990052	Macrophages
ATAD2B	7.74661e-05	0.252617	0.212	0.116	1	Macrophages
MEF2C	1.6875e-15	0.251352	0.152	0.033	2.49125e-11	Macrophages
ENSGALG00000053380	1.02997e-128	0.251258	0.132	0.001	1.52054e-124	Macrophages
FBXW11	7.79241e-05	0.251055	0.285	0.178	1	Macrophages
CRYL1	1.45953e-10	0.250999	0.159	0.048	2.1547e-06	Macrophages
ENSGALG00000019755	1.29382e-147	0.250966	0.106	0	1.91006e-143	Macrophages
ENSGALG00000016236	0.000617223	0.25078	0.344	0.25	1	Macrophages
UQCRQ	5.59935e-08	0.250732	0.55	0.376	0.000826632	Macrophages
ENSGALG00000050882	8.23603e-13	0.250375	0.146	0.035	1.21589e-08	Macrophages
TACC1	8.03235e-10	0.250214	0.139	0.04	1.18582e-05	Macrophages
MRPS33	0.00677679	0.250113	0.43	0.374	1	Macrophages

## Sheet: Granulocytes
gene	p_val	avg_log2FC	pct.1	pct.2	p_val_adj	cluster
CATHL2	4.00507e-297	5.82742	0.947	0.01	5.91269e-293	Granulocytes
AvBD1	5.54215e-196	5.74794	1	0.019	8.18188e-192	Granulocytes
BD7	9.83545e-257	5.63738	0.947	0.012	1.45201e-252	Granulocytes
LECT2	1.03968e-297	5.22181	1	0.011	1.53488e-293	Granulocytes
S100A12	1.63838e-94	5.19635	0.632	0.016	2.41874e-90	Granulocytes
CATHL1	1.25041e-202	4.95319	0.842	0.012	1.84597e-198	Granulocytes
DEFB4A	0	4.68706	0.947	0.008	0	Granulocytes
AvBD6	0	4.52979	0.947	0.002	0	Granulocytes
CATHL3	0	4.23363	0.895	0.005	0	Granulocytes
LYG2	0	3.6465	0.895	0.005	0	Granulocytes
ENSGALG00000052026	1.4212e-117	3.5689	0.947	0.03	2.09812e-113	Granulocytes
ENSGALG00000004167	6.94308e-159	3.23148	1	0.024	1.02501e-154	Granulocytes
RSFR	1.04308e-156	2.84598	0.895	0.019	1.5399e-152	Granulocytes
ENSGALG00000035762	0	2.5931	0.947	0.003	0	Granulocytes
FABP3	1.73979e-52	2.32009	1	0.084	2.56845e-48	Granulocytes
SERPINB10B	1.15546e-14	2.1477	0.105	0.003	1.70581e-10	Granulocytes
RAC2	1.00026e-63	2.06462	1	0.063	1.47668e-59	Granulocytes
AvBD4	0	1.98435	0.842	0.001	0	Granulocytes
PGR2/3	8.37177e-203	1.9647	0.316	0.001	1.23592e-198	Granulocytes
LY86	1.36463e-80	1.93097	0.842	0.034	2.01461e-76	Granulocytes
PKLR	2.26777e-14	1.62016	1	0.442	3.3479e-10	Granulocytes
AvBD5	0	1.50999	0.684	0.001	0	Granulocytes
S100A11	9.63801e-14	1.43625	1	0.443	1.42286e-09	Granulocytes
LDHA	4.54619e-07	1.4223	0.789	0.379	0.00671153	Granulocytes
TNIP2	1.62661e-19	1.40855	0.526	0.056	2.40136e-15	Granulocytes
C15orf48	6.47005e-93	1.40305	0.684	0.019	9.55173e-89	Granulocytes
P4HB	3.0364e-06	1.38144	0.842	0.548	0.0448263	Granulocytes
GPX1	1.15007e-09	1.3424	1	0.887	1.69785e-05	Granulocytes
PLAC8	4.81646e-31	1.33999	0.632	0.05	7.11053e-27	Granulocytes
SREBF2	2.43845e-07	1.31034	0.579	0.164	0.00359989	Granulocytes
LYZ	0	1.30928	0.632	0.002	0	Granulocytes
RFC5	1.15469e-12	1.30243	0.895	0.342	1.70467e-08	Granulocytes
ENSGALG00000041611	3.85351e-63	1.26302	0.737	0.032	5.68894e-59	Granulocytes
LTA4H	5.68863e-12	1.23474	0.737	0.206	8.39812e-08	Granulocytes
ENSGALG00000011747	2.04585e-05	1.22194	0.474	0.151	0.302028	Granulocytes
NPM3	6.47793e-12	1.21657	0.684	0.165	9.56337e-08	Granulocytes
ENSGALG00000026884	4.21537e-66	1.18561	0.579	0.019	6.22315e-62	Granulocytes
TKT	3.15937e-10	1.16678	0.895	0.377	4.66417e-06	Granulocytes
ENSGALG00000034218	7.41907e-05	1.15697	0.684	0.456	1	Granulocytes
ENSGALG00000039708	1.83434e-74	1.13807	0.684	0.024	2.70804e-70	Granulocytes
ARPC1B	2.67293e-12	1.11599	0.842	0.249	3.94604e-08	Granulocytes
PLIN2	8.83339e-06	1.11112	0.368	0.087	0.130407	Granulocytes
CDK5RAP1	1.97917e-28	1.10263	0.789	0.086	2.92185e-24	Granulocytes
HSP90AB1	5.89411e-06	1.09676	0.842	0.581	0.0870147	Granulocytes
ENTPD2	1.34224e-35	1.09305	0.579	0.037	1.98155e-31	Granulocytes
CD3D	2.50795e-61	1.08385	0.789	0.039	3.70249e-57	Granulocytes
NCL	3.6072e-08	1.07957	1	0.703	0.000532531	Granulocytes
TMED3	2.64674e-09	1.07951	0.632	0.168	3.90739e-05	Granulocytes
AAAS	2.84726e-07	1.07438	0.526	0.148	0.00420341	Granulocytes
LCP1	7.88628e-23	1.07253	0.632	0.066	1.16425e-18	Granulocytes
F13A1	8.02414e-45	1.07222	0.368	0.011	1.1846e-40	Granulocytes
GOLIM4	3.8062e-07	1.05658	0.737	0.376	0.0056191	Granulocytes
ENSGALG00000015652	5.10868e-14	1.03045	0.632	0.111	7.54195e-10	Granulocytes
IMPAD1	7.49867e-18	1.02903	0.684	0.109	1.10703e-13	Granulocytes
HNRNPU	3.60894e-08	1.02782	0.947	0.563	0.000532788	Granulocytes
FKBP1A	2.98991e-08	1.01719	0.947	0.695	0.000441401	Granulocytes
ARHGAP15	2.92262e-24	1.00588	0.632	0.065	4.31467e-20	Granulocytes
COMMD1	1.60899e-11	1.002	1	0.44	2.37536e-07	Granulocytes
PLSCR1	4.02782e-17	0.994347	0.579	0.077	5.94627e-13	Granulocytes
TARP	1.36554e-63	0.993772	0.474	0.013	2.01594e-59	Granulocytes
PDCD4	1.7938e-08	0.992505	0.684	0.235	0.000264819	Granulocytes
EMB	1.52833e-25	0.989219	0.737	0.084	2.25627e-21	Granulocytes
FKBP11	1.27913e-07	0.98837	0.632	0.201	0.00188837	Granulocytes
EXFABP	5.39035e-24	0.985641	0.421	0.028	7.95778e-20	Granulocytes
CD48	6.45599e-33	0.968373	0.526	0.032	9.53098e-29	Granulocytes
ENSGALG00000004252	1.07133e-22	0.943076	0.421	0.031	1.58161e-18	Granulocytes
CENPP	5.99529e-07	0.940901	0.474	0.122	0.00885085	Granulocytes
ENSGALG00000006723	2.11565e-13	0.932783	0.632	0.115	3.12334e-09	Granulocytes
AVD	8.70412e-11	0.916948	0.158	0.01	1.28499e-06	Granulocytes
ENSGALG00000036935	1.2147e-05	0.915952	0.684	0.339	0.179327	Granulocytes
CLTA	4.18132e-06	0.903515	0.789	0.49	0.0617289	Granulocytes
RPLP0	2.54616e-10	0.899465	1	0.987	3.75889e-06	Granulocytes
2006-09-01	4.41761e-06	0.890042	0.737	0.396	0.0652172	Granulocytes
PAM	1.10456e-19	0.889786	0.684	0.093	1.63067e-15	Granulocytes
HPGDS	6.66947e-25	0.886388	0.684	0.071	9.84614e-21	Granulocytes
SPI1	8.51968e-47	0.87742	0.579	0.027	1.25776e-42	Granulocytes
ARPC4	1.05892e-05	0.873281	0.895	0.723	0.156329	Granulocytes
PRELID1	2.58128e-05	0.871884	0.842	0.635	0.381075	Granulocytes
ENSGALG00000048671	3.68902e-30	0.863305	0.579	0.043	5.4461e-26	Granulocytes
PPIB	9.02409e-05	0.833965	0.895	0.732	1	Granulocytes
CD81	7.79129e-05	0.818855	0.895	0.537	1	Granulocytes
RPL4	5.59155e-09	0.818693	1	0.969	8.25481e-05	Granulocytes
RAN	8.86551e-05	0.817868	0.842	0.611	1	Granulocytes
AP3S2	4.37403e-05	0.813026	0.842	0.511	0.645738	Granulocytes
ALDOC	2.7476e-05	0.810723	0.789	0.522	0.405629	Granulocytes
PGLS	2.80687e-06	0.808229	0.895	0.588	0.0414378	Granulocytes
ANXA1	2.64412e-06	0.80528	0.211	0.029	0.0390352	Granulocytes
CST7	1.2908e-87	0.801674	0.526	0.011	1.9056e-83	Granulocytes
TCOF1	7.19562e-06	0.801499	0.684	0.279	0.106229	Granulocytes
ENSGALG00000042589	3.17161e-05	0.798062	0.737	0.444	0.468225	Granulocytes
RPL13	5.6048e-08	0.797635	1	0.96	0.000827437	Granulocytes
ENSGALG00000051203	2.99775e-177	0.796996	0.316	0.001	4.42558e-173	Granulocytes
ASNS	1.18967e-05	0.793264	0.579	0.196	0.175631	Granulocytes
ENSGALG00000051459	3.62051e-06	0.789799	0.737	0.361	0.0534495	Granulocytes
MGST1	3.43599e-05	0.786394	0.737	0.364	0.507255	Granulocytes
SYTL1	1.51907e-40	0.783777	0.474	0.021	2.2426e-36	Granulocytes
TMEM141	0.000273509	0.776922	0.579	0.32	1	Granulocytes
SSR2	2.05526e-05	0.775481	0.895	0.689	0.303418	Granulocytes
SH3KBP1	1.23316e-05	0.771138	0.632	0.23	0.182051	Granulocytes
HSPH1	6.94263e-05	0.770837	0.474	0.156	1	Granulocytes
CSF3R	1.38798e-141	0.763406	0.632	0.01	2.04907e-137	Granulocytes
NOP56	0.000178647	0.762563	0.684	0.424	1	Granulocytes
SLC9A3R1	2.20357e-07	0.752317	0.526	0.143	0.00325313	Granulocytes
ARHGDIB	0.000128708	0.747515	0.632	0.331	1	Granulocytes
CDV3	3.86374e-05	0.744161	0.789	0.504	0.570404	Granulocytes
RPS19	9.88418e-07	0.741284	1	0.976	0.014592	Granulocytes
TMEM214	3.39138e-05	0.734155	0.526	0.189	0.50067	Granulocytes
ENSGALG00000027587	5.15014e-185	0.73352	0.579	0.006	7.60316e-181	Granulocytes
MRPS21	0.00208354	0.732644	0.789	0.458	1	Granulocytes
PPDPF	2.03297e-06	0.732257	0.789	0.38	0.0300128	Granulocytes
SSRP1	2.15558e-07	0.729886	0.737	0.301	0.00318228	Granulocytes
CALR	1.87067e-06	0.725568	0.842	0.367	0.0276167	Granulocytes
SF3B5	0.00262421	0.723904	0.737	0.518	1	Granulocytes
CCND3	2.81844e-07	0.716332	0.579	0.17	0.00416086	Granulocytes
TF	2.39994e-13	0.711318	0.842	0.185	3.54302e-09	Granulocytes
ENSGALG00000042503	0.000175488	0.710321	0.684	0.404	1	Granulocytes
CORO1C	0.00198557	0.699277	0.737	0.46	1	Granulocytes
TMED2	2.3516e-05	0.698755	0.842	0.517	0.347167	Granulocytes
PSMA7	1.86304e-05	0.69783	0.895	0.639	0.27504	Granulocytes
MTFP1	2.41438e-07	0.696374	0.632	0.209	0.00356435	Granulocytes
NPM1	6.82571e-05	0.695969	1	0.687	1	Granulocytes
TMEM258	0.000127429	0.695442	0.789	0.526	1	Granulocytes
PIGBOS1	2.65093e-05	0.694622	0.789	0.368	0.391356	Granulocytes
ENSGALG00000048236	2.21442e-10	0.693764	0.474	0.082	3.26915e-06	Granulocytes
MYH9	7.14909e-05	0.691846	0.895	0.525	1	Granulocytes
ITGB2	1.46835e-22	0.689707	0.368	0.023	2.16773e-18	Granulocytes
ENSGALG00000016524	0.00123323	0.688043	0.579	0.302	1	Granulocytes
YIPF1	1.10715e-06	0.68667	0.737	0.326	0.0163448	Granulocytes
BF1	1.20607e-15	0.684921	0.526	0.065	1.78052e-11	Granulocytes
STK10	3.38143e-08	0.683293	0.474	0.102	0.0004992	Granulocytes
PGK2	0.00149534	0.678773	0.684	0.426	1	Granulocytes
MYB	1.36327e-39	0.677193	0.368	0.013	2.0126e-35	Granulocytes
EIF4G1	2.13042e-07	0.675321	0.632	0.189	0.00314514	Granulocytes
PPA1	0.000801055	0.673974	0.579	0.301	1	Granulocytes
VPS16	0.000158464	0.673393	0.526	0.216	1	Granulocytes
RBM19	0.0047171	0.668851	0.474	0.229	1	Granulocytes
MRPL51	2.43957e-05	0.663149	0.789	0.403	0.360154	Granulocytes
ARFGAP3	0.000596945	0.661066	0.526	0.243	1	Granulocytes
HSP90AA1	1.31302e-05	0.660648	1	0.756	0.193841	Granulocytes
HPF1	1.63424e-05	0.659126	0.684	0.307	0.241263	Granulocytes
CHCHD2P9	0.00390449	0.65869	0.789	0.7	1	Granulocytes
ENSGALG00000054971	1.71103e-44	0.657814	0.421	0.015	2.526e-40	Granulocytes
RAB27A	5.85231e-06	0.657692	0.474	0.143	0.0863977	Granulocytes
PPP1R7	0.000144659	0.656638	0.632	0.322	1	Granulocytes
CCT2	0.00739803	0.65583	0.632	0.513	1	Granulocytes
PTPN6	6.5702e-37	0.653531	0.632	0.04	9.69959e-33	Granulocytes
BYSL	5.02512e-05	0.653416	0.579	0.244	0.741859	Granulocytes
C4	1.61765e-08	0.650984	0.632	0.17	0.000238813	Granulocytes
LPCAT3	4.84534e-08	0.64974	0.579	0.15	0.000715317	Granulocytes
XRCC6	7.21047e-11	0.649536	0.474	0.076	1.06448e-06	Granulocytes
RRS1	0.000195001	0.645082	0.684	0.36	1	Granulocytes
SERBP1	0.000613079	0.644517	0.947	0.889	1	Granulocytes
CS	6.43081e-23	0.640996	0.526	0.046	9.4938e-19	Granulocytes
COMT	3.14769e-08	0.639639	0.474	0.102	0.000464694	Granulocytes
NCKAP1L	7.79832e-48	0.63848	0.474	0.018	1.15127e-43	Granulocytes
KPNB1	0.000308279	0.637663	0.684	0.431	1	Granulocytes
CAPZA1	4.60106e-05	0.637542	0.789	0.41	0.679254	Granulocytes
ANP32B	0.00213974	0.632806	0.789	0.652	1	Granulocytes
ARPC3	0.00203593	0.627105	0.789	0.503	1	Granulocytes
C1QBP	0.00382564	0.626988	0.737	0.608	1	Granulocytes
MTPN	9.5697e-05	0.626985	0.737	0.41	1	Granulocytes
ENSGALG00000029569	1.02859e-13	0.626969	0.579	0.09	1.5185e-09	Granulocytes
ENSGALG00000012259	0.00646604	0.626333	0.579	0.428	1	Granulocytes
UBR7	0.0011507	0.622943	0.684	0.42	1	Granulocytes
HYOU1	0.000428167	0.621852	0.632	0.329	1	Granulocytes
HDLBP	0.00231454	0.621569	0.737	0.512	1	Granulocytes
MANF	0.000224601	0.621463	0.789	0.47	1	Granulocytes
PPIL1	0.00262218	0.620862	0.684	0.482	1	Granulocytes
ATP5G3	0.00100151	0.612248	0.895	0.7	1	Granulocytes
RPL14	9.63828e-07	0.612188	1	0.921	0.014229	Granulocytes
VDAC1	5.1376e-16	0.610459	0.684	0.106	7.58463e-12	Granulocytes
MDH1	0.000742385	0.610102	0.737	0.465	1	Granulocytes
FUT7	1.46968e-87	0.609891	0.526	0.012	2.16969e-83	Granulocytes
RRP7A	1.51171e-06	0.607752	0.526	0.142	0.0223173	Granulocytes
NME2	1.48763e-05	0.607628	1	0.745	0.219619	Granulocytes
PFDN6	0.00156774	0.606094	0.737	0.531	1	Granulocytes
PDIA4	0.000363026	0.604968	0.737	0.416	1	Granulocytes
LAP3	0.000537023	0.604861	0.526	0.258	1	Granulocytes
MCM5	6.3764e-07	0.600667	0.632	0.196	0.00941348	Granulocytes
ENSGALG00000030086	0.00116207	0.597557	0.789	0.611	1	Granulocytes
SERTM1	3.09269e-12	0.595418	0.474	0.067	4.56574e-08	Granulocytes
AK4	1.4143e-08	0.593954	0.526	0.116	0.000208794	Granulocytes
CANX	3.96836e-05	0.588701	0.789	0.451	0.585849	Granulocytes
NINJ1	9.09017e-12	0.586062	0.526	0.087	1.34198e-07	Granulocytes
DAPP1	4.76115e-07	0.5837	0.211	0.026	0.00702889	Granulocytes
MRPS12	0.00144245	0.583095	0.632	0.386	1	Granulocytes
PPIG	0.000831629	0.581279	0.789	0.493	1	Granulocytes
ALYREF	0.0045077	0.579604	0.789	0.527	1	Granulocytes
CACYBP	0.00692168	0.57802	0.579	0.317	1	Granulocytes
APBB1IP	5.42845e-07	0.574949	0.421	0.095	0.00801402	Granulocytes
PPP2R5A	0.000518032	0.573329	0.526	0.24	1	Granulocytes
ENSGALG00000048205	8.97151e-09	0.573326	0.632	0.151	0.000132446	Granulocytes
MYO1G	2.30893e-62	0.569225	0.421	0.011	3.40867e-58	Granulocytes
SMARCD2	5.04074e-07	0.568724	0.632	0.181	0.00744164	Granulocytes
NIP7	0.00224353	0.567998	0.632	0.383	1	Granulocytes
ILF3	0.000214557	0.567839	0.632	0.317	1	Granulocytes
WBSCR22	0.00612893	0.56768	0.368	0.164	1	Granulocytes
SMARCA5	9.99642e-05	0.565848	0.579	0.251	1	Granulocytes
EI24	0.00438958	0.564957	0.526	0.253	1	Granulocytes
PALM	7.62996e-13	0.563464	0.579	0.094	1.12641e-08	Granulocytes
MICOS13	3.05177e-05	0.563356	0.737	0.341	0.450533	Granulocytes
ENSGALG00000000544	9.16537e-16	0.563273	0.211	0.011	1.35308e-11	Granulocytes
NUCB2	0.00779987	0.563164	0.684	0.453	1	Granulocytes
EIF3G	0.000252639	0.559084	0.895	0.77	1	Granulocytes
TALDO1	0.00149179	0.557306	0.684	0.408	1	Granulocytes
RPN1	0.000501112	0.555894	0.842	0.586	1	Granulocytes
CTPS1	0.00866412	0.554664	0.526	0.269	1	Granulocytes
GSTO2	0.00195387	0.554305	0.474	0.222	1	Granulocytes
FYB	8.04585e-20	0.553477	0.421	0.034	1.18781e-15	Granulocytes
CORO7	0.000918686	0.553366	0.579	0.286	1	Granulocytes
AZIN1	0.000191018	0.552029	0.632	0.249	1	Granulocytes
SYNE1	4.3947e-05	0.5519	0.684	0.248	0.648789	Granulocytes
SERP1	0.00059283	0.551186	0.842	0.651	1	Granulocytes
HHEX	0.00040282	0.549296	0.474	0.156	1	Granulocytes
HCLS1	2.87068e-32	0.548429	0.474	0.026	4.23799e-28	Granulocytes
TMEM223	0.00288391	0.546664	0.632	0.35	1	Granulocytes
ENSGALG00000033694	1.00596e-11	0.546363	0.526	0.083	1.48511e-07	Granulocytes
LLPH	0.00316656	0.545814	0.632	0.33	1	Granulocytes
PAK2	4.33317e-05	0.545227	0.474	0.153	0.639705	Granulocytes
JAGN1	3.59639e-05	0.539765	0.737	0.319	0.530935	Granulocytes
CCDC125	3.95006e-52	0.538939	0.368	0.01	5.83147e-48	Granulocytes
PNPT1	5.75566e-05	0.538265	0.368	0.104	0.849709	Granulocytes
NAXD	6.47756e-06	0.536809	0.368	0.079	0.0956282	Granulocytes
HMCES	0.000948131	0.535308	0.579	0.278	1	Granulocytes
PGD	0.0021658	0.533665	0.632	0.322	1	Granulocytes
FES	1.74529e-12	0.532544	0.316	0.031	2.57657e-08	Granulocytes
ENSGALG00000042254	0.00309154	0.532341	0.526	0.243	1	Granulocytes
STOM	1.6409e-07	0.531865	0.526	0.127	0.00242246	Granulocytes
BIN2	1.55379e-16	0.53129	0.368	0.031	2.29386e-12	Granulocytes
MMP9	1.29121e-11	0.530704	0.158	0.009	1.90622e-07	Granulocytes
RUBCNL	1.54952e-11	0.530472	0.368	0.044	2.28756e-07	Granulocytes
KIAA0513	5.79989e-06	0.529749	0.421	0.1	0.0856238	Granulocytes
COQ3	4.78578e-06	0.528384	0.474	0.138	0.0706525	Granulocytes
RPL3	0.000155547	0.527761	1	0.859	1	Granulocytes
NUDC	0.000451104	0.527557	0.579	0.268	1	Granulocytes
UQCRHL	0.00118161	0.527257	0.842	0.72	1	Granulocytes
SRPRB	8.40278e-05	0.522461	0.474	0.158	1	Granulocytes
SNX20	0.000381182	0.521106	0.316	0.092	1	Granulocytes
PSMD3	0.00226877	0.521019	0.632	0.392	1	Granulocytes
PTPRC	1.22516e-06	0.520385	0.263	0.04	0.018087	Granulocytes
TUBA1B	0.000954937	0.51937	0.947	0.694	1	Granulocytes
U2AF2	2.76862e-10	0.519086	0.421	0.065	4.08731e-06	Granulocytes
CEP55	0.000225284	0.5184	0.263	0.064	1	Granulocytes
PMVK	3.76866e-06	0.518155	0.579	0.184	0.0556367	Granulocytes
ENSGALG00000027418	3.95604e-05	0.517463	0.526	0.17	0.58403	Granulocytes
LAMTOR2	0.000314811	0.516209	0.895	0.727	1	Granulocytes
LARS1	0.00103841	0.515822	0.579	0.273	1	Granulocytes
SNRPE	0.0077172	0.515725	0.737	0.615	1	Granulocytes
MRPL34	0.00167445	0.513876	0.526	0.25	1	Granulocytes
ENSGALG00000034354	0.000521133	0.513834	0.579	0.274	1	Granulocytes
AMPD3	1.29002e-21	0.513761	0.263	0.013	1.90445e-17	Granulocytes
NDUFB7	0.00568635	0.511723	0.789	0.647	1	Granulocytes
GEMIN6	0.000396603	0.509729	0.368	0.109	1	Granulocytes
MGST2	9.18306e-20	0.507583	0.316	0.02	1.35569e-15	Granulocytes
POP5	0.00145028	0.507334	0.474	0.219	1	Granulocytes
CLSPN	1.10061e-05	0.507329	0.316	0.065	0.162484	Granulocytes
SPCS3	0.00127163	0.507246	0.842	0.616	1	Granulocytes
MCAT	0.000222439	0.506338	0.263	0.062	1	Granulocytes
CDK5RAP3	0.000861721	0.503152	0.421	0.164	1	Granulocytes
ASPG	0.00882276	0.502634	0.211	0.066	1	Granulocytes
TIMM10	0.00177733	0.502437	0.632	0.327	1	Granulocytes
ZDHHC13	2.2271e-07	0.502252	0.316	0.054	0.00328787	Granulocytes
DPP7	0.000100218	0.501892	0.474	0.163	1	Granulocytes
MRPL28	0.00749565	0.501751	0.632	0.408	1	Granulocytes
COX7C	0.000254897	0.501515	0.895	0.653	1	Granulocytes
ENSGALG00000047610	1.04603e-05	0.501141	0.211	0.033	0.154426	Granulocytes
ENSGALG00000037026	6.65459e-34	0.50113	0.421	0.02	9.82417e-30	Granulocytes
MYBBP1A	0.000462553	0.496713	0.421	0.142	1	Granulocytes
ZDHHC9	0.00440792	0.495305	0.474	0.222	1	Granulocytes
BRCA1	1.24812e-06	0.495089	0.474	0.115	0.0184259	Granulocytes
SEC61A1	0.00012874	0.494717	0.684	0.298	1	Granulocytes
NT5C2	7.39445e-09	0.493569	0.474	0.094	0.000109164	Granulocytes
PFDN2	0.00108199	0.492655	0.842	0.62	1	Granulocytes
CYRIB	0.000113694	0.492236	0.526	0.201	1	Granulocytes
DDX10	0.00439261	0.49118	0.421	0.189	1	Granulocytes
ACTR6	0.00283791	0.490545	0.579	0.293	1	Granulocytes
RAVER2	8.59578e-12	0.489995	0.368	0.044	1.269e-07	Granulocytes
FARSA	0.00187194	0.487961	0.526	0.264	1	Granulocytes
UQCR10	0.000101855	0.48727	0.895	0.583	1	Granulocytes
PARP1	0.00145751	0.487128	0.737	0.418	1	Granulocytes
MST1R	6.83389e-59	0.485365	0.316	0.006	1.00889e-54	Granulocytes
TFDP1	0.00194179	0.483882	0.579	0.314	1	Granulocytes
COLGALT1	9.47884e-06	0.481503	0.579	0.185	0.139936	Granulocytes
CCT7	0.00410127	0.479951	0.684	0.471	1	Granulocytes
SNRPD2	0.000250804	0.479466	0.316	0.085	1	Granulocytes
THOC7	0.0035327	0.478433	0.737	0.547	1	Granulocytes
ENSGALG00000046843	0.000745423	0.478084	0.316	0.096	1	Granulocytes
TBL3	0.00107779	0.474946	0.368	0.128	1	Granulocytes
MLEC	0.00528392	0.47441	0.421	0.189	1	Granulocytes
ENSGALG00000047875	0.000248476	0.473701	0.526	0.192	1	Granulocytes
HDAC7	0.000146486	0.473619	0.474	0.158	1	Granulocytes
GSDMA	1.30361e-29	0.471292	0.211	0.006	1.92452e-25	Granulocytes
RRM1	0.000440733	0.468177	0.474	0.191	1	Granulocytes
CDCA7L	0.0053166	0.467978	0.526	0.294	1	Granulocytes
ENSGALG00000051467	9.53e-64	0.46747	0.368	0.008	1.40691e-59	Granulocytes
RPS2	0.000173259	0.462289	1	0.971	1	Granulocytes
CRIP1	0.000332335	0.461934	0.474	0.163	1	Granulocytes
PCBD2	0.00113443	0.461526	0.579	0.27	1	Granulocytes
MRPS2	0.00173654	0.460528	0.579	0.276	1	Granulocytes
NBEAL2	4.50079e-21	0.460159	0.474	0.04	6.64452e-17	Granulocytes
WAS	0.000754649	0.460044	0.684	0.341	1	Granulocytes
IL2RG	9.44776e-34	0.459775	0.421	0.02	1.39477e-29	Granulocytes
NUP214	9.96421e-10	0.45905	0.368	0.052	1.47102e-05	Granulocytes
FTL	4.8144e-07	0.458805	0.526	0.136	0.0071075	Granulocytes
BLMH	0.00110001	0.45847	0.579	0.29	1	Granulocytes
SCO2	3.14414e-05	0.456311	0.421	0.109	0.46417	Granulocytes
XPOT	1.7145e-05	0.453811	0.474	0.133	0.253112	Granulocytes
ENSGALG00000051870	4.55622e-07	0.453144	0.368	0.071	0.00672635	Granulocytes
ENSGALG00000052816	5.89758e-05	0.453037	0.579	0.22	0.87066	Granulocytes
CHD7	0.00509408	0.452766	0.421	0.183	1	Granulocytes
WDR43	0.000470839	0.452131	0.526	0.225	1	Granulocytes
MLKL	1.05706e-71	0.451214	0.158	0.001	1.56054e-67	Granulocytes
WDR53	0.00568522	0.450705	0.368	0.138	1	Granulocytes
SCLT1	2.76887e-08	0.449848	0.368	0.061	0.000408768	Granulocytes
TCP1	0.00453899	0.446734	0.737	0.465	1	Granulocytes
TMEM230	0.00108417	0.446054	0.474	0.208	1	Granulocytes
TEX30	0.000175107	0.444751	0.211	0.041	1	Granulocytes
PPP6R2	7.08232e-07	0.444735	0.316	0.056	0.0104556	Granulocytes
HSP90B1	0.000766726	0.444367	0.947	0.622	1	Granulocytes
COPZ1	0.000432775	0.443764	0.842	0.555	1	Granulocytes
AMFR	0.000177498	0.44318	0.632	0.256	1	Granulocytes
NCF1C	2.31322e-49	0.44137	0.368	0.01	3.41501e-45	Granulocytes
USP24	0.00422875	0.441066	0.368	0.138	1	Granulocytes
ARFGEF2	4.38815e-07	0.438039	0.368	0.07	0.00647823	Granulocytes
DBT	0.00233895	0.435869	0.316	0.105	1	Granulocytes
CTSH	8.57355e-05	0.43514	0.316	0.078	1	Granulocytes
SURF6	2.90062e-06	0.432027	0.632	0.2	0.0428218	Granulocytes
PIGC	0.00254697	0.430155	0.421	0.169	1	Granulocytes
KDSR	3.04004e-05	0.43009	0.368	0.09	0.448801	Granulocytes
ENSGALG00000038189	0.00633162	0.429644	0.632	0.393	1	Granulocytes
ENSGALG00000047704	9.11496e-05	0.4295	0.526	0.174	1	Granulocytes
CYBA	0.00367816	0.428246	0.737	0.398	1	Granulocytes
ENSGALG00000048034	2.1484e-05	0.428175	0.632	0.225	0.317168	Granulocytes
ITPR2	0.000253402	0.42789	0.421	0.12	1	Granulocytes
CENPX	0.00174192	0.427141	0.526	0.252	1	Granulocytes
NHP2	0.00653785	0.42648	0.632	0.357	1	Granulocytes
ENSGALG00000050235	0.00281964	0.425229	0.368	0.14	1	Granulocytes
TTLL5	1.9433e-07	0.425013	0.421	0.083	0.0028689	Granulocytes
CCDC12	4.2516e-05	0.424685	0.632	0.247	0.627663	Granulocytes
FAM46A	0.000272043	0.42419	0.474	0.157	1	Granulocytes
LSM1	0.0096747	0.423161	0.421	0.191	1	Granulocytes
MTAP	0.00436176	0.422685	0.368	0.136	1	Granulocytes
OGDH	0.00586794	0.422105	0.579	0.3	1	Granulocytes
CHST13	4.02562e-14	0.421603	0.211	0.013	5.94303e-10	Granulocytes
ELOF1	0.00307187	0.420146	0.632	0.355	1	Granulocytes
ATAD3A	1.61748e-05	0.419486	0.474	0.136	0.238789	Granulocytes
GCNT4	5.14235e-25	0.419048	0.158	0.004	7.59165e-21	Granulocytes
ENSGALG00000047233	0.00768349	0.418158	0.368	0.158	1	Granulocytes
PYGL	2.90324e-06	0.416876	0.579	0.171	0.0428605	Granulocytes
POLA1	0.00430679	0.416766	0.421	0.185	1	Granulocytes
THOP1	5.42224e-05	0.416359	0.421	0.128	0.800486	Granulocytes
TSPO	0.00700747	0.415685	0.579	0.286	1	Granulocytes
LONRF3	1.69854e-26	0.415425	0.263	0.01	2.50756e-22	Granulocytes
GABPB2	0.00457955	0.415113	0.368	0.145	1	Granulocytes
VCP	0.00106517	0.41319	0.737	0.403	1	Granulocytes
ENSGALG00000026768	4.83018e-115	0.412561	0.211	0.001	7.13079e-111	Granulocytes
TGFB1	6.23865e-05	0.411949	0.526	0.172	0.921012	Granulocytes
GRK2	0.00348248	0.41083	0.368	0.144	1	Granulocytes
RMDN1	0.00301617	0.410374	0.316	0.104	1	Granulocytes
PPA2	0.000776438	0.40942	0.632	0.307	1	Granulocytes
RFC4	0.00928755	0.409137	0.526	0.273	1	Granulocytes
LAPTM5	1.03794e-16	0.409053	0.474	0.048	1.5323e-12	Granulocytes
RPL17	0.00107285	0.407223	1	0.956	1	Granulocytes
TNFAIP8	0.0072693	0.407118	0.316	0.119	1	Granulocytes
C17orf75	0.000680865	0.403325	0.316	0.088	1	Granulocytes
MRPS26	0.00236698	0.403295	0.684	0.382	1	Granulocytes
HIP1	2.39489e-08	0.402511	0.316	0.046	0.000353558	Granulocytes
HMGCS1	3.33428e-14	0.400527	0.316	0.027	4.9224e-10	Granulocytes
ENSGALG00000009622	0.000507498	0.400527	0.316	0.09	1	Granulocytes
ATP6V1D	0.00934996	0.397995	0.579	0.327	1	Granulocytes
ENSGALG00000051169	0.00101049	0.397419	0.842	0.605	1	Granulocytes
RPL10A	0.00207017	0.39669	0.947	0.912	1	Granulocytes
PRKCA	2.2663e-06	0.396537	0.368	0.074	0.0334573	Granulocytes
ENSGALG00000025996	0.000754708	0.396536	0.474	0.169	1	Granulocytes
HMGB1	0.00397726	0.395955	0.947	0.697	1	Granulocytes
PSMB6	0.00416796	0.395322	0.737	0.551	1	Granulocytes
RGS14	1.98584e-08	0.394425	0.263	0.033	0.00029317	Granulocytes
RSBN1L	0.00374397	0.394409	0.526	0.254	1	Granulocytes
TBRG4	0.000406379	0.393325	0.526	0.204	1	Granulocytes
ABRACL	0.00329238	0.392493	0.526	0.249	1	Granulocytes
ENSGALG00000052519	1.14124e-05	0.391706	0.526	0.147	0.168481	Granulocytes
ENSGALG00000052672	0.000178938	0.391289	0.526	0.201	1	Granulocytes
PIN1	0.000509184	0.389894	0.579	0.246	1	Granulocytes
SBNO1	0.0096962	0.389591	0.632	0.369	1	Granulocytes
DCTN1	0.00540348	0.388101	0.526	0.244	1	Granulocytes
ACOT8	1.913e-05	0.387977	0.368	0.089	0.282416	Granulocytes
ENSGALG00000034288	5.81517e-06	0.387938	0.579	0.173	0.0858493	Granulocytes
DOCK2	1.2742e-05	0.387025	0.158	0.019	0.18811	Granulocytes
IL1R2	0.00249795	0.386738	0.105	0.017	1	Granulocytes
TFAP4	0.000848873	0.386486	0.105	0.014	1	Granulocytes
PGAM1	0.00535518	0.385657	0.737	0.484	1	Granulocytes
MVD	0.00100217	0.385255	0.368	0.122	1	Granulocytes
CIB4	0.00374028	0.384037	0.684	0.38	1	Granulocytes
SWAP70	1.36131e-05	0.383624	0.474	0.131	0.200971	Granulocytes
CUX1	0.00157445	0.382899	0.632	0.302	1	Granulocytes
AP5S1	0.00605945	0.382811	0.421	0.175	1	Granulocytes
ENSGALG00000013765	0.000143211	0.382703	0.474	0.154	1	Granulocytes
GEMIN5	0.00089552	0.381751	0.316	0.091	1	Granulocytes
DNAJC19	0.0095218	0.380363	0.632	0.36	1	Granulocytes
RPL19	0.000815818	0.378575	1	0.973	1	Granulocytes
PSMD13	0.00180426	0.377986	0.737	0.381	1	Granulocytes
RBMX2	0.00188319	0.377743	0.263	0.075	1	Granulocytes
EBNA1BP2	0.00631234	0.377477	0.632	0.38	1	Granulocytes
HIST1H103	0.000310072	0.377314	0.526	0.197	1	Granulocytes
B3GNT2	1.40433e-08	0.377173	0.263	0.031	0.000207321	Granulocytes
CHTF8	5.0176e-05	0.375703	0.368	0.098	0.740749	Granulocytes
EBAG9	0.00156608	0.375507	0.684	0.332	1	Granulocytes
ZNFX1	3.06896e-05	0.371033	0.211	0.035	0.453071	Granulocytes
DAZAP1	0.00359959	0.370573	0.526	0.259	1	Granulocytes
DIAPH2	0.000220596	0.370193	0.579	0.222	1	Granulocytes
MYO1F	7.60622e-05	0.369143	0.158	0.022	1	Granulocytes
ETF1	5.61764e-06	0.368102	0.526	0.152	0.0829332	Granulocytes
GMDS	0.000157585	0.367654	0.368	0.102	1	Granulocytes
TMEM171	7.65435e-08	0.366123	0.211	0.023	0.00113001	Granulocytes
NUP85	0.00927345	0.36458	0.526	0.296	1	Granulocytes
PIP4K2A	0.00501278	0.364328	0.526	0.257	1	Granulocytes
NFIL3	0.00305877	0.364227	0.316	0.106	1	Granulocytes
ENSGALG00000050091	1.31366e-33	0.3622	0.211	0.005	1.93935e-29	Granulocytes
TRMT10C	0.00337562	0.361844	0.421	0.162	1	Granulocytes
BMP2K	2.88354e-05	0.361606	0.421	0.117	0.425698	Granulocytes
PDRG1	8.14649e-10	0.361483	0.316	0.038	1.20267e-05	Granulocytes
DNMT3A	0.000738883	0.361301	0.632	0.254	1	Granulocytes
MBNL1	0.00140375	0.359828	0.684	0.397	1	Granulocytes
CHEK1	5.39436e-05	0.358499	0.421	0.119	0.796369	Granulocytes
ENSGALG00000049579	0.000227438	0.357788	0.421	0.128	1	Granulocytes
PAK1	2.67649e-11	0.357743	0.263	0.025	3.9513e-07	Granulocytes
ENSGALG00000043257	1.65413e-05	0.35639	0.105	0.009	0.2442	Granulocytes
ACP5	7.16888e-12	0.356311	0.316	0.032	1.05834e-07	Granulocytes
GLT1D1	1.20798e-13	0.356249	0.316	0.028	1.78334e-09	Granulocytes
HAUS1	7.40984e-05	0.355917	0.368	0.097	1	Granulocytes
INTS13	0.000152286	0.355678	0.526	0.181	1	Granulocytes
RPS29	0.00431387	0.355673	1	0.87	1	Granulocytes
CHUK	0.000224537	0.355487	0.526	0.196	1	Granulocytes
TAGAP	1.07125e-23	0.355332	0.263	0.011	1.58149e-19	Granulocytes
ACOT7	0.000125434	0.354659	0.421	0.127	1	Granulocytes
WIPF1	0.000191698	0.354363	0.316	0.082	1	Granulocytes
TOE1	1.16385e-05	0.354094	0.263	0.048	0.17182	Granulocytes
NOL11	0.00353006	0.353871	0.368	0.142	1	Granulocytes
TTC27	0.000575534	0.352606	0.421	0.147	1	Granulocytes
HTD2	0.00578113	0.352308	0.526	0.254	1	Granulocytes
B4GALT7	9.84037e-06	0.351213	0.368	0.083	0.145273	Granulocytes
PSME4	0.000198889	0.351054	0.316	0.083	1	Granulocytes
PEMT	0.000159196	0.350049	0.368	0.101	1	Granulocytes
MRPL37	0.00940375	0.350028	0.526	0.268	1	Granulocytes
SEC11C	0.000313256	0.348114	0.474	0.157	1	Granulocytes
CCDC137	5.01194e-05	0.348078	0.316	0.072	0.739913	Granulocytes
USP22	0.00208542	0.347618	0.474	0.199	1	Granulocytes
RUVBL1	0.00143056	0.345771	0.526	0.223	1	Granulocytes
EIF2B4	0.00264441	0.345495	0.526	0.225	1	Granulocytes
CDK12	0.000824417	0.345128	0.316	0.089	1	Granulocytes
BATF3	5.59463e-07	0.345096	0.263	0.039	0.00825935	Granulocytes
TRIM7.2	7.7624e-07	0.345005	0.158	0.016	0.0114596	Granulocytes
TWF2	0.00429289	0.344461	0.368	0.139	1	Granulocytes
ASL2	1.67197e-18	0.344157	0.368	0.028	2.46832e-14	Granulocytes
CNTRL	0.000680472	0.343951	0.526	0.191	1	Granulocytes
RPF2	0.000335873	0.342977	0.526	0.197	1	Granulocytes
SUCNR1	1.54458e-131	0.342639	0.263	0.001	2.28026e-127	Granulocytes
ENSGALG00000006900	1.80414e-10	0.341311	0.263	0.026	2.66346e-06	Granulocytes
ENSGALG00000029381	0.000925274	0.340958	0.158	0.03	1	Granulocytes
TMCO6	1.39228e-09	0.339657	0.263	0.028	2.05543e-05	Granulocytes
QSOX1	0.00063392	0.339484	0.368	0.114	1	Granulocytes
DTD2	0.00229625	0.339349	0.421	0.166	1	Granulocytes
NSUN2	0.000361447	0.338964	0.368	0.107	1	Granulocytes
SMIM4	0.0022392	0.336723	0.737	0.409	1	Granulocytes
NOL8	0.00123083	0.336082	0.421	0.151	1	Granulocytes
IQGAP1	0.00423949	0.336027	0.632	0.298	1	Granulocytes
SMARCC1	0.00620705	0.335839	0.632	0.362	1	Granulocytes
C5H14ORF169	0.00330447	0.335417	0.263	0.08	1	Granulocytes
DOCK8	1.06795e-06	0.335413	0.263	0.04	0.0157662	Granulocytes
B2M	0.00582134	0.335007	0.632	0.394	1	Granulocytes
SRP68	0.00557807	0.334693	0.263	0.084	1	Granulocytes
ENO1	0.000108691	0.334009	1	0.735	1	Granulocytes
HOPX	1.09861e-09	0.333394	0.158	0.011	1.62187e-05	Granulocytes
VMP1	0.000447442	0.33306	0.368	0.113	1	Granulocytes
PGC	2.43137e-27	0.332596	0.105	0.001	3.58943e-23	Granulocytes
ENSGALG00000033498	6.9867e-07	0.331945	0.211	0.026	0.0103145	Granulocytes
CHSY1	2.50586e-07	0.331917	0.211	0.024	0.00369941	Granulocytes
RPS21	0.00898123	0.33191	0.947	0.827	1	Granulocytes
CSNK2A2	3.50741e-05	0.331843	0.474	0.135	0.517799	Granulocytes
ENSGALG00000006608	1.07615e-10	0.331713	0.211	0.017	1.58872e-06	Granulocytes
EXOSC10	0.000291325	0.331002	0.474	0.157	1	Granulocytes
BRD2	0.00352844	0.330217	0.789	0.473	1	Granulocytes
SYF2	0.00963605	0.3292	0.579	0.319	1	Granulocytes
LRRC61	4.5756e-06	0.328101	0.158	0.018	0.0675496	Granulocytes
SYNC	1.06235e-16	0.328057	0.263	0.016	1.56835e-12	Granulocytes
PROK2	1.52155e-23	0.326986	0.105	0.002	2.24626e-19	Granulocytes
NOC2L	0.00153724	0.326803	0.368	0.129	1	Granulocytes
ENSGALG00000031298	0.00140931	0.325367	0.263	0.072	1	Granulocytes
RPSAP58	0.00710355	0.325143	0.947	0.961	1	Granulocytes
ENSGALG00000014719	0.000947631	0.324262	0.211	0.048	1	Granulocytes
2005-09-01	4.93603e-05	0.324164	0.368	0.096	0.728706	Granulocytes
CYB5R2	0.00565091	0.323707	0.263	0.086	1	Granulocytes
FDFT1	5.69791e-07	0.32295	0.368	0.071	0.00841182	Granulocytes
GAPDH	0.000955796	0.322596	1	0.847	1	Granulocytes
FGD4	0.00931898	0.321426	0.158	0.041	1	Granulocytes
ENSGALG00000015032	8.67035e-09	0.320567	0.158	0.012	0.000128	Granulocytes
ARSB	7.5575e-06	0.319547	0.263	0.045	0.111571	Granulocytes
ATP8	0.00984145	0.319095	0.316	0.12	1	Granulocytes
ENSGALG00000054212	0.000577697	0.318521	0.263	0.065	1	Granulocytes
NUP88	0.00728232	0.31852	0.421	0.187	1	Granulocytes
CSE1L	0.00107645	0.317148	0.632	0.283	1	Granulocytes
ANAPC13	0.00123812	0.316288	0.474	0.177	1	Granulocytes
ENSGALG00000047486	0.00886007	0.315858	0.579	0.289	1	Granulocytes
NDUFB2	0.00502839	0.315649	0.895	0.608	1	Granulocytes
SKA3	1.3885e-06	0.314924	0.368	0.074	0.0204984	Granulocytes
ENSGALG00000041564	0.00180368	0.314575	0.368	0.126	1	Granulocytes
C1orf35	0.000189833	0.314238	0.474	0.154	1	Granulocytes
ENSGALG00000054264	4.30827e-19	0.312935	0.211	0.009	6.3603e-15	Granulocytes
SDF2L1	0.00383532	0.312922	0.368	0.13	1	Granulocytes
LYN	3.33731e-06	0.312134	0.421	0.096	0.0492687	Granulocytes
CCDC88C	1.5508e-05	0.311623	0.474	0.127	0.228944	Granulocytes
MRPL16	0.00233261	0.311592	0.684	0.41	1	Granulocytes
ENSGALG00000015404	1.49202e-19	0.310516	0.105	0.002	2.20268e-15	Granulocytes
SEPSECS	3.60355e-07	0.310387	0.421	0.083	0.00531992	Granulocytes
SRPK1	0.00711146	0.310332	0.579	0.302	1	Granulocytes
SEC23B	0.00377178	0.308708	0.421	0.162	1	Granulocytes
GRPEL1	0.00496772	0.307879	0.474	0.211	1	Granulocytes
GMEB2	0.000980976	0.307214	0.263	0.069	1	Granulocytes
BATF	3.28685e-13	0.307016	0.263	0.021	4.85237e-09	Granulocytes
ODF2L	1.54367e-13	0.306691	0.105	0.003	2.27892e-09	Granulocytes
SGO1	0.00030042	0.306669	0.263	0.062	1	Granulocytes
DOCK11	1.36673e-07	0.306183	0.316	0.05	0.0020177	Granulocytes
FBXL5	0.00469774	0.306094	0.316	0.107	1	Granulocytes
OTUB1	0.00225919	0.305979	0.737	0.389	1	Granulocytes
PLA2G4A	4.55707e-05	0.305239	0.158	0.022	0.67276	Granulocytes
ZFYVE19	0.00514803	0.305135	0.263	0.088	1	Granulocytes
LRRC45	0.00564011	0.304871	0.211	0.059	1	Granulocytes
EIF3D	0.00734021	0.304768	0.842	0.763	1	Granulocytes
NPEPPS	0.00700252	0.303948	0.526	0.243	1	Granulocytes
TAL1	0.000269931	0.303056	0.579	0.219	1	Granulocytes
PPRC1	0.000166073	0.301935	0.316	0.079	1	Granulocytes
FTSJ3	0.00380512	0.298714	0.421	0.168	1	Granulocytes
ENSGALG00000054143	0.00656924	0.297648	0.316	0.118	1	Granulocytes
PHB2	0.00410543	0.294232	0.316	0.111	1	Granulocytes
ADORA2B	1.01078e-05	0.293181	0.105	0.009	0.149222	Granulocytes
ENSGALG00000004231	0.000157425	0.292084	0.105	0.012	1	Granulocytes
CCNH	0.00508117	0.29203	0.526	0.248	1	Granulocytes
LMNB1	0.000459366	0.292029	0.474	0.169	1	Granulocytes
ALOX5AP	0.0023183	0.291955	0.105	0.016	1	Granulocytes
PES1	0.00325937	0.29158	0.316	0.115	1	Granulocytes
MGAT1	0.00133021	0.290119	0.316	0.095	1	Granulocytes
RAG2	1.38615e-32	0.288822	0.105	0.001	2.04637e-28	Granulocytes
INTS2	0.00132441	0.28848	0.421	0.151	1	Granulocytes
POLR3B	9.33742e-05	0.288151	0.368	0.098	1	Granulocytes
TDRD7	2.98171e-05	0.28767	0.211	0.034	0.44019	Granulocytes
FAM120A	0.00952558	0.287453	0.474	0.224	1	Granulocytes
UTP23	0.000723241	0.287362	0.421	0.139	1	Granulocytes
ENSGALG00000020331	1.16562e-35	0.28735	0.316	0.011	1.72081e-31	Granulocytes
ADGRG5	7.54289e-05	0.286567	0.105	0.011	1	Granulocytes
ENSGALG00000052195	0.000138203	0.285344	0.105	0.011	1	Granulocytes
SOS1	0.0086461	0.285165	0.211	0.065	1	Granulocytes
GUSB	0.00542795	0.285007	0.316	0.11	1	Granulocytes
RPLP1	0.00251053	0.284185	1	0.995	1	Granulocytes
CDK8	2.17992e-06	0.283869	0.368	0.073	0.0321822	Granulocytes
RBBP4	0.0087427	0.282965	0.737	0.432	1	Granulocytes
ARFGEF1	0.00407878	0.282741	0.263	0.083	1	Granulocytes
PSMD7	0.00988774	0.282697	0.842	0.578	1	Granulocytes
TM6SF1	9.83793e-19	0.28191	0.263	0.014	1.45237e-14	Granulocytes
XPA	0.00306246	0.281366	0.632	0.312	1	Granulocytes
ANAPC4	0.00209653	0.280028	0.211	0.051	1	Granulocytes
IPO11	0.003035	0.279368	0.316	0.106	1	Granulocytes
RCL1	0.00719936	0.278798	0.368	0.142	1	Granulocytes
ENSGALG00000047638	1.9549e-21	0.277641	0.263	0.013	2.88601e-17	Granulocytes
ENSGALG00000051271	0.0014877	0.276941	0.474	0.188	1	Granulocytes
KARS	0.00586335	0.275967	0.789	0.526	1	Granulocytes
TOP2A	0.00144731	0.275956	0.526	0.201	1	Granulocytes
TSKU	0.00165473	0.275726	0.316	0.097	1	Granulocytes
GNB2L1	0.00984401	0.275698	1	0.978	1	Granulocytes
RFC3	0.00166197	0.274688	0.263	0.072	1	Granulocytes
TLR1B	0.000380896	0.274376	0.158	0.026	1	Granulocytes
CGGBP1	0.00316618	0.274282	0.158	0.034	1	Granulocytes
UNG	0.00550942	0.273831	0.263	0.085	1	Granulocytes
LRRC73	7.64659e-05	0.273548	0.158	0.022	1	Granulocytes
RPS6KA1	0.000300443	0.273508	0.316	0.085	1	Granulocytes
ERCC8	0.00202892	0.272309	0.211	0.054	1	Granulocytes
PPP1R14B	0.00485376	0.27221	0.211	0.058	1	Granulocytes
PDHA2	0.00249478	0.271535	0.526	0.238	1	Granulocytes
NUP98	1.15739e-05	0.270504	0.421	0.101	0.170865	Granulocytes
EMG1	0.000619734	0.270284	0.421	0.139	1	Granulocytes
CEP128	0.00951187	0.270093	0.158	0.04	1	Granulocytes
ENSGALG00000052226	4.24879e-06	0.267883	0.316	0.061	0.0627249	Granulocytes
ARL6	3.28097e-05	0.26668	0.211	0.034	0.48437	Granulocytes
EML3	0.00572281	0.26643	0.211	0.062	1	Granulocytes
STOML1	1.13518e-05	0.266314	0.263	0.045	0.167587	Granulocytes
ATP5I	0.00512034	0.266222	0.895	0.603	1	Granulocytes
EFHD2	0.000187118	0.264344	0.263	0.059	1	Granulocytes
ENSGALG00000005964	0.00661289	0.264212	0.263	0.088	1	Granulocytes
ENSGALG00000047998	3.49712e-22	0.26282	0.158	0.004	5.1628e-18	Granulocytes
ENSGALG00000039156	4.06727e-10	0.260787	0.158	0.01	6.00451e-06	Granulocytes
CDT1	0.000168469	0.258776	0.158	0.024	1	Granulocytes
IL5RA	1.4456e-32	0.258118	0.105	0.001	2.13414e-28	Granulocytes
ARHGAP26	0.00274631	0.257153	0.316	0.101	1	Granulocytes
NPB	0.00209033	0.256297	0.316	0.102	1	Granulocytes
PGP	1.70766e-05	0.253122	0.316	0.065	0.252102	Granulocytes
ADGRG1	0.00480444	0.252977	0.158	0.037	1	Granulocytes
RAB11FIP4	7.4196e-05	0.251798	0.211	0.038	1	Granulocytes
CTIF	1.13885e-05	0.250177	0.158	0.019	0.168128	Granulocytes

## Sheet: Lymphoid cells
gene	p_val	avg_log2FC	pct.1	pct.2	p_val_adj	cluster
ENSGALG00000041611	0	3.00352	0.863	0.017	0	Lymphoid cells
CD3D	0	2.64217	0.921	0.022	0	Lymphoid cells
GNLY	1.83254e-21	2.51726	0.317	0.087	2.70537e-17	Lymphoid cells
RAC2	0	2.3435	0.986	0.046	0	Lymphoid cells
PLAC8	1.36106e-259	2.28115	0.676	0.039	2.00933e-255	Lymphoid cells
ENSGALG00000004167	0	2.28059	0.568	0.015	0	Lymphoid cells
IGLL1	1.66045e-131	1.81192	0.129	0.001	2.45132e-127	Lymphoid cells
ENSGALG00000033694	9.47509e-290	1.75013	0.928	0.067	1.39881e-285	Lymphoid cells
B2M	2.34934e-87	1.57802	0.95	0.383	3.46833e-83	Lymphoid cells
PTPRC	0	1.53897	0.763	0.026	0	Lymphoid cells
CD74	9.16225e-114	1.47212	0.612	0.078	1.35262e-109	Lymphoid cells
DNAJA4	8.02528e-39	1.39554	0.82	0.355	1.18477e-34	Lymphoid cells
EMB	2.78531e-169	1.38853	0.719	0.073	4.11195e-165	Lymphoid cells
IL7R	6.55392e-263	1.37103	0.374	0.008	9.67555e-259	Lymphoid cells
CORO1C	4.22143e-67	1.3477	0.942	0.451	6.2321e-63	Lymphoid cells
LY86	8.10003e-201	1.27944	0.511	0.026	1.19581e-196	Lymphoid cells
TARP	0	1.27808	0.604	0.002	0	Lymphoid cells
RUNX3	0	1.25158	0.554	0.003	0	Lymphoid cells
CRIP1	7.9278e-109	1.2471	0.827	0.15	1.17038e-104	Lymphoid cells
LCP1	5.92963e-234	1.23348	0.755	0.053	8.75391e-230	Lymphoid cells
RORA	1.19459e-31	1.21487	0.295	0.061	1.76358e-27	Lymphoid cells
ARPC1B	1.7623e-71	1.20266	0.82	0.239	2.60168e-67	Lymphoid cells
GRK3	1.43557e-100	1.19992	0.813	0.178	2.11933e-96	Lymphoid cells
CSRNP1	3.64711e-51	1.12219	0.561	0.141	5.38422e-47	Lymphoid cells
BLB1	5.20757e-113	1.10921	0.453	0.04	7.68794e-109	Lymphoid cells
CD48	0	1.10829	0.727	0.019	0	Lymphoid cells
HCLS1	0	1.09399	0.64	0.015	0	Lymphoid cells
BCL11A	3.78464e-31	1.08143	0.532	0.187	5.58726e-27	Lymphoid cells
GATA2	1.31525e-18	1.07886	0.367	0.128	1.9417e-14	Lymphoid cells
ARHGDIB	2.7414e-69	1.07703	0.885	0.32	4.04714e-65	Lymphoid cells
EZR	9.78777e-88	1.07527	0.626	0.106	1.44497e-83	Lymphoid cells
MBP	2.36935e-184	1.06158	0.619	0.046	3.49787e-180	Lymphoid cells
ARPC3	1.97784e-47	1.03299	0.914	0.496	2.91989e-43	Lymphoid cells
APBB1IP	5.19828e-155	1.01764	0.727	0.083	7.67422e-151	Lymphoid cells
LAPTM5	2.8766e-297	1.00463	0.727	0.036	4.24672e-293	Lymphoid cells
DMB2	7.55342e-41	0.993241	0.446	0.104	1.11511e-36	Lymphoid cells
ENSGALG00000015461	2.89703e-170	0.989669	0.158	0.001	4.27688e-166	Lymphoid cells
ARF6	1.23138e-55	0.975853	0.964	0.523	1.81789e-51	Lymphoid cells
ARHGAP45	8.78742e-269	0.973871	0.719	0.041	1.29729e-264	Lymphoid cells
ARHGAP15	4.00204e-212	0.970826	0.705	0.053	5.90821e-208	Lymphoid cells
CXCR4	3.23015e-145	0.966366	0.36	0.018	4.76868e-141	Lymphoid cells
PTPN6	1.16832e-244	0.964567	0.604	0.03	1.72479e-240	Lymphoid cells
RORC	2.24712e-223	0.954422	0.187	0.001	3.31742e-219	Lymphoid cells
BTG1	5.11625e-25	0.949149	0.863	0.634	7.55311e-21	Lymphoid cells
ARPC4	1.01565e-49	0.941078	0.986	0.718	1.4994e-45	Lymphoid cells
CCDC88C	5.92694e-99	0.914498	0.705	0.116	8.74994e-95	Lymphoid cells
LYN	4.7994e-84	0.908284	0.568	0.087	7.08535e-80	Lymphoid cells
SPI1	1.48567e-140	0.899407	0.381	0.021	2.19329e-136	Lymphoid cells
ENSGALG00000051589	4.00988e-69	0.89912	0.237	0.018	5.91979e-65	Lymphoid cells
GPR183	2.90464e-156	0.898075	0.381	0.019	4.28813e-152	Lymphoid cells
HHEX	1.33532e-70	0.897614	0.705	0.145	1.97133e-66	Lymphoid cells
RGS1	0	0.891515	0.374	0.006	0	Lymphoid cells
CD83	1.60079e-84	0.887659	0.281	0.019	2.36325e-80	Lymphoid cells
DDX5	5.63225e-39	0.878709	0.986	0.701	8.31489e-35	Lymphoid cells
ENSGALG00000005204	2.80993e-37	0.877858	0.388	0.082	4.1483e-33	Lymphoid cells
RILPL2	1.23209e-65	0.877389	0.763	0.205	1.81894e-61	Lymphoid cells
HSPA8	6.35252e-32	0.875503	0.993	0.675	9.37823e-28	Lymphoid cells
ACTR3	8.51055e-35	0.874214	0.914	0.557	1.25641e-30	Lymphoid cells
DOCK8	6.10847e-266	0.872799	0.612	0.029	9.01794e-262	Lymphoid cells
ANKRD44	2.41451e-55	0.866653	0.813	0.258	3.56455e-51	Lymphoid cells
PTPN7	0	0.864708	0.525	0.011	0	Lymphoid cells
ENSGALG00000043654	1.40489e-114	0.860505	0.345	0.022	2.07404e-110	Lymphoid cells
ST6GAL1	3.54021e-104	0.859187	0.54	0.063	5.22641e-100	Lymphoid cells
ENSGALG00000039708	1.31273e-230	0.858863	0.453	0.017	1.93799e-226	Lymphoid cells
ELF1	1.16171e-45	0.857918	0.799	0.311	1.71504e-41	Lymphoid cells
ENSGALG00000025996	1.1264e-17	0.857826	0.432	0.164	1.6629e-13	Lymphoid cells
ID2	6.94693e-18	0.854727	0.655	0.361	1.02557e-13	Lymphoid cells
CYRIB	9.30446e-53	0.847117	0.669	0.192	1.37362e-48	Lymphoid cells
GRAPL	3.27144e-246	0.844419	0.446	0.015	4.82962e-242	Lymphoid cells
BIN2	0	0.842637	0.669	0.019	0	Lymphoid cells
BHLHE41	4.69445e-74	0.840641	0.331	0.033	6.93041e-70	Lymphoid cells
SCIN	6.23902e-183	0.83589	0.331	0.011	9.21066e-179	Lymphoid cells
HSP90AA1	8.03293e-29	0.834952	1	0.752	1.1859e-24	Lymphoid cells
TAGAP	8.83029e-292	0.830905	0.345	0.005	1.30362e-287	Lymphoid cells
ENSGALG00000026970	1.09288e-31	0.82358	0.935	0.505	1.61343e-27	Lymphoid cells
SMAP2	1.38942e-50	0.818436	0.734	0.233	2.0512e-46	Lymphoid cells
MSN	8.74463e-41	0.810459	0.95	0.468	1.29097e-36	Lymphoid cells
DEF6	4.55913e-119	0.809498	0.619	0.074	6.73064e-115	Lymphoid cells
BF1	2.20558e-138	0.80901	0.583	0.056	3.2561e-134	Lymphoid cells
CAPZA1	3.36561e-41	0.805418	0.849	0.402	4.96866e-37	Lymphoid cells
RPS20	1.13189e-28	0.804636	1	0.973	1.67102e-24	Lymphoid cells
NSA2	1.29891e-41	0.794828	0.942	0.56	1.91759e-37	Lymphoid cells
SH3BGRL3	7.84088e-28	0.791237	0.82	0.425	1.15755e-23	Lymphoid cells
C15orf48	1.4184e-231	0.775682	0.41	0.013	2.09398e-227	Lymphoid cells
LBR	4.07121e-35	0.767056	0.892	0.457	6.01033e-31	Lymphoid cells
HMCES	4.45509e-20	0.763966	0.59	0.272	6.57705e-16	Lymphoid cells
PIP4K2A	2.05258e-49	0.757959	0.748	0.248	3.03022e-45	Lymphoid cells
CD3E	0	0.757687	0.324	0.002	0	Lymphoid cells
NPM1	3.11729e-35	0.756862	0.993	0.681	4.60205e-31	Lymphoid cells
RASSF2	9.16931e-66	0.756733	0.532	0.092	1.35367e-61	Lymphoid cells
ENSGALG00000051069	0	0.755282	0.388	0.003	0	Lymphoid cells
FMNL1	5.69137e-277	0.753957	0.525	0.018	8.40217e-273	Lymphoid cells
PGLS	1.00694e-37	0.753145	0.957	0.581	1.48654e-33	Lymphoid cells
PMAIP1	1.44296e-76	0.752165	0.266	0.02	2.13025e-72	Lymphoid cells
LSP1P1	7.34798e-34	0.748884	0.748	0.293	1.08478e-29	Lymphoid cells
MYO9B	1.34028e-43	0.74754	0.755	0.274	1.97865e-39	Lymphoid cells
CD44	2.96797e-137	0.742778	0.453	0.032	4.38162e-133	Lymphoid cells
IKZF1	1.01337e-272	0.739083	0.504	0.017	1.49604e-268	Lymphoid cells
PLEK	4.29742e-169	0.73868	0.504	0.032	6.34428e-165	Lymphoid cells
ANP32B	1.88917e-34	0.737877	0.95	0.646	2.78899e-30	Lymphoid cells
HMGB1	3.49539e-22	0.73509	0.95	0.692	5.16024e-18	Lymphoid cells
TALDO1	6.69446e-23	0.734812	0.741	0.402	9.88303e-19	Lymphoid cells
UHRF1	1.48808e-21	0.734669	0.597	0.257	2.19686e-17	Lymphoid cells
ENSGALG00000039156	0	0.72858	0.46	0.001	0	Lymphoid cells
HSPA2	2.47256e-22	0.728463	0.957	0.827	3.65025e-18	Lymphoid cells
HMGN4	5.72271e-28	0.722246	0.964	0.625	8.44844e-24	Lymphoid cells
NADK	2.18769e-27	0.717151	0.554	0.196	3.22969e-23	Lymphoid cells
ENSGALG00000042575	2.08066e-177	0.715731	0.23	0.004	3.07168e-173	Lymphoid cells
ENSGALG00000006794	4.36438e-37	0.715157	0.604	0.197	6.44313e-33	Lymphoid cells
SLC9A3R1	4.21306e-49	0.714344	0.561	0.135	6.21974e-45	Lymphoid cells
WIPF1	3.45601e-105	0.713231	0.583	0.072	5.10211e-101	Lymphoid cells
SIPA1L1	5.26069e-12	0.711708	0.302	0.119	7.76635e-08	Lymphoid cells
ARHGEF3	4.37634e-84	0.700264	0.439	0.052	6.46079e-80	Lymphoid cells
SH3BGRL	5.87886e-24	0.698056	0.863	0.511	8.67897e-20	Lymphoid cells
NFKBIA	5.11172e-20	0.696254	0.489	0.19	7.54644e-16	Lymphoid cells
ENSGALG00000029569	3.53039e-104	0.694034	0.612	0.08	5.21192e-100	Lymphoid cells
ITGB2	2.08872e-188	0.693725	0.403	0.016	3.08357e-184	Lymphoid cells
TAPBP	1.67749e-44	0.693283	0.626	0.179	2.47648e-40	Lymphoid cells
HSPB9	2.34181e-21	0.688614	0.914	0.655	3.45721e-17	Lymphoid cells
ASPG	4.98844e-42	0.684295	0.345	0.061	7.36443e-38	Lymphoid cells
ENSGALG00000045199	1.03811e-15	0.68222	0.791	0.484	1.53256e-11	Lymphoid cells
KLHL6	2.71732e-155	0.681269	0.504	0.035	4.01158e-151	Lymphoid cells
CCND3	5.96555e-45	0.681256	0.59	0.162	8.80694e-41	Lymphoid cells
KIT	1.47653e-231	0.680227	0.381	0.011	2.1798e-227	Lymphoid cells
MT-CO1	9.53513e-37	0.679673	0.993	0.893	1.40767e-32	Lymphoid cells
DCLK3	1.94177e-59	0.677231	0.324	0.039	2.86664e-55	Lymphoid cells
TOP2A	2.93251e-13	0.676445	0.439	0.197	4.32926e-09	Lymphoid cells
SYTL1	1.36823e-192	0.676387	0.388	0.015	2.01991e-188	Lymphoid cells
SLC25A6	3.11073e-35	0.67445	0.993	0.827	4.59238e-31	Lymphoid cells
STK10	1.55903e-57	0.668775	0.496	0.095	2.3016e-53	Lymphoid cells
DUSP1	4.1234e-15	0.667461	0.59	0.301	6.08738e-11	Lymphoid cells
IGF2BP3	2.35869e-29	0.664833	0.813	0.442	3.48213e-25	Lymphoid cells
ARHGDIA	4.89706e-26	0.664	0.842	0.47	7.22953e-22	Lymphoid cells
ETS1	2.63393e-19	0.663195	0.568	0.262	3.88847e-15	Lymphoid cells
2006-09-01	1.24897e-33	0.659885	0.806	0.389	1.84386e-29	Lymphoid cells
RFC5	7.1931e-29	0.658211	0.727	0.336	1.06192e-24	Lymphoid cells
JAK1	3.93503e-33	0.65472	0.64	0.227	5.80928e-29	Lymphoid cells
CD164	6.48576e-33	0.654128	0.763	0.321	9.57493e-29	Lymphoid cells
ARPC5	1.4345e-31	0.652034	0.878	0.44	2.11776e-27	Lymphoid cells
ICOS	3.8845e-192	0.651594	0.137	0	5.73469e-188	Lymphoid cells
LDHA	3.76715e-13	0.651524	0.64	0.375	5.56145e-09	Lymphoid cells
DOCK2	0	0.649728	0.504	0.01	0	Lymphoid cells
PSIP1	2.01027e-33	0.649692	0.669	0.266	2.96776e-29	Lymphoid cells
ATP6	4.53456e-36	0.647052	0.993	0.911	6.69438e-32	Lymphoid cells
BTK	1.88398e-143	0.646629	0.496	0.038	2.78132e-139	Lymphoid cells
RPL12	2.69021e-35	0.644941	0.993	0.88	3.97155e-31	Lymphoid cells
FAM49A	9.15785e-43	0.644746	0.46	0.102	1.35197e-38	Lymphoid cells
ARPC2	4.64054e-24	0.642994	0.914	0.589	6.85083e-20	Lymphoid cells
ENSGALG00000020331	0	0.641337	0.453	0.002	0	Lymphoid cells
CTSS	2.69056e-216	0.641232	0.59	0.032	3.97208e-212	Lymphoid cells
CNN2	6.24303e-47	0.641084	0.712	0.213	9.21658e-43	Lymphoid cells
VAV3	2.25634e-82	0.640362	0.453	0.055	3.33103e-78	Lymphoid cells
ANXA11	1.94405e-30	0.63989	0.77	0.362	2.87e-26	Lymphoid cells
ENSGALG00000046212	5.62078e-70	0.637525	0.173	0.009	8.29796e-66	Lymphoid cells
ARHGEF6	3.47198e-48	0.637141	0.547	0.128	5.12569e-44	Lymphoid cells
CYTIP	6.31602e-295	0.635572	0.381	0.007	9.32434e-291	Lymphoid cells
RPL13	8.88453e-45	0.633122	1	0.959	1.31162e-40	Lymphoid cells
FCER1G	1.2395e-135	0.631384	0.367	0.02	1.82988e-131	Lymphoid cells
RPL4	1.24667e-51	0.631059	1	0.968	1.84046e-47	Lymphoid cells
GNAI2	1.35459e-29	0.628783	0.871	0.461	1.99978e-25	Lymphoid cells
RPL8	1.20261e-46	0.624832	1	0.981	1.77541e-42	Lymphoid cells
ACTB	3.29589e-17	0.624266	0.993	0.768	4.86573e-13	Lymphoid cells
LCP2	1.8687e-280	0.62372	0.453	0.012	2.75876e-276	Lymphoid cells
BLB2	1.6437e-94	0.623241	0.317	0.022	2.42659e-90	Lymphoid cells
ACTR2	1.60222e-30	0.623045	0.698	0.285	2.36536e-26	Lymphoid cells
COII	6.59196e-35	0.616069	0.993	0.913	9.73171e-31	Lymphoid cells
ENSGALG00000029896	1.2216e-27	0.61537	0.468	0.142	1.80345e-23	Lymphoid cells
ENSGALG00000026884	4.43027e-230	0.607008	0.41	0.013	6.54041e-226	Lymphoid cells
HSP90AB1	1.1383e-17	0.605639	0.863	0.576	1.68047e-13	Lymphoid cells
ENSGALG00000045115	3.8379e-71	0.603574	0.209	0.013	5.66589e-67	Lymphoid cells
SLK	2.36179e-30	0.601539	0.712	0.287	3.48671e-26	Lymphoid cells
ENSGALG00000011747	1.44983e-07	0.592724	0.302	0.149	0.00214038	Lymphoid cells
RPS27A	1.29045e-40	0.591826	1	0.985	1.9051e-36	Lymphoid cells
ZYX	1.71386e-33	0.590991	0.748	0.278	2.53017e-29	Lymphoid cells
NAP1L1	2.47805e-24	0.590914	0.942	0.642	3.65835e-20	Lymphoid cells
RASAL2	5.33006e-32	0.5898	0.468	0.128	7.86876e-28	Lymphoid cells
C4	8.38984e-53	0.589391	0.647	0.162	1.23859e-48	Lymphoid cells
TCF7	1.68084e-88	0.589155	0.173	0.006	2.48142e-84	Lymphoid cells
MBNL1	2.08295e-32	0.589151	0.813	0.389	3.07506e-28	Lymphoid cells
LIMD1	3.83131e-29	0.588481	0.532	0.174	5.65616e-25	Lymphoid cells
SEPTIN9	1.22599e-22	0.587138	0.842	0.452	1.80992e-18	Lymphoid cells
PLCG2	4.24182e-156	0.586332	0.46	0.028	6.2622e-152	Lymphoid cells
RPL5	4.83202e-35	0.585903	1	0.922	7.13351e-31	Lymphoid cells
IPO7	3.11487e-24	0.582284	0.799	0.439	4.59848e-20	Lymphoid cells
COX5A	6.79371e-28	0.580726	0.971	0.679	1.00295e-23	Lymphoid cells
RPL31	1.05409e-31	0.579764	0.993	0.879	1.55615e-27	Lymphoid cells
OSTF1	9.76336e-28	0.57841	0.597	0.229	1.44137e-23	Lymphoid cells
CG-1B	1.33945e-14	0.577162	0.468	0.206	1.97743e-10	Lymphoid cells
THYN1	1.51782e-23	0.574496	0.547	0.213	2.24075e-19	Lymphoid cells
IL2RB	3.07916e-235	0.572007	0.173	0	4.54577e-231	Lymphoid cells
CDK6	0.00333293	0.57095	0.504	0.428	1	Lymphoid cells
ENSGALG00000037026	4.31258e-153	0.568928	0.338	0.014	6.36667e-149	Lymphoid cells
DSTN	2.4523e-24	0.568736	0.986	0.77	3.62033e-20	Lymphoid cells
POLD3	4.08771e-15	0.566211	0.518	0.254	6.03469e-11	Lymphoid cells
RPS8	1.92007e-38	0.562917	1	0.983	2.83459e-34	Lymphoid cells
RPS11	2.81964e-44	0.562406	1	0.986	4.16264e-40	Lymphoid cells
RPSAP58	7.80884e-35	0.561984	1	0.961	1.15282e-30	Lymphoid cells
RPL3	1.61068e-27	0.56151	0.993	0.857	2.37785e-23	Lymphoid cells
EEF1B2	1.18086e-29	0.561266	1	0.941	1.74331e-25	Lymphoid cells
MTSS1	2.35399e-19	0.559881	0.453	0.166	3.47519e-15	Lymphoid cells
HIST1H103	0.000749101	0.558532	0.295	0.195	1	Lymphoid cells
NME2	9.1881e-27	0.55775	1	0.74	1.35644e-22	Lymphoid cells
CD247	2.25909e-225	0.556382	0.345	0.008	3.33509e-221	Lymphoid cells
PNN	1.7654e-23	0.555499	0.878	0.531	2.60627e-19	Lymphoid cells
DUSP5	1.94855e-57	0.555239	0.281	0.03	2.87664e-53	Lymphoid cells
FYB	4.87509e-43	0.554203	0.245	0.03	7.19709e-39	Lymphoid cells
ALOX5AP	7.37834e-199	0.55326	0.338	0.01	1.08927e-194	Lymphoid cells
NOP58	5.28618e-24	0.551889	0.791	0.425	7.80398e-20	Lymphoid cells
DUSP10	2.02414e-20	0.551881	0.345	0.103	2.98824e-16	Lymphoid cells
NRK	2.86874e-40	0.551332	0.568	0.15	4.23512e-36	Lymphoid cells
HNRNPA3	1.16207e-21	0.550881	0.95	0.669	1.71556e-17	Lymphoid cells
DGUOK	1.70568e-24	0.550747	0.532	0.186	2.51809e-20	Lymphoid cells
UBE2C	1.4763e-07	0.548528	0.324	0.16	0.00217946	Lymphoid cells
EIF3H	1.59338e-27	0.547959	0.971	0.772	2.35231e-23	Lymphoid cells
ENSGALG00000028749	1.96043e-20	0.546959	1	0.931	2.89418e-16	Lymphoid cells
RPS3	5.61181e-38	0.546819	1	0.97	8.28471e-34	Lymphoid cells
ENSGALG00000048671	1.00585e-144	0.546384	0.489	0.036	1.48494e-140	Lymphoid cells
ENSGALG00000006840	9.13979e-23	0.545933	0.597	0.25	1.34931e-18	Lymphoid cells
TMSB4X	5.56002e-16	0.545103	1	0.746	8.20826e-12	Lymphoid cells
ENSGALG00000051431	2.24053e-33	0.544031	1	0.96	3.3077e-29	Lymphoid cells
NEK6	2.65097e-23	0.543065	0.669	0.291	3.91362e-19	Lymphoid cells
JUND	7.86568e-30	0.542595	0.439	0.12	1.16121e-25	Lymphoid cells
ENSGALG00000014754	1.68692e-255	0.542363	0.18	0	2.4904e-251	Lymphoid cells
ZNF706	6.58964e-23	0.541838	0.906	0.576	9.72829e-19	Lymphoid cells
CMTM7	7.65078e-35	0.541768	0.396	0.091	1.12948e-30	Lymphoid cells
EIF3F	1.68833e-21	0.537944	0.95	0.716	2.49249e-17	Lymphoid cells
GNB2L1	3.60022e-40	0.536987	1	0.978	5.31501e-36	Lymphoid cells
DOCK10	1.22952e-47	0.536627	0.432	0.081	1.81515e-43	Lymphoid cells
NCL	9.01667e-21	0.536475	0.978	0.698	1.33113e-16	Lymphoid cells
DAPP1	3.61487e-127	0.53567	0.353	0.02	5.33664e-123	Lymphoid cells
ENSGALG00000034218	1.45051e-16	0.533469	0.727	0.451	2.14139e-12	Lymphoid cells
ENSGALG00000014750	0	0.533345	0.266	0.001	0	Lymphoid cells
BLK	2.93036e-204	0.533081	0.273	0.005	4.3261e-200	Lymphoid cells
DAW1	3.4718e-126	0.532564	0.158	0.003	5.12541e-122	Lymphoid cells
RPLP0	8.90293e-40	0.531222	1	0.986	1.31434e-35	Lymphoid cells
ROCK1	2.94594e-29	0.529649	0.719	0.296	4.34909e-25	Lymphoid cells
FES	5.60528e-87	0.52905	0.324	0.026	8.27507e-83	Lymphoid cells
DENND1B	1.9844e-65	0.525424	0.374	0.047	2.92958e-61	Lymphoid cells
TRAF3IP3	4.89682e-121	0.524452	0.489	0.043	7.22917e-117	Lymphoid cells
RPS6	8.37159e-24	0.524391	1	0.941	1.2359e-19	Lymphoid cells
RPS7	5.52511e-29	0.522132	0.993	0.923	8.15673e-25	Lymphoid cells
H2AFZ	1.75864e-14	0.521343	0.806	0.564	2.59628e-10	Lymphoid cells
RPL18A	3.13553e-33	0.520444	1	0.956	4.62899e-29	Lymphoid cells
CLIC2	4.34826e-39	0.517936	0.583	0.165	6.41934e-35	Lymphoid cells
ARAP2	1.28615e-55	0.51537	0.23	0.021	1.89874e-51	Lymphoid cells
FAM46A	5.6406e-09	0.513793	0.331	0.154	8.32722e-05	Lymphoid cells
GATA3	4.56855e-37	0.513533	0.237	0.033	6.74455e-33	Lymphoid cells
SWAP70	1.89576e-19	0.512768	0.381	0.127	2.79872e-15	Lymphoid cells
SLC25A5	2.2662e-22	0.512747	0.878	0.53	3.34558e-18	Lymphoid cells
RPL7A	2.31244e-26	0.512685	1	0.936	3.41385e-22	Lymphoid cells
LRRFIP1	3.78685e-35	0.510742	0.489	0.131	5.59053e-31	Lymphoid cells
RPA2	5.76775e-26	0.510017	0.583	0.226	8.51494e-22	Lymphoid cells
RPS24	5.1913e-36	0.508132	1	0.976	7.66392e-32	Lymphoid cells
RPS25	2.36009e-27	0.507558	1	0.916	3.48421e-23	Lymphoid cells
SMC4	5.94625e-26	0.506968	0.504	0.169	8.77846e-22	Lymphoid cells
ENSGALG00000048029	3.17673e-44	0.505885	0.173	0.015	4.68981e-40	Lymphoid cells
ACAP1	3.38593e-179	0.504064	0.381	0.015	4.99865e-175	Lymphoid cells
ENSGALG00000054971	3.53279e-250	0.502047	0.374	0.009	5.21546e-246	Lymphoid cells
COX3	2.84085e-27	0.501915	0.993	0.939	4.19395e-23	Lymphoid cells
ITGA4	7.05095e-33	0.501847	0.511	0.141	1.04093e-28	Lymphoid cells
RPL10A	3.18987e-25	0.501732	0.993	0.91	4.70921e-21	Lymphoid cells
ENSGALG00000004509	2.87413e-14	0.500492	1	0.948	4.24307e-10	Lymphoid cells
PKLR	2.85972e-21	0.500308	0.799	0.436	4.2218e-17	Lymphoid cells
SERTAD2	7.2881e-20	0.49953	0.417	0.147	1.07594e-15	Lymphoid cells
PRPSAP2	5.7764e-34	0.499159	0.561	0.173	8.5277e-30	Lymphoid cells
HSPH1	5.83487e-29	0.498071	0.489	0.15	8.61402e-25	Lymphoid cells
ENSGALG00000013624	2.34901e-84	0.497388	0.317	0.026	3.46784e-80	Lymphoid cells
CD47	2.59084e-17	0.497094	0.741	0.431	3.82486e-13	Lymphoid cells
IL2RG	4.06114e-212	0.495888	0.396	0.013	5.99546e-208	Lymphoid cells
ENSGALG00000012259	2.34855e-20	0.495819	0.741	0.422	3.46716e-16	Lymphoid cells
MYH9	6.48293e-25	0.494921	0.914	0.518	9.57075e-21	Lymphoid cells
SPEN	2.53647e-20	0.494603	0.842	0.498	3.74459e-16	Lymphoid cells
ZFP36L1	2.44805e-34	0.493748	0.424	0.1	3.61406e-30	Lymphoid cells
IRF1	3.06061e-60	0.493727	0.281	0.028	4.51837e-56	Lymphoid cells
STOM	2.42724e-29	0.493412	0.439	0.122	3.58334e-25	Lymphoid cells
BTG2	2.11441e-06	0.492647	0.633	0.454	0.0312151	Lymphoid cells
MRPL9	2.95283e-18	0.491963	0.842	0.566	4.35927e-14	Lymphoid cells
MCL1	1.37386e-19	0.491241	0.755	0.379	2.02823e-15	Lymphoid cells
TUBA1B	2.97273e-12	0.489401	0.914	0.69	4.38864e-08	Lymphoid cells
ENSGALG00000054264	0	0.488096	0.374	0.002	0	Lymphoid cells
CHMP4B	2.98342e-09	0.48724	0.806	0.566	4.40443e-05	Lymphoid cells
C3	2.22057e-49	0.487118	0.489	0.096	3.27822e-45	Lymphoid cells
TCERG1	9.65587e-20	0.48683	0.763	0.409	1.4255e-15	Lymphoid cells
RPL34	2.26647e-28	0.486183	1	0.953	3.34599e-24	Lymphoid cells
STK38L	9.09874e-44	0.485338	0.331	0.053	1.34325e-39	Lymphoid cells
MRPS6	3.1165e-23	0.485323	0.719	0.359	4.60089e-19	Lymphoid cells
BATF	9.70653e-120	0.483254	0.302	0.015	1.43297e-115	Lymphoid cells
RPL14	6.12008e-26	0.483166	1	0.919	9.03508e-22	Lymphoid cells
FBRSL1	5.76382e-14	0.482933	0.367	0.148	8.50913e-10	Lymphoid cells
RPL15	8.6165e-29	0.481851	1	0.973	1.27205e-24	Lymphoid cells
STAT4	3.35655e-287	0.481272	0.194	0	4.95528e-283	Lymphoid cells
DUSP4	8.38761e-64	0.48099	0.353	0.043	1.23826e-59	Lymphoid cells
ENSGALG00000029857	4.63345e-213	0.48013	0.41	0.015	6.84036e-209	Lymphoid cells
FLI1	1.20908e-42	0.479988	0.468	0.099	1.78497e-38	Lymphoid cells
ENSGALG00000053792	1.99271e-135	0.479966	0.273	0.01	2.94184e-131	Lymphoid cells
SMC2	1.89066e-12	0.479163	0.475	0.223	2.79119e-08	Lymphoid cells
TMEM123	8.1271e-22	0.47715	0.561	0.22	1.1998e-17	Lymphoid cells
SRPK1	3.53296e-23	0.476068	0.655	0.296	5.21571e-19	Lymphoid cells
SH3KBP1	2.6855e-19	0.475566	0.554	0.224	3.9646e-15	Lymphoid cells
RPL27	7.20259e-25	0.473992	1	0.88	1.06332e-20	Lymphoid cells
FUBP1	2.3928e-18	0.473701	0.791	0.451	3.5325e-14	Lymphoid cells
JAK3	2.20813e-225	0.47284	0.259	0.004	3.25987e-221	Lymphoid cells
RPL27A	1.21141e-25	0.47187	0.993	0.932	1.7884e-21	Lymphoid cells
TSC22D4	1.69911e-20	0.471393	0.532	0.208	2.5084e-16	Lymphoid cells
ELMO1	2.43992e-68	0.470764	0.388	0.048	3.60205e-64	Lymphoid cells
MPL	7.59611e-52	0.469781	0.194	0.016	1.12141e-47	Lymphoid cells
JUN	3.13666e-15	0.469232	0.842	0.531	4.63065e-11	Lymphoid cells
RPL32	1.65832e-27	0.468357	1	0.959	2.44818e-23	Lymphoid cells
ZC3H13	1.83911e-17	0.467778	0.82	0.484	2.71508e-13	Lymphoid cells
EBAG9	1.51039e-20	0.466803	0.676	0.326	2.22979e-16	Lymphoid cells
PLK3	2.45719e-40	0.466523	0.237	0.03	3.62755e-36	Lymphoid cells
RPS4Y1	1.81062e-31	0.465343	1	0.973	2.67302e-27	Lymphoid cells
HES4	1.78724e-12	0.464084	0.388	0.166	2.63851e-08	Lymphoid cells
RPL11	1.72948e-23	0.461046	1	0.938	2.55324e-19	Lymphoid cells
EEF1D	3.4849e-21	0.460233	1	0.887	5.14476e-17	Lymphoid cells
RPS15	2.60484e-26	0.459746	1	0.961	3.84552e-22	Lymphoid cells
SH2D6	1.91185e-17	0.459336	0.18	0.038	2.82247e-13	Lymphoid cells
ND5	6.64198e-24	0.458792	0.986	0.825	9.80556e-20	Lymphoid cells
HMGB2	2.31481e-06	0.458008	0.511	0.34	0.0341736	Lymphoid cells
RGS20	0	0.457916	0.209	0	0	Lymphoid cells
RASSF5	3.50908e-285	0.456816	0.345	0.005	5.18046e-281	Lymphoid cells
RPS14	6.92299e-25	0.456414	1	0.967	1.02204e-20	Lymphoid cells
RPL19	4.87852e-31	0.456387	1	0.973	7.20215e-27	Lymphoid cells
ZBTB32	1.13578e-223	0.456258	0.237	0.003	1.67676e-219	Lymphoid cells
ENSGALG00000005475	1.14884e-24	0.456065	0.439	0.139	1.69603e-20	Lymphoid cells
RPS10	7.98669e-29	0.456008	1	0.976	1.17908e-24	Lymphoid cells
ATIC	9.38476e-26	0.455803	0.842	0.491	1.38547e-21	Lymphoid cells
ZNF593	3.94128e-23	0.454777	0.978	0.771	5.81851e-19	Lymphoid cells
RPS16	4.38954e-25	0.453563	1	0.952	6.48027e-21	Lymphoid cells
EIF3A	2.72704e-16	0.45219	0.813	0.579	4.02593e-12	Lymphoid cells
ND1	2.04824e-23	0.451585	0.978	0.839	3.02382e-19	Lymphoid cells
RPL9	3.3351e-25	0.450642	1	0.962	4.92361e-21	Lymphoid cells
RPL35A	3.28899e-20	0.450616	0.993	0.902	4.85553e-16	Lymphoid cells
TRIB2	4.29877e-10	0.450527	0.403	0.198	6.34628e-06	Lymphoid cells
LIMD2	3.48007e-29	0.448258	0.727	0.272	5.13762e-25	Lymphoid cells
ENSGALG00000040833	3.01978e-21	0.447638	0.46	0.161	4.4581e-17	Lymphoid cells
FAM129A	4.73025e-50	0.446463	0.374	0.059	6.98327e-46	Lymphoid cells
BMS1	3.28992e-21	0.445083	0.604	0.261	4.85691e-17	Lymphoid cells
PSMA7	9.80881e-16	0.444406	0.885	0.635	1.44807e-11	Lymphoid cells
RPL7	3.20106e-25	0.444111	0.993	0.963	4.72572e-21	Lymphoid cells
MCM5	7.83827e-20	0.443567	0.496	0.191	1.15716e-15	Lymphoid cells
GPX1	1.78962e-10	0.442588	0.971	0.885	2.64201e-06	Lymphoid cells
CYTH4	4.67084e-208	0.441244	0.309	0.007	6.89556e-204	Lymphoid cells
CD300LG	1.41096e-95	0.441015	0.317	0.022	2.08301e-91	Lymphoid cells
FOXO1	5.13158e-54	0.440613	0.374	0.055	7.57576e-50	Lymphoid cells
NBEAL2	1.89929e-68	0.439918	0.331	0.035	2.80391e-64	Lymphoid cells
PDE3B	2.68068e-20	0.439808	0.468	0.171	3.95749e-16	Lymphoid cells
VAPA	3.82152e-14	0.439561	0.741	0.455	5.64172e-10	Lymphoid cells
URM1	8.88032e-18	0.43948	0.921	0.666	1.311e-13	Lymphoid cells
SMARCA5	5.01608e-22	0.43943	0.59	0.245	7.40523e-18	Lymphoid cells
SSB	6.82196e-18	0.439121	0.791	0.462	1.00713e-13	Lymphoid cells
HOXA7	1.2985e-30	0.438655	0.439	0.112	1.91697e-26	Lymphoid cells
ASNS	8.42747e-20	0.438023	0.489	0.191	1.24415e-15	Lymphoid cells
DDRGK1	3.14199e-12	0.43688	0.353	0.148	4.63852e-08	Lymphoid cells
ENSGALG00000049536	2.13288e-260	0.436482	0.273	0.003	3.14878e-256	Lymphoid cells
CCR6	6.4222e-195	0.436415	0.151	0	9.4811e-191	Lymphoid cells
RPS19	3.0146e-24	0.436063	1	0.976	4.45045e-20	Lymphoid cells
IL6R	2.46971e-33	0.435944	0.273	0.047	3.64604e-29	Lymphoid cells
TOX2	8.57048e-53	0.435427	0.281	0.032	1.26526e-48	Lymphoid cells
MYO1F	3.87904e-119	0.434118	0.317	0.017	5.72663e-115	Lymphoid cells
OAT	6.70494e-17	0.434021	0.719	0.385	9.8985e-13	Lymphoid cells
GNG5	3.76015e-18	0.433868	0.921	0.66	5.55111e-14	Lymphoid cells
G3BP1	1.68347e-22	0.433411	0.691	0.311	2.4853e-18	Lymphoid cells
SNRPE	3.44709e-15	0.432886	0.885	0.609	5.08893e-11	Lymphoid cells
RIF1	1.04255e-24	0.432868	0.468	0.153	1.53912e-20	Lymphoid cells
GNS	2.36517e-16	0.431793	0.475	0.199	3.49169e-12	Lymphoid cells
RPL30	2.41136e-27	0.431114	1	0.944	3.55989e-23	Lymphoid cells
PREX1	8.34846e-56	0.431059	0.331	0.042	1.23248e-51	Lymphoid cells
TLN1	2.53186e-18	0.430716	0.77	0.426	3.73779e-14	Lymphoid cells
SCAF11	2.29554e-15	0.429764	0.662	0.366	3.3889e-11	Lymphoid cells
SERBP1	4.97936e-21	0.42909	0.993	0.887	7.35102e-17	Lymphoid cells
SNRPD1	1.57568e-16	0.428614	0.899	0.587	2.32618e-12	Lymphoid cells
SET	4.1702e-15	0.428475	0.942	0.688	6.15647e-11	Lymphoid cells
MCM6	9.39795e-22	0.428456	0.59	0.239	1.38742e-17	Lymphoid cells
ENSGALG00000054170	1.0508e-40	0.427832	0.237	0.03	1.55129e-36	Lymphoid cells
ENSGALG00000042797	6.99231e-06	0.427382	0.338	0.205	0.103227	Lymphoid cells
RFC2	1.69484e-23	0.426372	0.583	0.227	2.50209e-19	Lymphoid cells
EIF3M	1.26642e-18	0.426228	0.964	0.787	1.86962e-14	Lymphoid cells
CST7	1.3118e-225	0.425773	0.317	0.007	1.93661e-221	Lymphoid cells
BF2	5.56869e-38	0.424867	0.41	0.087	8.22106e-34	Lymphoid cells
ENSGALG00000052354	2.39747e-17	0.424799	0.842	0.517	3.53939e-13	Lymphoid cells
RPS13	1.80653e-24	0.424719	0.993	0.961	2.66698e-20	Lymphoid cells
MYO1G	2.10507e-239	0.422934	0.309	0.006	3.10772e-235	Lymphoid cells
POP5	8.03224e-15	0.42265	0.468	0.214	1.1858e-10	Lymphoid cells
CDC42SE2	1.51463e-27	0.421642	0.331	0.078	2.23606e-23	Lymphoid cells
TOMM20	2.42253e-19	0.420917	0.942	0.789	3.57638e-15	Lymphoid cells
SEC23B	1.33167e-23	0.420857	0.468	0.156	1.96594e-19	Lymphoid cells
RPS3A	2.19072e-24	0.420558	1	0.979	3.23416e-20	Lymphoid cells
NFKBIZ	1.68833e-07	0.420305	0.216	0.091	0.00249248	Lymphoid cells
ENSGALG00000034288	3.55981e-12	0.420255	0.388	0.169	5.25535e-08	Lymphoid cells
MTPN	1.15108e-15	0.420212	0.705	0.404	1.69933e-11	Lymphoid cells
COTL1	1.36854e-21	0.420112	0.748	0.34	2.02037e-17	Lymphoid cells
ENSGALG00000004252	1.50726e-100	0.419268	0.345	0.025	2.22517e-96	Lymphoid cells
CAPRIN1	5.96457e-17	0.418615	0.734	0.412	8.80549e-13	Lymphoid cells
RPL21	1.99314e-25	0.418304	1	0.968	2.94247e-21	Lymphoid cells
ENSGALG00000050564	6.90631e-60	0.41753	0.158	0.009	1.01958e-55	Lymphoid cells
KIF11	4.66137e-11	0.417158	0.309	0.123	6.88157e-07	Lymphoid cells
CD40LG	1.68679e-202	0.417013	0.137	0	2.49021e-198	Lymphoid cells
SYNE1	2.81773e-09	0.416044	0.468	0.245	4.15982e-05	Lymphoid cells
MRPS2	2.33132e-17	0.415241	0.583	0.27	3.44172e-13	Lymphoid cells
ACSBG2	1.77931e-58	0.41518	0.338	0.042	2.62679e-54	Lymphoid cells
EIF3L	9.52498e-14	0.414462	0.892	0.713	1.40617e-09	Lymphoid cells
ALYREF	2.74553e-15	0.414449	0.835	0.522	4.05323e-11	Lymphoid cells
ENO1	5.23897e-23	0.413607	0.964	0.731	7.73429e-19	Lymphoid cells
ENSGALG00000010268	3.96108e-70	0.411737	0.23	0.016	5.84774e-66	Lymphoid cells
PAK2	2.74826e-24	0.411353	0.453	0.148	4.05725e-20	Lymphoid cells
DNAJC2	1.74558e-12	0.410636	0.626	0.363	2.577e-08	Lymphoid cells
ND4	3.56437e-21	0.410038	0.978	0.797	5.26207e-17	Lymphoid cells
EEF1A1	5.62995e-22	0.409656	1	0.973	8.3115e-18	Lymphoid cells
CARD11	3.16804e-96	0.409577	0.381	0.032	4.67697e-92	Lymphoid cells
ITM2C	3.40924e-10	0.409347	0.209	0.073	5.03306e-06	Lymphoid cells
EVI2A	1.07692e-171	0.409097	0.223	0.004	1.58985e-167	Lymphoid cells
ARID4A	2.77272e-12	0.409019	0.547	0.286	4.09336e-08	Lymphoid cells
PRELID1	2.57211e-13	0.408845	0.827	0.632	3.7972e-09	Lymphoid cells
TGM2.1	2.94934e-21	0.408732	0.964	0.848	4.35411e-17	Lymphoid cells
KIF15	1.37979e-12	0.4077	0.36	0.146	2.03698e-08	Lymphoid cells
RPS23	3.65354e-17	0.407479	1	0.943	5.39372e-13	Lymphoid cells
DKC1	2.98274e-12	0.407478	0.712	0.454	4.40342e-08	Lymphoid cells
GRK4	1.3135e-30	0.406991	0.475	0.133	1.93912e-26	Lymphoid cells
CD79B	2.5067e-151	0.406909	0.115	0	3.70064e-147	Lymphoid cells
PLCL2	3.17271e-48	0.405871	0.381	0.063	4.68387e-44	Lymphoid cells
PDCD4	2.06255e-17	0.405783	0.532	0.23	3.04495e-13	Lymphoid cells
TNFAIP8	1.7386e-23	0.405706	0.388	0.114	2.56669e-19	Lymphoid cells
RPL37	2.12283e-18	0.404329	1	0.878	3.13393e-14	Lymphoid cells
ENSGALG00000001894	3.47632e-231	0.403084	0.216	0.002	5.13209e-227	Lymphoid cells
RFC1	4.39144e-18	0.402825	0.547	0.238	6.48309e-14	Lymphoid cells
SNX20	4.21591e-40	0.402786	0.41	0.086	6.22394e-36	Lymphoid cells
SIAH2	7.37424e-24	0.402415	0.331	0.087	1.08866e-19	Lymphoid cells
PCNA	6.97985e-09	0.401455	0.64	0.436	0.000103044	Lymphoid cells
ENSGALG00000011309	1.21198e-47	0.400153	0.302	0.041	1.78925e-43	Lymphoid cells
ADGRG5	1.61314e-252	0.399417	0.309	0.005	2.38148e-248	Lymphoid cells
CHCHD2P9	5.01808e-13	0.399069	0.892	0.696	7.40819e-09	Lymphoid cells
ENSGALG00000044339	5.44748e-239	0.398919	0.23	0.002	8.04211e-235	Lymphoid cells
PNRC2	1.18198e-17	0.398855	0.662	0.316	1.74495e-13	Lymphoid cells
C1QBP	2.39914e-12	0.398431	0.871	0.603	3.54184e-08	Lymphoid cells
TGFB1	4.05815e-33	0.398354	0.561	0.165	5.99105e-29	Lymphoid cells
MBNL3	1.78886e-12	0.397488	0.734	0.433	2.6409e-08	Lymphoid cells
DEK	4.15096e-14	0.396682	0.705	0.417	6.12807e-10	Lymphoid cells
TNIP2	1.23991e-18	0.395822	0.23	0.054	1.83048e-14	Lymphoid cells
RFTN1	7.6975e-19	0.395631	0.424	0.15	1.13638e-14	Lymphoid cells
NCOR2	6.70318e-12	0.395544	0.705	0.411	9.8959e-08	Lymphoid cells
CHD7	3.2348e-18	0.394243	0.475	0.178	4.77554e-14	Lymphoid cells
PDPK1	6.03903e-17	0.394174	0.532	0.237	8.91541e-13	Lymphoid cells
STX7	2.95262e-06	0.393852	0.309	0.178	0.0435895	Lymphoid cells
FAR1	4.58004e-22	0.393329	0.468	0.163	6.76151e-18	Lymphoid cells
ENSGALG00000033647	9.68672e-13	0.392739	0.309	0.116	1.43005e-08	Lymphoid cells
GRAP2	3.4254e-235	0.392665	0.173	0	5.05692e-231	Lymphoid cells
BIRC5	1.01732e-13	0.392517	0.504	0.233	1.50187e-09	Lymphoid cells
RPL39L	6.9605e-18	0.392471	1	0.937	1.02758e-13	Lymphoid cells
MYL12B	1.78417e-16	0.39228	0.856	0.539	2.63397e-12	Lymphoid cells
RAB8B	5.64876e-17	0.392175	0.396	0.143	8.33926e-13	Lymphoid cells
MYB	3.44437e-120	0.39158	0.245	0.009	5.08492e-116	Lymphoid cells
CALM2	5.61342e-08	0.390891	0.935	0.643	0.000828709	Lymphoid cells
NONO	1.41768e-11	0.390604	0.417	0.189	2.09292e-07	Lymphoid cells
ERH	1.08403e-11	0.390375	0.856	0.659	1.60035e-07	Lymphoid cells
CNTRL	4.96607e-22	0.390213	0.511	0.186	7.33141e-18	Lymphoid cells
POLR2L	8.44398e-15	0.389462	0.755	0.446	1.24658e-10	Lymphoid cells
BRD2	5.35717e-16	0.389305	0.799	0.467	7.90879e-12	Lymphoid cells
SRSF7	1.30112e-14	0.389041	0.856	0.573	1.92084e-10	Lymphoid cells
MCM2	5.19543e-17	0.388753	0.417	0.159	7.67001e-13	Lymphoid cells
BRWD1	4.28809e-14	0.387281	0.554	0.274	6.3305e-10	Lymphoid cells
PIK3R6	4.13594e-143	0.387143	0.281	0.01	6.10589e-139	Lymphoid cells
MGAT3	1.2857e-09	0.386936	0.324	0.144	1.89807e-05	Lymphoid cells
EFHD1	4.96733e-16	0.386831	0.453	0.181	7.33327e-12	Lymphoid cells
GNL3	1.61272e-15	0.386062	0.612	0.314	2.38085e-11	Lymphoid cells
ENSGALG00000047638	1.73352e-120	0.385766	0.237	0.009	2.5592e-116	Lymphoid cells
CD1C	6.88948e-174	0.385707	0.201	0.003	1.01709e-169	Lymphoid cells
RAN	1.61039e-11	0.385533	0.842	0.607	2.37741e-07	Lymphoid cells
ATP1B3	1.07283e-10	0.384032	0.489	0.254	1.58381e-06	Lymphoid cells
CYTB	2.98457e-20	0.382805	0.993	0.851	4.40613e-16	Lymphoid cells
WDR1	5.88113e-16	0.382427	0.698	0.368	8.68231e-12	Lymphoid cells
ENSGALG00000044569	5.37344e-199	0.38196	0.237	0.004	7.93281e-195	Lymphoid cells
DIS3L2	1.5481e-11	0.381888	0.216	0.069	2.28546e-07	Lymphoid cells
BRCA1	2.07813e-17	0.381877	0.338	0.111	3.06794e-13	Lymphoid cells
RPL22	1.84862e-19	0.381862	0.993	0.911	2.72912e-15	Lymphoid cells
IL16	2.24627e-274	0.381604	0.252	0.002	3.31617e-270	Lymphoid cells
CORO7	2.91383e-16	0.381495	0.59	0.28	4.30169e-12	Lymphoid cells
SMARCD2	7.37473e-21	0.380681	0.489	0.176	1.08873e-16	Lymphoid cells
RPS27	8.87948e-16	0.380659	1	0.917	1.31088e-11	Lymphoid cells
BAZ1B	2.29522e-14	0.380304	0.712	0.395	3.38844e-10	Lymphoid cells
ZCCHC7	1.97265e-30	0.379842	0.345	0.077	2.91222e-26	Lymphoid cells
DNAJC1	5.66679e-15	0.379535	0.612	0.307	8.36588e-11	Lymphoid cells
MTF2	8.73111e-22	0.379148	0.676	0.29	1.28897e-17	Lymphoid cells
SNRPD3	2.09676e-12	0.378516	0.827	0.575	3.09545e-08	Lymphoid cells
SNU13	7.12484e-14	0.378335	0.871	0.582	1.05184e-09	Lymphoid cells
PTPN22	4.87229e-140	0.378127	0.151	0.002	7.19296e-136	Lymphoid cells
NCKAP1L	4.00313e-141	0.37807	0.309	0.013	5.90982e-137	Lymphoid cells
CRLF3	6.83195e-18	0.377072	0.46	0.176	1.0086e-13	Lymphoid cells
RPA3	2.53945e-14	0.37696	0.504	0.241	3.74898e-10	Lymphoid cells
ANP32E	6.76802e-13	0.376519	0.676	0.435	9.99163e-09	Lymphoid cells
UBR7	5.49414e-16	0.376396	0.748	0.414	8.11099e-12	Lymphoid cells
ANKRD13A	2.48914e-16	0.376141	0.64	0.32	3.67471e-12	Lymphoid cells
CTCF	3.07585e-18	0.375949	0.712	0.36	4.54088e-14	Lymphoid cells
LRBA	1.10822e-31	0.37562	0.353	0.078	1.63607e-27	Lymphoid cells
DGKZ	1.011e-18	0.375553	0.388	0.131	1.49253e-14	Lymphoid cells
RAB27A	3.07366e-19	0.374606	0.41	0.139	4.53765e-15	Lymphoid cells
HNRNPM	7.58696e-16	0.374587	0.647	0.334	1.12006e-11	Lymphoid cells
ENSGALG00000029381	5.75021e-98	0.372303	0.331	0.024	8.48903e-94	Lymphoid cells
KHDRBS1	3.67442e-13	0.372235	0.597	0.308	5.42455e-09	Lymphoid cells
TMPO	6.60585e-11	0.372091	0.554	0.311	9.75221e-07	Lymphoid cells
NUDT1	1.26428e-12	0.372018	0.496	0.243	1.86645e-08	Lymphoid cells
GSTT1	8.62364e-35	0.371428	0.216	0.029	1.27311e-30	Lymphoid cells
INPP5K	4.61937e-23	0.370789	0.36	0.101	6.81958e-19	Lymphoid cells
ANKRD11	4.14778e-12	0.370776	0.878	0.592	6.12337e-08	Lymphoid cells
RUVBL1	1.66648e-15	0.369492	0.489	0.219	2.46022e-11	Lymphoid cells
CCT5	4.87173e-15	0.368945	0.835	0.524	7.19213e-11	Lymphoid cells
TKT	6.37603e-15	0.368747	0.698	0.372	9.41293e-11	Lymphoid cells
RUBCNL	2.38118e-34	0.36863	0.259	0.041	3.51534e-30	Lymphoid cells
KCNK1	4.79576e-37	0.366636	0.144	0.012	7.07997e-33	Lymphoid cells
SRSF2	5.72654e-13	0.364695	0.791	0.514	8.45409e-09	Lymphoid cells
ENSGALG00000007131	9.49469e-13	0.364368	0.748	0.477	1.4017e-08	Lymphoid cells
PTBP1	3.87475e-12	0.36364	0.878	0.566	5.72029e-08	Lymphoid cells
DIAPH2	1.69244e-19	0.363463	0.54	0.216	2.49855e-15	Lymphoid cells
TM6SF1	7.50172e-75	0.363376	0.201	0.011	1.10748e-70	Lymphoid cells
IP6K2	5.17803e-07	0.363093	0.345	0.185	0.00764432	Lymphoid cells
EIF3D	5.33975e-14	0.362222	0.928	0.759	7.88307e-10	Lymphoid cells
HELLS	3.38473e-20	0.362015	0.424	0.147	4.99687e-16	Lymphoid cells
SPC25	9.33353e-13	0.361964	0.396	0.165	1.37791e-08	Lymphoid cells
RPS17	6.28914e-16	0.361583	0.993	0.964	9.28466e-12	Lymphoid cells
DAZAP1	1.5609e-16	0.361576	0.554	0.253	2.30436e-12	Lymphoid cells
TMED5	6.78854e-14	0.361409	0.755	0.436	1.00219e-09	Lymphoid cells
GABPA	2.74562e-12	0.361215	0.554	0.288	4.05336e-08	Lymphoid cells
HOXA9	3.6475e-24	0.360093	0.209	0.037	5.3848e-20	Lymphoid cells
RPL17	6.05954e-14	0.359782	1	0.956	8.9457e-10	Lymphoid cells
GTF2F2	4.80541e-13	0.359238	0.561	0.287	7.09422e-09	Lymphoid cells
U2AF1	4.60727e-15	0.358744	0.77	0.463	6.80171e-11	Lymphoid cells
BMP2K	2.94152e-21	0.358069	0.374	0.113	4.34257e-17	Lymphoid cells
ENSGALG00000040886	3.23212e-21	0.357533	0.367	0.11	4.77157e-17	Lymphoid cells
PARVG	3.41242e-90	0.356538	0.36	0.031	5.03776e-86	Lymphoid cells
CSNK1G1	6.6906e-06	0.355882	0.295	0.157	0.0987734	Lymphoid cells
ENSGALG00000044984	3.37259e-163	0.355845	0.173	0.002	4.97895e-159	Lymphoid cells
CTBPL	1.25127e-13	0.355664	0.683	0.406	1.84724e-09	Lymphoid cells
SMAP1	1.43146e-12	0.355615	0.612	0.332	2.11326e-08	Lymphoid cells
DNAJC5	5.5813e-14	0.355467	0.525	0.245	8.23968e-10	Lymphoid cells
HINTW	0.00569449	0.354863	0.568	0.487	1	Lymphoid cells
GNAI3	5.5698e-13	0.354669	0.698	0.405	8.2227e-09	Lymphoid cells
NOC2L	4.55289e-20	0.354433	0.381	0.125	6.72143e-16	Lymphoid cells
ENSGALG00000036956	1.06139e-17	0.353783	0.986	0.949	1.56693e-13	Lymphoid cells
RPLP2	1.40181e-20	0.353289	1	0.968	2.06949e-16	Lymphoid cells
BBX	2.71755e-12	0.353026	0.482	0.227	4.01192e-08	Lymphoid cells
SMCHD1	3.83815e-18	0.352661	0.496	0.191	5.66626e-14	Lymphoid cells
TNRC6C	1.68725e-10	0.352364	0.252	0.092	2.49089e-06	Lymphoid cells
RPS6KA1	1.35519e-28	0.351017	0.345	0.08	2.00067e-24	Lymphoid cells
GMIP	3.93321e-216	0.35099	0.295	0.006	5.8066e-212	Lymphoid cells
SMC3	1.6478e-10	0.350667	0.676	0.424	2.43264e-06	Lymphoid cells
ND6	8.67419e-25	0.350374	0.964	0.596	1.28057e-20	Lymphoid cells
ENSGALG00000046938	4.97381e-17	0.35024	0.489	0.191	7.34283e-13	Lymphoid cells
LUC7L2	1.00867e-17	0.350016	0.633	0.294	1.4891e-13	Lymphoid cells
NAA15	3.06328e-23	0.349259	0.489	0.164	4.52232e-19	Lymphoid cells
CENPC	5.33586e-17	0.348922	0.245	0.065	7.87734e-13	Lymphoid cells
SEPTIN2	9.11942e-16	0.348355	0.367	0.134	1.3463e-11	Lymphoid cells
ERAP1	6.40749e-32	0.347892	0.281	0.051	9.45938e-28	Lymphoid cells
SLC4A7	4.5943e-18	0.347796	0.417	0.146	6.78257e-14	Lymphoid cells
HNRNPA2B1	5.66888e-13	0.347681	0.878	0.638	8.36897e-09	Lymphoid cells
RPS2	1.13108e-12	0.347586	1	0.971	1.66981e-08	Lymphoid cells
TRA2B	2.29642e-11	0.347102	0.669	0.403	3.3902e-07	Lymphoid cells
PRRC2C	5.7416e-10	0.346418	0.799	0.539	8.47632e-06	Lymphoid cells
ENSGALG00000049433	6.12902e-69	0.34596	0.158	0.007	9.04828e-65	Lymphoid cells
LPAR5	3.57319e-178	0.345808	0.173	0.001	5.2751e-174	Lymphoid cells
EIF3E	4.52384e-15	0.344684	0.971	0.817	6.67854e-11	Lymphoid cells
IQGAP2	3.25836e-14	0.344442	0.468	0.203	4.81032e-10	Lymphoid cells
HNRNPU	7.16067e-12	0.344089	0.827	0.559	1.05713e-07	Lymphoid cells
GADD45B	2.72008e-14	0.343561	0.338	0.12	4.01566e-10	Lymphoid cells
NUCKS1	8.06685e-12	0.343364	0.935	0.659	1.19091e-07	Lymphoid cells
LPXN	7.07057e-160	0.342714	0.295	0.01	1.04383e-155	Lymphoid cells
VRK2	5.67965e-19	0.341674	0.237	0.056	8.38487e-15	Lymphoid cells
PFKP	1.35502e-13	0.341614	0.547	0.253	2.00042e-09	Lymphoid cells
NOL9	9.75085e-12	0.341171	0.547	0.305	1.43952e-07	Lymphoid cells
P2RY8	4.30818e-78	0.340644	0.216	0.012	6.36017e-74	Lymphoid cells
MVP	4.79475e-19	0.340532	0.453	0.166	7.0785e-15	Lymphoid cells
ENSGALG00000044226	4.72597e-75	0.340493	0.144	0.005	6.97695e-71	Lymphoid cells
PCF11	1.53021e-08	0.33999	0.388	0.197	0.000225906	Lymphoid cells
ADSS	5.70592e-12	0.339607	0.554	0.294	8.42365e-08	Lymphoid cells
FNBP1	4.09513e-17	0.338749	0.403	0.145	6.04564e-13	Lymphoid cells
MRPL51	1.2131e-13	0.338695	0.698	0.398	1.7909e-09	Lymphoid cells
RPL6	1.12591e-13	0.337905	0.993	0.916	1.66218e-09	Lymphoid cells
ENSGALG00000000544	1.96405e-152	0.337626	0.252	0.007	2.89953e-148	Lymphoid cells
PPIA	6.23507e-09	0.337477	1	0.773	9.20483e-05	Lymphoid cells
PTTG1IP	4.85089e-15	0.337477	0.54	0.237	7.16137e-11	Lymphoid cells
GLIPR1L	3.21423e-76	0.336469	0.23	0.014	4.74516e-72	Lymphoid cells
ENSGALG00000001476	2.45746e-12	0.336323	0.626	0.361	3.62794e-08	Lymphoid cells
RPL23	5.89712e-15	0.336003	1	0.969	8.70592e-11	Lymphoid cells
SLC25A3	2.18997e-16	0.33505	0.935	0.746	3.23306e-12	Lymphoid cells
TPX2	2.46403e-05	0.334689	0.331	0.188	0.363765	Lymphoid cells
ENSGALG00000031296	1.73906e-13	0.334293	0.597	0.301	2.56738e-09	Lymphoid cells
AIMP1	3.85219e-11	0.333968	0.662	0.4	5.68699e-07	Lymphoid cells
PIK3AP1	1.87943e-90	0.333031	0.288	0.019	2.77461e-86	Lymphoid cells
WAS	2.21363e-15	0.332183	0.676	0.335	3.26799e-11	Lymphoid cells
SIK1	4.41265e-13	0.332	0.302	0.109	6.51439e-09	Lymphoid cells
MYCBP2	8.4975e-11	0.331826	0.712	0.445	1.25449e-06	Lymphoid cells
SPCS3	6.10137e-15	0.331362	0.928	0.61	9.00745e-11	Lymphoid cells
TMEM154	1.44716e-133	0.331357	0.216	0.006	2.13644e-129	Lymphoid cells
RRP1B	3.67647e-12	0.330931	0.561	0.298	5.42758e-08	Lymphoid cells
IRF4	2.70586e-129	0.330904	0.158	0.003	3.99466e-125	Lymphoid cells
KIAA1109	1.03737e-06	0.330244	0.424	0.246	0.0153148	Lymphoid cells
KPNB1	1.47526e-13	0.330103	0.727	0.426	2.17793e-09	Lymphoid cells
TMX4	4.44258e-17	0.330077	0.468	0.187	6.55858e-13	Lymphoid cells
CNOT9	1.52729e-16	0.329927	0.561	0.25	2.25474e-12	Lymphoid cells
MYC	7.08634e-19	0.329853	0.309	0.089	1.04616e-14	Lymphoid cells
ENSGALG00000001948	1.88622e-16	0.329743	0.511	0.216	2.78463e-12	Lymphoid cells
RFXAP	1.58549e-18	0.329714	0.518	0.206	2.34066e-14	Lymphoid cells
TACC1	4.39036e-62	0.32927	0.324	0.037	6.48148e-58	Lymphoid cells
RPL23A	2.80349e-18	0.329167	1	0.984	4.13879e-14	Lymphoid cells
RABGGTB	8.24616e-13	0.328797	0.518	0.263	1.21738e-08	Lymphoid cells
PACSIN3	4.81312e-06	0.328791	0.23	0.111	0.0710561	Lymphoid cells
PARP1	2.12581e-11	0.328222	0.691	0.413	3.13833e-07	Lymphoid cells
EP300	7.83972e-13	0.327943	0.691	0.389	1.15738e-08	Lymphoid cells
NMRK2	3.31246e-15	0.32794	0.216	0.058	4.89018e-11	Lymphoid cells
ENSGALG00000038528	1.48292e-12	0.327817	0.554	0.291	2.18923e-08	Lymphoid cells
ATAD5	5.90812e-12	0.327722	0.345	0.141	8.72215e-08	Lymphoid cells
CASP3	1.5124e-13	0.327659	0.64	0.352	2.23275e-09	Lymphoid cells
NOP56	1.6292e-11	0.327364	0.683	0.419	2.40519e-07	Lymphoid cells
PPP2R5A	7.08919e-15	0.326973	0.511	0.235	1.04658e-10	Lymphoid cells
ARGLU1	2.83868e-12	0.326203	0.835	0.578	4.19074e-08	Lymphoid cells
ASPM	3.88568e-06	0.325937	0.281	0.14	0.0573643	Lymphoid cells
FUT7	3.62994e-139	0.32512	0.252	0.008	5.35888e-135	Lymphoid cells
ENSGALG00000053765	7.09342e-09	0.325	0.777	0.51	0.00010472	Lymphoid cells
TBL1X	5.77382e-09	0.324907	0.698	0.439	8.5239e-05	Lymphoid cells
SYTL3	1.88397e-83	0.324792	0.158	0.006	2.7813e-79	Lymphoid cells
STK26	1.56577e-12	0.324664	0.612	0.333	2.31155e-08	Lymphoid cells
IFRD1	3.86421e-07	0.324493	0.554	0.352	0.00570473	Lymphoid cells
CCT2	1.9105e-11	0.324313	0.77	0.508	2.82047e-07	Lymphoid cells
EEF2	1.86131e-16	0.324261	0.993	0.933	2.74785e-12	Lymphoid cells
ENSGALG00000019147	3.59488e-107	0.324245	0.187	0.006	5.30712e-103	Lymphoid cells
KCTD4	5.39061e-91	0.32416	0.137	0.003	7.95816e-87	Lymphoid cells
GTF3A	3.32547e-11	0.32408	0.468	0.23	4.90939e-07	Lymphoid cells
ATP6AP1	1.53324e-25	0.323539	0.54	0.181	2.26352e-21	Lymphoid cells
CELF2	1.11829e-16	0.322748	0.482	0.191	1.65094e-12	Lymphoid cells
ATP6V0B	1.05027e-14	0.322728	0.554	0.265	1.55051e-10	Lymphoid cells
ENSGALG00000046927	1.20362e-37	0.322723	0.295	0.047	1.7769e-33	Lymphoid cells
TFAM	9.88587e-09	0.322327	0.446	0.241	0.000145945	Lymphoid cells
FAM60A	3.59242e-20	0.322324	0.381	0.122	5.30349e-16	Lymphoid cells
SMC5	3.20532e-13	0.321928	0.46	0.212	4.73201e-09	Lymphoid cells
ILF3	4.73039e-16	0.321666	0.647	0.311	6.98347e-12	Lymphoid cells
DMA	1.62527e-81	0.321577	0.223	0.012	2.39939e-77	Lymphoid cells
ENSGALG00000007513	9.54373e-14	0.321328	0.518	0.241	1.40894e-09	Lymphoid cells
GINS1	1.41419e-16	0.321302	0.338	0.112	2.08777e-12	Lymphoid cells
GNG2	5.79292e-11	0.321189	0.576	0.305	8.55208e-07	Lymphoid cells
MCM4	2.22129e-15	0.321015	0.338	0.119	3.27928e-11	Lymphoid cells
PAX5	1.94327e-139	0.32072	0.101	0	2.86885e-135	Lymphoid cells
RANGAP1	3.42779e-16	0.320215	0.511	0.224	5.06045e-12	Lymphoid cells
VRK1	1.21585e-17	0.320105	0.424	0.162	1.79496e-13	Lymphoid cells
HK1	4.10501e-12	0.319818	0.59	0.307	6.06023e-08	Lymphoid cells
PYGL	2.5502e-08	0.319403	0.345	0.169	0.000376486	Lymphoid cells
CDK1	3.83121e-09	0.31921	0.396	0.187	5.65601e-05	Lymphoid cells
IFI35	1.89245e-22	0.318827	0.439	0.143	2.79383e-18	Lymphoid cells
TNFAIP8L1	2.79359e-19	0.318794	0.381	0.121	4.12418e-15	Lymphoid cells
PIK3CB	7.23666e-29	0.317983	0.23	0.038	1.06835e-24	Lymphoid cells
CCT6A	2.18858e-11	0.317532	0.755	0.505	3.231e-07	Lymphoid cells
DUT	4.23595e-10	0.317021	0.561	0.31	6.25353e-06	Lymphoid cells
ENSGALG00000049564	3.51961e-53	0.316819	0.281	0.032	5.196e-49	Lymphoid cells
SNRPN	1.07093e-07	0.316685	0.669	0.472	0.00158101	Lymphoid cells
GMPS	3.27542e-18	0.316519	0.367	0.122	4.8355e-14	Lymphoid cells
CRYM	1.17892e-09	0.316055	0.194	0.066	1.74044e-05	Lymphoid cells
POLA1	5.31472e-14	0.315999	0.432	0.181	7.84612e-10	Lymphoid cells
RAD21	6.83652e-09	0.315958	0.554	0.327	0.000100928	Lymphoid cells
B3GNT4	2.17729e-129	0.315949	0.158	0.003	3.21434e-125	Lymphoid cells
GNA13	7.12207e-18	0.315291	0.317	0.096	1.05143e-13	Lymphoid cells
SLC43A2	4.02789e-16	0.314941	0.302	0.095	5.94637e-12	Lymphoid cells
AGO4	8.2949e-18	0.31482	0.403	0.139	1.22458e-13	Lymphoid cells
GTPBP4	1.1836e-12	0.31457	0.655	0.375	1.74735e-08	Lymphoid cells
ENSGALG00000043329	1.13674e-12	0.314316	0.957	0.661	1.67818e-08	Lymphoid cells
RHOF	5.8555e-118	0.314101	0.245	0.01	8.64448e-114	Lymphoid cells
ENSGALG00000001525	2.03956e-15	0.313979	0.432	0.17	3.011e-11	Lymphoid cells
ACOT7	1.7808e-20	0.313571	0.388	0.122	2.629e-16	Lymphoid cells
FEN1	1.0997e-13	0.313505	0.396	0.164	1.62349e-09	Lymphoid cells
NASP	1.0158e-10	0.313217	0.676	0.414	1.49962e-06	Lymphoid cells
ALDOC	1.19461e-12	0.312081	0.813	0.516	1.76361e-08	Lymphoid cells
KLF2	5.95002e-09	0.311856	0.266	0.109	8.78401e-05	Lymphoid cells
CCDC12	3.07247e-12	0.311423	0.504	0.243	4.53589e-08	Lymphoid cells
SSBP1	5.92583e-14	0.310784	0.835	0.485	8.7483e-10	Lymphoid cells
N-RAS	6.07357e-17	0.310783	0.54	0.236	8.96642e-13	Lymphoid cells
ST13P5	2.62767e-10	0.310347	0.712	0.47	3.87923e-06	Lymphoid cells
CCDC88A	1.52686e-09	0.309649	0.554	0.3	2.25411e-05	Lymphoid cells
ENSGALG00000052519	1.07249e-12	0.308424	0.36	0.144	1.58332e-08	Lymphoid cells
CLNS1A	6.07806e-13	0.308395	0.712	0.421	8.97304e-09	Lymphoid cells
ZC3H18	1.44624e-10	0.307998	0.41	0.194	2.13508e-06	Lymphoid cells
NPM3	3.56968e-10	0.307919	0.36	0.162	5.26992e-06	Lymphoid cells
NUDT16L1	2.46712e-09	0.307726	0.835	0.641	3.64222e-05	Lymphoid cells
GLYR1	4.19754e-19	0.307598	0.36	0.115	6.19683e-15	Lymphoid cells
TOP2B	2.73601e-11	0.307524	0.813	0.54	4.03917e-07	Lymphoid cells
RAB39B	4.1552e-10	0.3073	0.374	0.165	6.13432e-06	Lymphoid cells
FAM107B	6.63747e-13	0.306788	0.381	0.156	9.7989e-09	Lymphoid cells
ENSGALG00000027540	1.4625e-15	0.30671	0.489	0.205	2.15908e-11	Lymphoid cells
LAMP3	4.90015e-66	0.306407	0.129	0.005	7.23409e-62	Lymphoid cells
ENSGALG00000050127	3.75166e-11	0.306273	0.604	0.333	5.53858e-07	Lymphoid cells
ENSGALG00000042254	3.18865e-14	0.306191	0.525	0.238	4.70741e-10	Lymphoid cells
CANX	2.36778e-11	0.306169	0.719	0.447	3.49556e-07	Lymphoid cells
MFF	9.07939e-12	0.306032	0.403	0.18	1.34039e-07	Lymphoid cells
DNAJC9	1.5823e-09	0.305642	0.518	0.295	2.33596e-05	Lymphoid cells
BTF3L4	2.43379e-15	0.305481	0.842	0.468	3.59301e-11	Lymphoid cells
GIT2	1.03467e-17	0.305308	0.345	0.112	1.52748e-13	Lymphoid cells
ATP5A1Z	1.75384e-10	0.305037	0.863	0.615	2.5892e-06	Lymphoid cells
ENSGALG00000006873	4.9965e-14	0.304779	0.604	0.299	7.37634e-10	Lymphoid cells
PIK3CD	1.16538e-35	0.304687	0.281	0.046	1.72046e-31	Lymphoid cells
SACS	1.04926e-12	0.30436	0.41	0.173	1.54903e-08	Lymphoid cells
TMEM165	1.81677e-16	0.304187	0.396	0.141	2.6821e-12	Lymphoid cells
HNRNPA1	1.67795e-09	0.304121	0.978	0.72	2.47716e-05	Lymphoid cells
KIF4B	5.37821e-06	0.303853	0.324	0.177	0.0793985	Lymphoid cells
PSMA1	2.01582e-09	0.303096	0.813	0.586	2.97595e-05	Lymphoid cells
RPL26L1	1.40188e-13	0.302683	0.978	0.865	2.0696e-09	Lymphoid cells
ATAD1	3.13002e-19	0.302519	0.417	0.145	4.62086e-15	Lymphoid cells
ENSGALG00000013565	2.62757e-11	0.302367	0.54	0.275	3.87909e-07	Lymphoid cells
PPIG	3.85921e-12	0.302093	0.763	0.488	5.69736e-08	Lymphoid cells
WDR36	4.50469e-14	0.301725	0.417	0.172	6.65028e-10	Lymphoid cells
SRSF3	4.19105e-09	0.301098	0.813	0.578	6.18725e-05	Lymphoid cells
PLSCR1	2.33622e-12	0.300545	0.237	0.075	3.44896e-08	Lymphoid cells
ENSGALG00000050375	1.38709e-140	0.300531	0.245	0.007	2.04777e-136	Lymphoid cells
SNAP29	5.44684e-12	0.300517	0.468	0.22	8.04118e-08	Lymphoid cells
PBRM1	1.53296e-08	0.300282	0.568	0.354	0.000226311	Lymphoid cells
ARHGAP27	1.69637e-35	0.30025	0.259	0.039	2.50434e-31	Lymphoid cells
LRRK2	4.88864e-15	0.299408	0.201	0.051	7.21711e-11	Lymphoid cells
MATR3	2.92251e-08	0.299304	0.734	0.519	0.00043145	Lymphoid cells
INCENP	2.56486e-06	0.299296	0.317	0.17	0.037865	Lymphoid cells
LRPPRC	1.93368e-14	0.298335	0.54	0.248	2.8547e-10	Lymphoid cells
PIK3R1	2.84195e-15	0.298324	0.504	0.211	4.19558e-11	Lymphoid cells
RNASEH2B	4.75403e-09	0.298192	0.511	0.29	7.01838e-05	Lymphoid cells
RBBP4	3.03301e-10	0.29814	0.698	0.428	4.47764e-06	Lymphoid cells
SLC2A14	2.00035e-20	0.298109	0.324	0.089	2.95311e-16	Lymphoid cells
SIVA1	3.86393e-11	0.298089	0.576	0.319	5.70432e-07	Lymphoid cells
C20H20ORF24	7.53917e-12	0.298042	0.597	0.323	1.11301e-07	Lymphoid cells
CTPS1	7.40988e-13	0.29773	0.532	0.265	1.09392e-08	Lymphoid cells
UBL3	2.67983e-09	0.297543	0.489	0.259	3.95624e-05	Lymphoid cells
PARN	6.15107e-12	0.297329	0.381	0.163	9.08083e-08	Lymphoid cells
ITSN2	1.68292e-10	0.297171	0.281	0.112	2.48449e-06	Lymphoid cells
RPLP1	1.19496e-16	0.297148	1	0.995	1.76413e-12	Lymphoid cells
ENSGALG00000045581	1.96594e-29	0.29699	0.288	0.058	2.90231e-25	Lymphoid cells
CBLB	4.80211e-25	0.296986	0.245	0.049	7.08936e-21	Lymphoid cells
SAMSN1	1.14781e-99	0.296921	0.201	0.008	1.69451e-95	Lymphoid cells
TP53INP1	1.80443e-09	0.296736	0.259	0.102	2.66388e-05	Lymphoid cells
PDE4D	2.98912e-23	0.296038	0.216	0.041	4.41283e-19	Lymphoid cells
ENSGALG00000040546	2.73147e-18	0.295751	0.273	0.073	4.03247e-14	Lymphoid cells
CNOT1	6.04299e-10	0.295705	0.403	0.199	8.92127e-06	Lymphoid cells
MEF2D	3.91113e-13	0.295489	0.374	0.147	5.77399e-09	Lymphoid cells
TBXAS1	2.64463e-58	0.294887	0.252	0.023	3.90426e-54	Lymphoid cells
NEIL1	4.27693e-19	0.294515	0.23	0.054	6.31404e-15	Lymphoid cells
POMK	0.00021742	0.294178	0.201	0.106	1	Lymphoid cells
STIM2	2.9297e-17	0.293899	0.288	0.084	4.32511e-13	Lymphoid cells
ENSGALG00000051349	3.99287e-72	0.293777	0.209	0.012	5.89467e-68	Lymphoid cells
ENSGALG00000048450	1.899e-74	0.29368	0.187	0.009	2.8035e-70	Lymphoid cells
TSPAN8	3.28814e-81	0.293554	0.129	0.003	4.85429e-77	Lymphoid cells
ATAD2B	6.60043e-11	0.292468	0.295	0.114	9.74422e-07	Lymphoid cells
ABHD13	9.51803e-13	0.292258	0.388	0.161	1.40515e-08	Lymphoid cells
HSPA4	1.22482e-07	0.292243	0.547	0.331	0.0018082	Lymphoid cells
ANKRD17	9.28805e-13	0.292134	0.496	0.23	1.37119e-08	Lymphoid cells
EXOSC1	6.36868e-13	0.291812	0.511	0.254	9.40208e-09	Lymphoid cells
CMIP	8.05426e-15	0.291373	0.453	0.186	1.18905e-10	Lymphoid cells
THRAP3	2.58972e-10	0.291271	0.799	0.539	3.82321e-06	Lymphoid cells
WDR3	2.46814e-10	0.291249	0.489	0.261	3.64372e-06	Lymphoid cells
VPS33B	3.24426e-12	0.290922	0.655	0.372	4.78951e-08	Lymphoid cells
RPL35	4.43918e-10	0.290461	0.993	0.932	6.55357e-06	Lymphoid cells
CENPX	1.76777e-10	0.290317	0.482	0.248	2.60977e-06	Lymphoid cells
CARHSP1	1.72873e-15	0.290099	0.662	0.307	2.55212e-11	Lymphoid cells
ENSGALG00000011745	1.21418e-11	0.289881	0.475	0.229	1.79249e-07	Lymphoid cells
ENSGALG00000006818	8.39682e-09	0.289698	0.612	0.365	0.000123962	Lymphoid cells
ENSGALG00000053875	1.87267e-15	0.289474	0.338	0.118	2.76462e-11	Lymphoid cells
LY96	2.67467e-79	0.289228	0.223	0.013	3.94862e-75	Lymphoid cells
IPO5	3.76229e-14	0.288959	0.662	0.337	5.55426e-10	Lymphoid cells
NOLC1	1.23814e-13	0.288581	0.46	0.2	1.82787e-09	Lymphoid cells
BRIX1	3.75017e-13	0.288425	0.489	0.226	5.53637e-09	Lymphoid cells
NUDT14	7.97989e-16	0.288247	0.381	0.139	1.17807e-11	Lymphoid cells
ENSGALG00000010612	1.4821e-07	0.287457	0.295	0.14	0.00218802	Lymphoid cells
CIAO1	1.26667e-10	0.287108	0.482	0.246	1.86999e-06	Lymphoid cells
UPF1	1.23122e-14	0.286804	0.532	0.242	1.81766e-10	Lymphoid cells
LBH	4.48561e-05	0.286373	0.367	0.211	0.662211	Lymphoid cells
POU2AF1	7.77432e-91	0.286296	0.108	0.002	1.14772e-86	Lymphoid cells
SOCS1L	4.83182e-11	0.286022	0.187	0.058	7.13321e-07	Lymphoid cells
SAP30	3.06698e-11	0.285932	0.46	0.218	4.52778e-07	Lymphoid cells
MAP3K5	1.31405e-05	0.285815	0.173	0.075	0.193993	Lymphoid cells
RBBP6	4.6225e-09	0.285805	0.683	0.434	6.8242e-05	Lymphoid cells
WDFY2	1.87789e-38	0.285745	0.331	0.058	2.77233e-34	Lymphoid cells
HN1L	5.58402e-09	0.285658	0.604	0.375	8.24369e-05	Lymphoid cells
SLC25A22	1.50017e-24	0.28559	0.353	0.09	2.21471e-20	Lymphoid cells
ENSGALG00000026070	2.75755e-17	0.285297	0.23	0.057	4.07098e-13	Lymphoid cells
SPG21	9.60456e-12	0.285025	0.475	0.228	1.41792e-07	Lymphoid cells
ITPR2	2.34772e-16	0.284782	0.345	0.116	3.46595e-12	Lymphoid cells
ZNRF2	6.50733e-51	0.284666	0.23	0.023	9.60677e-47	Lymphoid cells
SELENOT	4.45681e-10	0.284508	0.482	0.25	6.57959e-06	Lymphoid cells
ENSGALG00000002581	9.62725e-19	0.284084	0.403	0.135	1.42127e-14	Lymphoid cells
ORAI1	1.15568e-19	0.283878	0.338	0.101	1.70614e-15	Lymphoid cells
EIF2A	1.2147e-15	0.283766	0.482	0.197	1.79326e-11	Lymphoid cells
DHX36	2.18872e-09	0.283765	0.583	0.342	3.23121e-05	Lymphoid cells
NHP2	6.89947e-10	0.28324	0.597	0.352	1.01857e-05	Lymphoid cells
EVL	2.87111e-06	0.282434	0.36	0.191	0.0423863	Lymphoid cells
PRPF40A	7.7572e-11	0.282341	0.691	0.444	1.1452e-06	Lymphoid cells
EIF3G	1.40979e-11	0.281896	0.928	0.767	2.08127e-07	Lymphoid cells
TSPAN2	3.89831e-25	0.281781	0.18	0.027	5.75507e-21	Lymphoid cells
WDR53	3.88191e-14	0.281706	0.353	0.135	5.73086e-10	Lymphoid cells
RNASET2	9.9872e-16	0.280941	0.295	0.092	1.47441e-11	Lymphoid cells
MYBBP1A	4.97546e-17	0.280578	0.388	0.138	7.34527e-13	Lymphoid cells
PPP1CC	1.64553e-08	0.280561	0.561	0.322	0.00024293	Lymphoid cells
ENSGALG00000046650	8.87229e-183	0.280462	0.137	0	1.30982e-178	Lymphoid cells
DNAJA1	3.7968e-05	0.280326	0.655	0.447	0.560521	Lymphoid cells
AATF	4.66005e-20	0.28026	0.324	0.092	6.87964e-16	Lymphoid cells
TFDP2	2.13754e-07	0.280244	0.576	0.355	0.00315565	Lymphoid cells
MSH6	3.58359e-14	0.279742	0.432	0.174	5.29046e-10	Lymphoid cells
TAF2	1.17561e-10	0.279104	0.331	0.14	1.73556e-06	Lymphoid cells
VPS29	2.27306e-11	0.278483	0.676	0.404	3.35571e-07	Lymphoid cells
SNX10	2.92433e-31	0.278231	0.187	0.024	4.3172e-27	Lymphoid cells
CHM	6.87589e-11	0.278112	0.381	0.173	1.01509e-06	Lymphoid cells
EIF2B4	5.03961e-10	0.277897	0.439	0.222	7.43998e-06	Lymphoid cells
RBM10	2.61857e-08	0.277793	0.791	0.506	0.00038658	Lymphoid cells
RSBN1L	5.53962e-09	0.277787	0.468	0.25	8.17813e-05	Lymphoid cells
TRAF5	1.56616e-157	0.277608	0.216	0.004	2.31212e-153	Lymphoid cells
EIF4G1	2.5452e-11	0.277596	0.417	0.186	3.75748e-07	Lymphoid cells
SS18	6.92701e-11	0.27753	0.604	0.332	1.02264e-06	Lymphoid cells
PCNT	1.63883e-09	0.277519	0.547	0.31	2.4194e-05	Lymphoid cells
CD8A	1.14081e-202	0.277449	0.144	0	1.68418e-198	Lymphoid cells
ENSGALG00000012072	3.17689e-32	0.27729	0.273	0.047	4.69004e-28	Lymphoid cells
CTSC	6.17297e-10	0.27713	0.489	0.25	9.11315e-06	Lymphoid cells
ENSGALG00000011889	1.8219e-111	0.277117	0.151	0.003	2.68967e-107	Lymphoid cells
MAN1A1	1.03172e-19	0.277067	0.288	0.077	1.52313e-15	Lymphoid cells
PPID	5.04543e-09	0.276819	0.532	0.308	7.44857e-05	Lymphoid cells
RERE	6.79319e-13	0.276769	0.302	0.108	1.00288e-08	Lymphoid cells
DHX37	3.4028e-11	0.276632	0.468	0.223	5.02355e-07	Lymphoid cells
GPR65	2.86107e-134	0.276468	0.165	0.003	4.2238e-130	Lymphoid cells
HOPX	7.36362e-62	0.276073	0.158	0.008	1.08709e-57	Lymphoid cells
TOMM22	9.38702e-11	0.276021	0.777	0.503	1.38581e-06	Lymphoid cells
FAM120A	4.13011e-10	0.275941	0.446	0.221	6.09728e-06	Lymphoid cells
HTD2	1.06679e-13	0.275448	0.525	0.249	1.5749e-09	Lymphoid cells
UBE2G2	6.27881e-10	0.275245	0.64	0.402	9.26941e-06	Lymphoid cells
TMED2	4.79518e-11	0.274934	0.813	0.512	7.07913e-07	Lymphoid cells
CSE1L	4.15849e-09	0.274683	0.504	0.279	6.13918e-05	Lymphoid cells
PSME3	1.35514e-08	0.273939	0.453	0.256	0.00020006	Lymphoid cells
SRGAP3	1.59735e-10	0.273916	0.288	0.115	2.35817e-06	Lymphoid cells
HNRNPAB	7.57469e-10	0.273883	0.906	0.796	1.11825e-05	Lymphoid cells
KLHL4	8.74457e-16	0.273468	0.223	0.056	1.29096e-11	Lymphoid cells
LAT2	2.36729e-121	0.27313	0.201	0.006	3.49484e-117	Lymphoid cells
JARID2	3.87225e-06	0.273076	0.468	0.289	0.0571661	Lymphoid cells
SRSF10	3.05104e-07	0.273034	0.54	0.35	0.00450424	Lymphoid cells
SUB1	4.57694e-09	0.272663	0.777	0.505	6.75693e-05	Lymphoid cells
GLCCI1	1.48119e-15	0.272527	0.338	0.113	2.18668e-11	Lymphoid cells
ENSGALG00000047410	5.40604e-10	0.272384	0.532	0.29	7.98094e-06	Lymphoid cells
DARS	3.41694e-07	0.272211	0.504	0.304	0.00504443	Lymphoid cells
MAP3K1	6.69004e-14	0.271764	0.331	0.117	9.8765e-10	Lymphoid cells
ENSGALG00000031069	1.44455e-09	0.271352	0.518	0.281	2.13259e-05	Lymphoid cells
ENSGALG00000054991	2.08345e-19	0.271149	0.245	0.059	3.0758e-15	Lymphoid cells
LAMTOR3	1.09977e-09	0.270797	0.439	0.219	1.62359e-05	Lymphoid cells
OAZ1	1.0097e-07	0.269913	0.813	0.573	0.00149062	Lymphoid cells
ENSGALG00000001972	8.5564e-11	0.269842	0.547	0.28	1.26318e-06	Lymphoid cells
ENSGALG00000024490	1.78556e-200	0.2693	0.216	0.003	2.63603e-196	Lymphoid cells
TNFRSF25	1.18506e-189	0.268378	0.158	0.001	1.7495e-185	Lymphoid cells
PPM1G	4.50876e-11	0.26837	0.439	0.204	6.65628e-07	Lymphoid cells
EZH2	5.66914e-12	0.267633	0.453	0.209	8.36935e-08	Lymphoid cells
CD5	2.23748e-124	0.267175	0.151	0.002	3.30318e-120	Lymphoid cells
NOL7	3.59731e-11	0.267076	0.612	0.349	5.31071e-07	Lymphoid cells
COMMD3	7.73909e-10	0.267042	0.554	0.3	1.14252e-05	Lymphoid cells
RNF220	4.6814e-12	0.266282	0.496	0.241	6.91115e-08	Lymphoid cells
EIF3B	2.36721e-09	0.265938	0.719	0.49	3.49471e-05	Lymphoid cells
ZNF704	3.91948e-08	0.265634	0.417	0.224	0.000578633	Lymphoid cells
PTRH2	4.75464e-08	0.265357	0.633	0.395	0.000701928	Lymphoid cells
PI4K2B	1.69364e-22	0.265044	0.345	0.094	2.50032e-18	Lymphoid cells
2008-03-01	2.13744e-12	0.265005	0.245	0.08	3.1555e-08	Lymphoid cells
CNOT6	6.46934e-09	0.26461	0.353	0.167	9.55068e-05	Lymphoid cells
COX17	5.87806e-11	0.264139	0.712	0.428	8.67778e-07	Lymphoid cells
SUMO3	2.2946e-09	0.264092	0.885	0.733	3.38751e-05	Lymphoid cells
XRCC6	2.36165e-25	0.263898	0.309	0.072	3.4865e-21	Lymphoid cells
OXCT1	3.01302e-07	0.263597	0.417	0.227	0.00444813	Lymphoid cells
MRPL44	1.70601e-10	0.263537	0.633	0.373	2.51858e-06	Lymphoid cells
PPIF	1.74969e-16	0.263311	0.295	0.089	2.58307e-12	Lymphoid cells
DCAF13	5.11133e-14	0.263187	0.46	0.195	7.54586e-10	Lymphoid cells
ENSGALG00000051467	7.50877e-98	0.262752	0.173	0.005	1.10852e-93	Lymphoid cells
FYN	1.4938e-08	0.262392	0.381	0.186	0.000220529	Lymphoid cells
COMMD1	3.73799e-07	0.262294	0.64	0.438	0.0055184	Lymphoid cells
SAP18	9.14927e-10	0.262197	0.928	0.821	1.35071e-05	Lymphoid cells
ENSGALG00000039755	1.86961e-08	0.262048	0.655	0.416	0.000276011	Lymphoid cells
LYAR	1.25661e-07	0.261942	0.475	0.27	0.00185513	Lymphoid cells
ENSGALG00000010030	1.77334e-15	0.261767	0.259	0.075	2.61798e-11	Lymphoid cells
ENSGALG00000054915	3.90653e-05	0.261437	0.288	0.162	0.57672	Lymphoid cells
TPM3	3.28387e-10	0.260759	0.899	0.581	4.84797e-06	Lymphoid cells
MRPL1	1.71743e-12	0.260577	0.576	0.285	2.53545e-08	Lymphoid cells
RASGRP1	6.56028e-24	0.260559	0.158	0.023	9.68494e-20	Lymphoid cells
ACTR6	3.31724e-10	0.260247	0.532	0.289	4.89724e-06	Lymphoid cells
RPL22L1	1.1435e-07	0.259605	0.906	0.681	0.00168815	Lymphoid cells
GLS2	3.00008e-17	0.259569	0.331	0.105	4.42902e-13	Lymphoid cells
SUMO2	5.31362e-07	0.25946	0.856	0.701	0.0078445	Lymphoid cells
RBMXL1	7.29402e-09	0.259053	0.777	0.503	0.000107682	Lymphoid cells
CHCHD10	8.40855e-11	0.25869	0.576	0.318	1.24135e-06	Lymphoid cells
BIRC6	2.04137e-08	0.258641	0.475	0.26	0.000301368	Lymphoid cells
PTPRE	3.51281e-18	0.258578	0.216	0.05	5.18596e-14	Lymphoid cells
H2AZ2	6.24039e-07	0.258029	0.942	0.74	0.00921269	Lymphoid cells
ACOX1	1.52278e-06	0.25797	0.245	0.115	0.0224807	Lymphoid cells
ACP1	1.28187e-08	0.25797	0.583	0.356	0.000189243	Lymphoid cells
PHF20	4.88748e-09	0.257776	0.496	0.261	7.21538e-05	Lymphoid cells
EIF4A2	9.28763e-08	0.257537	0.964	0.799	0.00137113	Lymphoid cells
ADAM10	5.41953e-07	0.257435	0.626	0.427	0.00800085	Lymphoid cells
MCM3	3.77502e-14	0.257414	0.302	0.101	5.57306e-10	Lymphoid cells
SF3B1	1.09072e-08	0.257155	0.64	0.382	0.000161023	Lymphoid cells
IQGAP1	1.56439e-11	0.256988	0.576	0.294	2.30951e-07	Lymphoid cells
CCDC50	2.61158e-07	0.256514	0.338	0.168	0.00385548	Lymphoid cells
HNRNPH3	2.45112e-08	0.256427	0.856	0.622	0.000361859	Lymphoid cells
ATP2A3	1.98348e-55	0.255553	0.209	0.017	2.92821e-51	Lymphoid cells
ENSGALG00000003572	2.36467e-11	0.25522	0.237	0.081	3.49096e-07	Lymphoid cells
BCLAF1	5.87227e-10	0.25488	0.655	0.376	8.66923e-06	Lymphoid cells
ITPR1	4.76694e-06	0.254853	0.266	0.133	0.0703743	Lymphoid cells
SRSF1	6.06376e-07	0.254683	0.863	0.687	0.00895193	Lymphoid cells
ND3	7.54939e-18	0.254401	0.978	0.79	1.11452e-13	Lymphoid cells
HABP4	7.65088e-09	0.254145	0.223	0.085	0.00011295	Lymphoid cells
RPS26	2.30076e-09	0.254024	0.993	0.958	3.39662e-05	Lymphoid cells
NUP153	5.97095e-11	0.253978	0.396	0.177	8.81492e-07	Lymphoid cells
GDI1	7.49905e-09	0.253546	0.791	0.496	0.000110709	Lymphoid cells
PMVK	6.55827e-16	0.253248	0.46	0.179	9.68197e-12	Lymphoid cells
SLBP	1.50717e-12	0.252689	0.245	0.078	2.22504e-08	Lymphoid cells
SNRPC	3.91912e-10	0.25262	0.518	0.272	5.78579e-06	Lymphoid cells
DNASE2B	4.14975e-40	0.252489	0.165	0.015	6.12628e-36	Lymphoid cells
DGLUCY	5.38833e-20	0.252456	0.194	0.038	7.95479e-16	Lymphoid cells
ENSGALG00000054244	6.10796e-10	0.252052	0.547	0.302	9.01718e-06	Lymphoid cells
DDX24	1.02239e-12	0.251942	0.439	0.186	1.50935e-08	Lymphoid cells
CYBC1	5.1015e-14	0.251682	0.259	0.081	7.53135e-10	Lymphoid cells
RAC1	9.32852e-07	0.251307	0.475	0.292	0.0137717	Lymphoid cells
ENSGALG00000047838	1.24005e-58	0.251216	0.194	0.014	1.83069e-54	Lymphoid cells
CCDC6	5.76278e-13	0.250683	0.496	0.223	8.50759e-09	Lymphoid cells
UTP18	1.73734e-08	0.250667	0.324	0.153	0.000256484	Lymphoid cells
INPP5D	1.65342e-73	0.250616	0.194	0.01	2.44095e-69	Lymphoid cells
SYNCRIP	3.5602e-09	0.250587	0.633	0.385	5.25592e-05	Lymphoid cells
SRRM1	2.69185e-09	0.250462	0.669	0.417	3.97397e-05	Lymphoid cells

## Sheet: Proliferation
gene	p_val	avg_log2FC	pct.1	pct.2	p_val_adj	cluster
SMC2	0	2.14454	0.986	0.179	0	Proliferation mes
TOP2A	0	2.02421	0.971	0.152	0	Proliferation mes
HMGB2	4.34416e-278	1.90995	0.976	0.302	6.41328e-274	Proliferation mes
CENPF	0	1.88414	0.773	0.1	0	Proliferation mes
ASPM	0	1.77294	0.797	0.1	0	Proliferation mes
CENPE	0	1.66525	0.818	0.094	0	Proliferation mes
CKAP2	0	1.62822	0.871	0.12	0	Proliferation mes
UBE2C	0	1.59828	0.821	0.121	0	Proliferation mes
ENSGALG00000025996	0	1.52807	0.852	0.126	0	Proliferation mes
TPX2	0	1.50632	0.859	0.148	0	Proliferation mes
KIF4B	0	1.48677	0.873	0.135	0	Proliferation mes
KPNA2	9.24272e-262	1.48069	0.694	0.107	1.3645e-257	Proliferation mes
HIST1H103	1.51421e-102	1.44686	0.567	0.174	2.23543e-98	Proliferation mes
LMNA	9.70363e-215	1.4334	0.967	0.383	1.43255e-210	Proliferation mes
TUBA1B	3.48385e-211	1.41611	1	0.675	5.14321e-207	Proliferation mes
CDK1	7.89163e-302	1.36855	0.842	0.15	1.16504e-297	Proliferation mes
HMGN4	3.0353e-203	1.31533	1	0.608	4.48101e-199	Proliferation mes
ENSGALG00000011747	1.87067e-141	1.30098	0.557	0.126	2.76168e-137	Proliferation mes
TUBA3E	2.19448e-204	1.28779	0.871	0.268	3.23971e-200	Proliferation mes
BUB1B	2.96308e-278	1.27806	0.62	0.077	4.3744e-274	Proliferation mes
HMGB1	4.73579e-196	1.20033	1	0.678	6.99145e-192	Proliferation mes
UHRF1	2.75525e-232	1.19838	0.883	0.224	4.06758e-228	Proliferation mes
H2AFZ	3.6741e-194	1.16597	0.995	0.542	5.42407e-190	Proliferation mes
CDC20	2.60591e-213	1.15189	0.579	0.087	3.8471e-209	Proliferation mes
KIF15	0	1.12957	0.801	0.108	0	Proliferation mes
CCNB1	2.31003e-198	1.11369	0.744	0.17	3.41029e-194	Proliferation mes
NUCKS1	8.28992e-152	1.10677	0.998	0.643	1.22384e-147	Proliferation mes
KIF11	1.18258e-299	1.1033	0.694	0.09	1.74584e-295	Proliferation mes
PCNA	7.82438e-125	1.09975	0.888	0.411	1.15511e-120	Proliferation mes
INCENP	3.16143e-273	1.08917	0.775	0.134	4.66722e-269	Proliferation mes
PBK	0	1.08556	0.768	0.104	0	Proliferation mes
KIF20A	0	1.07433	0.658	0.065	0	Proliferation mes
STMN1	1.08704e-149	1.0628	0.995	0.629	1.6048e-145	Proliferation mes
BIRC5	6.35483e-227	1.06269	0.837	0.2	9.38164e-223	Proliferation mes
RRM2	5.61937e-210	1.05742	0.675	0.124	8.29588e-206	Proliferation mes
HMGB3	2.50755e-174	1.05187	0.988	0.569	3.70189e-170	Proliferation mes
NDC80	0	1.04856	0.746	0.077	0	Proliferation mes
SMC4	2.39928e-253	1.0462	0.751	0.138	3.54205e-249	Proliferation mes
DGUOK	3.444e-215	1.04498	0.744	0.157	5.08437e-211	Proliferation mes
KNSTRN	2.28093e-241	1.03651	0.715	0.131	3.36733e-237	Proliferation mes
NUSAP1	3.45156e-287	1.03375	0.656	0.081	5.09554e-283	Proliferation mes
SPC25	3.2287e-274	1.02863	0.77	0.131	4.76653e-270	Proliferation mes
TUBB4B	5.58092e-137	1.00394	0.926	0.431	8.23911e-133	Proliferation mes
ANLN	0	1.00073	0.687	0.062	0	Proliferation mes
LBR	6.8132e-149	0.993471	0.94	0.435	1.00583e-144	Proliferation mes
ENSGALG00000053871	2.18206e-195	0.983347	0.892	0.265	3.22138e-191	Proliferation mes
CFD	5.41769e-55	0.963365	0.687	0.347	7.99813e-51	Proliferation mes
TMPO	8.76464e-205	0.960182	0.904	0.277	1.29392e-200	Proliferation mes
PLK1	6.49991e-254	0.951316	0.579	0.072	9.59581e-250	Proliferation mes
RAD21	4.99387e-161	0.94512	0.849	0.298	7.37244e-157	Proliferation mes
NUF2	1.09604e-268	0.944561	0.749	0.124	1.61809e-264	Proliferation mes
MAD2L1	7.38299e-251	0.944428	0.799	0.163	1.08995e-246	Proliferation mes
ENSGALG00000007131	6.56293e-155	0.927258	0.962	0.452	9.68886e-151	Proliferation mes
CDCA3	2.91986e-307	0.926079	0.715	0.094	4.31059e-303	Proliferation mes
PTN	1.81626e-92	0.921905	0.754	0.281	2.68134e-88	Proliferation mes
CALM2	7.40696e-128	0.898215	0.99	0.627	1.09349e-123	Proliferation mes
NASP	1.87017e-144	0.885722	0.928	0.386	2.76093e-140	Proliferation mes
G2E3	1.92999e-211	0.88554	0.615	0.102	2.84925e-207	Proliferation mes
TACC3	3.9259e-142	0.884624	0.725	0.226	5.7958e-138	Proliferation mes
SHISA2	4.47517e-111	0.873148	0.632	0.184	6.6067e-107	Proliferation mes
H2AZ2	5.47756e-128	0.871168	0.998	0.728	8.08652e-124	Proliferation mes
RACGAP1	0	0.864855	0.608	0.062	0	Proliferation mes
ENSGALG00000053765	1.06899e-138	0.863751	0.969	0.486	1.57814e-134	Proliferation mes
HN1	1.04976e-112	0.851623	0.883	0.404	1.54976e-108	Proliferation mes
PTTG2	1.58367e-117	0.849126	0.569	0.15	2.33797e-113	Proliferation mes
DEK	2.13198e-151	0.847471	0.916	0.391	3.14744e-147	Proliferation mes
KIF23	2.97749e-294	0.846193	0.584	0.061	4.39566e-290	Proliferation mes
ENSGALG00000043329	4.66396e-107	0.831509	0.998	0.645	6.8854e-103	Proliferation mes
ENSGALG00000048771	1.1288e-266	0.823255	0.632	0.082	1.66644e-262	Proliferation mes
GPC1	6.5165e-116	0.819717	0.78	0.265	9.62032e-112	Proliferation mes
CENPW	4.25133e-267	0.812073	0.672	0.097	6.27624e-263	Proliferation mes
CENPS	2.19685e-178	0.805213	0.775	0.205	3.2432e-174	Proliferation mes
LUM	2.53425e-113	0.801492	0.88	0.325	3.74131e-109	Proliferation mes
DUT	8.47765e-132	0.798655	0.809	0.283	1.25156e-127	Proliferation mes
DLGAP5	2.2911e-255	0.794886	0.584	0.072	3.38234e-251	Proliferation mes
DIAPH3	4.26036e-306	0.791863	0.644	0.072	6.28957e-302	Proliferation mes
CKS1B	1.67424e-154	0.790537	0.734	0.195	2.47169e-150	Proliferation mes
MDK	2.1164e-108	0.784878	0.983	0.475	3.12443e-104	Proliferation mes
TUBB2B	4.0348e-126	0.782001	0.885	0.356	5.95657e-122	Proliferation mes
DYL1	4.57375e-111	0.776501	0.981	0.625	6.75223e-107	Proliferation mes
ENSGALG00000038416	1.62113e-295	0.774753	0.488	0.038	2.39327e-291	Proliferation mes
SFPQ	6.41685e-109	0.773745	0.919	0.457	9.47319e-105	Proliferation mes
EZH2	2.79121e-156	0.77152	0.701	0.182	4.12066e-152	Proliferation mes
CKAP5	9.74135e-138	0.767167	0.699	0.204	1.43812e-133	Proliferation mes
NNF1	4.67785e-125	0.765435	0.921	0.423	6.90591e-121	Proliferation mes
TLX1	5.90694e-90	0.754223	0.354	0.067	8.72042e-86	Proliferation mes
TCF21	1.50334e-88	0.754186	0.811	0.325	2.21937e-84	Proliferation mes
RBM3	6.23246e-104	0.744793	0.995	0.662	9.20097e-100	Proliferation mes
ENSGALG00000012836	3.99132e-191	0.740649	0.462	0.059	5.89239e-187	Proliferation mes
BUB1	1.8685e-281	0.739633	0.543	0.054	2.75847e-277	Proliferation mes
VCAN	2.90222e-118	0.738059	0.742	0.223	4.28455e-114	Proliferation mes
BRCA1	5.74139e-233	0.736703	0.598	0.084	8.47602e-229	Proliferation mes
CRABP-I	1.91976e-28	0.72684	0.182	0.051	2.83415e-24	Proliferation mes
ALYREF	3.48333e-116	0.723853	0.947	0.501	5.14244e-112	Proliferation mes
RBBP4	2.83215e-109	0.722707	0.89	0.404	4.1811e-105	Proliferation mes
RANBP1	4.40854e-124	0.719756	0.88	0.373	6.50833e-120	Proliferation mes
TUBA1A	1.02976e-95	0.71079	0.995	0.553	1.52023e-91	Proliferation mes
DNAJC9	4.50469e-117	0.704609	0.761	0.27	6.65028e-113	Proliferation mes
PNRC2	6.40043e-121	0.702242	0.799	0.292	9.44895e-117	Proliferation mes
SEPTIN11	9.86581e-94	0.702159	0.88	0.384	1.45649e-89	Proliferation mes
DCN	8.31247e-85	0.700564	0.945	0.419	1.22717e-80	Proliferation mes
RAN	3.10807e-111	0.699718	0.976	0.588	4.58845e-107	Proliferation mes
SRSF3	4.71348e-100	0.697213	0.957	0.559	6.95851e-96	Proliferation mes
TK1	1.69482e-212	0.688192	0.574	0.085	2.50207e-208	Proliferation mes
KAZALD1	4.99931e-103	0.685142	0.617	0.18	7.38048e-99	Proliferation mes
2007-09-01	1.82655e-87	0.68504	0.983	0.6	2.69653e-83	Proliferation mes
RRM1	1.66629e-165	0.683425	0.684	0.16	2.45994e-161	Proliferation mes
ERH	1.82839e-97	0.679107	0.974	0.643	2.69925e-93	Proliferation mes
GJA1	1.13695e-64	0.67456	0.593	0.224	1.67848e-60	Proliferation mes
TPM1	1.76961e-80	0.674482	0.945	0.487	2.61247e-76	Proliferation mes
FUBP1	2.55542e-108	0.671645	0.914	0.428	3.77257e-104	Proliferation mes
GNAI3	1.14552e-87	0.66901	0.811	0.385	1.69113e-83	Proliferation mes
CENPP	4.55792e-217	0.668947	0.596	0.092	6.72886e-213	Proliferation mes
SNRPN	7.50627e-110	0.668419	0.931	0.446	1.10815e-105	Proliferation mes
HP1BP3	2.31614e-105	0.665174	0.885	0.402	3.41932e-101	Proliferation mes
HNRNPA3	1.31013e-91	0.661959	0.983	0.655	1.93414e-87	Proliferation mes
CCT5	2.24569e-98	0.65993	0.959	0.503	3.31531e-94	Proliferation mes
NAP1L1	7.25757e-97	0.65499	0.983	0.626	1.07143e-92	Proliferation mes
CENPK	1.20319e-186	0.653275	0.617	0.114	1.77627e-182	Proliferation mes
FANCL	1.25008e-165	0.652739	0.675	0.155	1.84549e-161	Proliferation mes
MCM6	2.90371e-114	0.64902	0.703	0.217	4.28674e-110	Proliferation mes
SEMA5A	1.02237e-83	0.644402	0.739	0.277	1.50932e-79	Proliferation mes
ENSGALG00000039964	1.27147e-135	0.644342	0.589	0.14	1.87707e-131	Proliferation mes
NCAPH	3.34655e-279	0.642404	0.56	0.058	4.94052e-275	Proliferation mes
BASP1	1.08387e-84	0.640514	0.967	0.491	1.60012e-80	Proliferation mes
PEBP1	5.32909e-88	0.636248	0.967	0.58	7.86733e-84	Proliferation mes
XPO1	6.96584e-97	0.635581	0.909	0.46	1.02837e-92	Proliferation mes
HNRNPH3	1.87896e-94	0.635295	0.976	0.604	2.77391e-90	Proliferation mes
MIS18BP1	2.02501e-176	0.633172	0.538	0.09	2.98953e-172	Proliferation mes
HMMR	7.3128e-219	0.630356	0.457	0.048	1.07959e-214	Proliferation mes
ENSGALG00000034218	4.66207e-97	0.629781	0.892	0.428	6.88261e-93	Proliferation mes
TTK	1.28288e-218	0.629773	0.512	0.064	1.89392e-214	Proliferation mes
SET	1.31734e-87	0.628259	0.983	0.674	1.94479e-83	Proliferation mes
SNRPE	5.32412e-97	0.626677	0.974	0.592	7.85999e-93	Proliferation mes
CNTRL	6.30891e-102	0.625762	0.584	0.167	9.31384e-98	Proliferation mes
KPNB1	3.82378e-102	0.625211	0.9	0.402	5.64505e-98	Proliferation mes
SNRPD1	1.25443e-90	0.621527	0.981	0.568	1.85192e-86	Proliferation mes
TERF1	6.1858e-223	0.621309	0.522	0.065	9.13209e-219	Proliferation mes
COL1A1	4.80078e-81	0.619662	0.99	0.493	7.08739e-77	Proliferation mes
LMNB1	2.45516e-140	0.618986	0.61	0.142	3.62455e-136	Proliferation mes
IGF2BP3	3.57536e-81	0.613378	0.866	0.422	5.2783e-77	Proliferation mes
SKA2	3.80138e-93	0.611218	0.756	0.309	5.61198e-89	Proliferation mes
NUTF2	1.25108e-95	0.61094	0.926	0.487	1.84697e-91	Proliferation mes
UBE2T	5.54088e-187	0.608066	0.615	0.112	8.18e-183	Proliferation mes
KIF18A	6.6028e-191	0.607858	0.438	0.052	9.74772e-187	Proliferation mes
SNRPGP15	7.8356e-83	0.605101	0.923	0.506	1.15677e-78	Proliferation mes
SRSF1	6.23879e-87	0.604281	0.983	0.671	9.21033e-83	Proliferation mes
NELL2	6.85942e-76	0.60424	0.617	0.221	1.01266e-71	Proliferation mes
SRSF2	3.73795e-88	0.603999	0.916	0.494	5.51834e-84	Proliferation mes
RFC5	1.29874e-92	0.603412	0.78	0.315	1.91733e-88	Proliferation mes
ENSGALG00000050742	4.86574e-106	0.601759	0.701	0.237	7.1833e-102	Proliferation mes
HNRNPA2B1	1.11131e-82	0.601227	0.962	0.622	1.64062e-78	Proliferation mes
TCP1	5.45705e-85	0.600593	0.892	0.438	8.05625e-81	Proliferation mes
LECT1	4.94843e-73	0.598365	0.51	0.156	7.30537e-69	Proliferation mes
ANP32B	5.44986e-86	0.595448	0.971	0.632	8.04562e-82	Proliferation mes
YWHAH	3.40143e-92	0.595174	0.797	0.322	5.02154e-88	Proliferation mes
SMC3	1.20399e-89	0.592361	0.856	0.402	1.77745e-85	Proliferation mes
GUCY1A2	1.87425e-50	0.589342	0.383	0.124	2.76695e-46	Proliferation mes
KIAA1524	3.65898e-202	0.587407	0.548	0.08	5.40176e-198	Proliferation mes
BUB3	1.42507e-80	0.58674	0.699	0.293	2.10383e-76	Proliferation mes
CKAP4	2.70476e-66	0.58519	0.883	0.48	3.99303e-62	Proliferation mes
CDH11	1.37017e-80	0.583376	0.77	0.291	2.02278e-76	Proliferation mes
ARHGAP5	1.89886e-77	0.582843	0.801	0.368	2.80329e-73	Proliferation mes
H2AFY2	3.35165e-130	0.580933	0.653	0.169	4.94803e-126	Proliferation mes
USP1	9.71926e-108	0.580115	0.644	0.194	1.43485e-103	Proliferation mes
FSTL1	2.56512e-86	0.579372	0.935	0.436	3.78688e-82	Proliferation mes
ENSGALG00000054915	3.40528e-81	0.578815	0.488	0.144	5.02721e-77	Proliferation mes
[truncated: 1,024 more rows]

[truncated: 13 more sheets: Fibroblasts #1, Fibroblasts #2, Fibroblasts #3, Unknown, Pericytes, Smooth muscle cells, Hepatic stellate cells, Epithelioïd cells, Hepatocytes, Leydig cells, Sertoli cells, Schwann cells, Neurons]
