# Supplementary material for: Vasculogenesis in kidney organoids upon transplantation
Source: NPJ Regen Med. 2022 Aug 19;7:40. doi: 10.1038/s41536-022-00237-4 (PMC9391397; doi:10.1038/s41536-022-00237-4)
Supplement: Supplementary file 12 — Supplementary data 5 [file 41536_2022_237_MOESM12_ESM.xlsx]

## Sheet: Proliferation G1S-S
gene	p_val	avg_log2FC	pct.1	pct.2	p_val_adj	cluster
TYMS	3.84183e-193	1.87883	0.962	0.217	8.27492e-189	proliferation G1S-S
GINS2	1.47638e-283	1.64289	0.929	0.124	3.17998e-279	proliferation G1S-S
MCM7	3.16203e-136	1.57071	0.948	0.326	6.8107e-132	proliferation G1S-S
CCND1	1.17825e-56	1.56261	0.862	0.512	2.53783e-52	proliferation G1S-S
PCNA	2.36751e-123	1.55664	0.929	0.356	5.09938e-119	proliferation G1S-S
PCLAF	2.30881e-187	1.49387	0.871	0.161	4.97294e-183	proliferation G1S-S
H2AFZ	2.13715e-88	1.49151	0.986	0.889	4.60322e-84	proliferation G1S-S
DUT	5.62821e-77	1.34003	0.952	0.672	1.21226e-72	proliferation G1S-S
NASP	5.77936e-87	1.31388	0.981	0.754	1.24482e-82	proliferation G1S-S
HELLS	8.07859e-171	1.30449	0.886	0.187	1.74005e-166	proliferation G1S-S
LYPD1	1.3151e-69	1.24119	0.905	0.379	2.8326e-65	proliferation G1S-S
MCM3	1.04875e-116	1.22978	0.905	0.307	2.25891e-112	proliferation G1S-S
DEK	7.70332e-69	1.17256	0.971	0.705	1.65922e-64	proliferation G1S-S
CLSPN	0	1.16509	0.786	0.046	0	proliferation G1S-S
ORC6	1.76754e-166	1.09442	0.838	0.162	3.80709e-162	proliferation G1S-S
CENPV	3.70783e-69	1.05941	0.8	0.335	7.9863e-65	proliferation G1S-S
TUBA1B	5.88776e-65	1.05704	1	0.961	1.26817e-60	proliferation G1S-S
MCM5	5.72123e-170	1.05503	0.819	0.155	1.2323e-165	proliferation G1S-S
PRKDC	3.40229e-57	1.0399	0.948	0.656	7.32819e-53	proliferation G1S-S
TTYH1	1.15255e-52	1.03908	0.781	0.333	2.48248e-48	proliferation G1S-S
RANBP1	1.10892e-63	1.02528	0.952	0.779	2.38851e-59	proliferation G1S-S
MAD2L1	3.96854e-122	1.01463	0.795	0.19	8.54783e-118	proliferation G1S-S
UHRF1	0	1.00175	0.724	0.052	0	proliferation G1S-S
MARCKSL1	1.75073e-53	0.989075	0.995	0.876	3.77091e-49	proliferation G1S-S
EMID1	3.29594e-38	0.980704	0.943	0.753	7.09913e-34	proliferation G1S-S
FEN1	2.06945e-123	0.96633	0.795	0.195	4.45739e-119	proliferation G1S-S
UBE2T	1.48741e-167	0.961624	0.748	0.12	3.20374e-163	proliferation G1S-S
HMGB1	1.10311e-75	0.953813	1	0.983	2.37599e-71	proliferation G1S-S
PARP1	3.23511e-56	0.95279	0.929	0.634	6.96811e-52	proliferation G1S-S
GMNN	2.8761e-84	0.950376	0.867	0.342	6.19484e-80	proliferation G1S-S
DNMT1	3.64655e-73	0.950056	0.833	0.35	7.8543e-69	proliferation G1S-S
DHFR	3.73099e-102	0.94178	0.771	0.22	8.03619e-98	proliferation G1S-S
CHEK1	3.23538e-213	0.936279	0.786	0.106	6.96869e-209	proliferation G1S-S
ATAD2	8.20928e-134	0.915014	0.652	0.112	1.7682e-129	proliferation G1S-S
RAD51AP1	4.52727e-237	0.902874	0.724	0.077	9.75128e-233	proliferation G1S-S
SMC2	1.1497e-62	0.890089	0.838	0.368	2.47634e-58	proliferation G1S-S
TK1	1.95118e-201	0.876292	0.6	0.061	4.20265e-197	proliferation G1S-S
USP1	1.2972e-65	0.875742	0.819	0.358	2.79404e-61	proliferation G1S-S
TMPO	2.7004e-62	0.865445	0.833	0.356	5.8164e-58	proliferation G1S-S
RRM1	2.32573e-84	0.864726	0.752	0.238	5.00938e-80	proliferation G1S-S
HNRNPAB	3.60354e-51	0.864047	0.905	0.578	7.76165e-47	proliferation G1S-S
SMC4	2.52364e-88	0.86105	0.771	0.23	5.43568e-84	proliferation G1S-S
RFC4	7.10063e-116	0.854009	0.795	0.199	1.5294e-111	proliferation G1S-S
BRCA1	5.78988e-244	0.846799	0.686	0.068	1.24708e-239	proliferation G1S-S
SLBP	7.4812e-51	0.843583	0.938	0.646	1.61138e-46	proliferation G1S-S
HMGB2	7.92102e-55	0.843087	0.838	0.412	1.70611e-50	proliferation G1S-S
TUBB	6.68069e-64	0.835597	1	0.969	1.43895e-59	proliferation G1S-S
BRCA2	7.24552e-281	0.825394	0.7	0.06	1.56061e-276	proliferation G1S-S
HMGA1	1.89348e-43	0.824677	0.929	0.643	4.07837e-39	proliferation G1S-S
E2F1	0	0.822926	0.643	0.035	0	proliferation G1S-S
TMSB15A	2.23956e-87	0.822084	0.662	0.16	4.82379e-83	proliferation G1S-S
TMEM97	7.36851e-62	0.818437	0.838	0.374	1.5871e-57	proliferation G1S-S
MCM4	2.05202e-171	0.81293	0.729	0.111	4.41985e-167	proliferation G1S-S
NT5DC2	6.65866e-57	0.800445	0.9	0.463	1.43421e-52	proliferation G1S-S
CDT1	5.81758e-207	0.791281	0.7	0.084	1.25305e-202	proliferation G1S-S
MCM6	3.41934e-120	0.788351	0.657	0.127	7.36491e-116	proliferation G1S-S
DNAJC9	4.24411e-100	0.78628	0.79	0.219	9.14139e-96	proliferation G1S-S
CENPU	5.71307e-217	0.785215	0.686	0.076	1.23054e-212	proliferation G1S-S
MSH6	7.34464e-55	0.779273	0.843	0.382	1.58196e-50	proliferation G1S-S
LMNB1	6.31967e-114	0.777925	0.667	0.133	1.36119e-109	proliferation G1S-S
SRSF2	4.07277e-43	0.775273	0.967	0.823	8.77233e-39	proliferation G1S-S
FBLN2	1.36279e-41	0.773648	0.662	0.257	2.93532e-37	proliferation G1S-S
TPM1	2.99434e-29	0.773205	0.962	0.785	6.44951e-25	proliferation G1S-S
DTL	0	0.770525	0.581	0.027	0	proliferation G1S-S
SUPT16H	5.89238e-36	0.768673	0.867	0.582	1.26916e-31	proliferation G1S-S
HIST1H4C	7.61943e-26	0.765726	0.862	0.608	1.64115e-21	proliferation G1S-S
RMI2	5.84489e-208	0.760314	0.667	0.075	1.25893e-203	proliferation G1S-S
CENPM	1.79874e-213	0.753536	0.643	0.066	3.87431e-209	proliferation G1S-S
FAM111B	0	0.753092	0.571	0.032	0	proliferation G1S-S
UNG	1.72648e-62	0.743383	0.686	0.241	3.71866e-58	proliferation G1S-S
CDC6	0	0.732278	0.59	0.034	0	proliferation G1S-S
H2AFY	2.49964e-45	0.732235	0.952	0.739	5.38397e-41	proliferation G1S-S
PSIP1	7.55983e-41	0.726005	0.952	0.708	1.62831e-36	proliferation G1S-S
SNRPD1	1.396e-45	0.725793	0.957	0.778	3.00684e-41	proliferation G1S-S
PAICS	3.05201e-51	0.719044	0.871	0.454	6.57372e-47	proliferation G1S-S
ENO1	8.79816e-22	0.713033	0.99	0.912	1.89504e-17	proliferation G1S-S
ATAD5	1.16944e-140	0.711434	0.59	0.086	2.51887e-136	proliferation G1S-S
COL2A1	8.9021e-28	0.710115	0.59	0.269	1.91742e-23	proliferation G1S-S
HNRNPF	1.85366e-39	0.703641	0.948	0.717	3.99259e-35	proliferation G1S-S
STMN1	5.26571e-43	0.70363	0.99	0.968	1.13418e-38	proliferation G1S-S
H2AFX	3.95005e-52	0.701982	0.781	0.348	8.50802e-48	proliferation G1S-S
MDK	5.72392e-34	0.700988	1	0.93	1.23287e-29	proliferation G1S-S
LIFR	5.16674e-24	0.699507	0.619	0.34	1.11286e-19	proliferation G1S-S
CENPK	2.33131e-226	0.698606	0.662	0.066	5.0214e-222	proliferation G1S-S
CHAF1A	1.4791e-196	0.687274	0.648	0.075	3.18583e-192	proliferation G1S-S
ZWINT	3.50457e-125	0.686375	0.643	0.113	7.54848e-121	proliferation G1S-S
RFC2	1.82295e-69	0.686224	0.729	0.244	3.92645e-65	proliferation G1S-S
C19orf48	3.86968e-45	0.679652	0.833	0.442	8.33491e-41	proliferation G1S-S
FABP5	1.25913e-32	0.679237	0.895	0.644	2.71205e-28	proliferation G1S-S
DPPA4	9.2248e-27	0.678886	0.838	0.555	1.98693e-22	proliferation G1S-S
KNOP1	1.01742e-47	0.675108	0.781	0.35	2.19141e-43	proliferation G1S-S
EIF4EBP1	4.12787e-52	0.674772	0.738	0.311	8.89103e-48	proliferation G1S-S
IGFBP5	1.52386e-06	0.67278	0.338	0.21	0.0328225	proliferation G1S-S
GGCT	2.14723e-46	0.670703	0.814	0.409	4.62493e-42	proliferation G1S-S
ADAMTS1	1.12855e-23	0.670393	0.81	0.507	2.43077e-19	proliferation G1S-S
CBX5	4.15382e-37	0.668127	0.971	0.776	8.94692e-33	proliferation G1S-S
SRSF7	1.05757e-38	0.666223	0.971	0.833	2.2779e-34	proliferation G1S-S
LAMP5	6.31567e-21	0.664172	0.295	0.1	1.36033e-16	proliferation G1S-S
CALCA	1.11244e-27	0.661454	0.233	0.056	2.39609e-23	proliferation G1S-S
PKM	2.56849e-39	0.66107	0.995	0.912	5.53228e-35	proliferation G1S-S
MGST1	1.67044e-27	0.655076	0.89	0.62	3.59795e-23	proliferation G1S-S
GLIPR2	1.51492e-47	0.650575	0.829	0.382	3.26299e-43	proliferation G1S-S
CSRP2	2.23134e-41	0.646822	0.781	0.363	4.80608e-37	proliferation G1S-S
SOX11	1.31266e-37	0.645821	0.681	0.298	2.82733e-33	proliferation G1S-S
WDR86	1.02124e-43	0.645223	0.771	0.346	2.19964e-39	proliferation G1S-S
MYBL2	4.79144e-184	0.644761	0.51	0.047	1.03203e-179	proliferation G1S-S
NETO2	9.29058e-106	0.64111	0.576	0.105	2.0011e-101	proliferation G1S-S
JAG1	9.7323e-27	0.639322	0.881	0.59	2.09624e-22	proliferation G1S-S
OLFM3	5.59547e-12	0.635843	0.724	0.551	1.20521e-07	proliferation G1S-S
NRGN	2.43544e-31	0.634478	0.7	0.341	5.2457e-27	proliferation G1S-S
LIG1	5.53927e-76	0.633894	0.648	0.178	1.1931e-71	proliferation G1S-S
HEY1	6.98729e-25	0.628138	0.729	0.397	1.50499e-20	proliferation G1S-S
PRSS23	2.85208e-39	0.627641	0.705	0.305	6.14309e-35	proliferation G1S-S
DSP	8.09587e-27	0.626367	0.862	0.553	1.74377e-22	proliferation G1S-S
WDR76	2.5779e-261	0.623886	0.586	0.043	5.55254e-257	proliferation G1S-S
IGFBP4	6.75634e-22	0.622886	0.976	0.814	1.45525e-17	proliferation G1S-S
EZH2	2.89051e-102	0.622294	0.643	0.132	6.22586e-98	proliferation G1S-S
RPA3	2.61383e-31	0.618076	0.814	0.521	5.62992e-27	proliferation G1S-S
MARCKS	4.79069e-29	0.616388	0.948	0.661	1.03187e-24	proliferation G1S-S
HDAC2	2.40933e-34	0.615955	0.914	0.662	5.18945e-30	proliferation G1S-S
CDH6	1.35663e-18	0.611914	0.71	0.41	2.92205e-14	proliferation G1S-S
ITGB3BP	1.94662e-46	0.611826	0.69	0.282	4.19283e-42	proliferation G1S-S
LSM4	3.92988e-31	0.60141	0.919	0.74	8.46457e-27	proliferation G1S-S
SNRPB	2.45844e-32	0.598671	0.967	0.864	5.29524e-28	proliferation G1S-S
IDH2	7.44837e-38	0.596758	0.838	0.44	1.60431e-33	proliferation G1S-S
SMS	1.16936e-29	0.596583	0.867	0.535	2.51868e-25	proliferation G1S-S
HES4	1.14015e-24	0.596273	0.971	0.857	2.45577e-20	proliferation G1S-S
AKAP12	1.8501e-28	0.593928	0.952	0.596	3.98494e-24	proliferation G1S-S
NME1	3.17921e-25	0.592449	0.867	0.655	6.84769e-21	proliferation G1S-S
CDK4	8.30369e-32	0.590653	0.886	0.641	1.78853e-27	proliferation G1S-S
CDC45	5.6457e-271	0.587098	0.562	0.038	1.21603e-266	proliferation G1S-S
RNASEH2B	3.0375e-31	0.581279	0.705	0.371	6.54246e-27	proliferation G1S-S
NCL	2.71121e-27	0.58017	0.99	0.908	5.83967e-23	proliferation G1S-S
CDK1	1.93751e-113	0.580083	0.519	0.075	4.1732e-109	proliferation G1S-S
AC108134.2	2.49308e-05	0.580071	0.343	0.227	0.536985	proliferation G1S-S
SMC3	6.67254e-27	0.578434	0.895	0.652	1.4372e-22	proliferation G1S-S
MND1	2.33324e-175	0.577086	0.567	0.061	5.02556e-171	proliferation G1S-S
FXYD6	2.87159e-39	0.575382	0.743	0.332	6.18512e-35	proliferation G1S-S
NAP1L1	6.10979e-31	0.574923	0.976	0.913	1.31599e-26	proliferation G1S-S
DSCC1	2.07511e-286	0.574206	0.557	0.035	4.46959e-282	proliferation G1S-S
MCM10	1.5233e-303	0.574095	0.514	0.027	3.28104e-299	proliferation G1S-S
BARD1	2.18438e-80	0.573128	0.614	0.147	4.70493e-76	proliferation G1S-S
CENPH	4.13582e-115	0.572854	0.595	0.102	8.90814e-111	proliferation G1S-S
MMS22L	1.04898e-102	0.572413	0.576	0.106	2.25939e-98	proliferation G1S-S
SNRPF	6.22258e-25	0.568882	0.895	0.735	1.34028e-20	proliferation G1S-S
SFRP2	4.33617e-26	0.566817	0.357	0.117	9.33968e-22	proliferation G1S-S
PXMP2	5.91327e-39	0.564082	0.771	0.388	1.27366e-34	proliferation G1S-S
HNRNPD	2.62896e-31	0.563487	0.957	0.821	5.66251e-27	proliferation G1S-S
SMC1A	2.59874e-32	0.563122	0.776	0.419	5.59742e-28	proliferation G1S-S
CDCA7	3.58551e-267	0.562223	0.533	0.034	7.72282e-263	proliferation G1S-S
HSPD1	6.43354e-28	0.560831	0.995	0.923	1.38572e-23	proliferation G1S-S
DCTPP1	5.31237e-27	0.560125	0.805	0.52	1.14423e-22	proliferation G1S-S
SLC16A1	1.0172e-19	0.557551	0.843	0.574	2.19095e-15	proliferation G1S-S
MSH2	7.96358e-42	0.557471	0.686	0.299	1.71528e-37	proliferation G1S-S
CTSC	1.38875e-17	0.555837	0.695	0.42	2.99122e-13	proliferation G1S-S
HMGB3	3.15259e-35	0.555372	0.79	0.413	6.79037e-31	proliferation G1S-S
XRCC2	8.99791e-150	0.555006	0.448	0.045	1.93806e-145	proliferation G1S-S
EMP2	6.39053e-61	0.554853	0.619	0.182	1.37646e-56	proliferation G1S-S
ACAT2	6.38812e-19	0.552351	0.729	0.461	1.37594e-14	proliferation G1S-S
VRK1	2.74286e-67	0.551657	0.624	0.177	5.90785e-63	proliferation G1S-S
RAN	4.17121e-36	0.549502	0.986	0.942	8.98437e-32	proliferation G1S-S
PTMA	3.04821e-49	0.54751	1	0.999	6.56554e-45	proliferation G1S-S
ALYREF	9.47768e-38	0.545833	0.729	0.35	2.0414e-33	proliferation G1S-S
PPIF	3.88014e-49	0.545212	0.676	0.25	8.35743e-45	proliferation G1S-S
CNN3	1.06483e-25	0.541054	0.857	0.558	2.29354e-21	proliferation G1S-S
IGFBP2	1.21911e-17	0.540145	1	0.975	2.62583e-13	proliferation G1S-S
SNRPE	3.99319e-29	0.539785	0.943	0.82	8.60094e-25	proliferation G1S-S
NOTCH3	2.98872e-29	0.538832	0.781	0.417	6.4374e-25	proliferation G1S-S
LHX1	7.94316e-26	0.536596	0.786	0.456	1.71088e-21	proliferation G1S-S
CEP78	2.00105e-42	0.529861	0.6	0.223	4.31005e-38	proliferation G1S-S
DDX46	5.80228e-26	0.528649	0.89	0.648	1.24975e-21	proliferation G1S-S
CASP8AP2	7.76032e-43	0.526701	0.643	0.251	1.6715e-38	proliferation G1S-S
SLC38A1	1.63922e-29	0.522468	0.671	0.329	3.53071e-25	proliferation G1S-S
XRCC5	8.00208e-30	0.5158	0.99	0.857	1.72357e-25	proliferation G1S-S
CCDC34	1.66139e-36	0.512277	0.624	0.263	3.57846e-32	proliferation G1S-S
SVIP	7.77212e-29	0.509509	0.71	0.386	1.67404e-24	proliferation G1S-S
OGFRL1	1.09883e-15	0.508989	0.571	0.327	2.36677e-11	proliferation G1S-S
HAUS1	1.5738e-40	0.504958	0.676	0.289	3.38981e-36	proliferation G1S-S
LDHA	1.0359e-11	0.502006	0.924	0.761	2.23124e-07	proliferation G1S-S
RIPPLY1	1.73085e-37	0.501581	0.271	0.057	3.72808e-33	proliferation G1S-S
RRM2	3.14589e-117	0.501223	0.424	0.05	6.77594e-113	proliferation G1S-S
PLOD2	2.18658e-15	0.50063	0.948	0.8	4.70967e-11	proliferation G1S-S
NRP1	8.6769e-23	0.498352	0.762	0.439	1.86892e-18	proliferation G1S-S
KPNB1	6.12506e-25	0.497249	0.895	0.664	1.31928e-20	proliferation G1S-S
RFC3	3.04136e-89	0.496914	0.543	0.106	6.55078e-85	proliferation G1S-S
ASF1B	4.06726e-196	0.496204	0.467	0.036	8.76048e-192	proliferation G1S-S
ISYNA1	3.9233e-19	0.49445	0.905	0.72	8.45039e-15	proliferation G1S-S
TPM4	7.23894e-23	0.493936	0.895	0.701	1.5592e-18	proliferation G1S-S
NUSAP1	2.17888e-105	0.492944	0.548	0.088	4.69309e-101	proliferation G1S-S
SAC3D1	6.13242e-35	0.492236	0.652	0.29	1.32086e-30	proliferation G1S-S
DAAM1	3.69012e-21	0.491998	0.681	0.382	7.94814e-17	proliferation G1S-S
TMSB10	9.23689e-20	0.491382	1	0.987	1.98953e-15	proliferation G1S-S
SYNCRIP	6.17043e-20	0.488563	0.89	0.649	1.32905e-15	proliferation G1S-S
FADS1	1.23217e-21	0.488244	0.757	0.469	2.65397e-17	proliferation G1S-S
EIF1AX	1.02254e-20	0.488176	0.952	0.792	2.20245e-16	proliferation G1S-S
SLF1	5.56012e-59	0.488079	0.505	0.131	1.19759e-54	proliferation G1S-S
RPL39L	2.48574e-38	0.486672	0.648	0.273	5.35404e-34	proliferation G1S-S
SINHCAF	3.86487e-20	0.486632	0.862	0.598	8.32455e-16	proliferation G1S-S
BEX1	1.10431e-18	0.485571	0.552	0.298	2.37858e-14	proliferation G1S-S
BTG3	3.69541e-23	0.484649	0.852	0.547	7.95954e-19	proliferation G1S-S
HAT1	6.13391e-35	0.484281	0.814	0.432	1.32118e-30	proliferation G1S-S
APEX1	1.04182e-22	0.483772	0.957	0.8	2.24398e-18	proliferation G1S-S
RHOBTB3	4.58677e-23	0.482982	0.843	0.534	9.87944e-19	proliferation G1S-S
JPT1	9.49909e-20	0.481081	0.871	0.613	2.04601e-15	proliferation G1S-S
BLM	2.26772e-190	0.478567	0.467	0.037	4.88445e-186	proliferation G1S-S
MIS18BP1	4.87322e-45	0.475521	0.614	0.215	1.04964e-40	proliferation G1S-S
EIF5B	5.09379e-15	0.475485	0.824	0.634	1.09715e-10	proliferation G1S-S
ANP32E	1.97535e-23	0.475446	0.786	0.449	4.2547e-19	proliferation G1S-S
CBX1	1.22244e-20	0.475063	0.867	0.622	2.63301e-16	proliferation G1S-S
MIR4435-2HG	7.17813e-26	0.474518	0.448	0.169	1.5461e-21	proliferation G1S-S
GINS4	5.1202e-102	0.474337	0.457	0.067	1.10284e-97	proliferation G1S-S
FANCA	2.22398e-110	0.474089	0.486	0.071	4.79024e-106	proliferation G1S-S
CRABP2	9.81956e-09	0.473283	0.433	0.266	0.000211504	proliferation G1S-S
DSN1	5.18827e-96	0.472503	0.505	0.086	1.1175e-91	proliferation G1S-S
HACD3	1.35471e-24	0.471991	0.971	0.814	2.9179e-20	proliferation G1S-S
SERBP1	6.48162e-25	0.471413	0.99	0.935	1.39608e-20	proliferation G1S-S
CDK6	8.74053e-12	0.470917	0.757	0.523	1.88262e-07	proliferation G1S-S
MCM2	8.77195e-88	0.47015	0.505	0.094	1.88939e-83	proliferation G1S-S
RPS17	1.35711e-16	0.469989	0.886	0.708	2.92308e-12	proliferation G1S-S
CD320	3.78148e-22	0.469848	0.867	0.602	8.14493e-18	proliferation G1S-S
HNRNPA1	1.01813e-18	0.469303	1	0.974	2.19296e-14	proliferation G1S-S
CENPW	9.65038e-62	0.467826	0.581	0.157	2.0786e-57	proliferation G1S-S
KLHL23	2.32682e-34	0.467805	0.69	0.325	5.01175e-30	proliferation G1S-S
POLD3	5.20139e-45	0.467737	0.595	0.209	1.12033e-40	proliferation G1S-S
AC011447.3	3.01825e-93	0.466676	0.376	0.05	6.50101e-89	proliferation G1S-S
PTTG1	4.83888e-31	0.464948	0.738	0.375	1.04225e-26	proliferation G1S-S
NOP56	1.22318e-21	0.46317	0.905	0.684	2.6346e-17	proliferation G1S-S
RFC5	5.66197e-51	0.460877	0.524	0.153	1.21953e-46	proliferation G1S-S
DDX21	5.25868e-14	0.460777	0.643	0.429	1.13267e-09	proliferation G1S-S
SLIRP	3.64268e-14	0.46058	0.848	0.681	7.84597e-10	proliferation G1S-S
HMGA2	5.38519e-19	0.459952	0.752	0.426	1.15992e-14	proliferation G1S-S
PAX8	2.8315e-19	0.457719	0.924	0.731	6.09878e-15	proliferation G1S-S
PGP	1.12152e-23	0.457565	0.862	0.581	2.41564e-19	proliferation G1S-S
EXOSC9	1.07335e-31	0.456604	0.667	0.317	2.3119e-27	proliferation G1S-S
ATP1B3	6.04709e-28	0.455303	0.871	0.504	1.30248e-23	proliferation G1S-S
RPL23A	8.48882e-15	0.454674	0.995	0.958	1.82841e-10	proliferation G1S-S
KRT8	2.14355e-08	0.454657	0.895	0.718	0.0004617	proliferation G1S-S
RIF1	1.27757e-22	0.454645	0.738	0.433	2.75177e-18	proliferation G1S-S
CCDC14	1.27223e-31	0.454486	0.743	0.382	2.74025e-27	proliferation G1S-S
TMEM123	5.24726e-16	0.453042	0.805	0.544	1.13021e-11	proliferation G1S-S
E2F3	5.55994e-39	0.452108	0.576	0.208	1.19756e-34	proliferation G1S-S
SIVA1	2.98571e-20	0.451061	0.905	0.77	6.43092e-16	proliferation G1S-S
ZNF730	5.72423e-138	0.450932	0.424	0.043	1.23294e-133	proliferation G1S-S
HSPB11	9.1888e-24	0.450926	0.781	0.488	1.97918e-19	proliferation G1S-S
COL13A1	1.58691e-38	0.450818	0.448	0.133	3.41804e-34	proliferation G1S-S
HPF1	2.01473e-25	0.450481	0.795	0.481	4.33952e-21	proliferation G1S-S
CENPF	1.27628e-73	0.449075	0.557	0.121	2.74897e-69	proliferation G1S-S
CDCA7L	1.6845e-57	0.448993	0.524	0.137	3.62824e-53	proliferation G1S-S
IPO5	2.26964e-21	0.448215	0.752	0.45	4.88858e-17	proliferation G1S-S
IFI16	2.11826e-12	0.44814	0.733	0.493	4.56252e-08	proliferation G1S-S
HMGN2	1.47124e-19	0.448038	0.995	0.973	3.16891e-15	proliferation G1S-S
BAZ1A	3.53108e-25	0.446993	0.652	0.341	7.60559e-21	proliferation G1S-S
H2AFY2	6.50973e-25	0.446917	0.757	0.434	1.40213e-20	proliferation G1S-S
WDHD1	2.25276e-71	0.44612	0.448	0.087	4.85223e-67	proliferation G1S-S
SKA2	9.81608e-20	0.446089	0.819	0.555	2.11429e-15	proliferation G1S-S
FBLN1	1.34453e-38	0.4459	0.714	0.3	2.89599e-34	proliferation G1S-S
DTYMK	4.69346e-30	0.44501	0.795	0.437	1.01092e-25	proliferation G1S-S
NDUFA4L2	5.67639e-05	0.443535	0.219	0.129	1	proliferation G1S-S
CKS1B	6.34033e-22	0.443444	0.867	0.622	1.36564e-17	proliferation G1S-S
HMGXB4	1.30751e-21	0.44111	0.733	0.431	2.81625e-17	proliferation G1S-S
ARL6IP6	3.00186e-25	0.440576	0.648	0.335	6.4657e-21	proliferation G1S-S
CTPS1	3.81634e-53	0.439373	0.576	0.172	8.22001e-49	proliferation G1S-S
KDELC2	1.99992e-61	0.438503	0.438	0.095	4.30763e-57	proliferation G1S-S
HNRNPA3	5.46413e-22	0.43832	0.99	0.907	1.17692e-17	proliferation G1S-S
GGH	9.06637e-41	0.437551	0.652	0.244	1.95281e-36	proliferation G1S-S
ZNF519	5.56118e-84	0.437531	0.49	0.091	1.19782e-79	proliferation G1S-S
POLR3K	2.98675e-46	0.437319	0.633	0.233	6.43315e-42	proliferation G1S-S
RPA2	1.77786e-26	0.437166	0.748	0.422	3.82933e-22	proliferation G1S-S
RCN1	5.86667e-18	0.437006	0.919	0.757	1.26362e-13	proliferation G1S-S
SRP9	1.28124e-20	0.436843	0.971	0.872	2.75966e-16	proliferation G1S-S
TOPBP1	3.44659e-40	0.435807	0.576	0.212	7.42362e-36	proliferation G1S-S
ZNF43	1.97542e-40	0.435645	0.567	0.199	4.25487e-36	proliferation G1S-S
UACA	1.23794e-15	0.43233	0.738	0.495	2.66639e-11	proliferation G1S-S
TFAM	2.16944e-21	0.43217	0.838	0.553	4.67276e-17	proliferation G1S-S
MLLT11	1.28682e-26	0.430849	0.657	0.327	2.77169e-22	proliferation G1S-S
C21orf58	1.19468e-63	0.430849	0.457	0.097	2.57322e-59	proliferation G1S-S
PKMYT1	4.25364e-197	0.430525	0.395	0.025	9.1619e-193	proliferation G1S-S
BRI3BP	1.52971e-73	0.430502	0.443	0.086	3.29484e-69	proliferation G1S-S
BAZ1B	2.11688e-27	0.429715	0.8	0.446	4.55955e-23	proliferation G1S-S
RCC2	3.68878e-23	0.429455	0.562	0.273	7.94526e-19	proliferation G1S-S
SMARCC1	5.74459e-17	0.429425	0.871	0.656	1.23733e-12	proliferation G1S-S
PSMC3IP	2.46356e-103	0.429134	0.495	0.078	5.30626e-99	proliferation G1S-S
NAE1	2.42094e-26	0.428464	0.752	0.425	5.21447e-22	proliferation G1S-S
SRM	7.10184e-16	0.428221	0.781	0.569	1.52966e-11	proliferation G1S-S
YBX1	7.39675e-20	0.427062	0.995	0.96	1.59319e-15	proliferation G1S-S
UBA2	5.5881e-19	0.42648	0.867	0.625	1.20362e-14	proliferation G1S-S
RBBP4	1.70781e-21	0.425758	0.9	0.64	3.67845e-17	proliferation G1S-S
PPAT	1.46009e-30	0.419518	0.557	0.231	3.14489e-26	proliferation G1S-S
PMAIP1	5.85892e-76	0.419011	0.419	0.072	1.26195e-71	proliferation G1S-S
SORL1	6.91718e-23	0.418895	0.681	0.343	1.48989e-18	proliferation G1S-S
FANCI	5.39434e-130	0.417407	0.424	0.046	1.16189e-125	proliferation G1S-S
MT-ND1	9.63583e-16	0.415774	0.995	0.98	2.07546e-11	proliferation G1S-S
PTBP1	2.10123e-16	0.415772	0.919	0.736	4.52584e-12	proliferation G1S-S
PAX2	4.63305e-16	0.415027	0.657	0.389	9.97913e-12	proliferation G1S-S
FBXO5	9.08574e-36	0.414389	0.486	0.168	1.95698e-31	proliferation G1S-S
ITGA8	2.74437e-41	0.412568	0.41	0.107	5.91109e-37	proliferation G1S-S
NUDT1	2.39108e-23	0.412522	0.576	0.284	5.15014e-19	proliferation G1S-S
RCN2	2.9456e-11	0.412414	0.962	0.873	6.34452e-07	proliferation G1S-S
KIF20B	7.84322e-55	0.41109	0.552	0.154	1.68935e-50	proliferation G1S-S
HNRNPM	4.18275e-20	0.410799	0.971	0.844	9.00922e-16	proliferation G1S-S
POLE3	3.34457e-26	0.409825	0.681	0.354	7.20388e-22	proliferation G1S-S
SRRM1	3.13209e-15	0.409604	0.938	0.813	6.74621e-11	proliferation G1S-S
SFRP1	1.78318e-16	0.407646	0.443	0.209	3.84079e-12	proliferation G1S-S
FDPS	3.13759e-11	0.407324	0.905	0.765	6.75805e-07	proliferation G1S-S
PRTFDC1	1.08266e-51	0.40633	0.519	0.146	2.33194e-47	proliferation G1S-S
PPM1G	8.5105e-19	0.405884	0.895	0.684	1.83308e-14	proliferation G1S-S
CYR61	1.07357e-06	0.405739	0.495	0.329	0.0231236	proliferation G1S-S
RBP1	6.79021e-13	0.405265	0.61	0.365	1.46254e-08	proliferation G1S-S
PHF6	2.37731e-19	0.405098	0.748	0.454	5.12049e-15	proliferation G1S-S
EIF4A1	1.83922e-19	0.404746	0.933	0.76	3.96151e-15	proliferation G1S-S
FBN2	1.09442e-25	0.40184	0.31	0.095	2.35727e-21	proliferation G1S-S
CCT6A	2.59195e-16	0.401139	0.924	0.796	5.5828e-12	proliferation G1S-S
YWHAQ	5.07888e-20	0.400812	0.952	0.874	1.09394e-15	proliferation G1S-S
RPL4	3.20072e-15	0.400396	0.99	0.942	6.89403e-11	proliferation G1S-S
LRRCC1	1.24632e-40	0.400242	0.548	0.191	2.68445e-36	proliferation G1S-S
NREP	3.09619e-16	0.399879	0.89	0.693	6.66889e-12	proliferation G1S-S
EXOSC8	8.92286e-20	0.399761	0.738	0.464	1.92189e-15	proliferation G1S-S
COL5A2	5.73256e-08	0.39883	0.581	0.392	0.00123474	proliferation G1S-S
NSD2	3.5659e-35	0.398798	0.667	0.284	7.6806e-31	proliferation G1S-S
CARHSP1	9.95321e-17	0.398579	0.824	0.591	2.14382e-12	proliferation G1S-S
RPP30	1.6984e-28	0.39801	0.7	0.355	3.65819e-24	proliferation G1S-S
HES1	3.11429e-10	0.397712	0.771	0.556	6.70787e-06	proliferation G1S-S
DHRS2	1.70329e-17	0.397134	0.381	0.164	3.66872e-13	proliferation G1S-S
CRTAC1	1.26109e-46	0.397132	0.452	0.12	2.71627e-42	proliferation G1S-S
AKR1B1	4.34097e-23	0.396292	0.671	0.353	9.35002e-19	proliferation G1S-S
GALNT7	8.81742e-28	0.39593	0.567	0.244	1.89918e-23	proliferation G1S-S
SRSF3	1.60645e-20	0.395368	0.971	0.934	3.46014e-16	proliferation G1S-S
RMI1	2.75927e-54	0.395084	0.49	0.126	5.94319e-50	proliferation G1S-S
HDGFL3	1.59804e-19	0.394159	0.71	0.435	3.44202e-15	proliferation G1S-S
RABL6	2.60079e-20	0.393396	0.8	0.482	5.60185e-16	proliferation G1S-S
BRIP1	3.17245e-183	0.392843	0.362	0.022	6.83315e-179	proliferation G1S-S
BASP1	1.22443e-12	0.39257	0.876	0.648	2.6373e-08	proliferation G1S-S
CDC5L	2.45226e-16	0.392427	0.819	0.57	5.28193e-12	proliferation G1S-S
SET	7.71792e-17	0.38999	0.99	0.944	1.66236e-12	proliferation G1S-S
GAPDH	5.6081e-15	0.389794	1	0.995	1.20793e-10	proliferation G1S-S
YEATS4	3.56274e-20	0.389162	0.614	0.328	7.67378e-16	proliferation G1S-S
PELI1	1.37585e-16	0.388959	0.405	0.184	2.96344e-12	proliferation G1S-S
MT-ND3	3.84343e-10	0.388634	1	0.993	8.27835e-06	proliferation G1S-S
EVL	9.39485e-19	0.388612	0.838	0.597	2.02356e-14	proliferation G1S-S
TEX30	1.8814e-39	0.388406	0.571	0.203	4.05235e-35	proliferation G1S-S
CYB5B	3.56761e-17	0.387422	0.748	0.494	7.68428e-13	proliferation G1S-S
LIMD2	2.09217e-22	0.387338	0.514	0.24	4.50632e-18	proliferation G1S-S
PRIM1	4.06029e-83	0.387004	0.452	0.078	8.74546e-79	proliferation G1S-S
KRT19	1.55297e-06	0.386395	0.833	0.693	0.0334494	proliferation G1S-S
TOMM40	2.32389e-16	0.386369	0.833	0.606	5.00542e-12	proliferation G1S-S
FSCN1	1.69718e-15	0.385909	0.871	0.623	3.65556e-11	proliferation G1S-S
ILF3	1.78217e-15	0.385883	0.89	0.701	3.83861e-11	proliferation G1S-S
PA2G4	5.6801e-17	0.385489	0.924	0.825	1.22344e-12	proliferation G1S-S
HES6	2.78051e-33	0.385399	0.49	0.176	5.98894e-29	proliferation G1S-S
NHP2	1.04742e-14	0.385306	0.876	0.686	2.25604e-10	proliferation G1S-S
SRSF10	1.84123e-15	0.383522	0.962	0.833	3.96582e-11	proliferation G1S-S
PHGDH	1.58238e-16	0.382042	0.857	0.568	3.40829e-12	proliferation G1S-S
CNTLN	2.23964e-38	0.381793	0.533	0.183	4.82396e-34	proliferation G1S-S
FKBP3	6.15684e-17	0.380404	0.89	0.653	1.32612e-12	proliferation G1S-S
CD276	1.28508e-18	0.380137	0.762	0.463	2.76792e-14	proliferation G1S-S
SYNE2	2.17208e-13	0.380039	0.79	0.559	4.67844e-09	proliferation G1S-S
LSM3	7.77685e-17	0.379441	0.886	0.718	1.67506e-12	proliferation G1S-S
HNRNPH3	5.41786e-15	0.37944	0.948	0.759	1.16695e-10	proliferation G1S-S
CDCA5	2.79609e-120	0.37834	0.39	0.041	6.02251e-116	proliferation G1S-S
HIRIP3	7.54144e-34	0.378293	0.562	0.216	1.62435e-29	proliferation G1S-S
NUP58	1.3807e-21	0.37817	0.605	0.313	2.97388e-17	proliferation G1S-S
CSE1L	2.95776e-21	0.377852	0.681	0.383	6.37073e-17	proliferation G1S-S
TEDC2	6.21066e-75	0.377198	0.424	0.075	1.33771e-70	proliferation G1S-S
TRIM37	3.723e-24	0.377005	0.61	0.285	8.01898e-20	proliferation G1S-S
HNRNPR	1.13728e-14	0.376241	0.962	0.866	2.44959e-10	proliferation G1S-S
XRN2	1.1224e-15	0.375884	0.91	0.711	2.41753e-11	proliferation G1S-S
CDK2	2.47455e-58	0.375308	0.486	0.119	5.32992e-54	proliferation G1S-S
TIMELESS	6.21544e-56	0.373857	0.457	0.108	1.33874e-51	proliferation G1S-S
MIS18A	6.13287e-27	0.373388	0.595	0.275	1.32096e-22	proliferation G1S-S
ZNF738	4.72037e-43	0.373151	0.529	0.171	1.01672e-38	proliferation G1S-S
IL17RD	1.00471e-20	0.372362	0.71	0.402	2.16404e-16	proliferation G1S-S
MAGOHB	4.43454e-20	0.372064	0.714	0.434	9.55155e-16	proliferation G1S-S
EIF3A	4.32666e-11	0.371858	0.9	0.738	9.3192e-07	proliferation G1S-S
TIPIN	1.58829e-51	0.371455	0.471	0.123	3.42102e-47	proliferation G1S-S
CIP2A	3.91165e-68	0.370515	0.471	0.098	8.42529e-64	proliferation G1S-S
NOTCH2	1.11359e-13	0.370237	0.81	0.58	2.39857e-09	proliferation G1S-S
AFAP1L2	2.21685e-21	0.369825	0.6	0.29	4.77488e-17	proliferation G1S-S
RPL35	9.64632e-19	0.369732	0.995	0.986	2.07772e-14	proliferation G1S-S
RNPS1	4.73978e-17	0.369168	0.91	0.726	1.0209e-12	proliferation G1S-S
GJC1	6.07206e-70	0.369055	0.405	0.073	1.30786e-65	proliferation G1S-S
ANP32B	1.4362e-16	0.369031	0.981	0.87	3.09343e-12	proliferation G1S-S
CHD1	1.27713e-13	0.368154	0.686	0.441	2.75081e-09	proliferation G1S-S
HAUS8	1.06915e-63	0.367572	0.481	0.108	2.30285e-59	proliferation G1S-S
TOP1	4.872e-12	0.367286	0.929	0.777	1.04938e-07	proliferation G1S-S
HPRT1	6.66035e-24	0.3671	0.633	0.319	1.43457e-19	proliferation G1S-S
UCP2	8.89406e-16	0.366857	0.5	0.269	1.91569e-11	proliferation G1S-S
SLC25A29	5.36847e-31	0.365481	0.581	0.239	1.15631e-26	proliferation G1S-S
TMEM237	1.07594e-26	0.364894	0.61	0.289	2.31747e-22	proliferation G1S-S
GNL3	2.31971e-16	0.364307	0.71	0.448	4.99643e-12	proliferation G1S-S
PBK	1.62675e-88	0.364047	0.367	0.047	3.50386e-84	proliferation G1S-S
NPM1	5.35626e-17	0.36347	1	0.984	1.15369e-12	proliferation G1S-S
POLD2	3.41104e-14	0.363278	0.881	0.715	7.34704e-10	proliferation G1S-S
CAV1	4.82017e-15	0.363059	0.41	0.191	1.03822e-10	proliferation G1S-S
LSM5	6.74093e-16	0.362692	0.857	0.641	1.45193e-11	proliferation G1S-S
NXT1	7.4922e-23	0.361956	0.624	0.318	1.61375e-18	proliferation G1S-S
MTHFD2	3.79137e-41	0.360657	0.495	0.151	8.16624e-37	proliferation G1S-S
CBX3	1.34776e-15	0.359979	0.962	0.83	2.90295e-11	proliferation G1S-S
RFC1	7.34245e-12	0.359966	0.89	0.678	1.58149e-07	proliferation G1S-S
RBBP8	3.69162e-51	0.359557	0.5	0.138	7.95138e-47	proliferation G1S-S
MRE11	1.19412e-31	0.358358	0.605	0.257	2.57201e-27	proliferation G1S-S
RFLNB	2.3925e-14	0.358319	0.657	0.391	5.1532e-10	proliferation G1S-S
AMD1	9.87424e-17	0.35827	0.757	0.478	2.12681e-12	proliferation G1S-S
GLO1	1.40073e-14	0.357898	0.857	0.626	3.01704e-10	proliferation G1S-S
TFDP1	3.44468e-32	0.357619	0.619	0.261	7.4195e-28	proliferation G1S-S
G3BP1	4.03731e-14	0.357083	0.838	0.641	8.69596e-10	proliferation G1S-S
CU638689.4	3.13615e-88	0.356797	0.41	0.062	6.75496e-84	proliferation G1S-S
RPL38	8.32649e-06	0.356432	0.967	0.889	0.179344	proliferation G1S-S
JPT2	5.37124e-22	0.356284	0.614	0.317	1.15691e-17	proliferation G1S-S
PPP1R14B	2.19501e-14	0.35525	0.924	0.768	4.72783e-10	proliferation G1S-S
RPA1	9.40296e-28	0.355212	0.638	0.294	2.0253e-23	proliferation G1S-S
HNRNPA2B1	7.70259e-17	0.35478	1	0.977	1.65906e-12	proliferation G1S-S
ACTL6A	9.68038e-22	0.353683	0.724	0.409	2.08506e-17	proliferation G1S-S
PBRM1	1.01521e-12	0.353412	0.762	0.533	2.18665e-08	proliferation G1S-S
HAUS6	9.83461e-29	0.352765	0.452	0.17	2.11828e-24	proliferation G1S-S
KRT18	3.86899e-06	0.352705	0.848	0.706	0.0833342	proliferation G1S-S
MIF	3.29636e-08	0.352439	0.971	0.928	0.000710004	proliferation G1S-S
HOMER2	9.80495e-24	0.352195	0.486	0.212	2.11189e-19	proliferation G1S-S
GINS3	8.91467e-107	0.351839	0.4	0.049	1.92013e-102	proliferation G1S-S
HMGN1	1.31225e-19	0.351096	1	0.973	2.82645e-15	proliferation G1S-S
PAQR4	4.65092e-187	0.351086	0.414	0.029	1.00176e-182	proliferation G1S-S
TCERG1	3.09317e-23	0.350985	0.724	0.383	6.66238e-19	proliferation G1S-S
CYTOR	8.29552e-25	0.350463	0.419	0.153	1.78677e-20	proliferation G1S-S
PPA1	1.84781e-12	0.349856	0.786	0.592	3.98e-08	proliferation G1S-S
GALNT1	4.65215e-16	0.349577	0.79	0.531	1.00203e-11	proliferation G1S-S
ENAH	1.29752e-14	0.349353	0.781	0.532	2.79474e-10	proliferation G1S-S
DDB2	2.06608e-53	0.34903	0.419	0.096	4.45013e-49	proliferation G1S-S
MRTO4	2.43145e-23	0.348971	0.757	0.421	5.23709e-19	proliferation G1S-S
MTHFD1	1.35951e-29	0.34847	0.567	0.239	2.92825e-25	proliferation G1S-S
SAE1	7.82629e-18	0.346097	0.81	0.547	1.6857e-13	proliferation G1S-S
TRIM28	1.03705e-14	0.345708	0.967	0.824	2.2337e-10	proliferation G1S-S
LINC00324	1.88117e-08	0.345229	0.305	0.16	0.000405186	proliferation G1S-S
SOX4	2.9848e-11	0.344385	0.938	0.794	6.42897e-07	proliferation G1S-S
H2AFV	9.14702e-16	0.344138	0.9	0.725	1.97018e-11	proliferation G1S-S
DKC1	1.04511e-17	0.343195	0.557	0.303	2.25107e-13	proliferation G1S-S
MTAP	1.59105e-17	0.342897	0.605	0.334	3.42696e-13	proliferation G1S-S
SLC15A3	2.71511e-36	0.342528	0.248	0.05	5.84808e-32	proliferation G1S-S
ROCK2	1.71536e-14	0.341389	0.648	0.411	3.69471e-10	proliferation G1S-S
MEX3A	1.74497e-27	0.34131	0.571	0.247	3.7585e-23	proliferation G1S-S
ANKRD9	2.05225e-48	0.340908	0.462	0.124	4.42034e-44	proliferation G1S-S
SNRNP25	2.64771e-19	0.340872	0.757	0.466	5.7029e-15	proliferation G1S-S
U2SURP	3.20403e-13	0.340763	0.9	0.7	6.90115e-09	proliferation G1S-S
HNRNPU	5.15578e-12	0.340742	0.981	0.886	1.1105e-07	proliferation G1S-S
UBE2N	1.98289e-14	0.340383	0.805	0.593	4.27094e-10	proliferation G1S-S
DPYSL2	1.43758e-26	0.340254	0.648	0.305	3.09639e-22	proliferation G1S-S
PSAT1	3.33337e-25	0.340069	0.529	0.216	7.17975e-21	proliferation G1S-S
CDH2	1.14481e-09	0.339473	0.805	0.619	2.4658e-05	proliferation G1S-S
SNRPG	1.31724e-13	0.339034	0.914	0.814	2.8372e-09	proliferation G1S-S
SLC20A1	2.03959e-44	0.338821	0.519	0.158	4.39307e-40	proliferation G1S-S
RECQL	1.23001e-26	0.338059	0.614	0.277	2.64931e-22	proliferation G1S-S
SASS6	9.85189e-51	0.33744	0.471	0.123	2.122e-46	proliferation G1S-S
TRA2B	1.8424e-11	0.336889	0.833	0.647	3.96835e-07	proliferation G1S-S
PDCD5	1.87071e-12	0.336679	0.867	0.711	4.02932e-08	proliferation G1S-S
FUS	1.26656e-14	0.336299	0.986	0.934	2.72805e-10	proliferation G1S-S
ZNF714	7.4166e-28	0.336169	0.519	0.21	1.59746e-23	proliferation G1S-S
NCAM1	2.68549e-31	0.336096	0.467	0.161	5.78428e-27	proliferation G1S-S
HADH	2.59093e-20	0.336028	0.686	0.385	5.58061e-16	proliferation G1S-S
SGO1	3.06639e-95	0.334953	0.376	0.047	6.6047e-91	proliferation G1S-S
MEST	2.12592e-12	0.334634	0.876	0.657	4.57903e-08	proliferation G1S-S
EEF1E1	4.16088e-13	0.334056	0.814	0.589	8.96211e-09	proliferation G1S-S
BRIX1	1.79117e-14	0.333895	0.7	0.459	3.85801e-10	proliferation G1S-S
CCDC15	1.33108e-69	0.332646	0.333	0.051	2.86702e-65	proliferation G1S-S
IGF2BP1	8.11991e-15	0.332491	0.733	0.464	1.74895e-10	proliferation G1S-S
CMSS1	1.58472e-17	0.331652	0.576	0.327	3.41334e-13	proliferation G1S-S
ELAVL1	4.24455e-10	0.331224	0.876	0.705	9.14233e-06	proliferation G1S-S
GUCY1B1	6.8112e-11	0.330939	0.771	0.587	1.46706e-06	proliferation G1S-S
SNRPA1	1.03449e-13	0.329647	0.733	0.519	2.22818e-09	proliferation G1S-S
DIAPH3	3.30701e-84	0.328208	0.39	0.057	7.12296e-80	proliferation G1S-S
HEPN1	1.19184e-15	0.327834	0.619	0.342	2.56709e-11	proliferation G1S-S
WEE1	5.29012e-18	0.327188	0.624	0.337	1.13944e-13	proliferation G1S-S
TOP2A	8.44428e-64	0.326064	0.462	0.095	1.81881e-59	proliferation G1S-S
PABPC4	1.05675e-12	0.325823	0.69	0.458	2.27612e-08	proliferation G1S-S
NUCKS1	8.98209e-13	0.325426	0.99	0.93	1.93465e-08	proliferation G1S-S
SCARA3	6.73198e-37	0.325372	0.414	0.122	1.45e-32	proliferation G1S-S
RBM25	3.86883e-13	0.324419	0.943	0.736	8.33307e-09	proliferation G1S-S
POC1A	2.35132e-101	0.322786	0.419	0.056	5.06451e-97	proliferation G1S-S
FANCD2	3.47372e-105	0.322268	0.381	0.045	7.48205e-101	proliferation G1S-S
WNT2B	1.404e-10	0.322214	0.524	0.32	3.02408e-06	proliferation G1S-S
FAM107B	4.77824e-20	0.321034	0.61	0.311	1.02918e-15	proliferation G1S-S
MAD2L2	2.45452e-18	0.320639	0.714	0.421	5.28679e-14	proliferation G1S-S
SLC2A1	5.88421e-16	0.320529	0.562	0.306	1.2674e-11	proliferation G1S-S
NOP58	5.98285e-15	0.318927	0.767	0.513	1.28865e-10	proliferation G1S-S
FANCG	1.18256e-70	0.318895	0.395	0.069	2.54712e-66	proliferation G1S-S
NUDT15	9.62521e-21	0.318579	0.524	0.243	2.07318e-16	proliferation G1S-S
MELK	1.81203e-79	0.318317	0.39	0.06	3.90292e-75	proliferation G1S-S
EIF4A3	1.3707e-13	0.317898	0.824	0.608	2.95234e-09	proliferation G1S-S
NANS	9.42923e-18	0.317883	0.657	0.389	2.03096e-13	proliferation G1S-S
CCNE2	2.02987e-93	0.317528	0.314	0.035	4.37214e-89	proliferation G1S-S
SSRP1	3.38318e-14	0.317311	0.762	0.535	7.28704e-10	proliferation G1S-S
IMPDH2	1.36583e-12	0.31731	0.871	0.644	2.94185e-08	proliferation G1S-S
TCF19	1.99595e-170	0.316982	0.343	0.022	4.29908e-166	proliferation G1S-S
IPO7	1.02295e-16	0.315332	0.705	0.411	2.20333e-12	proliferation G1S-S
LSM8	2.04339e-14	0.314651	0.795	0.545	4.40126e-10	proliferation G1S-S
2006-09-01	2.23479e-11	0.314293	0.7	0.473	4.81351e-07	proliferation G1S-S
RPS21	1.30456e-06	0.31309	0.929	0.846	0.0280989	proliferation G1S-S
MCMBP	1.4272e-33	0.31301	0.529	0.193	3.07404e-29	proliferation G1S-S
FAM161A	1.04589e-19	0.312958	0.571	0.288	2.25273e-15	proliferation G1S-S
GXYLT1	1.99697e-11	0.311908	0.629	0.396	4.30127e-07	proliferation G1S-S
NUP62	8.45792e-18	0.311702	0.676	0.39	1.82175e-13	proliferation G1S-S
CKS2	1.47816e-21	0.311281	0.676	0.361	3.18382e-17	proliferation G1S-S
SHMT1	1.1339e-36	0.311214	0.443	0.137	2.44231e-32	proliferation G1S-S
PDIA4	5.71738e-12	0.311029	0.862	0.635	1.23147e-07	proliferation G1S-S
ASRGL1	2.38565e-16	0.311	0.514	0.256	5.13844e-12	proliferation G1S-S
CHAF1B	7.00983e-148	0.310828	0.357	0.028	1.50985e-143	proliferation G1S-S
ASNSD1	6.78273e-22	0.30973	0.586	0.292	1.46093e-17	proliferation G1S-S
MGME1	8.79234e-21	0.309474	0.605	0.313	1.89378e-16	proliferation G1S-S
NSMCE4A	8.28717e-19	0.309472	0.681	0.379	1.78497e-14	proliferation G1S-S
GCSH	5.28827e-11	0.308716	0.91	0.768	1.13904e-06	proliferation G1S-S
RPL21	1.3192e-11	0.308673	1	0.988	2.84143e-07	proliferation G1S-S
POLE	5.76947e-57	0.30835	0.386	0.079	1.24269e-52	proliferation G1S-S
PHF14	5.2165e-12	0.308246	0.814	0.578	1.12358e-07	proliferation G1S-S
POP7	2.71386e-16	0.308157	0.79	0.5	5.84538e-12	proliferation G1S-S
DAB1	2.82687e-61	0.308156	0.333	0.056	6.0888e-57	proliferation G1S-S
HLTF	6.47048e-12	0.307499	0.671	0.449	1.39368e-07	proliferation G1S-S
DDX11	4.56673e-91	0.30737	0.367	0.048	9.83627e-87	proliferation G1S-S
LMNB2	2.77425e-29	0.306631	0.471	0.171	5.97547e-25	proliferation G1S-S
IFITM2	2.953e-08	0.306378	0.676	0.472	0.000636046	proliferation G1S-S
SDC1	2.06531e-64	0.305966	0.395	0.074	4.44848e-60	proliferation G1S-S
C1orf21	5.83619e-11	0.305828	0.662	0.41	1.25706e-06	proliferation G1S-S
ILF2	6.17719e-13	0.304894	0.929	0.797	1.33051e-08	proliferation G1S-S
SIX1	3.36572e-14	0.304712	0.414	0.201	7.24942e-10	proliferation G1S-S
DCK	1.1926e-24	0.304185	0.39	0.143	2.56875e-20	proliferation G1S-S
CADM1	8.87785e-10	0.303574	0.976	0.863	1.9122e-05	proliferation G1S-S
MNS1	1.24279e-30	0.303565	0.571	0.217	2.67685e-26	proliferation G1S-S
RHEB	2.30912e-11	0.303427	0.952	0.848	4.97361e-07	proliferation G1S-S
UBE2I	4.82745e-12	0.30337	0.933	0.818	1.03979e-07	proliferation G1S-S
AFDN	1.96424e-09	0.303035	0.729	0.551	4.23078e-05	proliferation G1S-S
CDCA4	4.25876e-39	0.302848	0.414	0.117	9.17294e-35	proliferation G1S-S
GMPS	2.18006e-16	0.302129	0.7	0.423	4.69564e-12	proliferation G1S-S
DDX18	9.01695e-10	0.302097	0.814	0.625	1.94216e-05	proliferation G1S-S
MRPL11	2.223e-12	0.301432	0.81	0.577	4.78811e-08	proliferation G1S-S
GAS7	2.15835e-26	0.30121	0.314	0.094	4.64888e-22	proliferation G1S-S
PDGFD	9.20798e-19	0.301179	0.562	0.273	1.98331e-14	proliferation G1S-S
CCT2	6.93524e-12	0.300732	0.962	0.846	1.49378e-07	proliferation G1S-S
N4BP2	1.47799e-11	0.300563	0.748	0.507	3.18344e-07	proliferation G1S-S
SMARCA5	8.89475e-10	0.30028	0.829	0.674	1.91584e-05	proliferation G1S-S
GPC1	4.29004e-16	0.299479	0.462	0.219	9.24032e-12	proliferation G1S-S
BRD7	1.56088e-11	0.299389	0.833	0.633	3.36198e-07	proliferation G1S-S
TONSL	1.35e-44	0.299105	0.371	0.088	2.90776e-40	proliferation G1S-S
SNRNP40	1.52556e-14	0.298988	0.643	0.397	3.2859e-10	proliferation G1S-S
UCHL3	4.38851e-21	0.29872	0.681	0.372	9.45242e-17	proliferation G1S-S
TLE4	2.7105e-05	0.298401	0.662	0.521	0.583815	proliferation G1S-S
C1QBP	5.1989e-12	0.298091	0.919	0.786	1.11979e-07	proliferation G1S-S
MYH10	1.48233e-13	0.297839	0.729	0.473	3.19278e-09	proliferation G1S-S
TDG	2.24434e-13	0.297554	0.676	0.426	4.83408e-09	proliferation G1S-S
HERC2	5.09583e-13	0.296863	0.643	0.41	1.09759e-08	proliferation G1S-S
RPSA	7.1255e-14	0.296739	1	0.991	1.53476e-09	proliferation G1S-S
ESAM	2.37704e-17	0.296406	0.462	0.217	5.11991e-13	proliferation G1S-S
MYO19	5.11742e-33	0.296214	0.381	0.113	1.10224e-28	proliferation G1S-S
CCT5	1.83947e-11	0.295756	0.929	0.8	3.96204e-07	proliferation G1S-S
RPL37	1.60064e-10	0.295705	0.995	0.991	3.44762e-06	proliferation G1S-S
LINC00488	1.13649e-20	0.295627	0.467	0.197	2.44788e-16	proliferation G1S-S
NCAPH2	2.36556e-26	0.295276	0.5	0.205	5.09518e-22	proliferation G1S-S
ARHGAP10	2.88999e-23	0.294999	0.529	0.23	6.22475e-19	proliferation G1S-S
TMEM98	1.0485e-10	0.294983	0.871	0.687	2.25837e-06	proliferation G1S-S
LRR1	2.01532e-51	0.294309	0.39	0.085	4.3408e-47	proliferation G1S-S
MIR181A1HG	9.68495e-13	0.294134	0.519	0.286	2.08604e-08	proliferation G1S-S
RPS12	7.19134e-12	0.293102	1	0.995	1.54894e-07	proliferation G1S-S
NT5C3A	1.90637e-14	0.293003	0.538	0.298	4.10613e-10	proliferation G1S-S
DUSP5	9.37061e-21	0.292227	0.295	0.098	2.01834e-16	proliferation G1S-S
IKBIP	4.6398e-14	0.292051	0.652	0.393	9.99366e-10	proliferation G1S-S
TCF3	6.76774e-18	0.291805	0.576	0.301	1.4577e-13	proliferation G1S-S
CEBPZ	7.6225e-10	0.291777	0.724	0.527	1.64181e-05	proliferation G1S-S
BZW2	2.4325e-17	0.291289	0.671	0.382	5.23937e-13	proliferation G1S-S
LBR	7.47708e-14	0.29115	0.633	0.378	1.61049e-09	proliferation G1S-S
FAM111A	5.6777e-13	0.290807	0.452	0.238	1.22292e-08	proliferation G1S-S
MASTL	4.17167e-54	0.290804	0.324	0.06	8.98535e-50	proliferation G1S-S
EIF4G1	1.89679e-12	0.290784	0.633	0.399	4.0855e-08	proliferation G1S-S
CENPN	6.61037e-55	0.290202	0.367	0.073	1.42381e-50	proliferation G1S-S
CENPJ	3.09771e-58	0.289962	0.4	0.081	6.67217e-54	proliferation G1S-S
ARID1B	6.82906e-12	0.289028	0.852	0.614	1.47091e-07	proliferation G1S-S
RBMX	5.54882e-11	0.288379	0.981	0.819	1.19516e-06	proliferation G1S-S
TPM3	1.93501e-09	0.287449	0.829	0.659	4.16783e-05	proliferation G1S-S
PSMG1	7.52727e-19	0.287408	0.671	0.38	1.6213e-14	proliferation G1S-S
RAD51C	2.92385e-18	0.286657	0.595	0.312	6.29768e-14	proliferation G1S-S
QSER1	4.80279e-13	0.286433	0.581	0.344	1.03447e-08	proliferation G1S-S
KNTC1	3.79086e-60	0.286299	0.305	0.049	8.16514e-56	proliferation G1S-S
SMC6	1.46333e-21	0.285043	0.543	0.249	3.15187e-17	proliferation G1S-S
CENPQ	2.71194e-39	0.284977	0.348	0.086	5.84125e-35	proliferation G1S-S
ZNF292	1.01094e-08	0.284763	0.771	0.564	0.000217747	proliferation G1S-S
BRD3	1.17139e-11	0.284493	0.71	0.473	2.52305e-07	proliferation G1S-S
RPL14	5.3568e-12	0.284363	0.99	0.989	1.1538e-07	proliferation G1S-S
RPS29	5.21975e-07	0.28415	0.995	0.969	0.0112428	proliferation G1S-S
SRPK1	9.12138e-16	0.284119	0.69	0.398	1.96465e-11	proliferation G1S-S
ESCO2	2.39162e-102	0.283825	0.3	0.028	5.1513e-98	proliferation G1S-S
NAP1L4	7.13829e-11	0.283539	0.843	0.653	1.53752e-06	proliferation G1S-S
EFNA5	4.81872e-12	0.283359	0.657	0.41	1.0379e-07	proliferation G1S-S
RDX	4.30355e-10	0.282826	0.924	0.786	9.26941e-06	proliferation G1S-S
CALU	6.23802e-08	0.282616	0.943	0.846	0.00134361	proliferation G1S-S
PNN	1.08174e-08	0.282491	0.962	0.844	0.000232996	proliferation G1S-S
COL4A1	2.00152e-08	0.282131	0.757	0.569	0.000431107	proliferation G1S-S
IFNGR2	4.77867e-14	0.28137	0.729	0.452	1.02928e-09	proliferation G1S-S
RANBP17	1.38298e-24	0.281275	0.367	0.129	2.97881e-20	proliferation G1S-S
LSM6	7.40397e-13	0.281029	0.776	0.543	1.59474e-08	proliferation G1S-S
CLNS1A	2.48586e-10	0.280888	0.91	0.705	5.35428e-06	proliferation G1S-S
PGK1	0.00212051	0.280755	0.933	0.848	1	proliferation G1S-S
PRLR	6.14886e-19	0.279985	0.467	0.206	1.3244e-14	proliferation G1S-S
WRN	3.09908e-23	0.2798	0.414	0.16	6.67512e-19	proliferation G1S-S
PHF13	1.00849e-16	0.27959	0.438	0.205	2.17218e-12	proliferation G1S-S
PLPPR3	1.31167e-14	0.279358	0.5	0.259	2.8252e-10	proliferation G1S-S
DNA2	4.80458e-79	0.279252	0.319	0.042	1.03486e-74	proliferation G1S-S
DAXX	7.66417e-26	0.279202	0.595	0.266	1.65078e-21	proliferation G1S-S
IDI1	0.000303775	0.278839	0.733	0.619	1	proliferation G1S-S
CLDN11	8.79366e-10	0.27868	0.333	0.172	1.89407e-05	proliferation G1S-S
TWSG1	9.30552e-11	0.278436	0.614	0.381	2.00432e-06	proliferation G1S-S
HILPDA	6.85076e-25	0.278225	0.629	0.29	1.47558e-20	proliferation G1S-S
USP37	6.10323e-20	0.277105	0.514	0.24	1.31458e-15	proliferation G1S-S
NUDT21	2.37923e-13	0.276981	0.643	0.395	5.12463e-09	proliferation G1S-S
SVIL	5.96484e-20	0.276707	0.538	0.262	1.28477e-15	proliferation G1S-S
DONSON	6.07007e-69	0.276401	0.371	0.062	1.30743e-64	proliferation G1S-S
PGAM1	1.29074e-06	0.275854	0.914	0.82	0.0278012	proliferation G1S-S
SUZ12	5.35201e-08	0.275736	0.638	0.463	0.00115277	proliferation G1S-S
CDC7	6.36367e-53	0.275646	0.376	0.079	1.37067e-48	proliferation G1S-S
ICMT	1.97876e-14	0.275456	0.486	0.26	4.26206e-10	proliferation G1S-S
RPL27	9.03628e-09	0.275279	0.981	0.957	0.000194632	proliferation G1S-S
FBL	3.89012e-08	0.274835	0.752	0.615	0.000837893	proliferation G1S-S
SCML1	2.28315e-17	0.274562	0.367	0.151	4.91769e-13	proliferation G1S-S
UCK1	2.33519e-19	0.273665	0.6	0.303	5.02976e-15	proliferation G1S-S
SEPHS1	2.16893e-10	0.273498	0.667	0.448	4.67165e-06	proliferation G1S-S
RRP15	1.3781e-11	0.273489	0.624	0.397	2.96829e-07	proliferation G1S-S
PPIG	1.07655e-09	0.273359	0.938	0.797	2.31877e-05	proliferation G1S-S
CKAP4	1.51098e-09	0.272844	0.824	0.63	3.25449e-05	proliferation G1S-S
RPS19	4.54666e-10	0.272758	0.99	0.996	9.79306e-06	proliferation G1S-S
CBFB	1.66873e-14	0.272636	0.514	0.273	3.59427e-10	proliferation G1S-S
FASN	1.07307e-12	0.272539	0.562	0.319	2.31129e-08	proliferation G1S-S
NAA15	3.92219e-12	0.272339	0.633	0.398	8.44801e-08	proliferation G1S-S
C1QL1	5.95441e-15	0.271157	0.448	0.212	1.28252e-10	proliferation G1S-S
LTBP1	8.99943e-20	0.271117	0.481	0.21	1.93839e-15	proliferation G1S-S
DHX9	3.77519e-12	0.270569	0.819	0.594	8.13138e-08	proliferation G1S-S
NOC3L	5.27348e-17	0.270332	0.5	0.25	1.13586e-12	proliferation G1S-S
YWHAH	6.29149e-11	0.270201	0.776	0.561	1.35512e-06	proliferation G1S-S
CYCS	4.30641e-10	0.269704	0.933	0.746	9.27559e-06	proliferation G1S-S
FH	1.70448e-14	0.269694	0.705	0.451	3.67127e-10	proliferation G1S-S
RCC1	1.16502e-27	0.2695	0.429	0.153	2.50933e-23	proliferation G1S-S
SUV39H2	8.13968e-37	0.269434	0.433	0.13	1.75321e-32	proliferation G1S-S
CDC25A	8.33665e-81	0.269381	0.348	0.048	1.79563e-76	proliferation G1S-S
KHSRP	3.76549e-11	0.269315	0.652	0.422	8.11049e-07	proliferation G1S-S
PRELID1	1.81064e-10	0.269132	0.952	0.827	3.89995e-06	proliferation G1S-S
ZMYND19	2.67317e-27	0.268657	0.505	0.201	5.75775e-23	proliferation G1S-S
ZNF131	2.29921e-11	0.268598	0.571	0.358	4.95227e-07	proliferation G1S-S
COMMD4	1.58201e-09	0.268586	0.814	0.644	3.40749e-05	proliferation G1S-S
TMEM178A	1.54874e-13	0.268231	0.638	0.367	3.33583e-09	proliferation G1S-S
KHDRBS1	1.82757e-08	0.267211	0.938	0.822	0.000393641	proliferation G1S-S
FAM133B	9.0796e-07	0.266989	0.848	0.651	0.0195566	proliferation G1S-S
ACYP1	3.12606e-17	0.266822	0.571	0.304	6.73323e-13	proliferation G1S-S
RNF168	2.8724e-17	0.266488	0.467	0.22	6.18687e-13	proliferation G1S-S
HSPA14.1	4.61993e-20	0.26608	0.471	0.209	9.95087e-16	proliferation G1S-S
RNF219	8.06679e-15	0.265893	0.514	0.27	1.73751e-10	proliferation G1S-S
TOMM5	9.51064e-17	0.265885	0.548	0.295	2.0485e-12	proliferation G1S-S
CTDSPL2	1.88321e-16	0.265742	0.605	0.33	4.05624e-12	proliferation G1S-S
CXCL1	2.19031e-06	0.265394	0.167	0.077	0.0471772	proliferation G1S-S
BOD1	4.36064e-08	0.265343	0.829	0.636	0.000939238	proliferation G1S-S
AEBP1	1.32934e-08	0.265333	0.638	0.432	0.000286327	proliferation G1S-S
IPO9	3.55448e-14	0.265308	0.595	0.354	7.656e-10	proliferation G1S-S
SRSF1	2.84973e-10	0.265051	0.733	0.515	6.13803e-06	proliferation G1S-S
PABPC1	2.41954e-08	0.264893	0.933	0.822	0.000521144	proliferation G1S-S
AGPAT5	3.66049e-18	0.264412	0.495	0.236	7.88433e-14	proliferation G1S-S
SQLE	7.50329e-06	0.263596	0.743	0.619	0.161613	proliferation G1S-S
PLEKHO1	2.21669e-17	0.263146	0.643	0.352	4.77452e-13	proliferation G1S-S
LRP3	1.28279e-18	0.263143	0.452	0.204	2.763e-14	proliferation G1S-S
KPNA2	1.18523e-15	0.263096	0.738	0.473	2.55287e-11	proliferation G1S-S
SLFN13	1.20421e-60	0.262973	0.276	0.04	2.59374e-56	proliferation G1S-S
PIGX	1.27655e-12	0.262581	0.681	0.438	2.74955e-08	proliferation G1S-S
XPO5	2.44721e-12	0.262338	0.452	0.247	5.27105e-08	proliferation G1S-S
MTRNR2L8	2.62117e-06	0.262273	0.781	0.589	0.0564574	proliferation G1S-S
NAV2	8.07059e-16	0.262072	0.529	0.272	1.73833e-11	proliferation G1S-S
LYPLA1	1.25003e-10	0.261943	0.757	0.527	2.69243e-06	proliferation G1S-S
POLE4	7.33634e-13	0.261376	0.71	0.463	1.58017e-08	proliferation G1S-S
POLE2	1.68029e-71	0.261072	0.329	0.048	3.61917e-67	proliferation G1S-S
NUP107	6.76765e-15	0.260847	0.476	0.247	1.45768e-10	proliferation G1S-S
PPP1R14C	4.31902e-17	0.260817	0.49	0.227	9.30273e-13	proliferation G1S-S
MAZ	7.256e-10	0.260573	0.933	0.819	1.56287e-05	proliferation G1S-S
RGS5	4.81397e-08	0.260568	0.171	0.074	0.00103688	proliferation G1S-S
NCAPG2	1.15219e-53	0.260484	0.324	0.06	2.4817e-49	proliferation G1S-S
NRM	7.94473e-20	0.260425	0.467	0.211	1.71121e-15	proliferation G1S-S
MKI67	3.35805e-41	0.26034	0.29	0.058	7.23291e-37	proliferation G1S-S
EPB41	5.30152e-21	0.259963	0.481	0.212	1.1419e-16	proliferation G1S-S
MT-CO1	1.27306e-05	0.259749	0.995	0.999	0.274205	proliferation G1S-S
PPP1R1A	4.14079e-07	0.259482	0.571	0.396	0.00891886	proliferation G1S-S
CCDC152	1.32901e-20	0.259181	0.41	0.165	2.86256e-16	proliferation G1S-S
UMPS	9.79799e-16	0.259011	0.576	0.32	2.11039e-11	proliferation G1S-S
COPRS	1.02054e-10	0.258898	0.843	0.64	2.19813e-06	proliferation G1S-S
BZW1	4.8045e-08	0.25888	0.9	0.743	0.00103484	proliferation G1S-S
ERH	9.0585e-10	0.258816	0.957	0.902	1.95111e-05	proliferation G1S-S
LYAR	1.11043e-19	0.258659	0.457	0.205	2.39176e-15	proliferation G1S-S
CMC2	1.37854e-12	0.258624	0.624	0.396	2.96923e-08	proliferation G1S-S
FAM49B	9.73409e-13	0.258251	0.671	0.425	2.09663e-08	proliferation G1S-S
RPL37A	3.07794e-10	0.257909	1	0.993	6.62959e-06	proliferation G1S-S
TMX1	2.88688e-07	0.257785	0.671	0.487	0.00621805	proliferation G1S-S
SPECC1	9.06589e-28	0.257617	0.443	0.156	1.9527e-23	proliferation G1S-S
LDHB	8.97841e-13	0.257327	0.995	0.959	1.93386e-08	proliferation G1S-S
PUM3	1.22277e-14	0.257001	0.581	0.319	2.63373e-10	proliferation G1S-S
MAP1B	1.05719e-16	0.256967	0.467	0.225	2.27709e-12	proliferation G1S-S
TRIM24	2.7925e-11	0.256955	0.686	0.441	6.01478e-07	proliferation G1S-S
CRNDE	4.12462e-16	0.256914	0.552	0.285	8.88402e-12	proliferation G1S-S
ZGRF1	3.02011e-72	0.256912	0.286	0.036	6.50503e-68	proliferation G1S-S
ARF5	6.60588e-08	0.25691	0.924	0.791	0.00142284	proliferation G1S-S
LPIN2	2.73103e-12	0.256817	0.605	0.365	5.88236e-08	proliferation G1S-S
TPI1	3.04617e-06	0.256453	0.981	0.948	0.0656114	proliferation G1S-S
THEM6	9.83822e-18	0.256352	0.457	0.218	2.11905e-13	proliferation G1S-S
TMEM106C	2.96321e-09	0.255786	0.829	0.62	6.38246e-05	proliferation G1S-S
RUVBL1	3.87939e-11	0.255589	0.719	0.486	8.35581e-07	proliferation G1S-S
MZT1	1.93841e-16	0.254637	0.581	0.306	4.17514e-12	proliferation G1S-S
SRSF9	2.63943e-09	0.254397	0.948	0.88	5.68507e-05	proliferation G1S-S
CDK2AP1	5.36377e-22	0.25395	0.443	0.181	1.1553e-17	proliferation G1S-S
ARID1A	9.41008e-11	0.253325	0.748	0.511	2.02684e-06	proliferation G1S-S
CCDC88A	1.53278e-09	0.253311	0.633	0.433	3.30146e-05	proliferation G1S-S
PDS5A	7.76834e-14	0.253115	0.581	0.335	1.67322e-09	proliferation G1S-S
BUB3	1.58256e-13	0.252434	0.805	0.527	3.40868e-09	proliferation G1S-S
TMA16	4.13062e-12	0.252038	0.648	0.406	8.89694e-08	proliferation G1S-S
SCG5	1.18262e-13	0.251928	0.5	0.264	2.54725e-09	proliferation G1S-S
TTF2	3.61761e-33	0.251801	0.381	0.111	7.79197e-29	proliferation G1S-S
ZNF724	1.287e-73	0.251751	0.281	0.035	2.77206e-69	proliferation G1S-S
CEP57	1.65602e-09	0.251511	0.714	0.504	3.5669e-05	proliferation G1S-S
PPIL1	2.60996e-11	0.251379	0.671	0.433	5.6216e-07	proliferation G1S-S
GOLM1	2.50702e-10	0.251147	0.881	0.688	5.39988e-06	proliferation G1S-S
CSTF3	2.67754e-11	0.250987	0.576	0.352	5.76715e-07	proliferation G1S-S
TNFAIP8	5.33365e-21	0.250514	0.424	0.17	1.14881e-16	proliferation G1S-S
RPS6	3.852e-11	0.250302	1	0.994	8.29682e-07	proliferation G1S-S
LMCD1	2.66952e-23	0.25021	0.457	0.185	5.74989e-19	proliferation G1S-S
CENPS	8.9765e-24	0.250091	0.457	0.181	1.93345e-19	proliferation G1S-S
PLAUR	2.41574e-78	0.250028	0.233	0.023	5.20326e-74	proliferation G1S-S

## Sheet: Proliferation G2M-M
gene	p_val	avg_log2FC	pct.1	pct.2	p_val_adj	cluster
HIST1H4C	4.47293e-121	3.41927	0.914	0.603	9.63424e-117	proliferation G2M-M
TOP2A	0	3.05009	0.96	0.075	0	proliferation G2M-M
CENPF	0	3.00787	0.975	0.103	0	proliferation G2M-M
HMGB2	9.46451e-229	2.75418	0.982	0.402	2.03856e-224	proliferation G2M-M
UBE2C	0	2.50327	0.935	0.089	0	proliferation G2M-M
NUSAP1	0	2.30414	0.96	0.069	0	proliferation G2M-M
PTTG1	1.6434e-203	2.21152	0.957	0.363	3.53973e-199	proliferation G2M-M
H2AFZ	1.34187e-176	2.12242	0.991	0.888	2.89024e-172	proliferation G2M-M
TUBA1B	2.00407e-162	2.05662	0.988	0.96	4.31657e-158	proliferation G2M-M
TYMS	2.20447e-263	2.01753	0.914	0.21	4.74821e-259	proliferation G2M-M
KPNA2	1.16408e-151	1.99429	0.929	0.464	2.5073e-147	proliferation G2M-M
H2AFX	3.05558e-220	1.98359	0.948	0.337	6.58141e-216	proliferation G2M-M
CCNB1	2.26456e-252	1.97976	0.828	0.169	4.87765e-248	proliferation G2M-M
MKI67	0	1.96294	0.895	0.035	0	proliferation G2M-M
CDK1	0	1.95586	0.874	0.059	0	proliferation G2M-M
SMC4	1.47616e-298	1.9464	0.954	0.218	3.1795e-294	proliferation G2M-M
ASPM	0	1.88418	0.825	0.037	0	proliferation G2M-M
PCLAF	3.58376e-296	1.75988	0.871	0.153	7.71906e-292	proliferation G2M-M
CDC20	0	1.72452	0.775	0.059	0	proliferation G2M-M
UBE2S	5.18807e-137	1.67812	0.942	0.558	1.11746e-132	proliferation G2M-M
HMGB1	1.31774e-173	1.67193	1	0.983	2.83828e-169	proliferation G2M-M
CCNB2	0	1.64971	0.812	0.094	0	proliferation G2M-M
HIST1H1A	0	1.62383	0.658	0.057	0	proliferation G2M-M
MAD2L1	4.10666e-301	1.62016	0.908	0.179	8.84534e-297	proliferation G2M-M
BIRC5	0	1.61595	0.88	0.052	0	proliferation G2M-M
CKS2	6.66841e-165	1.55231	0.898	0.35	1.43631e-160	proliferation G2M-M
CENPE	0	1.51623	0.726	0.033	0	proliferation G2M-M
AURKB	0	1.498	0.862	0.052	0	proliferation G2M-M
TPX2	0	1.47057	0.834	0.045	0	proliferation G2M-M
UBE2T	0	1.43914	0.84	0.11	0	proliferation G2M-M
CKAP2	2.27011e-188	1.39789	0.895	0.271	4.88959e-184	proliferation G2M-M
TMPO	4.31711e-171	1.39361	0.92	0.348	9.29863e-167	proliferation G2M-M
DLGAP5	0	1.37094	0.772	0.028	0	proliferation G2M-M
KIF20B	3.8649e-270	1.36439	0.8	0.141	8.32461e-266	proliferation G2M-M
ARL6IP1	8.7715e-76	1.36193	0.911	0.6	1.88929e-71	proliferation G2M-M
PBK	0	1.35665	0.775	0.03	0	proliferation G2M-M
CKS1B	5.21917e-126	1.35335	0.945	0.616	1.12416e-121	proliferation G2M-M
HMMR	0	1.35216	0.698	0.043	0	proliferation G2M-M
NUF2	0	1.34605	0.822	0.03	0	proliferation G2M-M
CDKN3	0	1.33648	0.76	0.053	0	proliferation G2M-M
TUBA1C	7.68035e-53	1.32239	0.812	0.542	1.65427e-48	proliferation G2M-M
STMN1	2.22229e-143	1.31521	0.994	0.968	4.7866e-139	proliferation G2M-M
ANP32E	2.63115e-144	1.30456	0.945	0.44	5.66724e-140	proliferation G2M-M
HMGN2	2.94189e-141	1.30206	1	0.973	6.33653e-137	proliferation G2M-M
TUBB	5.04382e-135	1.3007	0.988	0.969	1.08639e-130	proliferation G2M-M
CCNA2	0	1.28336	0.782	0.038	0	proliferation G2M-M
SMC2	6.06389e-148	1.27629	0.895	0.36	1.3061e-143	proliferation G2M-M
PLK1	0	1.2701	0.597	0.029	0	proliferation G2M-M
HMGB3	2.52312e-138	1.2633	0.92	0.405	5.43455e-134	proliferation G2M-M
NDC80	0	1.23908	0.772	0.025	0	proliferation G2M-M
JPT1	4.22278e-89	1.22358	0.938	0.608	9.09545e-85	proliferation G2M-M
MIS18BP1	6.5518e-218	1.21276	0.862	0.203	1.41119e-213	proliferation G2M-M
GTSE1	0	1.20621	0.757	0.029	0	proliferation G2M-M
DEK	3.25519e-106	1.19254	0.957	0.702	7.01135e-102	proliferation G2M-M
KIFC1	0	1.17805	0.797	0.029	0	proliferation G2M-M
TMSB15A	6.03303e-252	1.17038	0.825	0.149	1.29945e-247	proliferation G2M-M
DEPDC1	0	1.14597	0.674	0.023	0	proliferation G2M-M
PIMREG	0	1.11474	0.692	0.033	0	proliferation G2M-M
RANBP1	3.62833e-76	1.1125	0.926	0.778	7.81507e-72	proliferation G2M-M
SGO2	0	1.10693	0.711	0.085	0	proliferation G2M-M
MARCKS	1.40106e-84	1.10456	0.954	0.657	3.01774e-80	proliferation G2M-M
AURKA	0	1.09837	0.643	0.062	0	proliferation G2M-M
ZWINT	0	1.09789	0.831	0.1	0	proliferation G2M-M
RAD51AP1	0	1.09597	0.766	0.068	0	proliferation G2M-M
TACC3	0	1.06417	0.769	0.069	0	proliferation G2M-M
KIF23	0	1.04997	0.708	0.022	0	proliferation G2M-M
SGO1	0	1.03951	0.735	0.031	0	proliferation G2M-M
ECT2	0	1.03339	0.714	0.06	0	proliferation G2M-M
ORC6	5.24483e-234	1.02213	0.815	0.155	1.12968e-229	proliferation G2M-M
SKA2	1.80851e-100	1.01893	0.935	0.548	3.89536e-96	proliferation G2M-M
CENPA	0	1.01881	0.588	0.018	0	proliferation G2M-M
MCM7	2.706e-104	1.01731	0.797	0.324	5.82845e-100	proliferation G2M-M
CDCA3	0	1.01331	0.655	0.037	0	proliferation G2M-M
C21orf58	0	1.0093	0.751	0.084	0	proliferation G2M-M
RRM2	0	1.00832	0.677	0.037	0	proliferation G2M-M
NCAPG	0	0.995937	0.735	0.025	0	proliferation G2M-M
LMNB1	1.22983e-279	0.995694	0.794	0.123	2.64893e-275	proliferation G2M-M
BUB3	1.7899e-87	0.99274	0.886	0.522	3.85527e-83	proliferation G2M-M
NUCKS1	7.82884e-104	0.992647	0.988	0.93	1.68625e-99	proliferation G2M-M
FBXO5	1.00989e-194	0.991985	0.742	0.156	2.17521e-190	proliferation G2M-M
CENPM	0	0.98503	0.742	0.056	0	proliferation G2M-M
H1FX	2.07626e-78	0.983954	0.982	0.861	4.47205e-74	proliferation G2M-M
PCNA	1.3535e-59	0.969778	0.705	0.356	2.9153e-55	proliferation G2M-M
CKAP2L	0	0.966563	0.652	0.016	0	proliferation G2M-M
ATAD2	2.31389e-226	0.96085	0.677	0.105	4.98388e-222	proliferation G2M-M
H2AFV	3.34512e-107	0.954825	0.966	0.721	7.20505e-103	proliferation G2M-M
DTYMK	2.47622e-95	0.953988	0.843	0.432	5.33352e-91	proliferation G2M-M
TK1	0	0.953838	0.717	0.051	0	proliferation G2M-M
HMGA1	4.20633e-70	0.949182	0.917	0.64	9.06001e-66	proliferation G2M-M
NASP	2.36588e-70	0.945377	0.932	0.753	5.09586e-66	proliferation G2M-M
GINS2	9.65583e-201	0.934947	0.698	0.122	2.07977e-196	proliferation G2M-M
LBR	1.16915e-91	0.931883	0.831	0.368	2.51823e-87	proliferation G2M-M
MYBL2	0	0.925631	0.68	0.036	0	proliferation G2M-M
TTK	0	0.924211	0.64	0.022	0	proliferation G2M-M
CENPW	1.7573e-231	0.922935	0.785	0.145	3.78505e-227	proliferation G2M-M
KIF20A	0	0.914418	0.572	0.014	0	proliferation G2M-M
DUT	2.33064e-57	0.912613	0.92	0.669	5.01996e-53	proliferation G2M-M
HELLS	1.44771e-135	0.909128	0.705	0.185	3.11823e-131	proliferation G2M-M
KIF11	0	0.908671	0.68	0.034	0	proliferation G2M-M
FBLN1	2.1532e-124	0.902453	0.837	0.292	4.63777e-120	proliferation G2M-M
CENPK	0	0.893397	0.714	0.057	0	proliferation G2M-M
PSRC1	2.29623e-277	0.885115	0.652	0.078	4.94585e-273	proliferation G2M-M
SPC25	0	0.878626	0.723	0.024	0	proliferation G2M-M
GGH	2.95749e-128	0.876162	0.769	0.236	6.37013e-124	proliferation G2M-M
PRKDC	1.88752e-60	0.874537	0.902	0.654	4.06553e-56	proliferation G2M-M
MND1	0	0.869884	0.714	0.051	0	proliferation G2M-M
CCDC34	3.32467e-127	0.868594	0.782	0.254	7.161e-123	proliferation G2M-M
CDCA8	0	0.864563	0.652	0.022	0	proliferation G2M-M
KNSTRN	9.19761e-163	0.857718	0.649	0.134	1.98107e-158	proliferation G2M-M
PIF1	0	0.852676	0.366	0.011	0	proliferation G2M-M
MXD3	0	0.849306	0.643	0.046	0	proliferation G2M-M
PSIP1	4.90867e-72	0.845846	0.951	0.705	1.05728e-67	proliferation G2M-M
AC108134.2	4.30021e-08	0.843926	0.351	0.226	0.000926222	proliferation G2M-M
DHFR	1.57191e-126	0.842301	0.729	0.215	3.38573e-122	proliferation G2M-M
H2AFY	5.17026e-73	0.841351	0.926	0.737	1.11362e-68	proliferation G2M-M
RRM1	8.23681e-125	0.839951	0.748	0.232	1.77413e-120	proliferation G2M-M
HEY1	5.21102e-48	0.836221	0.751	0.392	1.1224e-43	proliferation G2M-M
TUBB4B	6.3601e-32	0.835219	0.975	0.93	1.3699e-27	proliferation G2M-M
HJURP	0	0.825403	0.631	0.017	0	proliferation G2M-M
KIF22	1.90395e-111	0.823668	0.831	0.321	4.10092e-107	proliferation G2M-M
TROAP	0	0.821855	0.582	0.032	0	proliferation G2M-M
KIF4A	0	0.819181	0.649	0.02	0	proliferation G2M-M
KNL1	0	0.818972	0.6	0.023	0	proliferation G2M-M
COL2A1	3.19286e-55	0.807569	0.643	0.264	6.87711e-51	proliferation G2M-M
CCND1	6.09349e-25	0.800485	0.76	0.512	1.31248e-20	proliferation G2M-M
BRCA2	0	0.793732	0.646	0.054	0	proliferation G2M-M
KIF2C	0	0.793072	0.64	0.019	0	proliferation G2M-M
DDX39A	6.40391e-101	0.79114	0.809	0.314	1.37934e-96	proliferation G2M-M
ARHGAP11A	0	0.791003	0.585	0.021	0	proliferation G2M-M
HNRNPA2B1	8.99795e-82	0.78969	0.997	0.977	1.93807e-77	proliferation G2M-M
CENPV	3.40745e-66	0.788834	0.726	0.332	7.3393e-62	proliferation G2M-M
CBX5	1.09263e-60	0.785587	0.948	0.775	2.35342e-56	proliferation G2M-M
RAD21	2.23812e-59	0.78496	0.929	0.667	4.82069e-55	proliferation G2M-M
USP1	7.44493e-78	0.778752	0.778	0.353	1.60356e-73	proliferation G2M-M
MARCKSL1	3.01097e-54	0.777127	0.969	0.875	6.48533e-50	proliferation G2M-M
BUB1B	0	0.772548	0.628	0.027	0	proliferation G2M-M
SRSF2	2.22097e-66	0.766358	0.963	0.822	4.78375e-62	proliferation G2M-M
RAN	4.99257e-82	0.761886	0.978	0.942	1.07535e-77	proliferation G2M-M
NEK2	0	0.754344	0.572	0.018	0	proliferation G2M-M
CIP2A	3.80783e-249	0.750142	0.652	0.088	8.20169e-245	proliferation G2M-M
BUB1	0	0.747885	0.591	0.018	0	proliferation G2M-M
CSRP2	7.66491e-69	0.744939	0.794	0.358	1.65094e-64	proliferation G2M-M
PRC1	0	0.743472	0.551	0.03	0	proliferation G2M-M
ANLN	0	0.739647	0.575	0.027	0	proliferation G2M-M
NCAPD2	5.68644e-165	0.733198	0.609	0.111	1.2248e-160	proliferation G2M-M
MZT1	2.53307e-65	0.733016	0.695	0.299	5.45598e-61	proliferation G2M-M
RTKN2	0	0.731246	0.637	0.05	0	proliferation G2M-M
LSM4	1.09224e-58	0.724249	0.929	0.738	2.35259e-54	proliferation G2M-M
SNRPB	9.52154e-66	0.722611	0.96	0.863	2.05085e-61	proliferation G2M-M
GMNN	2.87683e-81	0.719224	0.788	0.338	6.1964e-77	proliferation G2M-M
NT5DC2	7.92885e-66	0.718734	0.834	0.46	1.7078e-61	proliferation G2M-M
LHX1	6.13286e-41	0.714365	0.797	0.451	1.32096e-36	proliferation G2M-M
FAM83D	0	0.711644	0.492	0.023	0	proliferation G2M-M
SOX11	8.12453e-71	0.710104	0.742	0.291	1.74994e-66	proliferation G2M-M
CDCA2	0	0.705439	0.575	0.017	0	proliferation G2M-M
KIF18A	0	0.700882	0.545	0.03	0	proliferation G2M-M
RACGAP1	0	0.700336	0.606	0.038	0	proliferation G2M-M
EZH2	3.56451e-195	0.700201	0.692	0.125	7.6776e-191	proliferation G2M-M
PARP1	3.53916e-48	0.699466	0.898	0.632	7.62299e-44	proliferation G2M-M
TMEM97	6.87397e-76	0.695554	0.812	0.369	1.48058e-71	proliferation G2M-M
ITGB3BP	1.12571e-100	0.692745	0.754	0.276	2.42466e-96	proliferation G2M-M
NSD2	4.48224e-106	0.692405	0.791	0.275	9.6543e-102	proliferation G2M-M
HNRNPA3	3.58597e-66	0.69222	0.972	0.907	7.72381e-62	proliferation G2M-M
HNRNPAB	2.13644e-56	0.68718	0.883	0.575	4.60168e-52	proliferation G2M-M
HMGA2	1.39178e-60	0.686009	0.852	0.419	2.99775e-56	proliferation G2M-M
CDCA5	0	0.685385	0.588	0.03	0	proliferation G2M-M
IDH2	1.01484e-58	0.681528	0.84	0.436	2.18585e-54	proliferation G2M-M
EMID1	2.41687e-31	0.678365	0.92	0.751	5.20569e-27	proliferation G2M-M
MELK	0	0.677352	0.615	0.049	0	proliferation G2M-M
CEP78	2.88438e-104	0.676165	0.695	0.216	6.21266e-100	proliferation G2M-M
CDCA4	1.20651e-180	0.672586	0.615	0.107	2.5987e-176	proliferation G2M-M
HNRNPD	2.14331e-60	0.672409	0.96	0.82	4.61647e-56	proliferation G2M-M
DNAJC9	6.45101e-109	0.670672	0.705	0.216	1.38948e-104	proliferation G2M-M
CEP55	0	0.667588	0.542	0.013	0	proliferation G2M-M
CENPH	8.19019e-228	0.66706	0.655	0.094	1.76409e-223	proliferation G2M-M
LSM5	2.84303e-55	0.667042	0.905	0.637	6.12359e-51	proliferation G2M-M
HIST1H1D	0	0.667029	0.508	0.033	0	proliferation G2M-M
DBF4	2.93443e-75	0.664209	0.686	0.269	6.32047e-71	proliferation G2M-M
FXYD6	8.67241e-73	0.66224	0.778	0.326	1.86795e-68	proliferation G2M-M
CLSPN	3.20212e-286	0.662201	0.532	0.045	6.89704e-282	proliferation G2M-M
PTMA	6.04414e-87	0.65977	0.997	0.999	1.30185e-82	proliferation G2M-M
PHGDH	8.74183e-40	0.654794	0.883	0.564	1.8829e-35	proliferation G2M-M
CKAP5	1.7565e-107	0.652949	0.695	0.21	3.78332e-103	proliferation G2M-M
TTYH1	2.12557e-44	0.652187	0.705	0.33	4.57827e-40	proliferation G2M-M
LMNB2	1.35439e-162	0.649795	0.717	0.159	2.91721e-158	proliferation G2M-M
CENPU	3.51952e-288	0.649145	0.646	0.07	7.58069e-284	proliferation G2M-M
GPSM2	2.03534e-130	0.647032	0.563	0.112	4.38391e-126	proliferation G2M-M
CENPN	6.59616e-294	0.643054	0.612	0.062	1.42075e-289	proliferation G2M-M
BARD1	8.90743e-120	0.642528	0.603	0.142	1.91857e-115	proliferation G2M-M
ATAD5	1.41141e-196	0.639935	0.569	0.081	3.04003e-192	proliferation G2M-M
SNRPD1	9.37906e-52	0.637862	0.935	0.776	2.02016e-47	proliferation G2M-M
SMC3	5.25419e-42	0.636954	0.886	0.65	1.1317e-37	proliferation G2M-M
LYPD1	4.28531e-44	0.635672	0.76	0.378	9.23014e-40	proliferation G2M-M
CRNDE	9.90922e-67	0.635238	0.689	0.277	2.13435e-62	proliferation G2M-M
CCDC88A	7.94251e-50	0.632695	0.791	0.426	1.71074e-45	proliferation G2M-M
TPM1	3.02602e-26	0.629103	0.957	0.783	6.51775e-22	proliferation G2M-M
ASF1B	0	0.628431	0.591	0.027	0	proliferation G2M-M
G2E3	7.10823e-67	0.628115	0.646	0.254	1.53104e-62	proliferation G2M-M
HP1BP3	4.94837e-37	0.627641	0.942	0.728	1.06583e-32	proliferation G2M-M
SRSF3	2.58631e-61	0.627408	0.988	0.933	5.57065e-57	proliferation G2M-M
KIF15	0	0.626271	0.532	0.02	0	proliferation G2M-M
SPDL1	1.96192e-140	0.625371	0.671	0.159	4.22578e-136	proliferation G2M-M
DIAPH3	1.17954e-306	0.622758	0.56	0.048	2.54061e-302	proliferation G2M-M
KIF14	0	0.619873	0.477	0.014	0	proliferation G2M-M
FOXM1	0	0.616057	0.582	0.023	0	proliferation G2M-M
FEN1	2.84042e-93	0.614869	0.64	0.193	6.11797e-89	proliferation G2M-M
CCNF	1.59859e-232	0.614472	0.508	0.053	3.44321e-228	proliferation G2M-M
MDK	2.91239e-45	0.61344	0.978	0.929	6.27299e-41	proliferation G2M-M
HIST1H1B	0	0.609929	0.502	0.013	0	proliferation G2M-M
ANP32B	1.69033e-58	0.609181	0.96	0.869	3.64081e-54	proliferation G2M-M
DNMT1	9.04374e-67	0.607759	0.769	0.347	1.94793e-62	proliferation G2M-M
FABP5	1.28704e-39	0.603884	0.898	0.641	2.77216e-35	proliferation G2M-M
FAM111A	3.73033e-71	0.59992	0.634	0.229	8.03475e-67	proliferation G2M-M
MGST1	5.91755e-29	0.59784	0.892	0.617	1.27458e-24	proliferation G2M-M
FANCI	0	0.595447	0.563	0.037	0	proliferation G2M-M
SLC38A1	5.96394e-57	0.593185	0.714	0.324	1.28457e-52	proliferation G2M-M
SYNE2	8.92855e-41	0.58972	0.868	0.554	1.92312e-36	proliferation G2M-M
CCDC18	5.99658e-214	0.588476	0.514	0.06	1.2916e-209	proliferation G2M-M
SNRPF	2.33526e-35	0.587535	0.902	0.733	5.02991e-31	proliferation G2M-M
TPM2	9.17873e-30	0.5832	0.775	0.465	1.97701e-25	proliferation G2M-M
SAE1	3.62445e-49	0.578168	0.874	0.542	7.8067e-45	proliferation G2M-M
CDT1	3.11507e-197	0.574471	0.575	0.081	6.70955e-193	proliferation G2M-M
ILF2	5.33032e-48	0.573841	0.932	0.796	1.1481e-43	proliferation G2M-M
NUDT1	2.07987e-80	0.5725	0.723	0.275	4.47984e-76	proliferation G2M-M
SFPQ	5.59067e-41	0.572148	0.969	0.846	1.20417e-36	proliferation G2M-M
HMGN1	8.6197e-69	0.571902	0.997	0.973	1.8566e-64	proliferation G2M-M
MGME1	1.77403e-80	0.570557	0.766	0.304	3.82108e-76	proliferation G2M-M
CMC2	3.84587e-59	0.569351	0.785	0.389	8.28362e-55	proliferation G2M-M
MCM3	1.73113e-47	0.567745	0.649	0.309	3.72869e-43	proliferation G2M-M
SPAG5	0	0.565171	0.569	0.029	0	proliferation G2M-M
HES4	4.56008e-19	0.564788	0.935	0.856	9.82195e-15	proliferation G2M-M
SUPT16H	5.51589e-36	0.564708	0.852	0.579	1.18807e-31	proliferation G2M-M
CHEK1	2.60045e-161	0.56467	0.594	0.105	5.60111e-157	proliferation G2M-M
HNRNPR	4.21527e-47	0.563178	0.963	0.865	9.07926e-43	proliferation G2M-M
HES1	3.45142e-11	0.557469	0.726	0.555	7.43401e-07	proliferation G2M-M
HNRNPM	1.22523e-39	0.555883	0.96	0.843	2.63902e-35	proliferation G2M-M
BRCA1	2.51906e-196	0.551642	0.52	0.066	5.42579e-192	proliferation G2M-M
HNRNPH3	5.405e-43	0.549057	0.945	0.757	1.16418e-38	proliferation G2M-M
CCDC14	6.43734e-48	0.547885	0.742	0.377	1.38654e-43	proliferation G2M-M
PEG10	6.85339e-30	0.546928	0.834	0.552	1.47615e-25	proliferation G2M-M
PAX2	3.99824e-28	0.546279	0.674	0.385	8.61181e-24	proliferation G2M-M
WEE1	1.29401e-46	0.545096	0.695	0.331	2.78717e-42	proliferation G2M-M
DCP2	3.70413e-50	0.543414	0.763	0.392	7.97833e-46	proliferation G2M-M
ESCO2	0	0.539917	0.523	0.018	0	proliferation G2M-M
MIS18A	4.25985e-75	0.536533	0.705	0.268	9.1753e-71	proliferation G2M-M
DEPDC1B	2.73197e-280	0.53632	0.588	0.058	5.88439e-276	proliferation G2M-M
VRK1	6.11626e-118	0.535892	0.658	0.171	1.31738e-113	proliferation G2M-M
POC1A	0	0.530898	0.572	0.046	0	proliferation G2M-M
ALYREF	5.91053e-49	0.527166	0.692	0.347	1.27307e-44	proliferation G2M-M
FDPS	6.29319e-23	0.524707	0.923	0.762	1.35549e-18	proliferation G2M-M
CDC25C	0	0.523476	0.455	0.014	0	proliferation G2M-M
LIG1	5.10382e-79	0.518092	0.575	0.175	1.09931e-74	proliferation G2M-M
BAZ1B	5.0949e-36	0.516482	0.754	0.444	1.09739e-31	proliferation G2M-M
CDK5RAP2	9.75914e-57	0.515987	0.652	0.265	2.10202e-52	proliferation G2M-M
HNRNPA1	2.49698e-38	0.5159	0.978	0.974	5.37824e-34	proliferation G2M-M
PKM	2.61478e-37	0.515162	0.963	0.912	5.63198e-33	proliferation G2M-M
MT-ND1	1.29417e-30	0.515027	0.963	0.98	2.78752e-26	proliferation G2M-M
RHEB	9.87245e-32	0.514513	0.954	0.846	2.12643e-27	proliferation G2M-M
NMU	1.92724e-217	0.513404	0.425	0.038	4.15108e-213	proliferation G2M-M
CSE1L	6.06598e-52	0.511479	0.757	0.377	1.30655e-47	proliferation G2M-M
EXOSC8	2.16289e-45	0.511228	0.809	0.459	4.65865e-41	proliferation G2M-M
SKA3	0	0.510254	0.526	0.03	0	proliferation G2M-M
XPO1	5.55461e-35	0.510121	0.871	0.598	1.19641e-30	proliferation G2M-M
YBX1	9.85344e-38	0.509404	0.972	0.96	2.12233e-33	proliferation G2M-M
KHDRBS1	1.79616e-39	0.508958	0.948	0.821	3.86875e-35	proliferation G2M-M
CBX1	1.37187e-38	0.507759	0.877	0.619	2.95487e-34	proliferation G2M-M
NAP1L1	1.93032e-34	0.50553	0.969	0.913	4.15771e-30	proliferation G2M-M
FANCD2	0	0.505341	0.538	0.035	0	proliferation G2M-M
NCAPH	0	0.502409	0.52	0.014	0	proliferation G2M-M
MEX3A	2.69279e-59	0.501574	0.625	0.242	5.80001e-55	proliferation G2M-M
EMP2	3.67831e-83	0.500567	0.603	0.178	7.92272e-79	proliferation G2M-M
CNN3	1.86209e-35	0.499919	0.843	0.555	4.01075e-31	proliferation G2M-M
MYH10	2.31698e-40	0.499869	0.803	0.468	4.99054e-36	proliferation G2M-M
SMS	5.27072e-41	0.499633	0.868	0.531	1.13526e-36	proliferation G2M-M
SPC24	0	0.499554	0.502	0.018	0	proliferation G2M-M
HIST1H2BH	1.5858e-150	0.499455	0.471	0.069	3.41566e-146	proliferation G2M-M
SRSF7	3.29544e-32	0.497971	0.966	0.832	7.09805e-28	proliferation G2M-M
PARPBP	8.32775e-284	0.496892	0.52	0.044	1.79371e-279	proliferation G2M-M
LIFR	2.30404e-35	0.495454	0.658	0.336	4.96268e-31	proliferation G2M-M
MYEF2	1.59664e-33	0.494799	0.717	0.416	3.439e-29	proliferation G2M-M
RPA3	1.42527e-35	0.492256	0.797	0.518	3.06988e-31	proliferation G2M-M
HDAC2	3.46959e-31	0.490802	0.871	0.66	7.47315e-27	proliferation G2M-M
E2F8	0	0.48957	0.446	0.011	0	proliferation G2M-M
MNS1	8.19018e-57	0.484953	0.585	0.213	1.76408e-52	proliferation G2M-M
BASP1	5.14338e-26	0.48452	0.88	0.645	1.10783e-21	proliferation G2M-M
MAD2L2	3.49327e-43	0.484182	0.763	0.416	7.52414e-39	proliferation G2M-M
JAG1	7.00024e-25	0.483166	0.843	0.587	1.50778e-20	proliferation G2M-M
CIT	7.14872e-254	0.482373	0.495	0.045	1.53976e-249	proliferation G2M-M
TMEM106C	3.5472e-23	0.480658	0.834	0.617	7.64031e-19	proliferation G2M-M
COL9A1	3.52913e-133	0.480278	0.529	0.095	7.6014e-129	proliferation G2M-M
ALDH7A1	2.61938e-37	0.478827	0.908	0.635	5.64189e-33	proliferation G2M-M
SHCBP1	0	0.477696	0.455	0.012	0	proliferation G2M-M
SINHCAF	1.03206e-27	0.475328	0.871	0.595	2.22295e-23	proliferation G2M-M
SET	1.04052e-40	0.474103	0.978	0.943	2.24117e-36	proliferation G2M-M
SEPHS1	3.13615e-44	0.474058	0.8	0.441	6.75496e-40	proliferation G2M-M
PTN	2.79673e-20	0.472401	0.745	0.486	6.02388e-16	proliferation G2M-M
RPL39L	2.18203e-66	0.471279	0.695	0.267	4.69987e-62	proliferation G2M-M
LAMP5	6.68315e-35	0.470901	0.311	0.097	1.43948e-30	proliferation G2M-M
SMC1A	1.06415e-41	0.470621	0.757	0.415	2.29207e-37	proliferation G2M-M
SAC3D1	1.91191e-52	0.468095	0.665	0.285	4.11806e-48	proliferation G2M-M
RBMX	1.9427e-34	0.467665	0.96	0.818	4.18438e-30	proliferation G2M-M
GLIPR2	2.60736e-35	0.466639	0.708	0.381	5.616e-31	proliferation G2M-M
SNRNP40	4.37527e-46	0.466347	0.754	0.391	9.42388e-42	proliferation G2M-M
RFC3	1.71661e-114	0.465463	0.505	0.102	3.6974e-110	proliferation G2M-M
SYNCRIP	5.73349e-30	0.465273	0.892	0.646	1.23494e-25	proliferation G2M-M
UBALD2	9.98451e-23	0.46439	0.665	0.412	2.15056e-18	proliferation G2M-M
CCNG2	5.62985e-39	0.46434	0.68	0.327	1.21261e-34	proliferation G2M-M
ARL4C	5.1338e-32	0.464323	0.677	0.35	1.10577e-27	proliferation G2M-M
ENO1	1.69989e-24	0.464266	0.975	0.911	3.6614e-20	proliferation G2M-M
MLLT11	1.58976e-43	0.463442	0.674	0.323	3.42417e-39	proliferation G2M-M
SUZ12	2.10841e-35	0.462694	0.775	0.457	4.54131e-31	proliferation G2M-M
IFI16	2.42141e-16	0.462133	0.702	0.492	5.21548e-12	proliferation G2M-M
HIST1H1E	2.46073e-180	0.460797	0.428	0.048	5.30016e-176	proliferation G2M-M
NDE1	7.1011e-101	0.460242	0.437	0.086	1.52951e-96	proliferation G2M-M
KIF5B	6.64122e-29	0.460014	0.935	0.834	1.43045e-24	proliferation G2M-M
HMGXB4	3.75244e-39	0.459269	0.763	0.427	8.08238e-35	proliferation G2M-M
RMI2	6.28648e-157	0.458024	0.495	0.074	1.35404e-152	proliferation G2M-M
MT-ND3	3.45372e-22	0.455963	0.991	0.993	7.43897e-18	proliferation G2M-M
RFC4	1.06976e-73	0.455391	0.612	0.198	2.30416e-69	proliferation G2M-M
FBLN2	3.3905e-31	0.454404	0.551	0.256	7.30281e-27	proliferation G2M-M
CALCA	2.20101e-50	0.454287	0.252	0.053	4.74075e-46	proliferation G2M-M
SSRP1	7.36106e-36	0.453455	0.825	0.53	1.5855e-31	proliferation G2M-M
H2AFY2	1.49662e-41	0.45329	0.772	0.43	3.22358e-37	proliferation G2M-M
PRTFDC1	5.82596e-99	0.452887	0.56	0.14	1.25485e-94	proliferation G2M-M
TUBB6	4.13358e-42	0.452374	0.551	0.236	8.90333e-38	proliferation G2M-M
G3BP1	4.42753e-30	0.451819	0.883	0.637	9.53645e-26	proliferation G2M-M
TRIM59	3.73815e-135	0.451766	0.44	0.068	8.0516e-131	proliferation G2M-M
LSM3	3.98864e-32	0.451084	0.898	0.715	8.59114e-28	proliferation G2M-M
REEP4	1.20734e-105	0.450899	0.517	0.114	2.60048e-101	proliferation G2M-M
PAX8	7.87603e-20	0.448492	0.929	0.729	1.69642e-15	proliferation G2M-M
RCC2	2.2532e-55	0.447799	0.662	0.266	4.85316e-51	proliferation G2M-M
CENPJ	6.1214e-180	0.446043	0.526	0.073	1.31849e-175	proliferation G2M-M
SAP30	1.64312e-64	0.44522	0.612	0.222	3.53912e-60	proliferation G2M-M
NCAM1	2.92548e-71	0.444696	0.532	0.156	6.30118e-67	proliferation G2M-M
CDC45	1.26052e-286	0.443936	0.474	0.035	2.71504e-282	proliferation G2M-M
HMGCS1	3.09026e-06	0.443333	0.809	0.663	0.0665612	proliferation G2M-M
LDHA	1.90473e-26	0.442581	0.957	0.758	4.10259e-22	proliferation G2M-M
TRA2B	8.45064e-26	0.442411	0.868	0.644	1.82018e-21	proliferation G2M-M
PRR11	1.09059e-207	0.44174	0.443	0.044	2.34902e-203	proliferation G2M-M
ZNF519	1.52205e-122	0.441644	0.48	0.087	3.27834e-118	proliferation G2M-M
TPM4	1.04132e-30	0.441372	0.932	0.698	2.2429e-26	proliferation G2M-M
RHNO1	5.03204e-57	0.439598	0.637	0.255	1.08385e-52	proliferation G2M-M
KPNB1	5.44891e-28	0.439146	0.883	0.662	1.17364e-23	proliferation G2M-M
PAICS	4.6013e-34	0.438483	0.766	0.452	9.91075e-30	proliferation G2M-M
C12orf75	4.76748e-31	0.4343	0.76	0.424	1.02687e-26	proliferation G2M-M
MAGOHB	3.23286e-35	0.433363	0.738	0.43	6.96326e-31	proliferation G2M-M
CDK4	2.18539e-23	0.432796	0.837	0.64	4.70711e-19	proliferation G2M-M
RBBP4	1.37006e-28	0.432418	0.895	0.637	2.95098e-24	proliferation G2M-M
HIST2H2AC	5.76145e-106	0.428853	0.428	0.079	1.24096e-101	proliferation G2M-M
SASS6	1.22764e-130	0.42855	0.572	0.115	2.6442e-126	proliferation G2M-M
RNF26	5.23473e-53	0.428232	0.551	0.207	1.12751e-48	proliferation G2M-M
NRGN	1.20146e-34	0.428195	0.674	0.337	2.58783e-30	proliferation G2M-M
MRPL51	4.30075e-32	0.426737	0.957	0.861	9.26338e-28	proliferation G2M-M
NONO	6.90277e-27	0.426574	0.932	0.766	1.48679e-22	proliferation G2M-M
CBX3	5.103e-32	0.425917	0.948	0.829	1.09914e-27	proliferation G2M-M
HAUS1	1.33597e-49	0.425255	0.649	0.285	2.87755e-45	proliferation G2M-M
NME1	1.87208e-23	0.424891	0.843	0.653	4.03228e-19	proliferation G2M-M
ACTL6A	1.15463e-38	0.424822	0.732	0.405	2.48696e-34	proliferation G2M-M
SNRPE	4.95321e-28	0.423884	0.92	0.819	1.06687e-23	proliferation G2M-M
TMSB10	4.50357e-28	0.422823	0.991	0.987	9.70024e-24	proliferation G2M-M
RNASEH2B	2.26697e-37	0.420922	0.711	0.367	4.88282e-33	proliferation G2M-M
TCF4	5.30622e-40	0.420716	0.677	0.331	1.14291e-35	proliferation G2M-M
UACA	2.43515e-21	0.419924	0.754	0.492	5.24508e-17	proliferation G2M-M
SCLT1	1.53569e-70	0.419789	0.545	0.168	3.30772e-66	proliferation G2M-M
C19orf48	7.83024e-37	0.419602	0.775	0.44	1.68656e-32	proliferation G2M-M
OIP5	0	0.419026	0.468	0.018	0	proliferation G2M-M
UCP2	4.64159e-44	0.418935	0.609	0.262	9.99752e-40	proliferation G2M-M
PRIM1	1.32726e-141	0.418582	0.471	0.073	2.85878e-137	proliferation G2M-M
NCAPG2	6.70189e-218	0.418463	0.486	0.051	1.44352e-213	proliferation G2M-M
MCM10	6.47207e-242	0.416935	0.378	0.026	1.39402e-237	proliferation G2M-M
LSM8	9.64935e-35	0.416346	0.831	0.541	2.07837e-30	proliferation G2M-M
YWHAQ	7.05161e-30	0.416231	0.948	0.874	1.51885e-25	proliferation G2M-M
PHF6	1.66135e-30	0.415939	0.748	0.45	3.57838e-26	proliferation G2M-M
CEP135	9.95729e-74	0.415876	0.572	0.176	2.1447e-69	proliferation G2M-M
PTGES3	8.01569e-33	0.411569	0.969	0.916	1.7265e-28	proliferation G2M-M
ACAT2	3.24439e-20	0.41114	0.714	0.458	6.9881e-16	proliferation G2M-M
GAS2L3	1.27055e-213	0.409892	0.36	0.027	2.73665e-209	proliferation G2M-M
IGF2BP1	5.48385e-34	0.408579	0.778	0.46	1.18117e-29	proliferation G2M-M
RHOBTB3	2.04612e-24	0.405812	0.8	0.531	4.40713e-20	proliferation G2M-M
CNTRL	1.15345e-72	0.405225	0.511	0.144	2.48442e-68	proliferation G2M-M
RFC2	1.32375e-48	0.403087	0.585	0.244	2.85123e-44	proliferation G2M-M
SLC16A1	1.06283e-19	0.400674	0.834	0.571	2.28923e-15	proliferation G2M-M
CTSV	1.43606e-167	0.40011	0.474	0.064	3.09314e-163	proliferation G2M-M
FAM111B	2.44806e-185	0.399834	0.366	0.033	5.27288e-181	proliferation G2M-M
BCL2L12	1.46773e-48	0.397742	0.708	0.322	3.16134e-44	proliferation G2M-M
BLM	2.29242e-258	0.39721	0.44	0.033	4.93763e-254	proliferation G2M-M
EEF1B2	9.09017e-24	0.395299	0.972	0.921	1.95793e-19	proliferation G2M-M
U2SURP	5.17338e-23	0.395193	0.898	0.698	1.11429e-18	proliferation G2M-M
TDG	6.3968e-27	0.393761	0.723	0.421	1.37781e-22	proliferation G2M-M
ILF3	1.32478e-23	0.392744	0.914	0.698	2.85345e-19	proliferation G2M-M
ARHGEF39	8.8601e-308	0.39235	0.366	0.017	1.90838e-303	proliferation G2M-M
RPL23A	3.25129e-16	0.392331	0.982	0.958	7.00296e-12	proliferation G2M-M
SORL1	9.73246e-22	0.39158	0.612	0.341	2.09627e-17	proliferation G2M-M
YWHAH	4.66608e-29	0.391354	0.837	0.556	1.00503e-24	proliferation G2M-M
DAAM1	2.00515e-23	0.390893	0.655	0.38	4.3189e-19	proliferation G2M-M
NOTCH3	2.70731e-34	0.390309	0.769	0.413	5.83128e-30	proliferation G2M-M
HNRNPF	5.33235e-21	0.390002	0.905	0.716	1.14853e-16	proliferation G2M-M
XRCC2	6.83016e-191	0.389105	0.415	0.042	1.47115e-186	proliferation G2M-M
LRR1	1.39683e-131	0.388711	0.474	0.079	3.00863e-127	proliferation G2M-M
PRPSAP1	1.87298e-27	0.387279	0.695	0.414	4.03421e-23	proliferation G2M-M
CALM2	3.80595e-20	0.383801	0.988	0.971	8.19763e-16	proliferation G2M-M
MCM4	3.19413e-68	0.383548	0.434	0.114	6.87985e-64	proliferation G2M-M
PBRM1	4.0744e-21	0.383546	0.788	0.529	8.77584e-17	proliferation G2M-M
HAUS8	1.267e-117	0.383542	0.517	0.102	2.72899e-113	proliferation G2M-M
PPIA	8.38539e-33	0.382846	0.988	0.98	1.80613e-28	proliferation G2M-M
TTF2	1.30375e-99	0.382177	0.483	0.105	2.80814e-95	proliferation G2M-M
NSMCE4A	6.58095e-37	0.380556	0.705	0.375	1.41747e-32	proliferation G2M-M
SFRP1	5.83662e-28	0.380446	0.465	0.205	1.25715e-23	proliferation G2M-M
NCL	2.15238e-19	0.380406	0.963	0.908	4.63601e-15	proliferation G2M-M
PXMP2	1.94648e-30	0.379752	0.683	0.387	4.19253e-26	proliferation G2M-M
HSPB11	3.37975e-30	0.379503	0.775	0.485	7.27965e-26	proliferation G2M-M
SCARA3	5.0162e-95	0.378499	0.508	0.116	1.08044e-90	proliferation G2M-M
IER2	1.37656e-10	0.378088	0.828	0.676	2.96498e-06	proliferation G2M-M
SRP9	1.10928e-21	0.377352	0.951	0.872	2.38928e-17	proliferation G2M-M
XRCC5	1.86897e-26	0.376816	0.957	0.857	4.02558e-22	proliferation G2M-M
DSCC1	3.69181e-192	0.375086	0.382	0.035	7.9518e-188	proliferation G2M-M
TOP1	1.17185e-18	0.374612	0.926	0.775	2.52404e-14	proliferation G2M-M
CDKN2D	1.82004e-66	0.37387	0.508	0.154	3.92019e-62	proliferation G2M-M
NUP107	6.84333e-48	0.373827	0.591	0.24	1.47398e-43	proliferation G2M-M
SNRPG	3.26166e-19	0.373221	0.923	0.812	7.02529e-15	proliferation G2M-M
SRSF10	2.77221e-22	0.371859	0.96	0.831	5.97106e-18	proliferation G2M-M
HAUS6	2.19872e-69	0.371362	0.535	0.164	4.73583e-65	proliferation G2M-M
GINS4	1.48754e-162	0.370827	0.468	0.062	3.20402e-158	proliferation G2M-M
CENPL	1.35067e-100	0.369154	0.4	0.073	2.90922e-96	proliferation G2M-M
DDX46	1.55621e-21	0.368677	0.865	0.646	3.35192e-17	proliferation G2M-M
EMC9	6.60274e-42	0.368452	0.569	0.242	1.42216e-37	proliferation G2M-M
PLK4	3.4561e-296	0.368364	0.412	0.024	7.4441e-292	proliferation G2M-M
SIVA1	8.7651e-21	0.367439	0.898	0.769	1.88791e-16	proliferation G2M-M
TIMELESS	3.27212e-114	0.367242	0.511	0.102	7.04783e-110	proliferation G2M-M
PPP1R14B	5.19916e-20	0.365372	0.905	0.767	1.11985e-15	proliferation G2M-M
CCAR1	1.40045e-19	0.365245	0.843	0.604	3.01643e-15	proliferation G2M-M
TOPBP1	3.71338e-56	0.365233	0.578	0.208	7.99825e-52	proliferation G2M-M
IL17RD	1.40902e-23	0.36483	0.68	0.399	3.03489e-19	proliferation G2M-M
MAZ	6.03194e-20	0.364564	0.938	0.818	1.29922e-15	proliferation G2M-M
EWSR1	8.89402e-21	0.363763	0.806	0.581	1.91568e-16	proliferation G2M-M
SUN2	5.22974e-39	0.363578	0.471	0.184	1.12643e-34	proliferation G2M-M
FKBP3	6.4918e-21	0.363409	0.855	0.652	1.39827e-16	proliferation G2M-M
TEX30	2.01087e-62	0.362887	0.575	0.199	4.33121e-58	proliferation G2M-M
MIR181A1HG	1.08932e-16	0.362563	0.498	0.284	2.34629e-12	proliferation G2M-M
HMGN5	2.91864e-27	0.361594	0.6	0.321	6.28647e-23	proliferation G2M-M
EIF4EBP1	1.12747e-35	0.361018	0.637	0.31	2.42846e-31	proliferation G2M-M
FANCA	3.85268e-131	0.360394	0.44	0.067	8.29828e-127	proliferation G2M-M
ZNF714	3.71743e-61	0.360314	0.585	0.204	8.00698e-57	proliferation G2M-M
MSH2	8.6662e-36	0.36031	0.612	0.297	1.86661e-31	proliferation G2M-M
MCM5	3.69664e-59	0.359679	0.502	0.158	7.9622e-55	proliferation G2M-M
RBM25	3.02478e-18	0.359421	0.895	0.735	6.51507e-14	proliferation G2M-M
ACTN1	1.20835e-63	0.357145	0.52	0.158	2.60266e-59	proliferation G2M-M
CNTLN	2.7093e-57	0.356888	0.529	0.179	5.83557e-53	proliferation G2M-M
AKR1B1	6.17749e-34	0.3559	0.668	0.35	1.33057e-29	proliferation G2M-M
FBLN7	6.55475e-177	0.355495	0.375	0.037	1.41183e-172	proliferation G2M-M
TRIP13	3.13515e-245	0.353194	0.425	0.033	6.75281e-241	proliferation G2M-M
HNRNPH1	3.32507e-17	0.351535	0.948	0.818	7.16186e-13	proliferation G2M-M
ZNF738	3.83557e-59	0.351305	0.517	0.167	8.26143e-55	proliferation G2M-M
KMT5A	1.36341e-36	0.351083	0.618	0.294	2.93666e-32	proliferation G2M-M
CEP295	9.28098e-48	0.35045	0.557	0.214	1.99903e-43	proliferation G2M-M
COMMD4	6.63011e-20	0.349941	0.843	0.641	1.42806e-15	proliferation G2M-M
ENAH	1.2454e-18	0.349745	0.766	0.529	2.68246e-14	proliferation G2M-M
CHAF1A	2.09424e-115	0.348308	0.437	0.075	4.51078e-111	proliferation G2M-M
AFDN	3.74195e-19	0.348149	0.782	0.548	8.05978e-15	proliferation G2M-M
KHSRP	1.03783e-26	0.347934	0.729	0.416	2.23538e-22	proliferation G2M-M
JPT2	4.17125e-39	0.347282	0.652	0.312	8.98445e-35	proliferation G2M-M
TCERG1	3.77795e-32	0.346987	0.711	0.38	8.13733e-28	proliferation G2M-M
DPPA4	1.95051e-18	0.346815	0.8	0.553	4.20121e-14	proliferation G2M-M
BRD8	1.96755e-24	0.346322	0.683	0.392	4.2379e-20	proliferation G2M-M
RABL6	1.26349e-26	0.345819	0.766	0.479	2.72143e-22	proliferation G2M-M
DAZAP1	1.8136e-30	0.345734	0.772	0.45	3.90631e-26	proliferation G2M-M
SLIRP	2.5078e-16	0.345399	0.858	0.679	5.40156e-12	proliferation G2M-M
MT-CO1	9.94866e-16	0.344952	0.997	0.999	2.14284e-11	proliferation G2M-M
CRABP1	2.38522e-06	0.344855	0.32	0.198	0.0513753	proliferation G2M-M
CCDC150	3.19396e-69	0.344754	0.465	0.123	6.87947e-65	proliferation G2M-M
FADS1	1.02945e-18	0.34458	0.717	0.467	2.21734e-14	proliferation G2M-M
CCT5	2.20487e-22	0.344115	0.926	0.799	4.74907e-18	proliferation G2M-M
NAE1	1.12092e-29	0.343363	0.723	0.423	2.41435e-25	proliferation G2M-M
FUS	1.34926e-21	0.343174	0.982	0.933	2.90617e-17	proliferation G2M-M
PTBP1	7.23927e-23	0.342972	0.908	0.734	1.55927e-18	proliferation G2M-M
ASRGL1	2.10786e-35	0.341281	0.572	0.251	4.54011e-31	proliferation G2M-M
SMARCA4	2.70899e-21	0.341243	0.837	0.588	5.83488e-17	proliferation G2M-M
IGFBP4	5.39462e-14	0.341053	0.948	0.813	1.16195e-09	proliferation G2M-M
UPF3B	2.49795e-27	0.341022	0.677	0.39	5.38033e-23	proliferation G2M-M
CHEK2	9.81779e-157	0.34045	0.431	0.056	2.11465e-152	proliferation G2M-M
TPGS2	2.03155e-30	0.338756	0.803	0.482	4.37575e-26	proliferation G2M-M
HSPD1	1.12968e-21	0.338179	0.972	0.923	2.43322e-17	proliferation G2M-M
RFC5	3.766e-63	0.338046	0.495	0.149	8.11158e-59	proliferation G2M-M
SFRP2	2.07699e-35	0.33745	0.345	0.115	4.47363e-31	proliferation G2M-M
CDH2	6.09522e-12	0.336082	0.812	0.617	1.31285e-07	proliferation G2M-M
HNRNPU	2.98659e-18	0.335108	0.982	0.885	6.43282e-14	proliferation G2M-M
COL13A1	4.14844e-38	0.335039	0.388	0.131	8.93533e-34	proliferation G2M-M
E2F7	1.37498e-272	0.334524	0.268	0.009	2.96157e-268	proliferation G2M-M
RPA1	4.50861e-44	0.33433	0.649	0.29	9.7111e-40	proliferation G2M-M
STIL	1.02782e-231	0.333868	0.357	0.024	2.21382e-227	proliferation G2M-M
SLBP	3.96102e-13	0.333156	0.828	0.646	8.53163e-09	proliferation G2M-M
PNRC2	5.00511e-22	0.332546	0.8	0.531	1.07805e-17	proliferation G2M-M
CCDC167	4.31647e-30	0.331773	0.674	0.374	9.29724e-26	proliferation G2M-M
PSMC3	2.55483e-18	0.331465	0.895	0.762	5.50285e-14	proliferation G2M-M
NCAPD3	5.47914e-68	0.331162	0.483	0.135	1.18015e-63	proliferation G2M-M
MMS22L	9.71153e-73	0.330995	0.431	0.105	2.09177e-68	proliferation G2M-M
BANF1	6.79677e-21	0.330965	0.963	0.9	1.46396e-16	proliferation G2M-M
PRSS23	7.68847e-32	0.330712	0.628	0.303	1.65602e-27	proliferation G2M-M
NRM	5.33564e-52	0.330702	0.554	0.205	1.14924e-47	proliferation G2M-M
CXCR4	1.74061e-39	0.330612	0.338	0.104	3.7491e-35	proliferation G2M-M
CYR61	1.79948e-11	0.3305	0.526	0.326	3.8759e-07	proliferation G2M-M
FBL	2.17471e-18	0.329977	0.837	0.611	4.68411e-14	proliferation G2M-M
SIX1	1.40019e-16	0.329896	0.391	0.199	3.01586e-12	proliferation G2M-M
QSER1	6.02023e-29	0.329468	0.643	0.339	1.2967e-24	proliferation G2M-M
ISYNA1	2.02274e-17	0.328697	0.898	0.718	4.35679e-13	proliferation G2M-M
UBE2I	1.86973e-19	0.328535	0.938	0.816	4.02721e-15	proliferation G2M-M
MZT2B	1.84644e-13	0.328341	0.945	0.867	3.97705e-09	proliferation G2M-M
HIRIP3	3.85354e-50	0.328228	0.566	0.212	8.30015e-46	proliferation G2M-M
ZWILCH	6.40979e-88	0.32798	0.462	0.104	1.3806e-83	proliferation G2M-M
SKA1	0	0.327881	0.388	0.012	0	proliferation G2M-M
CEP152	1.06642e-169	0.326157	0.378	0.039	2.29696e-165	proliferation G2M-M
TEAD1	4.04923e-29	0.325632	0.625	0.326	8.72165e-25	proliferation G2M-M
CKAP4	3.78501e-18	0.325494	0.84	0.627	8.15254e-14	proliferation G2M-M
MPHOSPH9	1.20211e-41	0.324326	0.575	0.237	2.58923e-37	proliferation G2M-M
LRRCC1	4.27226e-52	0.324184	0.529	0.187	9.20203e-48	proliferation G2M-M
HADH	5.91681e-26	0.32414	0.652	0.382	1.27442e-21	proliferation G2M-M
HDGFL3	4.41288e-26	0.322989	0.717	0.432	9.50491e-22	proliferation G2M-M
MASTL	8.8375e-152	0.322838	0.418	0.054	1.90351e-147	proliferation G2M-M
PDS5B	9.12346e-27	0.32189	0.668	0.363	1.9651e-22	proliferation G2M-M
DBF4B	1.69343e-50	0.32172	0.375	0.106	3.64748e-46	proliferation G2M-M
SMCHD1	1.71331e-23	0.321572	0.732	0.443	3.6903e-19	proliferation G2M-M
RDX	5.65479e-17	0.321273	0.929	0.784	1.21798e-12	proliferation G2M-M
RNPS1	6.89519e-18	0.320962	0.902	0.724	1.48515e-13	proliferation G2M-M
PA2G4	1.41454e-16	0.32018	0.911	0.824	3.04679e-12	proliferation G2M-M
EPB41L2	9.68409e-52	0.320009	0.508	0.173	2.08586e-47	proliferation G2M-M
ANAPC11	2.05232e-20	0.31958	0.932	0.847	4.4205e-16	proliferation G2M-M
DCAF7	9.95209e-15	0.319418	0.806	0.597	2.14358e-10	proliferation G2M-M
HNRNPDL	4.34869e-23	0.319352	0.975	0.943	9.36665e-19	proliferation G2M-M
HIST1H3B	0	0.319102	0.265	0.005	0	proliferation G2M-M
POLD3	4.46367e-44	0.318856	0.529	0.207	9.6143e-40	proliferation G2M-M
NETO2	1.01619e-67	0.31816	0.418	0.105	2.18877e-63	proliferation G2M-M
CTCF	1.87354e-24	0.317807	0.812	0.524	4.03542e-20	proliferation G2M-M
PKMYT1	1.78997e-283	0.317498	0.382	0.021	3.85541e-279	proliferation G2M-M
HIST1H2BG	0.000955069	0.317428	0.151	0.095	1	proliferation G2M-M
BTG3	4.71604e-20	0.316923	0.8	0.545	1.01579e-15	proliferation G2M-M
SQLE	4.80784e-13	0.316243	0.812	0.616	1.03556e-08	proliferation G2M-M
IPO9	2.97434e-33	0.316087	0.683	0.348	6.40642e-29	proliferation G2M-M
RCN2	4.99558e-13	0.316081	0.938	0.873	1.076e-08	proliferation G2M-M
ERH	1.34531e-20	0.315507	0.96	0.902	2.89767e-16	proliferation G2M-M
MTHFD2	1.50999e-45	0.31524	0.44	0.149	3.25236e-41	proliferation G2M-M
CRABP2	3.57252e-14	0.314491	0.455	0.263	7.69485e-10	proliferation G2M-M
UHRF1	1.64078e-120	0.313951	0.385	0.056	3.53408e-116	proliferation G2M-M
CDC5L	1.31036e-17	0.313572	0.8	0.568	2.82238e-13	proliferation G2M-M
HIST1H2AG	1.0497e-179	0.312101	0.36	0.033	2.26094e-175	proliferation G2M-M
BRIP1	1.15745e-251	0.311728	0.342	0.019	2.49303e-247	proliferation G2M-M
ANP32A	8.16007e-17	0.311602	0.917	0.76	1.7576e-12	proliferation G2M-M
SAPCD2	0	0.310812	0.302	0.01	0	proliferation G2M-M
EIF5B	5.88059e-13	0.310644	0.825	0.632	1.26662e-08	proliferation G2M-M
RPS21	5.53394e-07	0.310584	0.942	0.845	0.0119195	proliferation G2M-M
ZNF43	3.15996e-37	0.30973	0.489	0.197	6.80625e-33	proliferation G2M-M
MEST	4.89445e-16	0.308873	0.865	0.655	1.05422e-11	proliferation G2M-M
EPB41	1.18737e-38	0.308627	0.517	0.208	2.55747e-34	proliferation G2M-M
KLHL23	8.64601e-26	0.308421	0.612	0.323	1.86227e-21	proliferation G2M-M
BOD1	8.10802e-20	0.308369	0.868	0.633	1.74639e-15	proliferation G2M-M
UBA2	6.34006e-16	0.307939	0.84	0.623	1.36559e-11	proliferation G2M-M
BORA	5.83842e-146	0.307911	0.317	0.032	1.25754e-141	proliferation G2M-M
APOLD1	1.5709e-110	0.307638	0.274	0.031	3.38356e-106	proliferation G2M-M
PPP1CC	6.48587e-19	0.307347	0.858	0.648	1.39699e-14	proliferation G2M-M
EIF1AX	2.16946e-16	0.307155	0.914	0.791	4.6728e-12	proliferation G2M-M
AC011447.3	6.25394e-144	0.307128	0.382	0.046	1.34704e-139	proliferation G2M-M
TFAM	7.79088e-17	0.306931	0.772	0.552	1.67808e-12	proliferation G2M-M
CEP70	2.05329e-43	0.306427	0.403	0.135	4.42258e-39	proliferation G2M-M
SPATS2	3.68644e-24	0.306315	0.686	0.396	7.94023e-20	proliferation G2M-M
RPL35	2.46065e-21	0.306288	0.982	0.987	5.29999e-17	proliferation G2M-M
CD320	5.73377e-17	0.305278	0.825	0.6	1.235e-12	proliferation G2M-M
MRPL11	1.57728e-18	0.304852	0.825	0.573	3.39731e-14	proliferation G2M-M
EGR1	2.2118e-08	0.304225	0.723	0.562	0.000476401	proliferation G2M-M
MAP1B	1.44062e-27	0.304079	0.483	0.221	3.10295e-23	proliferation G2M-M
RUVBL2	1.09309e-16	0.303353	0.828	0.599	2.35441e-12	proliferation G2M-M
C18orf54	3.31982e-87	0.30315	0.385	0.075	7.15056e-83	proliferation G2M-M
ID1	1.72357e-08	0.302659	0.932	0.858	0.000371239	proliferation G2M-M
HIST1H3G	1.54477e-290	0.302588	0.243	0.006	3.32728e-286	proliferation G2M-M
PHIP	9.04122e-13	0.302513	0.812	0.624	1.94739e-08	proliferation G2M-M
CLIC4	2.95073e-24	0.302409	0.68	0.379	6.35557e-20	proliferation G2M-M
PPP2R5E	3.406e-21	0.302321	0.711	0.435	7.33618e-17	proliferation G2M-M
SRRM1	1.28804e-16	0.301996	0.932	0.812	2.77431e-12	proliferation G2M-M
SNRPA	7.56049e-21	0.301853	0.748	0.49	1.62845e-16	proliferation G2M-M
TBCD	1.30328e-41	0.301596	0.465	0.169	2.80714e-37	proliferation G2M-M
CMSS1	2.15259e-33	0.301307	0.655	0.322	4.63647e-29	proliferation G2M-M
POLR2B	5.14464e-11	0.300982	0.662	0.431	1.1081e-06	proliferation G2M-M
KATNBL1	8.08535e-23	0.300912	0.729	0.454	1.7415e-18	proliferation G2M-M
ACYP1	2.06378e-33	0.300812	0.615	0.3	4.44518e-29	proliferation G2M-M
GGCT	1.68056e-22	0.30073	0.683	0.409	3.61976e-18	proliferation G2M-M
HLTF	9.86939e-24	0.300683	0.751	0.444	2.12577e-19	proliferation G2M-M
PPIL1	8.99125e-28	0.300131	0.732	0.428	1.93663e-23	proliferation G2M-M
SUV39H2	2.50733e-70	0.299993	0.471	0.125	5.40053e-66	proliferation G2M-M
HACD3	6.96064e-16	0.299986	0.929	0.813	1.49925e-11	proliferation G2M-M
UBE2N	2.11161e-19	0.29889	0.822	0.59	4.5482e-15	proliferation G2M-M
HPRT1	6.72326e-30	0.298506	0.622	0.316	1.44812e-25	proliferation G2M-M
TMEM237	5.45852e-39	0.297949	0.625	0.285	1.17571e-34	proliferation G2M-M
RANGAP1	7.78409e-32	0.297409	0.535	0.241	1.67661e-27	proliferation G2M-M
SUMO2	2.55239e-20	0.297204	0.985	0.973	5.4976e-16	proliferation G2M-M
SHMT2	1.79532e-24	0.296871	0.717	0.41	3.86693e-20	proliferation G2M-M
NCAPH2	1.65513e-47	0.296529	0.535	0.201	3.56499e-43	proliferation G2M-M
POLQ	1.65016e-291	0.296049	0.295	0.011	3.55427e-287	proliferation G2M-M
PPIG	2.33451e-16	0.296021	0.932	0.796	5.0283e-12	proliferation G2M-M
RPS17	6.95508e-13	0.295637	0.855	0.707	1.49805e-08	proliferation G2M-M
CAV1	1.35997e-18	0.295498	0.391	0.189	2.92925e-14	proliferation G2M-M
LAMA4	3.88248e-34	0.295098	0.394	0.144	8.36248e-30	proliferation G2M-M
DTL	3.40635e-129	0.294962	0.292	0.03	7.33693e-125	proliferation G2M-M
KIAA0586	2.46806e-51	0.294737	0.483	0.162	5.31595e-47	proliferation G2M-M
BEX1	5.50053e-20	0.294666	0.542	0.295	1.18476e-15	proliferation G2M-M
RMI1	3.57543e-55	0.294173	0.425	0.124	7.70113e-51	proliferation G2M-M
DSN1	6.10606e-72	0.294145	0.382	0.086	1.31518e-67	proliferation G2M-M
ITGAE	3.47992e-19	0.294085	0.754	0.487	7.4954e-15	proliferation G2M-M
PPIH	5.42248e-27	0.29381	0.732	0.42	1.16795e-22	proliferation G2M-M
ZFP36L1	1.10112e-06	0.293692	0.898	0.756	0.023717	proliferation G2M-M
C9orf40	1.87537e-76	0.293613	0.455	0.112	4.03935e-72	proliferation G2M-M
BRD7	6.36473e-16	0.293565	0.849	0.631	1.3709e-11	proliferation G2M-M
DLEU2	6.5381e-125	0.293244	0.375	0.052	1.40824e-120	proliferation G2M-M
ODF2	4.83026e-31	0.292926	0.412	0.166	1.04039e-26	proliferation G2M-M
UBL7-AS1	7.91869e-57	0.29281	0.434	0.125	1.70561e-52	proliferation G2M-M
SVIP	2.25789e-24	0.292188	0.658	0.384	4.86328e-20	proliferation G2M-M
CTDSPL2	1.95722e-30	0.292104	0.643	0.326	4.21565e-26	proliferation G2M-M
ANAPC15	1.4894e-23	0.292056	0.729	0.435	3.20802e-19	proliferation G2M-M
TEDC1	3.81058e-95	0.291363	0.431	0.086	8.2076e-91	proliferation G2M-M
CDC6	8.52563e-155	0.291288	0.348	0.035	1.83634e-150	proliferation G2M-M
PHF19	5.37527e-99	0.290987	0.391	0.069	1.15778e-94	proliferation G2M-M
GNB1	3.90982e-15	0.290809	0.855	0.643	8.42137e-11	proliferation G2M-M
RCC1	2.11118e-57	0.290437	0.48	0.148	4.54728e-53	proliferation G2M-M
CD276	1.78966e-16	0.290269	0.714	0.461	3.85476e-12	proliferation G2M-M
NUP62	6.61915e-21	0.289699	0.655	0.388	1.4257e-16	proliferation G2M-M
ZNF292	6.24612e-12	0.288138	0.797	0.561	1.34535e-07	proliferation G2M-M
AGPAT5	1.1914e-37	0.287334	0.548	0.232	2.56616e-33	proliferation G2M-M
PGP	1.10187e-18	0.28719	0.809	0.58	2.37333e-14	proliferation G2M-M
THY1	1.3355e-28	0.286682	0.348	0.127	2.87654e-24	proliferation G2M-M
GTF2A2	6.87928e-14	0.286563	0.868	0.682	1.48173e-09	proliferation G2M-M
CCDC15	5.5026e-142	0.285873	0.378	0.046	1.1852e-137	proliferation G2M-M
NRARP	6.75545e-55	0.285495	0.366	0.095	1.45506e-50	proliferation G2M-M
DPYSL2	6.22096e-31	0.28547	0.618	0.302	1.33993e-26	proliferation G2M-M
EIF4A3	8.16157e-16	0.285096	0.818	0.605	1.75792e-11	proliferation G2M-M
SPRY1	1.35705e-18	0.285042	0.514	0.28	2.92295e-14	proliferation G2M-M
CDC25B	2.00128e-35	0.284626	0.415	0.152	4.31056e-31	proliferation G2M-M
SKP2	3.52079e-59	0.28371	0.48	0.146	7.58342e-55	proliferation G2M-M
CDC27	1.30927e-29	0.28369	0.646	0.33	2.82003e-25	proliferation G2M-M
GEN1	2.6596e-74	0.282501	0.4	0.091	5.72852e-70	proliferation G2M-M
NR2F1	1.12851e-11	0.282499	0.4	0.242	2.4307e-07	proliferation G2M-M
HEPN1	8.61677e-13	0.282446	0.548	0.341	1.85597e-08	proliferation G2M-M
PPM1G	8.23477e-14	0.282308	0.868	0.682	1.77369e-09	proliferation G2M-M
RIF1	9.17323e-21	0.282083	0.72	0.43	1.97582e-16	proliferation G2M-M
NUDT21	9.48995e-21	0.281813	0.662	0.391	2.04404e-16	proliferation G2M-M
PSMD14	9.92251e-17	0.281607	0.794	0.539	2.13721e-12	proliferation G2M-M
RAD54L	2.06516e-232	0.281214	0.286	0.014	4.44815e-228	proliferation G2M-M
DCLRE1C	6.14784e-47	0.281083	0.572	0.216	1.32418e-42	proliferation G2M-M
CDC7	5.82153e-81	0.280941	0.375	0.075	1.2539e-76	proliferation G2M-M
WDR76	5.95133e-125	0.280555	0.351	0.045	1.28186e-120	proliferation G2M-M
PLEKHO1	5.45702e-26	0.280508	0.649	0.349	1.17539e-21	proliferation G2M-M
NUP50	2.82103e-21	0.27993	0.658	0.377	6.07622e-17	proliferation G2M-M
ZCCHC17	1.15076e-21	0.279668	0.751	0.476	2.47863e-17	proliferation G2M-M
DNA2	9.67681e-163	0.279496	0.363	0.037	2.08429e-158	proliferation G2M-M
ATP1B3	9.59458e-20	0.279346	0.785	0.503	2.06658e-15	proliferation G2M-M
SRSF1	3.82895e-18	0.27934	0.769	0.511	8.24718e-14	proliferation G2M-M
PSAT1	2.38289e-32	0.2784	0.505	0.213	5.13251e-28	proliferation G2M-M
MT-CO3	1.43041e-10	0.278091	0.994	0.997	3.08095e-06	proliferation G2M-M
WDR86	2.95204e-24	0.277357	0.637	0.345	6.3584e-20	proliferation G2M-M
TFDP1	1.5367e-37	0.277044	0.585	0.258	3.30989e-33	proliferation G2M-M
CTPS1	2.42074e-41	0.276986	0.468	0.171	5.21403e-37	proliferation G2M-M
NUDT15	7.92048e-35	0.276976	0.538	0.239	1.70599e-30	proliferation G2M-M
IKBIP	2.66108e-21	0.276719	0.658	0.39	5.73169e-17	proliferation G2M-M
RPL4	2.76142e-13	0.276466	0.972	0.942	5.94783e-09	proliferation G2M-M
XRCC6	3.37647e-16	0.276446	0.923	0.856	7.27257e-12	proliferation G2M-M
MAP4K4	1.09915e-32	0.276262	0.637	0.312	2.36746e-28	proliferation G2M-M
SHMT1	1.09945e-53	0.275797	0.44	0.133	2.3681e-49	proliferation G2M-M
CALM3	4.98798e-15	0.275779	0.951	0.846	1.07436e-10	proliferation G2M-M
DDX11	4.91412e-93	0.275758	0.308	0.046	1.05845e-88	proliferation G2M-M
MT-ND2	9.80024e-12	0.275128	0.982	0.982	2.11087e-07	proliferation G2M-M
TCOF1	2.05884e-27	0.274905	0.591	0.3	4.43455e-23	proliferation G2M-M
CHCHD3	7.34604e-18	0.2748	0.711	0.47	1.58226e-13	proliferation G2M-M
TICRR	1.07147e-307	0.274537	0.255	0.006	2.30783e-303	proliferation G2M-M
RBM8A	2.60866e-16	0.27395	0.954	0.854	5.61878e-12	proliferation G2M-M
PPIF	5.9633e-33	0.273947	0.554	0.249	1.28443e-28	proliferation G2M-M
CDKN2C	7.88954e-190	0.273636	0.175	0.005	1.69933e-185	proliferation G2M-M
CELF2	6.76721e-12	0.273475	0.637	0.421	1.45759e-07	proliferation G2M-M
SLFN13	1.95594e-147	0.27335	0.338	0.035	4.21291e-143	proliferation G2M-M
KIF18B	0	0.272739	0.28	0.007	0	proliferation G2M-M
ACTB	9.47975e-18	0.272702	1	0.998	2.04184e-13	proliferation G2M-M
C1orf112	1.41497e-115	0.272436	0.345	0.047	3.04769e-111	proliferation G2M-M
SNRPD3	9.07077e-18	0.272263	0.935	0.843	1.95375e-13	proliferation G2M-M
KNOP1	2.06412e-20	0.271828	0.606	0.35	4.4459e-16	proliferation G2M-M
PHTF2	4.42069e-41	0.271632	0.434	0.153	9.52173e-37	proliferation G2M-M
KNTC1	6.10469e-94	0.27141	0.308	0.046	1.31489e-89	proliferation G2M-M
CEP192	9.73758e-52	0.271194	0.437	0.134	2.09738e-47	proliferation G2M-M
ROCK2	9.71487e-17	0.270925	0.64	0.409	2.09249e-12	proliferation G2M-M
NDC1	9.51814e-58	0.270567	0.4	0.108	2.05011e-53	proliferation G2M-M
2010-09-01	5.42021e-22	0.270372	0.726	0.434	1.16746e-17	proliferation G2M-M
E2F3	6.57866e-39	0.270282	0.52	0.206	1.41698e-34	proliferation G2M-M
PCBP2	2.72722e-11	0.269457	0.938	0.837	5.87415e-07	proliferation G2M-M
EEF1AKMT2	3.50763e-27	0.269078	0.572	0.292	7.55508e-23	proliferation G2M-M
PDK1	1.78713e-12	0.268455	0.258	0.122	3.84931e-08	proliferation G2M-M
ELP5	1.84346e-19	0.267945	0.735	0.471	3.97062e-15	proliferation G2M-M
WDHD1	2.62034e-63	0.267597	0.363	0.086	5.64395e-59	proliferation G2M-M
IQGAP3	2.3841e-228	0.266956	0.237	0.009	5.13511e-224	proliferation G2M-M
PFN1	4.75981e-15	0.266347	0.957	0.932	1.02521e-10	proliferation G2M-M
CEP57	4.28259e-16	0.266324	0.735	0.5	9.22428e-12	proliferation G2M-M
HDGF	3.249e-11	0.265972	0.88	0.726	6.99802e-07	proliferation G2M-M
CYCS	1.06334e-11	0.265914	0.892	0.746	2.29032e-07	proliferation G2M-M
PSMC3IP	2.44579e-82	0.265769	0.382	0.077	5.26799e-78	proliferation G2M-M
CEP128	1.52363e-123	0.265644	0.305	0.035	3.28174e-119	proliferation G2M-M
TPM3	9.18915e-14	0.264662	0.858	0.656	1.97925e-09	proliferation G2M-M
TCF3	6.88459e-30	0.26465	0.609	0.296	1.48287e-25	proliferation G2M-M
CDK19	1.05579e-18	0.264644	0.474	0.254	2.27406e-14	proliferation G2M-M
FBN2	7.51852e-52	0.26438	0.351	0.091	1.61941e-47	proliferation G2M-M
GLO1	5.92512e-15	0.263028	0.809	0.625	1.27621e-10	proliferation G2M-M
CALU	1.2457e-12	0.262762	0.942	0.845	2.68311e-08	proliferation G2M-M
ODC1	3.511e-14	0.262667	0.963	0.897	7.56234e-10	proliferation G2M-M
HES6	1.7769e-32	0.262609	0.437	0.175	3.82726e-28	proliferation G2M-M
FAM133B	2.53625e-10	0.262303	0.828	0.649	5.46284e-06	proliferation G2M-M
TERF1	3.49074e-14	0.262236	0.828	0.624	7.51871e-10	proliferation G2M-M
NET1	2.61573e-30	0.26212	0.477	0.203	5.63402e-26	proliferation G2M-M
CTSC	2.41746e-18	0.261933	0.68	0.418	5.20697e-14	proliferation G2M-M
TEDC2	5.2651e-88	0.261569	0.382	0.073	1.13405e-83	proliferation G2M-M
RGS12	6.55668e-14	0.260435	0.532	0.314	1.41224e-09	proliferation G2M-M
PRIM2	8.27066e-55	0.260399	0.422	0.123	1.78142e-50	proliferation G2M-M
NEIL3	0	0.260335	0.335	0.006	0	proliferation G2M-M
SLC2A4RG	9.59377e-18	0.260155	0.794	0.514	2.0664e-13	proliferation G2M-M
CCDC144NL-AS1	6.84622e-09	0.260154	0.569	0.391	0.000147461	proliferation G2M-M
BOLA3	1.03308e-26	0.260062	0.668	0.358	2.22515e-22	proliferation G2M-M
VCAN	2.09573e-24	0.25997	0.788	0.448	4.51399e-20	proliferation G2M-M
POLE	4.34976e-66	0.259915	0.348	0.077	9.36895e-62	proliferation G2M-M
PDS5A	1.09306e-22	0.259447	0.597	0.332	2.35434e-18	proliferation G2M-M
TBC1D31	6.07244e-109	0.25914	0.354	0.052	1.30794e-104	proliferation G2M-M
DESI2	6.98968e-23	0.258803	0.637	0.361	1.50551e-18	proliferation G2M-M
BCL11A	2.90376e-24	0.2588	0.511	0.254	6.2544e-20	proliferation G2M-M
CRTAC1	1.68663e-41	0.258587	0.375	0.118	3.63283e-37	proliferation G2M-M
KIF2A	7.42093e-19	0.258508	0.763	0.494	1.59839e-14	proliferation G2M-M
SERBP1	1.23876e-13	0.258446	0.963	0.935	2.66816e-09	proliferation G2M-M
MDC1	5.44404e-69	0.257979	0.409	0.1	1.17259e-64	proliferation G2M-M
POLD2	8.91463e-12	0.256951	0.88	0.713	1.92012e-07	proliferation G2M-M
FANCG	3.7931e-84	0.256758	0.357	0.067	8.16995e-80	proliferation G2M-M
SNRNP25	7.52738e-18	0.256216	0.714	0.464	1.62132e-13	proliferation G2M-M
GJC1	1.09178e-83	0.256063	0.369	0.07	2.35157e-79	proliferation G2M-M
WDR54	1.56961e-21	0.255665	0.637	0.351	3.38077e-17	proliferation G2M-M
SMTN	5.02506e-42	0.254772	0.311	0.086	1.08235e-37	proliferation G2M-M
VPS29	8.10864e-13	0.25467	0.877	0.707	1.74652e-08	proliferation G2M-M
HAT1	1.62795e-18	0.254655	0.686	0.432	3.50644e-14	proliferation G2M-M
FAM107B	1.46872e-23	0.254365	0.597	0.308	3.16348e-19	proliferation G2M-M
ARID1A	9.20412e-15	0.254328	0.754	0.508	1.98248e-10	proliferation G2M-M
MTRNR2L8	2.2122e-10	0.254233	0.775	0.587	4.76486e-06	proliferation G2M-M
ZNF93	6.52695e-96	0.254223	0.375	0.065	1.40584e-91	proliferation G2M-M
SRSF9	1.41607e-09	0.254221	0.954	0.879	3.05007e-05	proliferation G2M-M
CDCA7L	1.20445e-42	0.253261	0.412	0.136	2.59426e-38	proliferation G2M-M
CENPO	6.31954e-133	0.253205	0.345	0.041	1.36116e-128	proliferation G2M-M
SRPK1	5.66854e-23	0.253149	0.683	0.395	1.22095e-18	proliferation G2M-M
ELAVL1	3.30787e-12	0.252956	0.871	0.703	7.12482e-08	proliferation G2M-M
TAF15	1.52925e-18	0.252419	0.748	0.466	3.29385e-14	proliferation G2M-M
POLE3	6.65896e-20	0.252371	0.606	0.353	1.43427e-15	proliferation G2M-M
TPR	9.44059e-10	0.252346	0.886	0.74	2.03341e-05	proliferation G2M-M
EME1	1.83459e-214	0.252148	0.308	0.018	3.95153e-210	proliferation G2M-M
PBX3	2.37433e-46	0.252081	0.458	0.153	5.11407e-42	proliferation G2M-M
SF3A3	1.19029e-17	0.252064	0.732	0.473	2.56376e-13	proliferation G2M-M
CEP57L1	2.22002e-33	0.251985	0.415	0.158	4.78171e-29	proliferation G2M-M
TMPO-AS1	2.1235e-95	0.251671	0.335	0.053	4.5738e-91	proliferation G2M-M
PBX1	2.48052e-17	0.250508	0.643	0.399	5.34278e-13	proliferation G2M-M
DDX21	1.02314e-12	0.250489	0.652	0.426	2.20374e-08	proliferation G2M-M

## Sheet: Nephron progenitor cells
gene	p_val	avg_log2FC	pct.1	pct.2	p_val_adj	cluster
SFRP1	2.71431e-248	2.27952	0.771	0.187	5.84636e-244	nephron progenitor cells
COL2A1	7.57157e-151	1.51912	0.721	0.255	1.63084e-146	nephron progenitor cells
DLK1	1.58134e-88	1.45228	0.231	0.037	3.40604e-84	nephron progenitor cells
CRABP2	4.20963e-107	1.28419	0.638	0.252	9.06713e-103	nephron progenitor cells
MARCKS	3.77219e-113	1.21855	0.934	0.654	8.12492e-109	nephron progenitor cells
LAMP5	8.81314e-69	1.20312	0.336	0.093	1.89826e-64	nephron progenitor cells
DSP	6.05691e-74	1.15045	0.828	0.546	1.3046e-69	nephron progenitor cells
CXCL1	1.67574e-43	1.11887	0.242	0.071	3.60937e-39	nephron progenitor cells
MARCKSL1	1.10303e-93	1.01647	0.98	0.873	2.37582e-89	nephron progenitor cells
MDK	1.11096e-96	0.945481	0.993	0.928	2.3929e-92	nephron progenitor cells
PAX2	2.34779e-71	0.945332	0.683	0.381	5.0569e-67	nephron progenitor cells
LYPD1	1.64629e-61	0.939542	0.714	0.375	3.54595e-57	nephron progenitor cells
CLDN11	5.25665e-88	0.930743	0.493	0.16	1.13223e-83	nephron progenitor cells
MEIS3	5.56464e-78	0.928613	0.633	0.302	1.19857e-73	nephron progenitor cells
MEST	2.40946e-71	0.925097	0.865	0.652	5.18973e-67	nephron progenitor cells
BASP1	1.16117e-79	0.918893	0.889	0.642	2.50104e-75	nephron progenitor cells
TPM1	2.44009e-45	0.902239	0.897	0.783	5.2557e-41	nephron progenitor cells
TPM2	8.16307e-43	0.898359	0.69	0.464	1.75824e-38	nephron progenitor cells
RBP1	8.4045e-42	0.885413	0.62	0.358	1.81025e-37	nephron progenitor cells
BEX1	3.00395e-58	0.8763	0.581	0.29	6.4702e-54	nephron progenitor cells
NREP	4.57771e-81	0.86784	0.897	0.688	9.85993e-77	nephron progenitor cells
COL1A1	4.91834e-39	0.866064	0.736	0.51	1.05936e-34	nephron progenitor cells
HNRNPA1	8.45241e-94	0.848604	0.976	0.974	1.82057e-89	nephron progenitor cells
TAGLN	8.99642e-06	0.814257	0.452	0.38	0.193774	nephron progenitor cells
SFRP2	1.84218e-19	0.800939	0.247	0.117	3.96788e-15	nephron progenitor cells
HMGA2	2.75306e-59	0.798392	0.749	0.418	5.92981e-55	nephron progenitor cells
LIFR	2.07806e-40	0.784123	0.561	0.336	4.47593e-36	nephron progenitor cells
TTYH1	5.9812e-52	0.776469	0.629	0.328	1.28829e-47	nephron progenitor cells
IGFBP5	1.10882e-31	0.775995	0.41	0.203	2.38828e-27	nephron progenitor cells
SOX11	2.36858e-50	0.764564	0.579	0.293	5.10169e-46	nephron progenitor cells
CTSC	2.41188e-45	0.758133	0.675	0.414	5.19495e-41	nephron progenitor cells
ITGA8	1.2435e-115	0.758083	0.432	0.098	2.67838e-111	nephron progenitor cells
AKAP12	4.07627e-44	0.756189	0.843	0.592	8.77989e-40	nephron progenitor cells
PLPPR3	5.49559e-78	0.752265	0.598	0.248	1.1837e-73	nephron progenitor cells
PHLDA1	9.67318e-64	0.746396	0.421	0.149	2.08351e-59	nephron progenitor cells
IGFBP4	1.59922e-37	0.730721	0.913	0.812	3.44456e-33	nephron progenitor cells
IGFBP3	2.76243e-30	0.724091	0.258	0.099	5.95e-26	nephron progenitor cells
OGFRL1	3.24392e-52	0.721454	0.598	0.32	6.98708e-48	nephron progenitor cells
FJX1	2.88467e-15	0.721276	0.373	0.237	6.2133e-11	nephron progenitor cells
SOX4	5.22318e-50	0.715055	0.948	0.79	1.12502e-45	nephron progenitor cells
CCND1	1.02298e-24	0.709884	0.666	0.513	2.20339e-20	nephron progenitor cells
NR2F2	8.85632e-66	0.707463	0.974	0.926	1.90756e-61	nephron progenitor cells
HOXA10	8.13036e-27	0.707148	0.644	0.471	1.7512e-22	nephron progenitor cells
RIPPLY1	1.72698e-74	0.702631	0.258	0.052	3.71975e-70	nephron progenitor cells
DCLK1	8.33371e-167	0.694706	0.312	0.036	1.795e-162	nephron progenitor cells
SINHCAF	1.70689e-37	0.674259	0.777	0.596	3.67646e-33	nephron progenitor cells
DPPA4	9.8607e-34	0.669901	0.736	0.553	2.1239e-29	nephron progenitor cells
CD276	1.22872e-35	0.666856	0.657	0.46	2.64655e-31	nephron progenitor cells
HEY1	4.00412e-27	0.661325	0.574	0.396	8.62447e-23	nephron progenitor cells
SIX1	1.1406e-47	0.657407	0.445	0.194	2.45674e-43	nephron progenitor cells
MIR181A1HG	3.72844e-33	0.643354	0.498	0.281	8.03069e-29	nephron progenitor cells
SPRY1	3.42574e-30	0.637807	0.485	0.278	7.3787e-26	nephron progenitor cells
ADAMTS1	2.11895e-18	0.632298	0.64	0.507	4.564e-14	nephron progenitor cells
GLIPR2	7.6125e-53	0.631141	0.659	0.379	1.63966e-48	nephron progenitor cells
FXYD6	6.66677e-52	0.626258	0.618	0.327	1.43596e-47	nephron progenitor cells
MEG3	7.17918e-17	0.625993	0.127	0.044	1.54632e-12	nephron progenitor cells
PELI1	1.60023e-38	0.612788	0.395	0.178	3.44674e-34	nephron progenitor cells
EYA1	1.83273e-100	0.611518	0.365	0.081	3.94752e-96	nephron progenitor cells
DAPL1	2.34206e-13	0.606061	0.378	0.239	5.04456e-09	nephron progenitor cells
PEG10	8.00525e-20	0.605845	0.67	0.555	1.72425e-15	nephron progenitor cells
HOXB9	8.43455e-52	0.603199	0.391	0.147	1.81672e-47	nephron progenitor cells
IER2	8.161e-21	0.599612	0.788	0.676	1.7578e-16	nephron progenitor cells
CDH11	2.6319e-23	0.598247	0.443	0.267	5.66885e-19	nephron progenitor cells
EMID1	1.78637e-20	0.597191	0.812	0.754	3.84766e-16	nephron progenitor cells
PRSS23	2.90251e-34	0.589632	0.541	0.303	6.25171e-30	nephron progenitor cells
TCIM	9.09685e-113	0.586898	0.325	0.058	1.95937e-108	nephron progenitor cells
HLA-DMA	6.85783e-32	0.584204	0.258	0.095	1.47711e-27	nephron progenitor cells
PBX1	5.25264e-42	0.574758	0.638	0.396	1.13137e-37	nephron progenitor cells
EDNRA	6.23273e-56	0.57044	0.214	0.047	1.34247e-51	nephron progenitor cells
ID1	5.68339e-22	0.563516	0.913	0.858	1.22415e-17	nephron progenitor cells
EGR1	6.64882e-14	0.562238	0.672	0.562	1.43209e-09	nephron progenitor cells
HLA-DQB1	2.40344e-76	0.560371	0.41	0.127	5.17677e-72	nephron progenitor cells
BMPER	6.9046e-110	0.544487	0.223	0.027	1.48718e-105	nephron progenitor cells
CCDC3	7.31641e-145	0.539665	0.247	0.025	1.57588e-140	nephron progenitor cells
APP	7.93236e-30	0.530338	0.897	0.781	1.70855e-25	nephron progenitor cells
TRABD2B	8.01798e-27	0.529791	0.476	0.287	1.72699e-22	nephron progenitor cells
RPS19	1.1617e-60	0.525662	0.998	0.996	2.50219e-56	nephron progenitor cells
TLE4	1.34626e-14	0.525627	0.638	0.518	2.8997e-10	nephron progenitor cells
HMGB1	2.51595e-37	0.520488	0.978	0.984	5.41911e-33	nephron progenitor cells
FBLN1	1.43495e-34	0.512278	0.539	0.298	3.09074e-30	nephron progenitor cells
RPS21	6.46349e-13	0.501218	0.871	0.847	1.39217e-08	nephron progenitor cells
RPL37	3.27028e-40	0.498971	1	0.991	7.04385e-36	nephron progenitor cells
NFIA	7.63848e-36	0.49185	0.4	0.18	1.64525e-31	nephron progenitor cells
ENAH	1.66901e-20	0.489716	0.664	0.531	3.59487e-16	nephron progenitor cells
MEX3A	2.81551e-41	0.487963	0.491	0.243	6.06432e-37	nephron progenitor cells
TMSB15A	6.08426e-49	0.487103	0.413	0.159	1.31049e-44	nephron progenitor cells
NAP1L1	7.08544e-35	0.486713	0.952	0.913	1.52613e-30	nephron progenitor cells
DAAM1	4.63295e-19	0.481541	0.539	0.382	9.97891e-15	nephron progenitor cells
TMSB10	3.18442e-38	0.480061	0.983	0.987	6.85892e-34	nephron progenitor cells
SMS	2.05697e-25	0.479646	0.707	0.534	4.43051e-21	nephron progenitor cells
HLA-DMB	7.2042e-09	0.474459	0.386	0.3	0.000155171	nephron progenitor cells
HNRNPM	1.61281e-23	0.472591	0.889	0.844	3.47384e-19	nephron progenitor cells
SNAI2	1.51959e-34	0.470816	0.253	0.089	3.27305e-30	nephron progenitor cells
COL3A1	0.000123361	0.468349	0.321	0.254	1	nephron progenitor cells
BTG1	1.2811e-25	0.466871	0.88	0.779	2.75937e-21	nephron progenitor cells
CALCA	1.25309e-24	0.465779	0.168	0.054	2.69904e-20	nephron progenitor cells
ID3	1.83208e-21	0.463055	0.98	0.952	3.94612e-17	nephron progenitor cells
NOTCH3	2.78804e-24	0.461809	0.598	0.416	6.00516e-20	nephron progenitor cells
RPL39	8.59613e-46	0.460314	0.998	0.994	1.85152e-41	nephron progenitor cells
PLK2	1.75901e-30	0.459756	0.312	0.133	3.78874e-26	nephron progenitor cells
RPL27A	3.72749e-37	0.458854	0.967	0.974	8.02864e-33	nephron progenitor cells
SNRPF	1.10838e-22	0.458818	0.828	0.734	2.38735e-18	nephron progenitor cells
MLLT11	3.84325e-27	0.45829	0.52	0.326	8.27797e-23	nephron progenitor cells
RPS29	1.77556e-14	0.446382	0.965	0.97	3.82437e-10	nephron progenitor cells
FOXP1	5.68504e-18	0.444937	0.801	0.668	1.2245e-13	nephron progenitor cells
LIMD2	2.98257e-34	0.4447	0.454	0.236	6.42415e-30	nephron progenitor cells
RPL21	1.12782e-37	0.443969	0.98	0.989	2.4292e-33	nephron progenitor cells
LTBP1	6.20809e-25	0.443548	0.393	0.207	1.33716e-20	nephron progenitor cells
RPS12	6.25747e-47	0.443271	0.993	0.995	1.3478e-42	nephron progenitor cells
NRP1	2.51429e-20	0.441976	0.611	0.438	5.41553e-16	nephron progenitor cells
WFDC2	3.47973e-65	0.44137	0.587	0.259	7.495e-61	nephron progenitor cells
HMGB3	1.18163e-19	0.440404	0.581	0.414	2.54512e-15	nephron progenitor cells
PLVAP	1.04623e-23	0.437413	0.26	0.116	2.25347e-19	nephron progenitor cells
RPL4	9.16482e-34	0.434769	0.954	0.943	1.97401e-29	nephron progenitor cells
JUNB	3.31998e-05	0.430319	0.566	0.523	0.715091	nephron progenitor cells
SET	5.92752e-34	0.429113	0.965	0.944	1.27673e-29	nephron progenitor cells
CBX1	9.84785e-24	0.428938	0.762	0.621	2.12113e-19	nephron progenitor cells
RPSA	3.15811e-56	0.427655	0.985	0.991	6.80225e-52	nephron progenitor cells
NPM1	4.2398e-51	0.426668	0.983	0.984	9.1321e-47	nephron progenitor cells
RPS15A	2.38908e-46	0.4262	0.993	0.993	5.14585e-42	nephron progenitor cells
HES1	2.244e-07	0.425074	0.635	0.557	0.00483335	nephron progenitor cells
IER3	5.47953e-27	0.42252	0.454	0.251	1.18024e-22	nephron progenitor cells
H2AFY2	6.92819e-26	0.420278	0.614	0.432	1.49226e-21	nephron progenitor cells
RPL23A	1.96946e-21	0.416671	0.978	0.958	4.24202e-17	nephron progenitor cells
RPS20	1.91413e-33	0.414613	0.954	0.951	4.12284e-29	nephron progenitor cells
WDR86	4.40852e-24	0.41417	0.541	0.346	9.49551e-20	nephron progenitor cells
APEX1	1.23182e-25	0.413245	0.867	0.801	2.65323e-21	nephron progenitor cells
PLXNA2	1.81555e-25	0.412195	0.354	0.177	3.9105e-21	nephron progenitor cells
CYR61	5.68889e-10	0.411029	0.434	0.327	1.22533e-05	nephron progenitor cells
CKAP4	2.78998e-21	0.410899	0.766	0.628	6.00935e-17	nephron progenitor cells
RBMX	7.67353e-23	0.409885	0.88	0.82	1.6528e-18	nephron progenitor cells
RPS2	5.30348e-40	0.407203	1	0.999	1.14232e-35	nephron progenitor cells
RPL31	1.38371e-25	0.406722	0.917	0.929	2.98037e-21	nephron progenitor cells
CENPF	3.21026e-11	0.406333	0.229	0.126	6.91457e-07	nephron progenitor cells
RPL14	1.39176e-44	0.404499	0.98	0.989	2.99772e-40	nephron progenitor cells
RPS24	2.13186e-48	0.404175	0.993	0.996	4.59182e-44	nephron progenitor cells
RPL11	2.45371e-49	0.401616	0.998	0.998	5.28504e-45	nephron progenitor cells
RPLP2	3.44901e-36	0.399205	0.976	0.974	7.42883e-32	nephron progenitor cells
ATRX	6.53746e-20	0.398944	0.838	0.718	1.4081e-15	nephron progenitor cells
COL9A2	4.94505e-27	0.39842	0.231	0.089	1.06511e-22	nephron progenitor cells
RPL38	3.2758e-13	0.397722	0.902	0.89	7.05574e-09	nephron progenitor cells
NONO	6.20702e-21	0.396816	0.852	0.767	1.33693e-16	nephron progenitor cells
RPL35A	3.58825e-42	0.396664	0.993	0.993	7.72872e-38	nephron progenitor cells
COL26A1	1.60054e-47	0.395868	0.306	0.101	3.4474e-43	nephron progenitor cells
CDH2	6.1038e-16	0.395668	0.745	0.617	1.3147e-11	nephron progenitor cells
RPL34	1.86261e-33	0.395587	0.985	0.993	4.01188e-29	nephron progenitor cells
ANP32E	2.16527e-22	0.394693	0.629	0.448	4.66377e-18	nephron progenitor cells
RPL27	2.4407e-25	0.394152	0.961	0.957	5.25702e-21	nephron progenitor cells
RND3	5.01555e-24	0.39392	0.354	0.178	1.0803e-19	nephron progenitor cells
LAMA4	1.31096e-36	0.393521	0.343	0.143	2.82368e-32	nephron progenitor cells
RPL24	1.9245e-42	0.392614	0.98	0.99	4.14518e-38	nephron progenitor cells
SPOCK3	8.01253e-97	0.391716	0.245	0.037	1.72582e-92	nephron progenitor cells
AC087477.2	9.44196e-61	0.39145	0.306	0.085	2.0337e-56	nephron progenitor cells
PAX8	6.8249e-14	0.39144	0.821	0.731	1.47002e-09	nephron progenitor cells
CXCL12	2.59869e-12	0.390295	0.299	0.182	5.59732e-08	nephron progenitor cells
RPL6	2.44569e-50	0.388639	0.998	0.997	5.26777e-46	nephron progenitor cells
LBH	1.02378e-11	0.387799	0.668	0.553	2.20513e-07	nephron progenitor cells
RPL37A	1.77415e-31	0.387731	0.996	0.993	3.82134e-27	nephron progenitor cells
BCL11A	3.84251e-23	0.387144	0.43	0.254	8.27637e-19	nephron progenitor cells
OLFM3	2.2654e-06	0.386128	0.618	0.551	0.0487945	nephron progenitor cells
HOXC9	5.13234e-14	0.38594	0.585	0.459	1.10546e-09	nephron progenitor cells
RPS27	1.72348e-34	0.385572	0.993	0.996	3.7122e-30	nephron progenitor cells
NFKBIA	2.66452e-05	0.381945	0.566	0.522	0.573911	nephron progenitor cells
PRKDC	1.80066e-15	0.381757	0.764	0.657	3.87843e-11	nephron progenitor cells
TSC22D1	1.44966e-12	0.381549	0.917	0.917	3.12242e-08	nephron progenitor cells
TUBA1A	7.88352e-12	0.379862	0.865	0.801	1.69803e-07	nephron progenitor cells
ZFP36L1	8.34796e-09	0.377015	0.806	0.758	0.000179807	nephron progenitor cells
DDIT4	1.65884e-09	0.375996	0.614	0.52	3.57297e-05	nephron progenitor cells
NT5DC2	6.50701e-17	0.375844	0.607	0.466	1.40154e-12	nephron progenitor cells
C1QTNF7	1.30415e-19	0.375746	0.352	0.198	2.80902e-15	nephron progenitor cells
HNRNPA3	4.16219e-26	0.375049	0.941	0.907	8.96495e-22	nephron progenitor cells
EIF4G2	1.69869e-19	0.373549	0.932	0.886	3.65881e-15	nephron progenitor cells
CITED1	4.58828e-62	0.372694	0.116	0.013	9.88269e-58	nephron progenitor cells
RIMS2	2.65449e-61	0.369048	0.183	0.033	5.71751e-57	nephron progenitor cells
JAG1	2.45778e-07	0.367627	0.657	0.593	0.00529381	nephron progenitor cells
RPS18	1.37031e-38	0.367581	0.993	0.997	2.95151e-34	nephron progenitor cells
TOP1	2.73664e-15	0.367548	0.841	0.777	5.89446e-11	nephron progenitor cells
KRT19	0.00390672	0.367487	0.721	0.694	1	nephron progenitor cells
HOMER3	3.90305e-18	0.36601	0.592	0.433	8.40678e-14	nephron progenitor cells
RPL22	7.19892e-36	0.365637	0.983	0.986	1.55057e-31	nephron progenitor cells
ATP2B1	2.0428e-09	0.364281	0.579	0.495	4.39999e-05	nephron progenitor cells
CNN3	2.46262e-16	0.363181	0.683	0.558	5.30425e-12	nephron progenitor cells
RPL36A	6.98437e-13	0.362467	0.734	0.651	1.50436e-08	nephron progenitor cells
RPS25	3.45831e-28	0.362371	0.976	0.98	7.44886e-24	nephron progenitor cells
TEAD2	9.66655e-18	0.361321	0.548	0.408	2.08208e-13	nephron progenitor cells
ID2	1.40655e-11	0.359851	0.856	0.784	3.02957e-07	nephron progenitor cells
CXXC4	1.70918e-16	0.35873	0.459	0.303	3.6814e-12	nephron progenitor cells
ILF2	1.71848e-16	0.357325	0.847	0.798	3.70143e-12	nephron progenitor cells
FOS	8.74643e-07	0.356492	0.854	0.843	0.0188389	nephron progenitor cells
RPL28	1.8623e-31	0.355834	0.985	0.994	4.01121e-27	nephron progenitor cells
HNRNPC	1.21457e-24	0.355212	0.954	0.922	2.61606e-20	nephron progenitor cells
RPLP1	2.75727e-41	0.354885	0.996	0.997	5.93887e-37	nephron progenitor cells
RPL36	3.40542e-26	0.353557	0.985	0.987	7.33492e-22	nephron progenitor cells
CD99	2.73462e-12	0.353532	0.819	0.769	5.8901e-08	nephron progenitor cells
RPL18A	6.31782e-29	0.353157	0.987	0.993	1.3608e-24	nephron progenitor cells
RPL35	1.20359e-28	0.352059	0.989	0.986	2.59242e-24	nephron progenitor cells
SLC38A1	3.61188e-20	0.351886	0.5	0.329	7.77963e-16	nephron progenitor cells
HNRNPK	6.82448e-25	0.351861	0.956	0.94	1.46992e-20	nephron progenitor cells
HDAC2	9.07671e-19	0.351282	0.779	0.662	1.95503e-14	nephron progenitor cells
SLC8A1	5.03265e-46	0.350281	0.26	0.076	1.08398e-41	nephron progenitor cells
GPC3	5.30051e-15	0.350149	0.941	0.877	1.14168e-10	nephron progenitor cells
TIAM1	4.28187e-64	0.344805	0.251	0.057	9.22273e-60	nephron progenitor cells
SLIT2	1.76845e-22	0.344663	0.262	0.119	3.80906e-18	nephron progenitor cells
JARID2	6.1449e-12	0.344497	0.504	0.381	1.32355e-07	nephron progenitor cells
RPL7	1.49003e-27	0.344007	0.976	0.989	3.20938e-23	nephron progenitor cells
PIK3R1	1.03695e-10	0.343381	0.522	0.412	2.2335e-06	nephron progenitor cells
CRNDE	1.12423e-18	0.341783	0.441	0.283	2.42148e-14	nephron progenitor cells
S100A10	2.2043e-10	0.341572	0.775	0.681	4.74785e-06	nephron progenitor cells
CTTNBP2	1.03607e-08	0.341259	0.675	0.599	0.00022316	nephron progenitor cells
MAP4K4	4.86735e-14	0.339469	0.452	0.316	1.04838e-09	nephron progenitor cells
SPATS2	9.59385e-18	0.339262	0.557	0.398	2.06642e-13	nephron progenitor cells
NCAM1	2.05931e-26	0.338983	0.338	0.16	4.43555e-22	nephron progenitor cells
EIF3F	9.54442e-27	0.337651	0.945	0.918	2.05577e-22	nephron progenitor cells
HMGA1	5.51352e-14	0.337089	0.734	0.645	1.18756e-09	nephron progenitor cells
HOXD9	1.42197e-26	0.336387	0.312	0.14	3.06278e-22	nephron progenitor cells
CCL2	7.52445e-15	0.33587	0.153	0.062	1.62069e-10	nephron progenitor cells
SRSF3	2.57428e-20	0.335614	0.963	0.933	5.54475e-16	nephron progenitor cells
SYT1	2.16823e-23	0.334921	0.299	0.141	4.67016e-19	nephron progenitor cells
RPS23	2.58012e-37	0.334569	0.993	0.995	5.55733e-33	nephron progenitor cells
ANK3	7.78966e-14	0.334308	0.509	0.371	1.67781e-09	nephron progenitor cells
FBLN2	4.18285e-21	0.333595	0.45	0.257	9.00945e-17	nephron progenitor cells
HNRNPR	2.21786e-14	0.333092	0.897	0.867	4.77706e-10	nephron progenitor cells
PLEKHO1	1.17492e-16	0.332267	0.507	0.351	2.53065e-12	nephron progenitor cells
CTSB	1.05146e-08	0.332074	0.701	0.644	0.000226475	nephron progenitor cells
PABPC1	1.69798e-17	0.331124	0.902	0.82	3.65728e-13	nephron progenitor cells
RGS5	1.74659e-18	0.330254	0.177	0.071	3.76198e-14	nephron progenitor cells
AL031058.1	2.89084e-26	0.330017	0.352	0.175	6.22657e-22	nephron progenitor cells
WSB1	9.05959e-15	0.329837	0.917	0.878	1.95135e-10	nephron progenitor cells
RCN2	5.73239e-10	0.327393	0.906	0.874	1.2347e-05	nephron progenitor cells
PLAT	8.90429e-16	0.327111	0.354	0.206	1.91789e-11	nephron progenitor cells
FRMD4A	1.15207e-10	0.326705	0.434	0.32	2.48144e-06	nephron progenitor cells
RPS11	1.02319e-21	0.326393	0.976	0.979	2.20385e-17	nephron progenitor cells
FBN2	5.25621e-20	0.326017	0.218	0.094	1.13213e-15	nephron progenitor cells
MTRNR2L8	1.45266e-07	0.325976	0.659	0.589	0.00312888	nephron progenitor cells
SYNCRIP	5.81968e-11	0.324294	0.734	0.65	1.2535e-06	nephron progenitor cells
ACTN1	4.11391e-14	0.324028	0.284	0.164	8.86096e-10	nephron progenitor cells
KAT6B	2.89654e-10	0.323973	0.572	0.472	6.23886e-06	nephron progenitor cells
H2AFY	1.42471e-14	0.323275	0.812	0.74	3.06869e-10	nephron progenitor cells
RPS6	5.1878e-33	0.322513	0.993	0.994	1.1174e-28	nephron progenitor cells
CCDC88A	1.01262e-10	0.322213	0.539	0.432	2.18109e-06	nephron progenitor cells
RPS14	3.00077e-27	0.321698	0.993	0.996	6.46336e-23	nephron progenitor cells
CAMK2N1	1.55396e-21	0.321433	0.644	0.404	3.34707e-17	nephron progenitor cells
MDFI	1.21364e-21	0.321139	0.245	0.108	2.61405e-17	nephron progenitor cells
AC022075.1	9.43333e-62	0.320261	0.221	0.046	2.03184e-57	nephron progenitor cells
TRIM37	9.71526e-14	0.320074	0.417	0.286	2.09257e-09	nephron progenitor cells
SNRPD2	1.15959e-14	0.319488	0.862	0.837	2.49764e-10	nephron progenitor cells
ARHGAP10	2.42601e-21	0.31936	0.395	0.229	5.22538e-17	nephron progenitor cells
RPS28	6.51376e-30	0.318592	0.993	0.996	1.403e-25	nephron progenitor cells
RPL32	2.38057e-30	0.318141	0.996	0.996	5.1275e-26	nephron progenitor cells
CDK4	4.61425e-13	0.317022	0.74	0.642	9.93863e-09	nephron progenitor cells
RPL3	4.34542e-38	0.316629	0.998	0.998	9.35959e-34	nephron progenitor cells
TTC3	1.66636e-12	0.31625	0.882	0.818	3.58918e-08	nephron progenitor cells
ITPR1	2.39865e-18	0.314522	0.282	0.147	5.16645e-14	nephron progenitor cells
ESAM	4.46756e-11	0.314101	0.325	0.217	9.62268e-07	nephron progenitor cells
LINGO1	5.13583e-22	0.313883	0.338	0.172	1.10621e-17	nephron progenitor cells
MT-ND1	1.08203e-12	0.313004	0.983	0.98	2.33058e-08	nephron progenitor cells
CCNB2	4.47411e-44	0.312876	0.317	0.107	9.63679e-40	nephron progenitor cells
LPIN2	1.06112e-06	0.312637	0.434	0.367	0.0228556	nephron progenitor cells
CAV1	1.89044e-07	0.312317	0.279	0.192	0.00407182	nephron progenitor cells
RPL19	2.70122e-35	0.312164	0.989	0.997	5.81815e-31	nephron progenitor cells
RPL7A	1.13966e-34	0.312158	0.989	0.997	2.45472e-30	nephron progenitor cells
EIF3A	3.6905e-13	0.312063	0.825	0.737	7.94897e-09	nephron progenitor cells
CSRP2	1.76688e-17	0.31165	0.535	0.364	3.80569e-13	nephron progenitor cells
RPS3	2.1712e-28	0.311565	0.996	0.997	4.67655e-24	nephron progenitor cells
RPL26	3.11538e-22	0.311307	0.978	0.988	6.71022e-18	nephron progenitor cells
TIA1	4.79924e-11	0.311026	0.681	0.599	1.03371e-06	nephron progenitor cells
SCG5	5.67518e-17	0.310928	0.419	0.262	1.22238e-12	nephron progenitor cells
MAOA	1.16085e-12	0.309982	0.325	0.205	2.50036e-08	nephron progenitor cells
IFI16	3.4577e-05	0.308873	0.566	0.495	0.744754	nephron progenitor cells
EWSR1	1.05873e-07	0.308737	0.648	0.586	0.0022804	nephron progenitor cells
XRN2	1.99928e-14	0.307512	0.782	0.711	4.30625e-10	nephron progenitor cells
CRMP1	1.55581e-48	0.307453	0.218	0.055	3.35107e-44	nephron progenitor cells
MXRA5	4.00154e-122	0.30636	0.131	0.007	8.61893e-118	nephron progenitor cells
NCL	4.45128e-15	0.306017	0.934	0.909	9.58762e-11	nephron progenitor cells
PARP1	2.4413e-08	0.30493	0.703	0.637	0.000525832	nephron progenitor cells
PHF14	2.98444e-10	0.30458	0.672	0.579	6.42819e-06	nephron progenitor cells
IRX5	7.08547e-34	0.302385	0.275	0.1	1.52614e-29	nephron progenitor cells
RPL23	1.91837e-19	0.301785	0.959	0.968	4.13198e-15	nephron progenitor cells
SSR2	5.64268e-20	0.30059	0.937	0.913	1.21538e-15	nephron progenitor cells
ARF5	6.73421e-14	0.299995	0.845	0.792	1.45048e-09	nephron progenitor cells
MMP11	1.02498e-09	0.299889	0.277	0.18	2.20771e-05	nephron progenitor cells
DNM1	1.38419e-10	0.299534	0.491	0.371	2.9814e-06	nephron progenitor cells
FZD7	2.47834e-08	0.299446	0.408	0.301	0.00053381	nephron progenitor cells
RPL5	1.70638e-32	0.29911	0.996	0.997	3.67537e-28	nephron progenitor cells
YPEL2	6.22353e-10	0.299079	0.454	0.336	1.34049e-05	nephron progenitor cells
SLC25A29	1.32742e-15	0.29875	0.382	0.24	2.85913e-11	nephron progenitor cells
MSI2	6.26906e-09	0.298733	0.699	0.607	0.000135029	nephron progenitor cells
HOXB6	2.79038e-14	0.297017	0.367	0.234	6.0102e-10	nephron progenitor cells
RPL30	2.43959e-34	0.296878	0.987	0.995	5.25463e-30	nephron progenitor cells
RSL1D1	1.20411e-11	0.296464	0.766	0.698	2.59353e-07	nephron progenitor cells
RPLP0	3.06066e-27	0.29603	0.991	0.989	6.59236e-23	nephron progenitor cells
H2AFZ	1.84152e-13	0.295242	0.915	0.89	3.96645e-09	nephron progenitor cells
TBL1XR1	9.68097e-12	0.293894	0.677	0.58	2.08518e-07	nephron progenitor cells
IGFBP2	1.79291e-10	0.293788	0.976	0.976	3.86175e-06	nephron progenitor cells
IMPDH2	2.0354e-12	0.292571	0.725	0.645	4.38406e-08	nephron progenitor cells
GAS7	1.13243e-33	0.29244	0.258	0.091	2.43915e-29	nephron progenitor cells
RPL17	1.7183e-13	0.291942	0.812	0.744	3.70106e-09	nephron progenitor cells
KHDRBS1	1.27426e-13	0.291802	0.86	0.823	2.74462e-09	nephron progenitor cells
CCNI	4.44258e-21	0.290668	0.943	0.946	9.56887e-17	nephron progenitor cells
RPS9	9.20304e-18	0.290548	0.993	0.995	1.98224e-13	nephron progenitor cells
ZFAS1	2.17595e-12	0.290242	0.884	0.846	4.68678e-08	nephron progenitor cells
MEIS2	6.36339e-08	0.289631	0.197	0.122	0.00137061	nephron progenitor cells
ZNF618	4.66161e-14	0.289438	0.441	0.305	1.00406e-09	nephron progenitor cells
RPS10	0.000173819	0.289329	0.823	0.825	1	nephron progenitor cells
BTF3	6.27678e-20	0.288888	0.969	0.974	1.35196e-15	nephron progenitor cells
HNRNPD	7.47635e-16	0.288393	0.882	0.821	1.61033e-11	nephron progenitor cells
DDX5	5.73362e-13	0.288258	0.972	0.935	1.23496e-08	nephron progenitor cells
RPS5	2.96129e-21	0.287455	0.987	0.989	6.37833e-17	nephron progenitor cells
KIF26B	1.45226e-47	0.286419	0.197	0.046	3.12802e-43	nephron progenitor cells
TCF3	3.23806e-12	0.285396	0.426	0.301	6.97447e-08	nephron progenitor cells
GADD45B	1.17814e-05	0.284828	0.4	0.322	0.25376	nephron progenitor cells
ADCY2	1.77145e-30	0.280699	0.194	0.061	3.81554e-26	nephron progenitor cells
IGDCC3	3.15715e-12	0.279998	0.201	0.105	6.80019e-08	nephron progenitor cells
BZW2	4.03989e-15	0.27999	0.528	0.381	8.70152e-11	nephron progenitor cells
STMN1	7.07928e-09	0.279662	0.974	0.969	0.000152481	nephron progenitor cells
PTMA	1.48127e-24	0.279348	1	0.999	3.1905e-20	nephron progenitor cells
AES	1.97324e-10	0.279088	0.681	0.596	4.25015e-06	nephron progenitor cells
SNRPE	4.10597e-11	0.279016	0.838	0.822	8.84384e-07	nephron progenitor cells
CCNG2	9.21604e-11	0.278855	0.45	0.333	1.98504e-06	nephron progenitor cells
MEIS1	7.27007e-18	0.278539	0.225	0.104	1.5659e-13	nephron progenitor cells
TKT	1.62919e-12	0.27847	0.795	0.698	3.50912e-08	nephron progenitor cells
SLIRP	7.75088e-09	0.27764	0.74	0.682	0.000166946	nephron progenitor cells
CD200	1.21879e-11	0.277523	0.393	0.28	2.62514e-07	nephron progenitor cells
CPE	5.12277e-17	0.277061	0.434	0.279	1.10339e-12	nephron progenitor cells
PTP4A1	1.21095e-06	0.276408	0.424	0.347	0.0260828	nephron progenitor cells
HELLS	5.42277e-15	0.275444	0.334	0.195	1.16801e-10	nephron progenitor cells
ZNF738	6.85925e-22	0.274173	0.332	0.171	1.47741e-17	nephron progenitor cells
MAZ	1.13598e-10	0.273755	0.886	0.818	2.44679e-06	nephron progenitor cells
RPL13	2.0995e-25	0.272915	1	0.998	4.52212e-21	nephron progenitor cells
RPS3A	5.20829e-32	0.272853	0.998	0.998	1.12181e-27	nephron progenitor cells
DHRS2	8.48609e-07	0.272744	0.247	0.165	0.0182782	nephron progenitor cells
MARVELD1	7.08053e-12	0.272512	0.282	0.171	1.52507e-07	nephron progenitor cells
ABLIM1	5.11735e-10	0.272271	0.328	0.219	1.10223e-05	nephron progenitor cells
TCEAL7	1.47793e-12	0.271176	0.308	0.189	3.18331e-08	nephron progenitor cells
MAP2	1.04888e-20	0.270385	0.164	0.059	2.25919e-16	nephron progenitor cells
RPL15	1.03073e-30	0.269859	0.993	0.998	2.22009e-26	nephron progenitor cells
PDGFC	1.42352e-06	0.269709	0.439	0.363	0.0306612	nephron progenitor cells
HNRNPH3	4.66514e-09	0.269286	0.793	0.761	0.000100482	nephron progenitor cells
RPL13A	1.63509e-25	0.269269	0.996	0.997	3.52182e-21	nephron progenitor cells
PLPP3	0.000260437	0.268565	0.5	0.451	1	nephron progenitor cells
IRX6	1.57543e-42	0.268554	0.234	0.065	3.39331e-38	nephron progenitor cells
SMARCA4	1.28714e-09	0.26827	0.69	0.591	2.77238e-05	nephron progenitor cells
JPT1	6.35266e-10	0.268081	0.721	0.614	1.3683e-05	nephron progenitor cells
RAMP2	4.17922e-09	0.26742	0.325	0.23	9.00163e-05	nephron progenitor cells
COL9A1	1.33996e-23	0.267032	0.247	0.102	2.88613e-19	nephron progenitor cells
GTF2I	7.91953e-11	0.265793	0.902	0.858	1.70579e-06	nephron progenitor cells
RBM25	2.39165e-11	0.265736	0.808	0.737	5.15138e-07	nephron progenitor cells
RPS27A	1.97431e-29	0.264824	0.991	0.997	4.25247e-25	nephron progenitor cells
CCDC88C	1.39156e-30	0.264616	0.186	0.057	2.99728e-26	nephron progenitor cells
C16orf45	3.97708e-10	0.264445	0.299	0.202	8.56622e-06	nephron progenitor cells
UNCX	8.05448e-20	0.264248	0.197	0.08	1.73485e-15	nephron progenitor cells
BZW1	8.71906e-09	0.264042	0.801	0.744	0.0001878	nephron progenitor cells
SVIL	6.37279e-13	0.263955	0.389	0.262	1.37264e-08	nephron progenitor cells
HNRNPA2B1	4.20427e-10	0.263158	0.983	0.977	9.05558e-06	nephron progenitor cells
2006-09-01	3.26966e-09	0.26261	0.587	0.473	7.04251e-05	nephron progenitor cells
ROBO1	3.59044e-09	0.262403	0.483	0.374	7.73344e-05	nephron progenitor cells
MED28	3.28938e-10	0.261839	0.734	0.663	7.085e-06	nephron progenitor cells
ANP32B	6.03676e-09	0.261597	0.897	0.871	0.000130026	nephron progenitor cells
HMGN1	3.02505e-16	0.261424	0.969	0.974	6.51566e-12	nephron progenitor cells
GALNT7	4.19544e-11	0.26087	0.356	0.246	9.03656e-07	nephron progenitor cells
LHX1	7.50847e-08	0.259385	0.561	0.458	0.00161725	nephron progenitor cells
TCF4	7.09872e-14	0.259367	0.48	0.336	1.52899e-09	nephron progenitor cells
DERL1	6.88517e-09	0.259082	0.585	0.499	0.0001483	nephron progenitor cells
SMAD9	1.09204e-09	0.258969	0.493	0.38	2.35214e-05	nephron progenitor cells
SUPT16H	8.40731e-08	0.25892	0.662	0.585	0.00181085	nephron progenitor cells
ILF3	7.84247e-08	0.258626	0.771	0.702	0.00168919	nephron progenitor cells
SH3BP4	2.59548e-13	0.258399	0.251	0.139	5.5904e-09	nephron progenitor cells
TLE1	1.74016e-10	0.258392	0.472	0.36	3.74814e-06	nephron progenitor cells
HOXC10	3.293e-21	0.257785	0.179	0.067	7.0928e-17	nephron progenitor cells
SMARCC1	6.01737e-08	0.257291	0.699	0.658	0.00129608	nephron progenitor cells
SFPQ	1.60487e-09	0.257103	0.886	0.848	3.45673e-05	nephron progenitor cells
PPP1R14B	4.48838e-07	0.256347	0.817	0.769	0.00966753	nephron progenitor cells
GXYLT2	1.9678e-12	0.256137	0.336	0.21	4.23844e-08	nephron progenitor cells
THAP12	3.2863e-08	0.255648	0.483	0.39	0.000707835	nephron progenitor cells
G3BP1	4.73237e-08	0.255172	0.718	0.641	0.0010193	nephron progenitor cells
EVL	2.02928e-09	0.255156	0.675	0.598	4.37086e-05	nephron progenitor cells
HOMER2	1.51676e-14	0.255151	0.345	0.212	3.26696e-10	nephron progenitor cells
RNMT	1.45293e-06	0.255125	0.662	0.609	0.0312947	nephron progenitor cells
EPHB1	4.45984e-16	0.254976	0.148	0.059	9.60604e-12	nephron progenitor cells
RPS13	7.31449e-21	0.253935	0.996	0.99	1.57547e-16	nephron progenitor cells
SHISA2	5.20864e-11	0.252833	0.286	0.175	1.12189e-06	nephron progenitor cells
RPS17	9.56178e-10	0.252593	0.795	0.708	2.05951e-05	nephron progenitor cells
ELF3	8.70898e-05	0.251343	0.271	0.201	1	nephron progenitor cells
BOD1	6.26952e-11	0.250938	0.723	0.636	1.35039e-06	nephron progenitor cells
SLC15A3	2.01563e-23	0.25055	0.155	0.05	4.34147e-19	nephron progenitor cells

## Sheet: Podocyte-committed progenitors
gene	p_val	avg_log2FC	pct.1	pct.2	p_val_adj	cluster
CXCL14	1.57655e-83	2.11144	0.262	0.059	3.39573e-79	podocyte-committed progenitors
PCP4	9.12872e-193	2.04139	0.84	0.368	1.96623e-188	podocyte-committed progenitors
LYPD1	1.90677e-282	2.00597	0.924	0.358	4.107e-278	podocyte-committed progenitors
IFITM3	6.35926e-184	1.96966	0.986	0.897	1.36972e-179	podocyte-committed progenitors
IFITM1	3.17229e-176	1.76819	0.788	0.312	6.8328e-172	podocyte-committed progenitors
UACA	3.6681e-146	1.49419	0.833	0.48	7.90071e-142	podocyte-committed progenitors
CDH6	2.1567e-165	1.40436	0.86	0.389	4.64531e-161	podocyte-committed progenitors
NRP1	4.02357e-180	1.33007	0.864	0.42	8.66636e-176	podocyte-committed progenitors
AKAP12	1.93024e-132	1.32702	0.914	0.584	4.15755e-128	podocyte-committed progenitors
VAMP5	1.59514e-107	1.29036	0.883	0.69	3.43577e-103	podocyte-committed progenitors
OLFM3	3.03028e-76	1.10974	0.836	0.537	6.52692e-72	podocyte-committed progenitors
NRGN	1.70103e-110	1.09964	0.697	0.327	3.66384e-106	podocyte-committed progenitors
COL1A1	3.2904e-107	1.09849	0.831	0.501	7.0872e-103	podocyte-committed progenitors
MGST3	1.34206e-65	1.00607	0.929	0.852	2.89067e-61	podocyte-committed progenitors
SERINC5	3.17153e-100	0.970533	0.914	0.644	6.83115e-96	podocyte-committed progenitors
GRIN2A	1.08022e-141	0.954257	0.46	0.112	2.32668e-137	podocyte-committed progenitors
ARHGAP29	6.59613e-73	0.867532	0.909	0.743	1.42074e-68	podocyte-committed progenitors
FAH	1.12532e-63	0.859442	0.636	0.374	2.42383e-59	podocyte-committed progenitors
MSI2	1.01229e-73	0.797598	0.814	0.599	2.18037e-69	podocyte-committed progenitors
NKAIN4	2.14996e-59	0.765491	0.731	0.469	4.63081e-55	podocyte-committed progenitors
COL1A2	4.66358e-35	0.759559	0.628	0.431	1.00449e-30	podocyte-committed progenitors
IGFBP7	1.16117e-39	0.746149	0.912	0.846	2.50105e-35	podocyte-committed progenitors
SLC16A1	7.59071e-50	0.726002	0.79	0.567	1.63496e-45	podocyte-committed progenitors
SULF1	8.21896e-61	0.703242	0.669	0.393	1.77028e-56	podocyte-committed progenitors
CFH	2.50512e-25	0.697131	0.474	0.294	5.39578e-21	podocyte-committed progenitors
LRRTM1	2.46682e-73	0.674987	0.54	0.235	5.31328e-69	podocyte-committed progenitors
GRN	7.7476e-36	0.67083	0.883	0.82	1.66876e-31	podocyte-committed progenitors
RHOBTB3	7.02615e-57	0.65122	0.731	0.528	1.51336e-52	podocyte-committed progenitors
2006-09-01	2.93169e-50	0.644539	0.669	0.467	6.31457e-46	podocyte-committed progenitors
WDR86	2.6814e-50	0.64101	0.588	0.341	5.77546e-46	podocyte-committed progenitors
PAX8	1.05027e-50	0.624274	0.871	0.727	2.26219e-46	podocyte-committed progenitors
AFAP1L2	1.35322e-65	0.609858	0.571	0.28	2.9147e-61	podocyte-committed progenitors
DAPL1	2.4756e-32	0.596813	0.434	0.234	5.3322e-28	podocyte-committed progenitors
CCDC80	3.83609e-45	0.594515	0.717	0.493	8.26255e-41	podocyte-committed progenitors
TTYH1	1.10492e-44	0.592666	0.579	0.328	2.37988e-40	podocyte-committed progenitors
WNT2B	8.20435e-41	0.591446	0.547	0.311	1.76713e-36	podocyte-committed progenitors
ITIH5	1.64944e-22	0.590945	0.743	0.57	3.55274e-18	podocyte-committed progenitors
NUP50	8.46782e-39	0.584506	0.574	0.375	1.82388e-34	podocyte-committed progenitors
LINC00891	1.7096e-240	0.578194	0.293	0.023	3.6823e-236	podocyte-committed progenitors
FSCN1	5.1625e-44	0.567472	0.779	0.619	1.11195e-39	podocyte-committed progenitors
COL18A1	2.89773e-37	0.560852	0.833	0.7	6.24143e-33	podocyte-committed progenitors
JAG1	1.93657e-29	0.551892	0.757	0.586	4.17118e-25	podocyte-committed progenitors
NR2F1	9.45838e-20	0.548476	0.381	0.239	2.03724e-15	podocyte-committed progenitors
TESC	1.5844e-35	0.544671	0.667	0.428	3.41264e-31	podocyte-committed progenitors
ECHS1	6.11277e-27	0.535734	0.802	0.72	1.31663e-22	podocyte-committed progenitors
FRAS1	1.58193e-31	0.533268	0.726	0.561	3.40731e-27	podocyte-committed progenitors
ADAMTS1	4.76039e-21	0.531936	0.662	0.504	1.02534e-16	podocyte-committed progenitors
LHX1	8.38109e-16	0.530118	0.578	0.456	1.8052e-11	podocyte-committed progenitors
GXYLT2	3.73361e-53	0.530062	0.44	0.203	8.04183e-49	podocyte-committed progenitors
LTBP1	4.17754e-68	0.52962	0.476	0.2	8.998e-64	podocyte-committed progenitors
MSX2	5.96702e-138	0.514378	0.352	0.066	1.28524e-133	podocyte-committed progenitors
HES4	1.67534e-43	0.503747	0.945	0.854	3.60851e-39	podocyte-committed progenitors
UXS1	1.21815e-37	0.499642	0.566	0.365	2.62378e-33	podocyte-committed progenitors
MIR181A1HG	4.27809e-27	0.493068	0.459	0.281	9.21458e-23	podocyte-committed progenitors
TCF4	3.54299e-23	0.480947	0.484	0.334	7.63124e-19	podocyte-committed progenitors
BASP1	5.4779e-28	0.480196	0.776	0.645	1.17988e-23	podocyte-committed progenitors
BCAT1	1.43669e-79	0.479987	0.331	0.092	3.09448e-75	podocyte-committed progenitors
IL17RD	6.3307e-29	0.477672	0.572	0.398	1.36357e-24	podocyte-committed progenitors
DERL1	1.8013e-30	0.47002	0.643	0.495	3.87982e-26	podocyte-committed progenitors
GALNT2	6.08641e-30	0.469713	0.741	0.583	1.31095e-25	podocyte-committed progenitors
AP000432.1	1.3035e-56	0.468879	0.321	0.103	2.8076e-52	podocyte-committed progenitors
GOLM1	3.26526e-31	0.463962	0.798	0.686	7.03305e-27	podocyte-committed progenitors
SPARC	1.33197e-34	0.461457	0.974	0.93	2.86892e-30	podocyte-committed progenitors
BMP7	5.95276e-32	0.461442	0.803	0.655	1.28217e-27	podocyte-committed progenitors
HEY1	4.95235e-13	0.458999	0.5	0.398	1.06669e-08	podocyte-committed progenitors
SLIT3	3.78809e-33	0.458809	0.479	0.278	8.15916e-29	podocyte-committed progenitors
CLDN11	1.67454e-29	0.453797	0.336	0.165	3.60679e-25	podocyte-committed progenitors
JUN	7.81894e-11	0.45264	0.933	0.923	1.68412e-06	podocyte-committed progenitors
MARCKSL1	6.4644e-28	0.451473	0.912	0.876	1.39237e-23	podocyte-committed progenitors
FBXO21	1.13057e-22	0.451145	0.734	0.612	2.43513e-18	podocyte-committed progenitors
CXADR	1.27573e-20	0.447638	0.729	0.634	2.74779e-16	podocyte-committed progenitors
STON2	3.43039e-25	0.44097	0.843	0.694	7.38872e-21	podocyte-committed progenitors
PLAU	2.43002e-132	0.434492	0.266	0.038	5.23401e-128	podocyte-committed progenitors
ITGA8	4.02271e-45	0.434144	0.286	0.102	8.66451e-41	podocyte-committed progenitors
LMO2	1.01109e-21	0.431641	0.371	0.218	2.17778e-17	podocyte-committed progenitors
MEF2C	1.16583e-41	0.427018	0.391	0.184	2.51107e-37	podocyte-committed progenitors
CDK6	1.84356e-16	0.426619	0.636	0.522	3.97085e-12	podocyte-committed progenitors
UNC5C	3.31034e-33	0.424645	0.509	0.305	7.13015e-29	podocyte-committed progenitors
DHRS2	4.36539e-27	0.42348	0.321	0.159	9.40261e-23	podocyte-committed progenitors
SLC16A11	8.06264e-70	0.422075	0.143	0.021	1.73661e-65	podocyte-committed progenitors
SOX11	1.91579e-15	0.421162	0.421	0.299	4.12642e-11	podocyte-committed progenitors
ATF7IP2	2.22973e-30	0.419406	0.467	0.279	4.80262e-26	podocyte-committed progenitors
SESN3	5.09817e-25	0.416937	0.662	0.489	1.09809e-20	podocyte-committed progenitors
DPPA4	3.60862e-15	0.414267	0.65	0.556	7.77261e-11	podocyte-committed progenitors
GALNT1	4.06223e-28	0.413796	0.688	0.527	8.74963e-24	podocyte-committed progenitors
MIR503HG	1.31283e-24	0.405932	0.91	0.817	2.8277e-20	podocyte-committed progenitors
ISYNA1	1.51283e-23	0.402602	0.798	0.719	3.25848e-19	podocyte-committed progenitors
COL13A1	1.3513e-34	0.402549	0.303	0.129	2.91057e-30	podocyte-committed progenitors
DCN	8.99745e-08	0.402362	0.155	0.092	0.00193796	podocyte-committed progenitors
SLAIN2	7.11795e-26	0.401019	0.521	0.361	1.53314e-21	podocyte-committed progenitors
TTC3	1.06933e-28	0.396988	0.888	0.817	2.30323e-24	podocyte-committed progenitors
IL1R1	4.74667e-20	0.39673	0.686	0.532	1.02239e-15	podocyte-committed progenitors
NAV2	3.60541e-33	0.395905	0.471	0.266	7.7657e-29	podocyte-committed progenitors
FYN	2.50501e-25	0.395715	0.853	0.723	5.39553e-21	podocyte-committed progenitors
NFAT5	2.3977e-19	0.394353	0.621	0.498	5.1644e-15	podocyte-committed progenitors
GLIPR2	1.09399e-26	0.393755	0.564	0.381	2.35634e-22	podocyte-committed progenitors
PTPRD	6.1601e-24	0.39347	0.686	0.511	1.32682e-19	podocyte-committed progenitors
RBBP4	4.27397e-22	0.389251	0.734	0.64	9.20569e-18	podocyte-committed progenitors
LBH	1.1946e-20	0.388121	0.697	0.55	2.57305e-16	podocyte-committed progenitors
CCND1	0.00111518	0.387705	0.548	0.518	1	podocyte-committed progenitors
CYB5B	5.22036e-21	0.387365	0.61	0.493	1.12441e-16	podocyte-committed progenitors
NID1	1.12346e-25	0.387222	0.457	0.287	2.41982e-21	podocyte-committed progenitors
PLAT	3.78896e-26	0.38345	0.376	0.203	8.16104e-22	podocyte-committed progenitors
IFITM2	1.8406e-24	0.38012	0.619	0.467	3.96448e-20	podocyte-committed progenitors
MYH9	3.08108e-23	0.37979	0.831	0.745	6.63633e-19	podocyte-committed progenitors
RAP2A	9.53275e-26	0.379649	0.428	0.261	2.05326e-21	podocyte-committed progenitors
IL18	2.63662e-31	0.376057	0.345	0.163	5.67902e-27	podocyte-committed progenitors
CDH7	8.25296e-107	0.375607	0.226	0.034	1.7776e-102	podocyte-committed progenitors
QPRT	8.88236e-27	0.3749	0.934	0.896	1.91317e-22	podocyte-committed progenitors
EPB41L5	1.73605e-20	0.372815	0.762	0.682	3.73928e-16	podocyte-committed progenitors
FAM20C	5.94755e-19	0.36943	0.341	0.204	1.28104e-14	podocyte-committed progenitors
RGS10	1.06476e-25	0.367503	0.452	0.276	2.29339e-21	podocyte-committed progenitors
SLBP	3.98433e-23	0.366701	0.757	0.645	8.58185e-19	podocyte-committed progenitors
ZNF703	9.58524e-26	0.365693	0.622	0.444	2.06457e-21	podocyte-committed progenitors
TTYH2	4.67009e-83	0.365356	0.312	0.079	1.00589e-78	podocyte-committed progenitors
FXYD6	1.67376e-24	0.364958	0.509	0.33	3.60512e-20	podocyte-committed progenitors
CXCR4	2.22836e-20	0.364739	0.221	0.104	4.79966e-16	podocyte-committed progenitors
SERPIND1	2.82962e-21	0.363616	0.234	0.112	6.09471e-17	podocyte-committed progenitors
KRT8	1.30692e-10	0.360123	0.784	0.718	2.81496e-06	podocyte-committed progenitors
CALY	2.12076e-36	0.360019	0.247	0.089	4.5679e-32	podocyte-committed progenitors
OSBPL1A	1.61472e-19	0.359998	0.647	0.525	3.47795e-15	podocyte-committed progenitors
CA8	1.18522e-62	0.352875	0.217	0.051	2.55285e-58	podocyte-committed progenitors
TRIM24	1.19777e-14	0.35162	0.543	0.44	2.57989e-10	podocyte-committed progenitors
C1QL1	5.35686e-21	0.350088	0.366	0.208	1.15381e-16	podocyte-committed progenitors
P4HA2	2.16115e-20	0.348826	0.652	0.511	4.65491e-16	podocyte-committed progenitors
TSC22D1	5.11326e-19	0.343032	0.945	0.916	1.10135e-14	podocyte-committed progenitors
EMILIN2	4.77876e-24	0.342972	0.407	0.238	1.0293e-19	podocyte-committed progenitors
KAZN	1.93802e-19	0.339052	0.655	0.511	4.1743e-15	podocyte-committed progenitors
PDE6B	1.16173e-19	0.337516	0.528	0.373	2.50225e-15	podocyte-committed progenitors
PDE3A	8.44369e-34	0.337272	0.357	0.17	1.81869e-29	podocyte-committed progenitors
ZFP36L2	7.55277e-05	0.337249	0.843	0.858	1	podocyte-committed progenitors
TMEM150C	7.99543e-16	0.336078	0.538	0.399	1.72214e-11	podocyte-committed progenitors
SMARCC1	6.9885e-14	0.33511	0.712	0.657	1.50525e-09	podocyte-committed progenitors
SNCA	7.35395e-19	0.334331	0.784	0.678	1.58397e-14	podocyte-committed progenitors
NOTCH2	4.13186e-18	0.332399	0.71	0.577	8.89962e-14	podocyte-committed progenitors
VPS8	5.69701e-21	0.330926	0.39	0.247	1.22708e-16	podocyte-committed progenitors
IFI16	3.5465e-11	0.325991	0.597	0.492	7.63881e-07	podocyte-committed progenitors
ABCC9	1.13609e-28	0.322249	0.39	0.212	2.44703e-24	podocyte-committed progenitors
DSC2	1.66639e-19	0.320214	0.788	0.659	3.58924e-15	podocyte-committed progenitors
COL6A3	2.88951e-74	0.319061	0.207	0.04	6.22371e-70	podocyte-committed progenitors
CKAP4	8.84203e-19	0.312236	0.712	0.629	1.90449e-14	podocyte-committed progenitors
SFXN2	8.6023e-16	0.312088	0.519	0.381	1.85285e-11	podocyte-committed progenitors
HMGCS1	0.00010219	0.311743	0.688	0.666	1	podocyte-committed progenitors
SCARB2	1.981e-12	0.311204	0.693	0.622	4.26688e-08	podocyte-committed progenitors
SAE1	1.40021e-19	0.310262	0.672	0.546	3.01592e-15	podocyte-committed progenitors
LPIN2	6.80768e-16	0.310117	0.49	0.363	1.46631e-11	podocyte-committed progenitors
NOTCH3	1.30193e-17	0.307902	0.56	0.416	2.80424e-13	podocyte-committed progenitors
HNRNPA1	9.87236e-18	0.30482	0.986	0.973	2.12641e-13	podocyte-committed progenitors
B4GALNT4	9.48102e-28	0.304061	0.269	0.122	2.04212e-23	podocyte-committed progenitors
FRY	2.06757e-13	0.303803	0.481	0.348	4.45334e-09	podocyte-committed progenitors
GATM	2.65113e-13	0.302869	0.488	0.365	5.71026e-09	podocyte-committed progenitors
IGFBP4	3.64051e-19	0.302808	0.898	0.812	7.84129e-15	podocyte-committed progenitors
PLOD2	3.22909e-15	0.302716	0.867	0.8	6.95515e-11	podocyte-committed progenitors
EGR1	5.51182e-08	0.301596	0.638	0.563	0.00118719	podocyte-committed progenitors
VPS53	6.1075e-17	0.300787	0.464	0.336	1.31549e-12	podocyte-committed progenitors
AKAP13	7.21277e-11	0.297961	0.641	0.573	1.55356e-06	podocyte-committed progenitors
FBXO17	2.83275e-16	0.29589	0.757	0.663	6.10145e-12	podocyte-committed progenitors
ZNF770	1.62735e-09	0.294544	0.612	0.532	3.50514e-05	podocyte-committed progenitors
PRKAR2A	7.55938e-09	0.292614	0.528	0.454	0.000162821	podocyte-committed progenitors
CASP9	2.78365e-17	0.292357	0.374	0.244	5.9957e-13	podocyte-committed progenitors
KIRREL1	1.47885e-14	0.291929	0.759	0.635	3.18529e-10	podocyte-committed progenitors
FOS	0.00131686	0.290754	0.833	0.844	1	podocyte-committed progenitors
IGF1R	6.12878e-14	0.28986	0.617	0.519	1.32008e-09	podocyte-committed progenitors
PHF14	2.39035e-10	0.289811	0.641	0.58	5.14858e-06	podocyte-committed progenitors
PRKDC	2.33229e-11	0.289132	0.729	0.658	5.02353e-07	podocyte-committed progenitors
KREMEN2	7.14239e-16	0.287678	0.298	0.175	1.5384e-11	podocyte-committed progenitors
PLEKHG1	3.40595e-19	0.284935	0.383	0.235	7.33608e-15	podocyte-committed progenitors
ITGA1	1.12165e-17	0.282457	0.329	0.197	2.41592e-13	podocyte-committed progenitors
CCDC73	7.15271e-71	0.282113	0.228	0.05	1.54062e-66	podocyte-committed progenitors
HSPA1B	1.26869e-08	0.280719	0.916	0.886	0.000273264	podocyte-committed progenitors
IL10RA	6.12851e-106	0.279947	0.212	0.03	1.32002e-101	podocyte-committed progenitors
GNAI1	4.56115e-13	0.276969	0.476	0.361	9.82426e-09	podocyte-committed progenitors
ATP13A3	7.96669e-09	0.275933	0.516	0.438	0.000171594	podocyte-committed progenitors
ZFP36L1	4.80476e-13	0.275488	0.802	0.758	1.0349e-08	podocyte-committed progenitors
DDX3Y	1.05841e-12	0.274923	0.545	0.433	2.27971e-08	podocyte-committed progenitors
BTG3	1.04288e-11	0.274167	0.628	0.549	2.24626e-07	podocyte-committed progenitors
BICD1	3.99871e-09	0.273176	0.4	0.321	8.61282e-05	podocyte-committed progenitors
USP6NL	4.95694e-12	0.270113	0.378	0.271	1.06768e-07	podocyte-committed progenitors
COLEC12	4.0954e-84	0.269606	0.193	0.031	8.82108e-80	podocyte-committed progenitors
VAMP8	0.000164662	0.269499	0.828	0.82	1	podocyte-committed progenitors
NRP2	1.60437e-12	0.268732	0.54	0.407	3.45565e-08	podocyte-committed progenitors
CMBL	2.77638e-06	0.268691	0.483	0.432	0.0598004	podocyte-committed progenitors
C1QTNF7	2.38063e-14	0.267908	0.317	0.198	5.12763e-10	podocyte-committed progenitors
TRIM8	2.10067e-16	0.267889	0.748	0.654	4.52463e-12	podocyte-committed progenitors
C1QL4	5.51226e-14	0.267442	0.31	0.192	1.18729e-09	podocyte-committed progenitors
PHLDA1	3.71487e-20	0.26686	0.291	0.154	8.00147e-16	podocyte-committed progenitors
SLC2A1	2.18714e-26	0.264421	0.498	0.3	4.71088e-22	podocyte-committed progenitors
SH3KBP1	9.00925e-15	0.26281	0.36	0.241	1.9405e-10	podocyte-committed progenitors
DLC1	9.11176e-10	0.262798	0.516	0.413	1.96258e-05	podocyte-committed progenitors
GUCY1B1	1.83456e-10	0.262344	0.674	0.586	3.95145e-06	podocyte-committed progenitors
CNTN4	3.01968e-14	0.262323	0.409	0.285	6.5041e-10	podocyte-committed progenitors
KIAA1217	6.17362e-12	0.261843	0.372	0.267	1.32974e-07	podocyte-committed progenitors
CDH2	2.38855e-10	0.260664	0.695	0.619	5.14471e-06	podocyte-committed progenitors
STX7	1.58412e-08	0.259446	0.667	0.618	0.000341203	podocyte-committed progenitors
PDGFD	4.36907e-13	0.259113	0.397	0.272	9.41055e-09	podocyte-committed progenitors
FREM1	9.76686e-10	0.258943	0.416	0.324	2.10368e-05	podocyte-committed progenitors
PPP1R15A	0.000156626	0.258149	0.788	0.755	1	podocyte-committed progenitors
ALDH9A1	3.11816e-09	0.257333	0.717	0.668	6.7162e-05	podocyte-committed progenitors
E2F3	8.58363e-11	0.256852	0.31	0.21	1.84883e-06	podocyte-committed progenitors
FOXP1	2.53264e-13	0.256544	0.769	0.669	5.45505e-09	podocyte-committed progenitors
NCS1	1.30461e-13	0.256146	0.371	0.251	2.81e-09	podocyte-committed progenitors
AFDN	6.68025e-09	0.25576	0.617	0.551	0.000143886	podocyte-committed progenitors
IER5	8.38753e-07	0.255601	0.464	0.381	0.0180659	podocyte-committed progenitors
FBLN2	8.21324e-10	0.255371	0.369	0.259	1.76905e-05	podocyte-committed progenitors
RAD23B	1.02705e-11	0.255187	0.721	0.676	2.21217e-07	podocyte-committed progenitors
KCNQ1OT1	2.47735e-06	0.254008	0.834	0.815	0.0533597	podocyte-committed progenitors
COL4A1	3.80779e-08	0.253246	0.641	0.569	0.00082016	podocyte-committed progenitors
GNPDA1	6.6343e-12	0.253201	0.672	0.596	1.42896e-07	podocyte-committed progenitors
LMO4	4.76844e-07	0.252951	0.541	0.478	0.0102707	podocyte-committed progenitors
GULP1	1.53732e-11	0.252432	0.621	0.503	3.31123e-07	podocyte-committed progenitors
NKD1	3.61554e-26	0.252093	0.219	0.09	7.78751e-22	podocyte-committed progenitors
SEC14L1	2.11197e-11	0.252033	0.652	0.589	4.54898e-07	podocyte-committed progenitors
GGCX	5.0343e-12	0.251707	0.493	0.394	1.08434e-07	podocyte-committed progenitors

## Sheet: Immature podocytes
gene	p_val	avg_log2FC	pct.1	pct.2	p_val_adj	cluster
OLFM3	7.88871e-275	1.54598	0.898	0.512	1.69915e-270	immature podocytes
CAVIN2	0	1.37778	0.819	0.319	0	immature podocytes
FBLN2	0	1.29316	0.71	0.21	0	immature podocytes
ITIH5	1.4859e-236	1.227	0.923	0.538	3.20049e-232	immature podocytes
SLC16A1	5.24182e-230	1.19968	0.878	0.543	1.12904e-225	immature podocytes
IL1R1	1.55154e-283	1.11926	0.918	0.494	3.34186e-279	immature podocytes
PAPPA	2.1794e-270	1.11524	0.791	0.343	4.69421e-266	immature podocytes
CTGF	1.18532e-202	1.07021	0.968	0.737	2.55305e-198	immature podocytes
HEPN1	3.95609e-300	1.06884	0.785	0.293	8.52103e-296	immature podocytes
TSPAN8	1.73761e-76	1.06648	0.705	0.47	3.74264e-72	immature podocytes
COL5A2	1.41393e-204	1.04242	0.746	0.352	3.04546e-200	immature podocytes
HES4	1.14716e-227	0.954159	0.968	0.845	2.47087e-223	immature podocytes
BST2	1.31891e-193	0.897377	0.997	0.924	2.84081e-189	immature podocytes
PRSS23	2.25362e-160	0.882762	0.625	0.275	4.85408e-156	immature podocytes
TESC	2.35587e-189	0.85447	0.793	0.398	5.0743e-185	immature podocytes
NRP2	1.01496e-158	0.81356	0.725	0.376	2.18611e-154	immature podocytes
CLDN5	1.88357e-151	0.798964	0.964	0.711	4.05702e-147	immature podocytes
WNT2B	6.71249e-173	0.78804	0.66	0.283	1.4458e-168	immature podocytes
PCDH9	2.38174e-125	0.777944	0.66	0.358	5.13003e-121	immature podocytes
KLRB1	3.9819e-142	0.773982	0.766	0.433	8.57662e-138	immature podocytes
FRY	9.03009e-195	0.773035	0.704	0.312	1.94499e-190	immature podocytes
EFNB2	8.67297e-122	0.745121	0.862	0.655	1.86807e-117	immature podocytes
ADAMTS1	8.6511e-103	0.739356	0.752	0.483	1.86336e-98	immature podocytes
IL18	4.92067e-197	0.738412	0.477	0.136	1.05986e-192	immature podocytes
TFF3	7.88275e-179	0.727635	0.544	0.192	1.69787e-174	immature podocytes
NPHS1	1.66824e-132	0.722631	0.898	0.608	3.59323e-128	immature podocytes
RFLNB	9.35061e-115	0.702939	0.658	0.364	2.01403e-110	immature podocytes
PDGFD	3.48898e-161	0.696842	0.581	0.242	7.51491e-157	immature podocytes
AKAP12	2.42286e-130	0.693671	0.888	0.568	5.21861e-126	immature podocytes
CDK6	2.89067e-86	0.693339	0.722	0.504	6.22622e-82	immature podocytes
GAS1	3.46211e-77	0.68301	0.679	0.439	7.45704e-73	immature podocytes
DAPL1	4.06055e-137	0.682187	0.536	0.209	8.74601e-133	immature podocytes
LAMB1	3.22442e-75	0.68202	0.638	0.434	6.94507e-71	immature podocytes
SQOR	9.58709e-143	0.675214	0.788	0.464	2.06496e-138	immature podocytes
GPX3	1.41792e-100	0.675051	0.641	0.358	3.05406e-96	immature podocytes
TSPAN3	8.14116e-166	0.668154	0.977	0.921	1.75352e-161	immature podocytes
PLOD2	4.26617e-102	0.650721	0.92	0.789	9.1889e-98	immature podocytes
SORL1	7.20614e-122	0.649548	0.622	0.316	1.55213e-117	immature podocytes
RCN1	1.02073e-114	0.64288	0.881	0.745	2.19855e-110	immature podocytes
MIR503HG	4.39354e-106	0.641079	0.94	0.807	9.46324e-102	immature podocytes
CHST2	2.26506e-149	0.640911	0.506	0.186	4.87871e-145	immature podocytes
HEPACAM	5.86599e-194	0.639679	0.552	0.184	1.26348e-189	immature podocytes
LHX1	3.01701e-82	0.630667	0.693	0.434	6.49835e-78	immature podocytes
ARHGAP29	7.27555e-105	0.622286	0.897	0.734	1.56708e-100	immature podocytes
LAMC1	7.48034e-94	0.620866	0.788	0.568	1.61119e-89	immature podocytes
C1orf21	4.22884e-116	0.607072	0.684	0.382	9.10851e-112	immature podocytes
C1QL1	8.50144e-115	0.604401	0.465	0.186	1.83112e-110	immature podocytes
HEY1	1.6443e-88	0.603732	0.634	0.375	3.54165e-84	immature podocytes
EMID1	1.21658e-98	0.600457	0.908	0.738	2.62039e-94	immature podocytes
GOLM1	2.24734e-108	0.599734	0.856	0.672	4.84054e-104	immature podocytes
GULP1	9.40421e-104	0.598405	0.749	0.48	2.02557e-99	immature podocytes
STON2	5.04045e-99	0.597826	0.898	0.678	1.08566e-94	immature podocytes
MGST1	1.38665e-88	0.593748	0.797	0.605	2.98671e-84	immature podocytes
GUCY1B1	1.94042e-100	0.592004	0.795	0.566	4.17947e-96	immature podocytes
MAFB	2.61947e-87	0.591509	0.998	0.781	5.64208e-83	immature podocytes
FOXC2	1.65102e-99	0.583158	0.942	0.715	3.55614e-95	immature podocytes
FYN	4.23678e-98	0.577299	0.892	0.71	9.12561e-94	immature podocytes
DHRS2	3.54865e-113	0.576584	0.399	0.14	7.64343e-109	immature podocytes
NKAIN4	9.77012e-88	0.572065	0.718	0.455	2.10439e-83	immature podocytes
CLDN1	4.18733e-73	0.568521	0.662	0.44	9.0191e-69	immature podocytes
ARHGAP28	9.61076e-97	0.566242	0.869	0.582	2.07006e-92	immature podocytes
DSC2	3.71546e-85	0.560978	0.833	0.646	8.00272e-81	immature podocytes
VAMP5	2.05553e-72	0.560882	0.851	0.682	4.42742e-68	immature podocytes
WDR86	1.65215e-89	0.556881	0.593	0.325	3.55857e-85	immature podocytes
GALNT2	1.87659e-94	0.55065	0.805	0.565	4.04198e-90	immature podocytes
KRT19	2.07531e-76	0.544412	0.845	0.677	4.47001e-72	immature podocytes
ATP1A1	7.70476e-91	0.542464	0.871	0.729	1.65953e-86	immature podocytes
FBXO21	1.4852e-91	0.540225	0.804	0.597	3.19898e-87	immature podocytes
FOXP1	1.41036e-99	0.53399	0.853	0.652	3.03777e-95	immature podocytes
SPINT2	1.4926e-93	0.533962	0.97	0.939	3.21491e-89	immature podocytes
ARHGEF12	3.26013e-91	0.532016	0.843	0.637	7.022e-87	immature podocytes
RAB11FIP1	3.29799e-69	0.531748	0.782	0.601	7.10354e-65	immature podocytes
EFNA5	1.00774e-88	0.531283	0.641	0.387	2.17058e-84	immature podocytes
TRAM2	3.62542e-93	0.531218	0.689	0.413	7.80879e-89	immature podocytes
BMP7	8.25394e-96	0.517724	0.851	0.641	1.77782e-91	immature podocytes
CCDC80	4.40273e-82	0.516602	0.728	0.478	9.48305e-78	immature podocytes
DSC1	3.27543e-143	0.51435	0.328	0.084	7.05496e-139	immature podocytes
ANXA1	6.56604e-47	0.508674	0.826	0.64	1.41426e-42	immature podocytes
NTM	7.44938e-158	0.508284	0.314	0.07	1.60452e-153	immature podocytes
IFI16	2.9534e-63	0.507479	0.69	0.474	6.36133e-59	immature podocytes
GPC6	5.72556e-73	0.5054	0.791	0.6	1.23323e-68	immature podocytes
CAV2	1.00916e-78	0.502509	0.583	0.332	2.17362e-74	immature podocytes
COL13A1	2.07748e-120	0.49549	0.36	0.112	4.47469e-116	immature podocytes
RBFOX1	2.24313e-87	0.489251	0.538	0.279	4.83149e-83	immature podocytes
CST5	6.04535e-93	0.488907	0.471	0.218	1.30211e-88	immature podocytes
SERINC5	2.11627e-68	0.485991	0.845	0.636	4.55823e-64	immature podocytes
OLFML2A	3.28448e-90	0.483654	0.568	0.284	7.07444e-86	immature podocytes
TMEM178A	1.05139e-73	0.482659	0.584	0.346	2.26459e-69	immature podocytes
ISYNA1	1.01101e-67	0.479997	0.841	0.709	2.17762e-63	immature podocytes
KIRREL2	4.07136e-91	0.478451	0.578	0.306	8.7693e-87	immature podocytes
HS3ST3B1	3.22266e-88	0.477595	0.545	0.284	6.9413e-84	immature podocytes
ZNF706	9.98339e-77	0.47534	0.855	0.755	2.15032e-72	immature podocytes
S100A4	2.69948e-31	0.474384	0.741	0.589	5.81441e-27	immature podocytes
CAV1	7.24651e-86	0.473345	0.408	0.169	1.56083e-81	immature podocytes
AFAP1L2	2.6977e-102	0.472155	0.556	0.264	5.81057e-98	immature podocytes
TPM1	2.86852e-64	0.471118	0.902	0.774	6.1785e-60	immature podocytes
HLA-A	5.20922e-64	0.468202	0.93	0.877	1.12201e-59	immature podocytes
SPARC	2.61704e-78	0.460936	0.982	0.926	5.63683e-74	immature podocytes
FRAS1	1.90873e-66	0.458876	0.746	0.549	4.1112e-62	immature podocytes
TGFBR2	1.60326e-68	0.457734	0.617	0.369	3.45325e-64	immature podocytes
CELF2	7.83957e-70	0.452822	0.633	0.403	1.68857e-65	immature podocytes
TMEM266	1.0809e-77	0.450013	0.748	0.485	2.32815e-73	immature podocytes
NES	2.36861e-56	0.44683	0.832	0.6	5.10176e-52	immature podocytes
ZNF521	8.56281e-81	0.445479	0.537	0.287	1.84434e-76	immature podocytes
CTTNBP2	6.749e-63	0.443258	0.785	0.579	1.45367e-58	immature podocytes
UBL3	1.53973e-58	0.437186	0.657	0.46	3.31643e-54	immature podocytes
PTPRO	7.27292e-65	0.435269	0.985	0.721	1.56651e-60	immature podocytes
SULF1	4.29532e-57	0.434312	0.603	0.385	9.2517e-53	immature podocytes
NID2	1.83393e-94	0.428245	0.392	0.157	3.9501e-90	immature podocytes
EIF3M	1.81262e-78	0.42807	0.985	0.958	3.90421e-74	immature podocytes
WT1	8.36614e-60	0.427828	0.965	0.821	1.80198e-55	immature podocytes
PAX8	1.41418e-76	0.42511	0.907	0.714	3.046e-72	immature podocytes
LURAP1L	4.15256e-99	0.424246	0.479	0.216	8.94421e-95	immature podocytes
NOTCH2	6.74993e-43	0.423727	0.721	0.568	1.45387e-38	immature podocytes
SOST	7.62515e-58	0.411279	0.796	0.52	1.64238e-53	immature podocytes
TCF7L2	2.13626e-55	0.409548	0.73	0.534	4.60128e-51	immature podocytes
EMILIN2	9.46807e-78	0.403905	0.464	0.221	2.03933e-73	immature podocytes
ADD3	1.94947e-49	0.402376	0.804	0.664	4.19896e-45	immature podocytes
NID1	1.56464e-68	0.401163	0.501	0.271	3.37009e-64	immature podocytes
IL13RA1	1.57147e-53	0.398155	0.696	0.501	3.38478e-49	immature podocytes
F2R	1.66274e-65	0.396121	0.827	0.608	3.58138e-61	immature podocytes
TSPAN5	1.07156e-54	0.393699	0.681	0.441	2.30804e-50	immature podocytes
JAG1	3.62504e-47	0.392429	0.758	0.575	7.80797e-43	immature podocytes
LINC00488	1.72956e-75	0.390042	0.403	0.178	3.7253e-71	immature podocytes
NOTCH3	2.61259e-45	0.38605	0.592	0.403	5.62725e-41	immature podocytes
LYPD1	3.58157e-62	0.38135	0.617	0.362	7.71434e-58	immature podocytes
CTSL	7.44848e-48	0.380452	0.821	0.706	1.60433e-43	immature podocytes
KIRREL1	5.47999e-56	0.378099	0.838	0.618	1.18034e-51	immature podocytes
SFXN2	3.59941e-54	0.376278	0.578	0.366	7.75276e-50	immature podocytes
MVB12A	2.64163e-52	0.374854	0.863	0.766	5.68982e-48	immature podocytes
PLAC1	4.61904e-54	0.366838	0.631	0.431	9.94895e-50	immature podocytes
CGNL1	1.06655e-53	0.365239	0.796	0.547	2.29725e-49	immature podocytes
ADGRF5	5.48485e-141	0.363356	0.266	0.055	1.18138e-136	immature podocytes
MCC	2.59188e-53	0.362025	0.61	0.385	5.58265e-49	immature podocytes
EPHX1	4.83193e-50	0.359896	0.883	0.721	1.04075e-45	immature podocytes
SELENOP	6.56082e-48	0.358715	0.943	0.801	1.41314e-43	immature podocytes
CXCL12	2.33921e-36	0.356112	0.318	0.171	5.03843e-32	immature podocytes
ADI1	6.80417e-39	0.356094	0.816	0.721	1.46555e-34	immature podocytes
LMNA	4.79316e-48	0.354978	0.891	0.785	1.0324e-43	immature podocytes
C5orf15	5.16354e-33	0.354522	0.726	0.612	1.11218e-28	immature podocytes
PLPP3	2.21964e-42	0.352152	0.625	0.432	4.78089e-38	immature podocytes
SELENOM	1.09845e-40	0.351602	0.547	0.372	2.36595e-36	immature podocytes
BCAM	7.83051e-50	0.351289	0.996	0.961	1.68661e-45	immature podocytes
MIR181A1HG	1.58213e-35	0.346472	0.439	0.273	3.40776e-31	immature podocytes
WASF3	4.54385e-59	0.344296	0.518	0.299	9.78699e-55	immature podocytes
LOXL1	3.01366e-42	0.343813	0.704	0.518	6.49113e-38	immature podocytes
BACH1	1.2905e-35	0.337593	0.63	0.484	2.77962e-31	immature podocytes
GSN	2.10568e-44	0.337412	0.844	0.656	4.53542e-40	immature podocytes
IER5	1.61583e-22	0.337051	0.503	0.371	3.48034e-18	immature podocytes
LAMA5	3.04532e-38	0.336663	0.648	0.473	6.55931e-34	immature podocytes
NUCB2	4.7802e-42	0.336227	0.755	0.62	1.02961e-37	immature podocytes
SLC25A26	1.57139e-40	0.33438	0.579	0.421	3.38462e-36	immature podocytes
LHX1-DT	1.07395e-55	0.333045	0.494	0.282	2.31317e-51	immature podocytes
EPB41L5	1.42805e-39	0.333009	0.801	0.672	3.07587e-35	immature podocytes
PTN	1.13999e-38	0.332965	0.66	0.474	2.45543e-34	immature podocytes
PDE6B	1.20619e-47	0.331214	0.556	0.36	2.59801e-43	immature podocytes
TMEM132A	2.44855e-31	0.331013	0.741	0.592	5.27394e-27	immature podocytes
BISPR	6.01001e-68	0.329762	0.479	0.242	1.2945e-63	immature podocytes
SBSPON	9.0276e-34	0.329244	0.531	0.345	1.94445e-29	immature podocytes
FRMD4B	9.49022e-36	0.328968	0.671	0.528	2.0441e-31	immature podocytes
IGFBP2	1.11367e-46	0.327718	0.993	0.974	2.39874e-42	immature podocytes
LMO2	1.44997e-60	0.327275	0.417	0.203	3.12309e-56	immature podocytes
CPNE5	4.0621e-87	0.32722	0.373	0.143	8.74937e-83	immature podocytes
IL17RD	1.67343e-40	0.326903	0.564	0.389	3.60441e-36	immature podocytes
FREM2	3.27973e-32	0.323508	0.505	0.353	7.06421e-28	immature podocytes
SPATS2L	2.41518e-24	0.322145	0.761	0.685	5.20206e-20	immature podocytes
MAGEH1	1.84866e-34	0.319198	0.706	0.595	3.98184e-30	immature podocytes
MIR4435-2HG	6.92201e-84	0.31888	0.383	0.149	1.49093e-79	immature podocytes
LEFTY1	8.89466e-38	0.317153	0.69	0.483	1.91582e-33	immature podocytes
RAD23B	1.66697e-32	0.316757	0.762	0.669	3.59048e-28	immature podocytes
FSCN1	3.36434e-30	0.316316	0.746	0.613	7.24646e-26	immature podocytes
ROBO2	7.42279e-43	0.315808	0.804	0.591	1.5988e-38	immature podocytes
E2F3	2.94308e-53	0.315572	0.38	0.196	6.3391e-49	immature podocytes
CDH3	5.04684e-63	0.31479	0.397	0.191	1.08704e-58	immature podocytes
XBP1	5.96692e-35	0.314309	0.71	0.581	1.28521e-30	immature podocytes
CREG1	3.81836e-36	0.31082	0.496	0.346	8.22437e-32	immature podocytes
CREB3L2	3.50444e-34	0.309671	0.541	0.384	7.5482e-30	immature podocytes
KAZN	9.49678e-41	0.307913	0.679	0.499	2.04551e-36	immature podocytes
CNTN4	6.37696e-41	0.305201	0.446	0.273	1.37353e-36	immature podocytes
EPSTI1	1.37426e-72	0.304977	0.399	0.176	2.96001e-68	immature podocytes
CD59	9.62401e-44	0.30465	0.885	0.798	2.07291e-39	immature podocytes
RAB6B	7.4384e-43	0.304646	0.543	0.363	1.60216e-38	immature podocytes
SLBP	8.7954e-33	0.304415	0.754	0.639	1.89444e-28	immature podocytes
HSP90B1	5.21879e-47	0.302896	0.983	0.966	1.12408e-42	immature podocytes
SYNPO	6.60154e-50	0.302299	0.77	0.501	1.42191e-45	immature podocytes
CPAMD8	4.42812e-54	0.301949	0.435	0.232	9.53773e-50	immature podocytes
CTSB	3.73171e-35	0.300845	0.765	0.632	8.03773e-31	immature podocytes
PXDN	1.38279e-29	0.299798	0.783	0.699	2.97839e-25	immature podocytes
ZBTB7C	5.11899e-41	0.296972	0.561	0.354	1.10258e-36	immature podocytes
MAOA	4.01022e-38	0.296339	0.347	0.193	8.63761e-34	immature podocytes
C15orf59-AS1	3.80899e-86	0.295334	0.322	0.114	8.20419e-82	immature podocytes
IGSF1	2.26666e-51	0.294741	0.322	0.153	4.88216e-47	immature podocytes
FREM1	5.29136e-42	0.294018	0.488	0.309	1.13971e-37	immature podocytes
VPS37D	6.85029e-38	0.292525	0.559	0.387	1.47548e-33	immature podocytes
TSEN15	1.53606e-38	0.292073	0.557	0.389	3.30851e-34	immature podocytes
KCNIP1	7.97057e-148	0.290724	0.24	0.042	1.71678e-143	immature podocytes
SPAG17	8.55611e-58	0.29023	0.351	0.162	1.8429e-53	immature podocytes
CNN3	7.3513e-31	0.290114	0.692	0.548	1.5834e-26	immature podocytes
TNNT2	9.11928e-38	0.289673	0.509	0.317	1.9642e-33	immature podocytes
CADM1	5.71264e-33	0.288937	0.917	0.859	1.23045e-28	immature podocytes
EFEMP1	9.65856e-40	0.288507	0.516	0.337	2.08036e-35	immature podocytes
RGS10	5.21946e-35	0.287439	0.431	0.268	1.12422e-30	immature podocytes
GAS6	1.68923e-39	0.287156	0.748	0.546	3.63843e-35	immature podocytes
SRSF9	9.74995e-36	0.286249	0.919	0.877	2.10004e-31	immature podocytes
SNX6	1.85978e-29	0.285992	0.851	0.788	4.00577e-25	immature podocytes
CELSR2	9.27373e-30	0.285912	0.467	0.321	1.99747e-25	immature podocytes
MID1IP1	6.57806e-27	0.285072	0.441	0.303	1.41685e-22	immature podocytes
PDLIM5	4.70436e-29	0.285039	0.803	0.681	1.01327e-24	immature podocytes
LEPROT	3.20877e-30	0.283093	0.94	0.887	6.91137e-26	immature podocytes
SCG5	1.72019e-34	0.282374	0.409	0.251	3.70511e-30	immature podocytes
STEAP2	9.48173e-41	0.281226	0.415	0.246	2.04227e-36	immature podocytes
ITGA6	5.38103e-28	0.281019	0.543	0.402	1.15902e-23	immature podocytes
DLG2	7.65884e-24	0.280728	0.47	0.322	1.64964e-19	immature podocytes
XPO5	7.94206e-43	0.280003	0.403	0.233	1.71064e-38	immature podocytes
MAPK10	5.09257e-25	0.279697	0.682	0.568	1.09689e-20	immature podocytes
PARD6G	1.53728e-31	0.279628	0.64	0.478	3.31115e-27	immature podocytes
COLGALT2	2.16579e-64	0.279417	0.382	0.171	4.66489e-60	immature podocytes
CTSD	3.9938e-43	0.278555	0.949	0.907	8.60224e-39	immature podocytes
SGK1	3.13136e-35	0.278517	0.464	0.292	6.74464e-31	immature podocytes
GCSH	4.41663e-32	0.277959	0.851	0.761	9.51298e-28	immature podocytes
SESN3	4.7001e-30	0.277266	0.642	0.481	1.01235e-25	immature podocytes
CHI3L1	2.42949e-49	0.276893	0.333	0.157	5.23287e-45	immature podocytes
CALU	4.16217e-29	0.276693	0.899	0.841	8.96489e-25	immature podocytes
TRIM37	3.14242e-31	0.276575	0.423	0.275	6.76847e-27	immature podocytes
SLC35F5	1.43302e-24	0.275855	0.572	0.447	3.08657e-20	immature podocytes
PTPRD	1.04945e-29	0.273032	0.673	0.502	2.26042e-25	immature podocytes
CFL2	1.80881e-29	0.27213	0.669	0.547	3.896e-25	immature podocytes
DNAJC15	2.26815e-22	0.271824	0.72	0.64	4.88538e-18	immature podocytes
ATP2C1	1.78357e-32	0.270911	0.66	0.493	3.84163e-28	immature podocytes
SEC61G	1.13876e-23	0.270156	0.817	0.774	2.45277e-19	immature podocytes
TRMT44	2.75364e-64	0.26975	0.351	0.154	5.93107e-60	immature podocytes
DPPA4	2.70886e-19	0.269581	0.643	0.551	5.83462e-15	immature podocytes
PAK2	2.5796e-19	0.269228	0.728	0.649	5.55621e-15	immature podocytes
CNDP2	2.15416e-25	0.268594	0.682	0.571	4.63984e-21	immature podocytes
LIMS1	5.95131e-26	0.268064	0.753	0.646	1.28185e-21	immature podocytes
VAMP8	9.40021e-20	0.26706	0.859	0.816	2.02471e-15	immature podocytes
SEC61B	1.9317e-37	0.26625	0.945	0.917	4.16069e-33	immature podocytes
ZNF770	5.70435e-27	0.264282	0.662	0.521	1.22866e-22	immature podocytes
PPIB	4.70874e-31	0.26392	0.969	0.96	1.01422e-26	immature podocytes
UNC5C	3.16952e-35	0.263832	0.477	0.296	6.82684e-31	immature podocytes
LRRC4C	8.10341e-26	0.263814	0.449	0.297	1.74539e-21	immature podocytes
KANK1	1.18495e-32	0.263762	0.586	0.408	2.55227e-28	immature podocytes
PODXL	9.68102e-34	0.263023	0.963	0.746	2.0852e-29	immature podocytes
EPS8L1	1.64901e-30	0.26281	0.397	0.25	3.5518e-26	immature podocytes
LRRC41	2.6032e-28	0.262097	0.654	0.531	5.60703e-24	immature podocytes
NOTCH2NL	6.17398e-32	0.261856	0.461	0.305	1.32981e-27	immature podocytes
APOPT1	4.934e-27	0.261561	0.77	0.694	1.06273e-22	immature podocytes
FRMD3	2.60989e-32	0.261211	0.512	0.337	5.62145e-28	immature podocytes
FNBP1	1.02901e-35	0.260319	0.577	0.394	2.21639e-31	immature podocytes
KLHL22	1.17442e-40	0.259936	0.477	0.293	2.52958e-36	immature podocytes
PRRX2	2.44737e-29	0.259421	0.371	0.223	5.27139e-25	immature podocytes
DUSP1	7.05049e-08	0.259329	0.674	0.615	0.00151861	immature podocytes
SGMS1	3.58228e-32	0.258182	0.436	0.286	7.71588e-28	immature podocytes
ZFP36L2	1.55546e-28	0.256031	0.918	0.849	3.3503e-24	immature podocytes
DSG2	6.42152e-27	0.255344	0.591	0.45	1.38313e-22	immature podocytes
PLXND1	3.0042e-36	0.254781	0.52	0.335	6.47075e-32	immature podocytes
YWHAZ	1.74939e-32	0.253513	0.908	0.871	3.768e-28	immature podocytes
ARMCX3	3.73943e-31	0.253377	0.902	0.824	8.05437e-27	immature podocytes
PLEKHA5	8.89058e-20	0.253335	0.706	0.621	1.91494e-15	immature podocytes
MYDGF	5.54935e-22	0.252975	0.786	0.715	1.19528e-17	immature podocytes
S100A13	1.08058e-25	0.252371	0.896	0.872	2.32745e-21	immature podocytes
MAGED1	7.32315e-22	0.252031	0.735	0.658	1.57733e-17	immature podocytes
NRP1	2.83174e-26	0.251693	0.586	0.428	6.09928e-22	immature podocytes
ARHGAP5	4.11155e-19	0.250702	0.697	0.604	8.85587e-15	immature podocytes
CRNDE	2.96027e-27	0.250247	0.414	0.275	6.37612e-23	immature podocytes
UROS	9.63465e-24	0.25018	0.708	0.6	2.07521e-19	immature podocytes

## Sheet: Early podocytes #1
gene	p_val	avg_log2FC	pct.1	pct.2	p_val_adj	cluster
TSPAN8	0	1.83966	0.883	0.441	0	early podocytes 1
AIF1	4.35122e-233	1.07156	0.982	0.722	9.37208e-229	early podocytes 1
NPHS2	1.10981e-230	1.01998	0.997	0.821	2.39042e-226	early podocytes 1
PTPRO	2.28309e-212	0.916546	0.995	0.715	4.91756e-208	early podocytes 1
ANXA1	3.3478e-187	0.990161	0.916	0.624	7.21084e-183	early podocytes 1
CLIC5	9.34842e-177	0.747996	0.979	0.693	2.01356e-172	early podocytes 1
TGFBR3	2.27535e-174	0.74523	0.89	0.533	4.90087e-170	early podocytes 1
BST2	4.50355e-170	0.794296	0.994	0.924	9.7002e-166	early podocytes 1
SLC48A1	1.73211e-169	0.789256	0.871	0.561	3.73078e-165	early podocytes 1
MAFB	5.56835e-167	0.764252	0.994	0.779	1.19937e-162	early podocytes 1
ST3GAL6	3.55506e-161	0.670147	0.882	0.501	7.65725e-157	early podocytes 1
LEPROT	1.1553e-153	0.665564	0.967	0.882	2.4884e-149	early podocytes 1
TJP1	4.03745e-153	0.684283	0.957	0.793	8.69627e-149	early podocytes 1
MAGI2	6.21146e-153	0.704851	0.921	0.664	1.33789e-148	early podocytes 1
ITIH5	8.5425e-153	0.711738	0.886	0.537	1.83997e-148	early podocytes 1
MXRA8	3.13801e-152	0.655464	0.994	0.928	6.75895e-148	early podocytes 1
CLDN5	5.6832e-152	0.715229	0.967	0.707	1.2241e-147	early podocytes 1
SRGAP1	2.30824e-149	0.677598	0.947	0.767	4.97171e-145	early podocytes 1
HTRA1	2.15604e-147	0.667849	0.964	0.691	4.6439e-143	early podocytes 1
GADD45A	2.00587e-146	0.687506	0.975	0.843	4.32045e-142	early podocytes 1
TSPAN5	7.38056e-140	0.615384	0.762	0.426	1.5897e-135	early podocytes 1
TCF21	2.36476e-139	0.659225	0.954	0.663	5.09346e-135	early podocytes 1
SLC9A3R2	1.82296e-137	0.619963	0.957	0.726	3.92647e-133	early podocytes 1
PLD3	4.63136e-137	0.561162	0.991	0.952	9.97549e-133	early podocytes 1
STON2	6.95424e-137	0.663771	0.878	0.677	1.49787e-132	early podocytes 1
KLRB1	2.22181e-135	0.679986	0.752	0.429	4.78556e-131	early podocytes 1
BCAM	7.83467e-135	0.591138	0.994	0.961	1.68751e-130	early podocytes 1
MYL9	2.13873e-134	0.671283	0.956	0.805	4.60661e-130	early podocytes 1
SELENOP	1.29962e-132	0.585111	0.954	0.797	2.79925e-128	early podocytes 1
MPP5	5.20884e-132	0.61334	0.884	0.596	1.12193e-127	early podocytes 1
PODXL	2.46175e-126	0.660152	0.976	0.741	5.30237e-122	early podocytes 1
ROBO2	3.3273e-126	0.644227	0.844	0.582	7.16668e-122	early podocytes 1
CPXM1	4.97606e-124	0.570666	0.976	0.877	1.07179e-119	early podocytes 1
DLG2	1.98545e-122	0.560986	0.611	0.299	4.27646e-118	early podocytes 1
FOXD1	2.15704e-122	0.653647	0.743	0.399	4.64604e-118	early podocytes 1
IQGAP2	1.28895e-121	0.705038	0.797	0.519	2.77627e-117	early podocytes 1
SPOCK2	1.00438e-119	0.636179	0.9	0.635	2.16333e-115	early podocytes 1
ARHGAP28	2.09496e-118	0.589738	0.853	0.58	4.51233e-114	early podocytes 1
CAVIN2	1.4754e-117	0.596123	0.661	0.334	3.17786e-113	early podocytes 1
EMP3	1.0987e-116	0.618227	0.917	0.68	2.3665e-112	early podocytes 1
TSPAN3	1.79327e-116	0.49265	0.968	0.922	3.86252e-112	early podocytes 1
PDE4DIP	9.14301e-116	0.588427	0.742	0.482	1.96931e-111	early podocytes 1
SEMA3B	3.85887e-115	0.564774	0.831	0.58	8.31162e-111	early podocytes 1
FRMD1	5.35617e-114	0.533222	0.649	0.34	1.15367e-109	early podocytes 1
ST6GALNAC3	9.60601e-113	0.519693	0.851	0.491	2.06904e-108	early podocytes 1
IL1R1	1.3479e-107	0.617638	0.779	0.507	2.90323e-103	early podocytes 1
TSC22D3	1.82309e-107	0.607666	0.893	0.755	3.92675e-103	early podocytes 1
VAMP2	5.89035e-107	0.516109	0.945	0.856	1.26872e-102	early podocytes 1
CFH	1.01107e-105	0.66884	0.56	0.268	2.17774e-101	early podocytes 1
NPHS1	3.81251e-105	0.541465	0.877	0.607	8.21176e-101	early podocytes 1
NEBL	7.33267e-104	0.531499	0.787	0.516	1.57938e-99	early podocytes 1
EPHX1	2.82253e-103	0.510595	0.907	0.715	6.07945e-99	early podocytes 1
GSN	8.39977e-103	0.525643	0.879	0.648	1.80923e-98	early podocytes 1
PDLIM2	2.95829e-101	0.53643	0.899	0.674	6.37185e-97	early podocytes 1
EIF3M	1.99273e-99	0.440809	0.988	0.958	4.29214e-95	early podocytes 1
RETREG1	1.08063e-98	0.499053	0.721	0.44	2.32756e-94	early podocytes 1
2011-09-01	5.13667e-98	0.476419	0.955	0.85	1.10639e-93	early podocytes 1
WT1	1.81224e-97	0.505836	0.97	0.818	3.90337e-93	early podocytes 1
GAS6	2.39301e-96	0.543033	0.788	0.537	5.1543e-92	early podocytes 1
S100A6	3.74374e-96	0.421088	0.972	0.874	8.06365e-92	early podocytes 1
CA10	1.09612e-95	0.429947	0.609	0.3	2.36093e-91	early podocytes 1
CGNL1	4.55259e-95	0.499881	0.809	0.541	9.80582e-91	early podocytes 1
ARHGEF3	1.07655e-94	0.436601	0.785	0.484	2.31879e-90	early podocytes 1
SYNPO	6.72737e-94	0.49502	0.771	0.496	1.44901e-89	early podocytes 1
SPINT2	2.91594e-93	0.520946	0.971	0.938	6.28064e-89	early podocytes 1
NPNT	3.15687e-92	0.542777	0.817	0.554	6.79958e-88	early podocytes 1
SOST	5.59912e-92	0.652348	0.799	0.516	1.206e-87	early podocytes 1
MAGED2	1.33525e-90	0.410201	0.992	0.972	2.87599e-86	early podocytes 1
CIRBP	1.80258e-90	0.378342	0.997	0.985	3.88258e-86	early podocytes 1
RASSF8	3.59034e-89	0.53775	0.796	0.599	7.73323e-85	early podocytes 1
ANXA2	2.18757e-88	0.424769	0.987	0.925	4.71181e-84	early podocytes 1
PTPRQ	3.44097e-88	0.416309	0.662	0.361	7.4115e-84	early podocytes 1
TNNT2	2.07399e-87	0.529503	0.567	0.305	4.46717e-83	early podocytes 1
TESC	8.76814e-87	0.490552	0.683	0.408	1.88857e-82	early podocytes 1
NTRK2	2.67933e-86	0.477959	0.766	0.508	5.77101e-82	early podocytes 1
ATP6V0B	4.10529e-86	0.467327	0.957	0.916	8.84239e-82	early podocytes 1
FOXC2	5.85705e-86	0.509711	0.931	0.713	1.26155e-81	early podocytes 1
ITM2B	4.78159e-84	0.424398	1	0.997	1.02991e-79	early podocytes 1
KIRREL1	2.12309e-82	0.46664	0.824	0.617	4.57292e-78	early podocytes 1
DUSP23	1.03484e-81	0.492305	0.899	0.747	2.22893e-77	early podocytes 1
TRAC	2.07917e-81	0.459335	0.582	0.312	4.47832e-77	early podocytes 1
PLTP	2.93777e-81	0.359131	0.978	0.883	6.32765e-77	early podocytes 1
TARID	3.77979e-81	0.410104	0.677	0.39	8.1413e-77	early podocytes 1
TGFBR2	8.28807e-81	0.485941	0.608	0.366	1.78517e-76	early podocytes 1
S100A4	9.15116e-81	0.627657	0.792	0.579	1.97107e-76	early podocytes 1
PAPPA	2.56933e-80	0.46842	0.625	0.36	5.53409e-76	early podocytes 1
P3H2	4.26113e-80	0.475213	0.739	0.502	9.17804e-76	early podocytes 1
TIMP1	1.07797e-79	0.42832	0.96	0.875	2.32185e-75	early podocytes 1
AQP3	2.3781e-79	0.463885	0.781	0.502	5.1222e-75	early podocytes 1
CDC14A	1.02978e-78	0.408404	0.745	0.487	2.21804e-74	early podocytes 1
PTN	4.24832e-78	0.614184	0.684	0.468	9.15045e-74	early podocytes 1
CD81	5.52049e-77	0.357466	0.991	0.974	1.18906e-72	early podocytes 1
RASSF8-AS1	7.24464e-77	0.447535	0.758	0.554	1.56042e-72	early podocytes 1
THSD7A	6.42002e-76	0.35958	0.768	0.495	1.38281e-71	early podocytes 1
PTH1R	7.39549e-76	0.390667	0.832	0.55	1.59291e-71	early podocytes 1
SH3BP5	2.32421e-75	0.428455	0.799	0.592	5.00612e-71	early podocytes 1
FOXD2	5.31109e-75	0.38897	0.672	0.392	1.14396e-70	early podocytes 1
TYRO3	5.97034e-75	0.39328	0.862	0.662	1.28595e-70	early podocytes 1
MCC	7.39854e-75	0.413428	0.627	0.379	1.59357e-70	early podocytes 1
NRIP2	1.25904e-74	0.358922	0.592	0.325	2.71185e-70	early podocytes 1
SQOR	7.35265e-74	0.431496	0.71	0.47	1.58369e-69	early podocytes 1
HIST1H2AC	1.42452e-73	0.452501	0.633	0.4	3.06828e-69	early podocytes 1
HMGN3	3.62035e-73	0.351809	0.992	0.97	7.79787e-69	early podocytes 1
VWA1	1.80329e-72	0.45606	0.896	0.745	3.88411e-68	early podocytes 1
GPD1	7.64422e-72	0.463193	0.569	0.341	1.64649e-67	early podocytes 1
MRGPRF	1.01384e-71	0.375473	0.642	0.364	2.1837e-67	early podocytes 1
ATP2C1	1.16175e-70	0.438749	0.673	0.488	2.50229e-66	early podocytes 1
SERF2	1.25987e-70	0.305634	0.997	0.982	2.71363e-66	early podocytes 1
LRRC4C	5.84172e-70	0.405494	0.511	0.286	1.25825e-65	early podocytes 1
PRDX6	1.91199e-69	0.334059	0.987	0.963	4.11823e-65	early podocytes 1
IL11RA	2.89102e-69	0.42313	0.707	0.48	6.22697e-65	early podocytes 1
SERINC5	2.95713e-69	0.423407	0.826	0.636	6.36936e-65	early podocytes 1
MGAT5	2.18883e-68	0.357072	0.586	0.343	4.71451e-64	early podocytes 1
GABARAPL2	2.28911e-68	0.377737	0.917	0.86	4.93052e-64	early podocytes 1
CTSD	2.76885e-68	0.364881	0.963	0.904	5.96382e-64	early podocytes 1
NES	9.47847e-67	0.445281	0.828	0.597	2.04157e-62	early podocytes 1
TMBIM4	4.24038e-66	0.386472	0.875	0.794	9.13336e-62	early podocytes 1
SMCO4	1.68163e-65	0.385605	0.605	0.395	3.62207e-61	early podocytes 1
AIF1L	1.90551e-65	0.404456	0.898	0.802	4.10427e-61	early podocytes 1
CD59	8.2157e-65	0.371364	0.882	0.797	1.76958e-60	early podocytes 1
NDRG2	2.76255e-64	0.353215	0.749	0.54	5.95025e-60	early podocytes 1
PLAC1	5.84584e-64	0.413334	0.635	0.427	1.25913e-59	early podocytes 1
SKP1	4.36148e-63	0.274192	0.988	0.975	9.3942e-59	early podocytes 1
TUBB2A	1.30403e-62	0.401651	0.783	0.576	2.80875e-58	early podocytes 1
CAMK2A	8.45219e-62	0.270277	0.384	0.182	1.82052e-57	early podocytes 1
CA11	3.37147e-61	0.36923	0.596	0.382	7.26181e-57	early podocytes 1
SDC2	1.43209e-60	0.424343	0.867	0.737	3.08458e-56	early podocytes 1
TPPP3	3.47677e-60	0.287594	0.708	0.446	7.48862e-56	early podocytes 1
TNNI1	5.41744e-60	0.427333	0.794	0.567	1.16686e-55	early podocytes 1
FCGRT	9.51656e-60	0.394624	0.74	0.543	2.04977e-55	early podocytes 1
FYN	1.78991e-59	0.376042	0.86	0.712	3.85528e-55	early podocytes 1
PABPN1	3.85672e-59	0.394073	0.848	0.775	8.30699e-55	early podocytes 1
RRAS	6.08718e-59	0.363723	0.715	0.491	1.31112e-54	early podocytes 1
ARMCX3	7.21822e-59	0.352927	0.894	0.824	1.55473e-54	early podocytes 1
HLA-A	8.03067e-59	0.400284	0.949	0.874	1.72973e-54	early podocytes 1
SELENOM	1.25646e-58	0.390881	0.575	0.365	2.7063e-54	early podocytes 1
CALM2	2.20786e-58	0.281249	0.991	0.969	4.75552e-54	early podocytes 1
ARHGEF12	2.23933e-58	0.392047	0.79	0.641	4.8233e-54	early podocytes 1
OCIAD1	8.94304e-58	0.329855	0.927	0.872	1.92624e-53	early podocytes 1
CD151	1.78863e-57	0.339175	0.966	0.919	3.85254e-53	early podocytes 1
TCEAL2	3.38603e-57	0.497474	0.655	0.469	7.29317e-53	early podocytes 1
F2R	3.67463e-57	0.389781	0.793	0.61	7.91479e-53	early podocytes 1
ITGA3	6.08992e-57	0.339863	0.733	0.521	1.31171e-52	early podocytes 1
CMTM3	9.10859e-57	0.379836	0.749	0.587	1.9619e-52	early podocytes 1
CALCOCO1	1.06195e-56	0.345591	0.575	0.387	2.28733e-52	early podocytes 1
CTGF	8.2306e-55	0.321416	0.893	0.744	1.77279e-50	early podocytes 1
COMT	1.64987e-54	0.384506	0.757	0.63	3.55366e-50	early podocytes 1
MIR503HG	3.39812e-54	0.443381	0.892	0.812	7.3192e-50	early podocytes 1
TRIB2	1.01355e-53	0.38916	0.654	0.464	2.18309e-49	early podocytes 1
EHD4	1.3302e-53	0.282762	0.444	0.252	2.86512e-49	early podocytes 1
EID1	2.07763e-53	0.261429	0.975	0.961	4.47501e-49	early podocytes 1
NDN	4.12483e-53	0.337585	0.917	0.86	8.88448e-49	early podocytes 1
LITAF	5.56139e-53	0.390243	0.789	0.66	1.19787e-48	early podocytes 1
LTBP4	6.11022e-53	0.352978	0.747	0.555	1.31608e-48	early podocytes 1
MYH9	6.24997e-53	0.317601	0.855	0.735	1.34618e-48	early podocytes 1
TMEM266	6.25558e-53	0.318552	0.707	0.487	1.34739e-48	early podocytes 1
FIGN	6.72029e-53	0.321577	0.598	0.4	1.44748e-48	early podocytes 1
NME3	1.98966e-52	0.349126	0.859	0.739	4.28553e-48	early podocytes 1
PLCE1	2.98764e-52	0.337141	0.653	0.438	6.43507e-48	early podocytes 1
ATP6V1G1	9.01121e-52	0.253751	0.982	0.966	1.94092e-47	early podocytes 1
SPARC	9.36449e-52	0.337616	0.968	0.927	2.01702e-47	early podocytes 1
GPC6	1.18697e-51	0.375067	0.76	0.601	2.55661e-47	early podocytes 1
DACH1	1.91965e-51	0.353952	0.816	0.655	4.13473e-47	early podocytes 1
DOC2B	1.99103e-51	0.345684	0.522	0.321	4.28848e-47	early podocytes 1
PLA2R1	2.521e-51	0.310036	0.663	0.437	5.42997e-47	early podocytes 1
PSMD6	5.47775e-51	0.351481	0.818	0.732	1.17985e-46	early podocytes 1
BGN	1.00107e-50	0.33732	0.816	0.595	2.15621e-46	early podocytes 1
SSBP2	2.2105e-50	0.350115	0.775	0.642	4.7612e-46	early podocytes 1
IMPDH1	3.43643e-50	0.309414	0.47	0.272	7.40173e-46	early podocytes 1
ACTN4	4.27433e-50	0.313265	0.875	0.796	9.20648e-46	early podocytes 1
EFNB1	6.10434e-50	0.354715	0.897	0.773	1.31481e-45	early podocytes 1
CCDC80	1.26415e-49	0.325748	0.682	0.481	2.72286e-45	early podocytes 1
TRAM2	1.29983e-49	0.332061	0.609	0.42	2.7997e-45	early podocytes 1
TMCC3	1.4174e-48	0.297139	0.535	0.348	3.05293e-44	early podocytes 1
HIPK2	2.37568e-48	0.347024	0.884	0.8	5.11697e-44	early podocytes 1
TBXAS1	3.1966e-48	0.327089	0.612	0.414	6.88515e-44	early podocytes 1
NPW	5.48537e-48	0.392585	0.792	0.599	1.18149e-43	early podocytes 1
CNTFR	1.2966e-47	0.311312	0.535	0.333	2.79274e-43	early podocytes 1
ATP1A1	1.88309e-47	0.356959	0.811	0.735	4.05599e-43	early podocytes 1
LY6E	2.14735e-47	0.37399	0.801	0.695	4.62517e-43	early podocytes 1
ZBTB7C	2.7997e-47	0.292026	0.557	0.351	6.03028e-43	early podocytes 1
ATOX1	8.04048e-47	0.310598	0.934	0.89	1.73184e-42	early podocytes 1
CDC42EP3	1.6779e-46	0.311919	0.496	0.313	3.61403e-42	early podocytes 1
REEP5	2.33928e-46	0.326123	0.812	0.742	5.03858e-42	early podocytes 1
SBSPON	3.04419e-46	0.339851	0.545	0.34	6.55688e-42	early podocytes 1
C6orf203	3.4486e-46	0.339381	0.715	0.581	7.42793e-42	early podocytes 1
IL13RA1	3.55636e-46	0.315888	0.672	0.502	7.66003e-42	early podocytes 1
MYL12B	4.48672e-46	0.252793	0.983	0.962	9.66394e-42	early podocytes 1
RBMS1	5.25807e-46	0.334926	0.855	0.76	1.13254e-41	early podocytes 1
EVA1B	5.80866e-46	0.345827	0.908	0.815	1.25113e-41	early podocytes 1
ZFP36L2	7.27452e-46	0.294485	0.915	0.849	1.56686e-41	early podocytes 1
DDX17	8.13091e-46	0.266957	0.96	0.938	1.75132e-41	early podocytes 1
TNS2	8.15399e-46	0.269244	0.54	0.336	1.75629e-41	early podocytes 1
PTPRD	1.26722e-45	0.335847	0.688	0.497	2.72946e-41	early podocytes 1
DDR1	1.29886e-45	0.343063	0.85	0.743	2.79761e-41	early podocytes 1
CLTB	1.39394e-45	0.296963	0.864	0.773	3.0024e-41	early podocytes 1
NECTIN2	1.75769e-45	0.300926	0.917	0.856	3.78589e-41	early podocytes 1
RIC3	2.73858e-45	0.272758	0.415	0.239	5.89863e-41	early podocytes 1
PARD6G	3.33406e-45	0.320568	0.651	0.474	7.18124e-41	early podocytes 1
GPSM1	4.57421e-45	0.278995	0.553	0.359	9.8524e-41	early podocytes 1
SYTL1	7.25354e-45	0.285112	0.545	0.353	1.56234e-40	early podocytes 1
OLFML2A	9.08485e-45	0.28298	0.481	0.292	1.95679e-40	early podocytes 1
LAMB2	9.83508e-45	0.311169	0.69	0.518	2.11838e-40	early podocytes 1
KCNH2	3.90917e-44	0.264905	0.635	0.42	8.41996e-40	early podocytes 1
TCF7L2	8.71378e-44	0.358786	0.669	0.54	1.87686e-39	early podocytes 1
VASN	2.73394e-43	0.313912	0.623	0.445	5.88863e-39	early podocytes 1
OLFM3	3.37993e-43	0.27752	0.746	0.527	7.28003e-39	early podocytes 1
ALCAM	6.01974e-43	0.340265	0.69	0.502	1.29659e-38	early podocytes 1
MVB12A	7.42375e-43	0.312396	0.852	0.766	1.599e-38	early podocytes 1
HIST3H2A	1.30122e-42	0.332758	0.658	0.507	2.80271e-38	early podocytes 1
MYLK	8.39834e-42	0.258139	0.471	0.275	1.80892e-37	early podocytes 1
RBPMS	9.38743e-42	0.283664	0.87	0.801	2.02196e-37	early podocytes 1
CRB2	1.71216e-41	0.297748	0.618	0.433	3.68782e-37	early podocytes 1
RFLNB	2.27329e-41	0.351454	0.56	0.374	4.89645e-37	early podocytes 1
GAS1	2.86087e-41	0.44339	0.609	0.445	6.16204e-37	early podocytes 1
BEX4	5.21325e-41	0.271161	0.905	0.87	1.12288e-36	early podocytes 1
CAST	1.14536e-40	0.266355	0.859	0.733	2.46699e-36	early podocytes 1
PCMTD2	1.36926e-40	0.324876	0.706	0.565	2.94925e-36	early podocytes 1
RIPOR1	1.44048e-40	0.26146	0.492	0.315	3.10265e-36	early podocytes 1
TMEM59	1.68819e-40	0.252456	0.925	0.903	3.6362e-36	early podocytes 1
BEX3	4.97554e-40	0.260747	0.981	0.965	1.07168e-35	early podocytes 1
CBLB	6.22959e-40	0.29979	0.65	0.481	1.34179e-35	early podocytes 1
UNC119	1.60226e-39	0.327177	0.794	0.684	3.45112e-35	early podocytes 1
LRP10	2.96788e-39	0.328791	0.713	0.586	6.39252e-35	early podocytes 1
DSC2	3.06747e-39	0.310185	0.789	0.649	6.60702e-35	early podocytes 1
PARD3B	6.61615e-39	0.307286	0.608	0.448	1.42505e-34	early podocytes 1
ITGB1	8.28778e-39	0.257529	0.928	0.895	1.7851e-34	early podocytes 1
COX14	9.9953e-39	0.310947	0.758	0.673	2.15289e-34	early podocytes 1
LMNA	1.3398e-38	0.268334	0.876	0.786	2.88579e-34	early podocytes 1
NAGLU	1.76205e-38	0.284265	0.585	0.417	3.79529e-34	early podocytes 1
APOPT1	1.92771e-38	0.323098	0.764	0.693	4.15209e-34	early podocytes 1
TMSB4X	3.58531e-38	0.254796	0.999	0.993	7.72239e-34	early podocytes 1
TCEAL3	7.56603e-38	0.303628	0.64	0.48	1.62965e-33	early podocytes 1
GSTA4	7.9502e-38	0.279378	0.772	0.661	1.71239e-33	early podocytes 1
WASF2	1.57642e-37	0.274476	0.898	0.858	3.39545e-33	early podocytes 1
VAMP8	1.62768e-37	0.309098	0.894	0.81	3.50585e-33	early podocytes 1
TSPAN4	3.76774e-37	0.32252	0.759	0.641	8.11533e-33	early podocytes 1
GALNT2	4.53688e-37	0.265949	0.736	0.571	9.77199e-33	early podocytes 1
FKBP2	4.68395e-37	0.306985	0.897	0.85	1.00888e-32	early podocytes 1
NPR1	1.01815e-36	0.278599	0.591	0.423	2.193e-32	early podocytes 1
ADD3	1.83886e-36	0.335724	0.752	0.669	3.96071e-32	early podocytes 1
C1orf21	2.76874e-36	0.250736	0.574	0.393	5.96358e-32	early podocytes 1
MMP23B	4.30037e-36	0.319039	0.465	0.299	9.26256e-32	early podocytes 1
TMEM106B	4.91202e-36	0.29967	0.801	0.706	1.058e-31	early podocytes 1
LAMC1	5.63151e-36	0.319286	0.691	0.578	1.21297e-31	early podocytes 1
B3GAT3	5.88366e-36	0.307028	0.785	0.685	1.26728e-31	early podocytes 1
IFNAR1	7.37374e-36	0.31675	0.707	0.577	1.58823e-31	early podocytes 1
PDLIM7	1.1843e-35	0.297513	0.819	0.728	2.55086e-31	early podocytes 1
SH3RF1	1.49065e-35	0.281467	0.549	0.396	3.21071e-31	early podocytes 1
PDLIM5	1.78686e-35	0.333327	0.782	0.682	3.84872e-31	early podocytes 1
ADI1	3.55768e-35	0.291041	0.793	0.723	7.66289e-31	early podocytes 1
LAMA5	6.35628e-35	0.262373	0.629	0.473	1.36908e-30	early podocytes 1
CDIPT	8.60961e-35	0.286874	0.736	0.644	1.85442e-30	early podocytes 1
PLXNB2	9.01723e-35	0.297672	0.733	0.628	1.94222e-30	early podocytes 1
GINM1	1.51693e-34	0.277233	0.791	0.706	3.26732e-30	early podocytes 1
FOXC1	1.84258e-34	0.282733	0.85	0.737	3.96874e-30	early podocytes 1
STT3B	3.21482e-34	0.309559	0.748	0.658	6.9244e-30	early podocytes 1
RNASEH2C	3.38124e-34	0.294129	0.793	0.69	7.28285e-30	early podocytes 1
FERMT2	3.81167e-34	0.271935	0.717	0.593	8.20996e-30	early podocytes 1
MAP1LC3A	1.0442e-33	0.27348	0.627	0.469	2.24911e-29	early podocytes 1
EFEMP2	1.36173e-33	0.294931	0.782	0.67	2.93303e-29	early podocytes 1
CPEB4	1.45667e-33	0.266963	0.592	0.441	3.13751e-29	early podocytes 1
KLK6	1.6701e-33	0.295266	0.699	0.556	3.59722e-29	early podocytes 1
SERINC3	1.88065e-33	0.268019	0.644	0.512	4.05074e-29	early podocytes 1
CTTNBP2	1.06874e-32	0.256384	0.725	0.585	2.30195e-28	early podocytes 1
CD46	3.37401e-32	0.261847	0.834	0.761	7.26729e-28	early podocytes 1
TXNIP	3.65512e-32	0.334494	0.921	0.832	7.87277e-28	early podocytes 1
NDUFAF3	8.59362e-32	0.275368	0.85	0.778	1.85098e-27	early podocytes 1
S100A11	9.67425e-32	0.255805	0.95	0.901	2.08374e-27	early podocytes 1
PLPP3	1.65471e-31	0.274843	0.589	0.434	3.56407e-27	early podocytes 1
NLRP1	2.02019e-31	0.259462	0.707	0.563	4.35128e-27	early podocytes 1
BEX2	2.33471e-31	0.310812	0.773	0.704	5.02874e-27	early podocytes 1
SLC39A10	1.48332e-30	0.272322	0.811	0.736	3.19493e-26	early podocytes 1
TMEM179B	1.52496e-30	0.260231	0.789	0.722	3.28462e-26	early podocytes 1
EFEMP1	2.31208e-30	0.294733	0.478	0.34	4.97999e-26	early podocytes 1
CDC42EP1	7.15587e-30	0.25732	0.619	0.463	1.5413e-25	early podocytes 1
YPEL3	9.50441e-30	0.26754	0.741	0.635	2.04715e-25	early podocytes 1
MAPK3	6.94305e-29	0.261932	0.61	0.48	1.49546e-24	early podocytes 1
GPX3	8.04405e-29	0.315365	0.522	0.37	1.73261e-24	early podocytes 1
GOLIM4	1.10591e-28	0.261364	0.784	0.684	2.38202e-24	early podocytes 1
TPGS1	1.10893e-28	0.280364	0.769	0.671	2.38853e-24	early podocytes 1
RGS3	3.20162e-28	0.302895	0.597	0.471	6.89596e-24	early podocytes 1
BACE1	3.81071e-28	0.254441	0.574	0.439	8.20789e-24	early podocytes 1
WASHC1	3.90537e-28	0.265298	0.639	0.521	8.41178e-24	early podocytes 1
SUCO	2.56172e-26	0.265588	0.721	0.616	5.5177e-22	early podocytes 1
IARS	8.10765e-26	0.251035	0.564	0.454	1.74631e-21	early podocytes 1
NCSTN	1.06408e-25	0.265173	0.581	0.469	2.29192e-21	early podocytes 1
CTSL	3.05736e-25	0.27379	0.777	0.71	6.58524e-21	early podocytes 1
EFNB2	1.42543e-23	0.30871	0.733	0.67	3.07023e-19	early podocytes 1
RPL22L1	2.22181e-23	0.284223	0.751	0.685	4.78556e-19	early podocytes 1
HIST1H1C	5.95191e-21	0.253895	0.407	0.287	1.28198e-16	early podocytes 1
DDRGK1	9.66792e-21	0.25381	0.792	0.725	2.08237e-16	early podocytes 1

## Sheet: Early podocytes #2
gene	p_val	avg_log2FC	pct.1	pct.2	p_val_adj	cluster
NPW	5.53015e-189	1.94749	0.941	0.598	1.19114e-184	early podocytes 2
TSPAN2	0	1.77147	0.901	0.358	0	early podocytes 2
CTGF	3.41028e-191	1.72221	0.97	0.747	7.34539e-187	early podocytes 2
BGN	3.49725e-200	1.33938	0.942	0.597	7.53273e-196	early podocytes 2
F2R	4.06025e-198	1.26223	0.914	0.611	8.74537e-194	early podocytes 2
NPNT	4.70895e-172	1.20561	0.919	0.561	1.01426e-167	early podocytes 2
TSPAN8	8.09394e-91	1.17358	0.786	0.473	1.74335e-86	early podocytes 2
TINAGL1	1.08054e-172	1.15419	0.551	0.164	2.32737e-168	early podocytes 2
CFH	9.2388e-147	1.0774	0.693	0.275	1.98994e-142	early podocytes 2
VIM	6.50168e-176	1.05681	0.999	0.992	1.4004e-171	early podocytes 2
COL3A1	2.41105e-83	1.03995	0.523	0.236	5.19317e-79	early podocytes 2
G0S2	5.52999e-65	1.03112	0.444	0.196	1.19111e-60	early podocytes 2
MXRA8	3.47871e-167	0.994014	0.997	0.931	7.4928e-163	early podocytes 2
KLK6	2.00107e-115	0.963764	0.823	0.554	4.3101e-111	early podocytes 2
TNNI1	2.9227e-95	0.953461	0.852	0.576	6.2952e-91	early podocytes 2
CAST	4.32233e-95	0.929467	0.911	0.736	9.30987e-91	early podocytes 2
DAPL1	1.50184e-20	0.922247	0.37	0.236	3.23481e-16	early podocytes 2
ITGA3	8.2479e-162	0.915409	0.899	0.52	1.77652e-157	early podocytes 2
MYLK	2.43938e-161	0.904152	0.7	0.268	5.25417e-157	early podocytes 2
PDGFRB	2.63157e-125	0.873534	0.752	0.39	5.66815e-121	early podocytes 2
SPSB1	1.52041e-208	0.863731	0.608	0.168	3.27481e-204	early podocytes 2
PLXDC2	9.80636e-85	0.851998	0.693	0.428	2.11219e-80	early podocytes 2
CGNL1	4.73244e-119	0.820005	0.867	0.552	1.01932e-114	early podocytes 2
COL1A1	1.95138e-80	0.819336	0.774	0.5	4.20307e-76	early podocytes 2
ALCAM	4.41666e-97	0.819159	0.812	0.503	9.51303e-93	early podocytes 2
SLC48A1	6.58639e-111	0.803569	0.866	0.579	1.41864e-106	early podocytes 2
GALNT2	4.49228e-97	0.803302	0.826	0.574	9.67593e-93	early podocytes 2
LEFTY1	3.24364e-08	0.802708	0.571	0.501	0.000698649	early podocytes 2
FJX1	1.80091e-51	0.795674	0.445	0.228	3.87898e-47	early podocytes 2
AQP3	1.49522e-91	0.795437	0.836	0.513	3.22056e-87	early podocytes 2
LOXL1	3.81217e-81	0.792008	0.778	0.52	8.21104e-77	early podocytes 2
ST6GALNAC3	1.55722e-96	0.774307	0.866	0.51	3.3541e-92	early podocytes 2
SERINC5	5.69741e-98	0.771954	0.889	0.642	1.22716e-93	early podocytes 2
ITGAV	1.18811e-115	0.771048	0.684	0.342	2.55908e-111	early podocytes 2
TJP1	6.97165e-96	0.757771	0.963	0.801	1.50162e-91	early podocytes 2
NTRK2	7.76374e-42	0.756765	0.727	0.525	1.67223e-37	early podocytes 2
CNTN1	2.94905e-196	0.75552	0.482	0.104	6.35195e-192	early podocytes 2
GOLIM4	5.56654e-72	0.754855	0.863	0.683	1.19898e-67	early podocytes 2
PDLIM2	6.46037e-88	0.738767	0.914	0.685	1.3915e-83	early podocytes 2
JUNB	8.65022e-59	0.736548	0.732	0.509	1.86317e-54	early podocytes 2
COL5A2	4.47004e-83	0.73389	0.692	0.373	9.62802e-79	early podocytes 2
SKIL	2.07595e-79	0.729772	0.816	0.6	4.47138e-75	early podocytes 2
NEBL	5.87546e-96	0.72495	0.83	0.528	1.26552e-91	early podocytes 2
LEPROT	3.45372e-111	0.724656	0.981	0.886	7.43897e-107	early podocytes 2
MAFB	3.71519e-90	0.722921	0.992	0.791	8.00214e-86	early podocytes 2
PTH1R	3.95418e-63	0.720662	0.845	0.565	8.51692e-59	early podocytes 2
COL1A2	4.81814e-66	0.71866	0.69	0.423	1.03778e-61	early podocytes 2
DSP	1.31008e-69	0.71333	0.777	0.542	2.82177e-65	early podocytes 2
KCNH2	1.06738e-106	0.710807	0.782	0.421	2.29902e-102	early podocytes 2
SYNE1	3.91609e-78	0.709111	0.622	0.341	8.43487e-74	early podocytes 2
HIPK2	2.26033e-85	0.704121	0.929	0.801	4.86853e-81	early podocytes 2
AXL	2.61943e-101	0.697967	0.708	0.382	5.64198e-97	early podocytes 2
IGFBP2	1.51473e-100	0.693285	0.997	0.974	3.26257e-96	early podocytes 2
LEFTY2	7.23311e-118	0.674495	0.266	0.051	1.55794e-113	early podocytes 2
MYH9	4.95939e-86	0.669645	0.901	0.738	1.0682e-81	early podocytes 2
FLNA	3.94603e-83	0.663458	0.833	0.624	8.49935e-79	early podocytes 2
PEA15	9.0128e-117	0.654898	0.652	0.292	1.94127e-112	early podocytes 2
FSTL1	5.72285e-76	0.650821	0.858	0.679	1.23264e-71	early podocytes 2
VWA1	4.83322e-83	0.632216	0.929	0.751	1.04103e-78	early podocytes 2
PDLIM1	8.50662e-67	0.629772	0.695	0.457	1.83224e-62	early podocytes 2
ZFP36L2	5.18744e-75	0.629747	0.956	0.849	1.11732e-70	early podocytes 2
SELENOP	1.71205e-81	0.622074	0.952	0.806	3.68758e-77	early podocytes 2
RAPGEF3	3.6258e-171	0.621044	0.563	0.16	7.80962e-167	early podocytes 2
SH3BGRL2	1.44213e-124	0.620712	0.555	0.201	3.1062e-120	early podocytes 2
ZNF362	9.49884e-91	0.616534	0.637	0.324	2.04596e-86	early podocytes 2
BMPR2	1.32493e-75	0.615261	0.688	0.431	2.85377e-71	early podocytes 2
MYL9	3.33081e-66	0.611457	0.959	0.814	7.17423e-62	early podocytes 2
FOXC2	6.37343e-77	0.608902	0.955	0.724	1.37277e-72	early podocytes 2
GADD45B	3.70166e-48	0.598058	0.542	0.309	7.97301e-44	early podocytes 2
FLRT2	3.52185e-112	0.597387	0.526	0.194	7.58571e-108	early podocytes 2
AKAP12	4.50544e-41	0.590947	0.764	0.591	9.70427e-37	early podocytes 2
MIR503HG	6.0403e-55	0.587647	0.922	0.814	1.30102e-50	early podocytes 2
DLC1	4.96318e-70	0.586802	0.678	0.399	1.06902e-65	early podocytes 2
SUCO	1.342e-71	0.584062	0.829	0.614	2.89053e-67	early podocytes 2
BCAM	1.944e-81	0.577817	0.999	0.962	4.18718e-77	early podocytes 2
IL11RA	2.06506e-78	0.575286	0.775	0.488	4.44794e-74	early podocytes 2
RFLNB	8.10785e-63	0.573125	0.662	0.376	1.74635e-58	early podocytes 2
TIMP3	1.86703e-25	0.572948	0.571	0.428	4.0214e-21	early podocytes 2
KIRREL1	3.91027e-61	0.567638	0.836	0.627	8.42232e-57	early podocytes 2
SPARC	2.99869e-74	0.562589	0.974	0.929	6.45888e-70	early podocytes 2
FOXP1	3.8775e-47	0.562055	0.815	0.663	8.35175e-43	early podocytes 2
TAGLN	5.54419e-22	0.557917	0.515	0.374	1.19416e-17	early podocytes 2
CYR61	1.50563e-50	0.556431	0.568	0.314	3.24298e-46	early podocytes 2
EVA1B	1.80652e-50	0.553012	0.908	0.821	3.89105e-46	early podocytes 2
JUN	6.80348e-34	0.550236	0.96	0.92	1.4654e-29	early podocytes 2
TGFB1	1.02231e-92	0.54946	0.647	0.304	2.20196e-88	early podocytes 2
FOS	2.38599e-29	0.547272	0.907	0.838	5.13918e-25	early podocytes 2
LRRC8A	1.07736e-65	0.546412	0.625	0.354	2.32052e-61	early podocytes 2
FOXC1	1.04173e-57	0.543059	0.888	0.741	2.24379e-53	early podocytes 2
ITIH5	7.47849e-49	0.542733	0.836	0.561	1.61079e-44	early podocytes 2
PLD3	9.36164e-77	0.542655	0.99	0.954	2.0164e-72	early podocytes 2
C1QL4	2.28059e-63	0.537648	0.425	0.181	4.91216e-59	early podocytes 2
MGST1	3.30462e-43	0.535711	0.785	0.614	7.11782e-39	early podocytes 2
NRP2	1.59971e-54	0.534005	0.653	0.396	3.44561e-50	early podocytes 2
NFIA	4.48655e-67	0.532387	0.418	0.173	9.66358e-63	early podocytes 2
MRC2	1.78234e-68	0.531728	0.718	0.434	3.83898e-64	early podocytes 2
SPOCK2	8.45438e-67	0.530684	0.904	0.65	1.82099e-62	early podocytes 2
LBH	5.61076e-57	0.529351	0.76	0.543	1.2085e-52	early podocytes 2
LAMB2	8.81977e-68	0.528383	0.782	0.521	1.89969e-63	early podocytes 2
CRIM1	1.25566e-64	0.527219	0.619	0.364	2.70457e-60	early podocytes 2
FOSB	4.43132e-37	0.525974	0.578	0.369	9.54462e-33	early podocytes 2
CLIC5	3.31435e-60	0.522744	0.962	0.71	7.13877e-56	early podocytes 2
P3H2	4.41644e-54	0.520765	0.749	0.514	9.51257e-50	early podocytes 2
ARHGAP24	1.19772e-46	0.520614	0.693	0.504	2.57978e-42	early podocytes 2
LMO2	9.45009e-86	0.520468	0.507	0.205	2.03546e-81	early podocytes 2
EGR1	1.67043e-19	0.51914	0.689	0.557	3.59795e-15	early podocytes 2
GAS6	2.23938e-59	0.518714	0.807	0.55	4.8234e-55	early podocytes 2
DDR1	8.72775e-59	0.51533	0.886	0.746	1.87987e-54	early podocytes 2
PPP1R15A	7.05233e-23	0.51409	0.837	0.751	1.519e-18	early podocytes 2
EFNB1	1.09912e-56	0.512809	0.918	0.779	2.3674e-52	early podocytes 2
RBMS1	1.6687e-48	0.50427	0.871	0.764	3.59422e-44	early podocytes 2
FNDC3B	5.22537e-57	0.497049	0.741	0.525	1.12549e-52	early podocytes 2
SDC2	6.85908e-56	0.494803	0.908	0.741	1.47738e-51	early podocytes 2
ARHGAP29	1.39456e-43	0.492904	0.87	0.743	3.00374e-39	early podocytes 2
TENM4	6.11386e-94	0.489619	0.475	0.178	1.31687e-89	early podocytes 2
ID3	1.09458e-43	0.486826	0.992	0.951	2.35762e-39	early podocytes 2
DSC2	1.15302e-39	0.484652	0.799	0.656	2.48348e-35	early podocytes 2
ITM2C	2.45577e-57	0.479167	0.989	0.963	5.28947e-53	early podocytes 2
LAMA5	1.48978e-46	0.477882	0.692	0.477	3.20884e-42	early podocytes 2
CSRP1	1.30644e-39	0.470144	0.53	0.315	2.81393e-35	early podocytes 2
QKI	5.17646e-48	0.467984	0.84	0.712	1.11496e-43	early podocytes 2
FIGN	2.13306e-44	0.464989	0.63	0.409	4.5944e-40	early podocytes 2
NFKBIA	2.35973e-19	0.462523	0.642	0.515	5.08262e-15	early podocytes 2
SMAD9	2.73896e-56	0.462257	0.622	0.367	5.89945e-52	early podocytes 2
SGIP1	4.15069e-84	0.458986	0.251	0.06	8.94017e-80	early podocytes 2
DACH1	3.88594e-40	0.456816	0.819	0.664	8.36992e-36	early podocytes 2
ARHGAP28	1.21384e-48	0.456523	0.848	0.596	2.61449e-44	early podocytes 2
GPX3	2.41791e-32	0.45594	0.564	0.376	5.20793e-28	early podocytes 2
RFC1	1.94769e-42	0.455726	0.81	0.673	4.19513e-38	early podocytes 2
LAMC1	1.57406e-36	0.453126	0.729	0.581	3.39036e-32	early podocytes 2
GPC3	6.24243e-32	0.452649	0.94	0.875	1.34456e-27	early podocytes 2
FSCN1	1.56814e-44	0.452377	0.799	0.615	3.37761e-40	early podocytes 2
NLRP1	1.81071e-40	0.45193	0.745	0.568	3.90009e-36	early podocytes 2
PAPPA	7.3177e-42	0.451903	0.627	0.375	1.57616e-37	early podocytes 2
RBP1	3.24164e-08	0.448733	0.423	0.366	0.000698217	early podocytes 2
TPM1	1.24023e-17	0.44856	0.867	0.782	2.67133e-13	early podocytes 2
APP	2.06952e-45	0.446529	0.877	0.779	4.45755e-41	early podocytes 2
SLC9A3R2	6.78069e-54	0.445135	0.94	0.741	1.46049e-49	early podocytes 2
TSPAN4	6.66123e-43	0.442901	0.795	0.645	1.43476e-38	early podocytes 2
DSTN	1.27499e-60	0.440586	0.955	0.945	2.7462e-56	early podocytes 2
BNIP3L	5.67304e-53	0.439952	0.915	0.83	1.22192e-48	early podocytes 2
CDH11	6.93505e-52	0.439848	0.51	0.257	1.49374e-47	early podocytes 2
ATRNL1	4.31392e-155	0.435229	0.352	0.068	9.29176e-151	early podocytes 2
EFEMP2	2.32803e-43	0.434959	0.804	0.675	5.01435e-39	early podocytes 2
NPR1	7.58823e-52	0.434147	0.671	0.426	1.63443e-47	early podocytes 2
TMEM150C	2.82089e-39	0.433998	0.605	0.392	6.07592e-35	early podocytes 2
SPATS2L	2.77001e-35	0.432243	0.81	0.684	5.96631e-31	early podocytes 2
WASL	2.57875e-36	0.431534	0.778	0.639	5.55436e-32	early podocytes 2
FNBP1	2.36974e-50	0.43108	0.641	0.397	5.10418e-46	early podocytes 2
NRG3	1.47106e-84	0.429847	0.489	0.201	3.16851e-80	early podocytes 2
RRBP1	5.23586e-45	0.429101	0.885	0.786	1.12775e-40	early podocytes 2
CDK6	6.82696e-32	0.429034	0.685	0.516	1.47046e-27	early podocytes 2
CPXM1	1.98197e-44	0.424027	0.967	0.884	4.26896e-40	early podocytes 2
CARMN	3.68166e-99	0.423477	0.333	0.087	7.92992e-95	early podocytes 2
ANGPTL4	6.00207e-59	0.423213	0.396	0.161	1.29279e-54	early podocytes 2
CMTM3	1.04155e-41	0.422462	0.77	0.595	2.24339e-37	early podocytes 2
LRRC4C	2.4176e-50	0.421793	0.548	0.296	5.20727e-46	early podocytes 2
GAREM1	7.62523e-43	0.420375	0.566	0.356	1.6424e-38	early podocytes 2
PMEPA1	1.21899e-53	0.420012	0.362	0.152	2.62558e-49	early podocytes 2
DCN	3.96365e-49	0.419975	0.248	0.084	8.5373e-45	early podocytes 2
JDP2	2.09162e-77	0.417219	0.436	0.165	4.50513e-73	early podocytes 2
KLF10	6.80343e-54	0.416154	0.511	0.268	1.46539e-49	early podocytes 2
ANXA1	5.65715e-40	0.415368	0.884	0.643	1.21849e-35	early podocytes 2
SESN3	3.281e-38	0.415128	0.675	0.485	7.06694e-34	early podocytes 2
UBE2G2	2.98157e-36	0.414883	0.711	0.555	6.42201e-32	early podocytes 2
CXXC4	1.18184e-57	0.414465	0.558	0.291	2.54556e-53	early podocytes 2
LGALS8	4.89107e-53	0.414013	0.538	0.298	1.05349e-48	early podocytes 2
TGFBR3	2.60462e-47	0.411373	0.845	0.557	5.6101e-43	early podocytes 2
FCGRT	3.56068e-47	0.410577	0.773	0.551	7.66935e-43	early podocytes 2
ITGB1	1.33871e-45	0.409368	0.94	0.896	2.88344e-41	early podocytes 2
GPC6	4.53616e-31	0.407838	0.752	0.611	9.77044e-27	early podocytes 2
SRGAP1	2.70346e-39	0.407342	0.903	0.781	5.82299e-35	early podocytes 2
CALD1	3.28604e-38	0.405283	0.881	0.818	7.07781e-34	early podocytes 2
MLXIP	1.244e-41	0.404389	0.588	0.375	2.67944e-37	early podocytes 2
NPHS1	2.80986e-42	0.403905	0.87	0.623	6.05217e-38	early podocytes 2
MAGI2	3.63435e-43	0.403665	0.9	0.681	7.82804e-39	early podocytes 2
FOXD1	3.86312e-38	0.403433	0.679	0.423	8.32077e-34	early podocytes 2
FERMT2	3.48532e-34	0.403369	0.753	0.598	7.50703e-30	early podocytes 2
CDC42EP3	2.21732e-47	0.402372	0.56	0.318	4.77589e-43	early podocytes 2
DNAJB4	1.20331e-29	0.395571	0.644	0.463	2.59182e-25	early podocytes 2
PAWR	1.02033e-24	0.395472	0.692	0.569	2.19768e-20	early podocytes 2
HLA-A	5.56268e-32	0.395467	0.929	0.879	1.19814e-27	early podocytes 2
SAMD11	3.7069e-37	0.393656	0.777	0.543	7.9843e-33	early podocytes 2
INF2	3.34546e-51	0.392775	0.626	0.366	7.20579e-47	early podocytes 2
FOXD2	2.23753e-48	0.391276	0.692	0.406	4.81942e-44	early podocytes 2
PTPRD	1.21724e-33	0.387882	0.704	0.506	2.62182e-29	early podocytes 2
LGALS3BP	7.93665e-25	0.387601	0.699	0.571	1.70948e-20	early podocytes 2
PDE6B	1.68741e-38	0.38559	0.584	0.366	3.63451e-34	early podocytes 2
APLP2	1.28254e-47	0.384319	0.947	0.906	2.76246e-43	early podocytes 2
COMT	6.14897e-37	0.38414	0.77	0.636	1.32443e-32	early podocytes 2
DLG2	3.7909e-47	0.384012	0.578	0.319	8.16521e-43	early podocytes 2
NOTCH2	1.53689e-27	0.382813	0.733	0.573	3.3103e-23	early podocytes 2
IFNAR1	4.54518e-44	0.380566	0.768	0.58	9.78987e-40	early podocytes 2
RTL10	4.91099e-47	0.378292	0.468	0.243	1.05778e-42	early podocytes 2
PTPRO	1.07789e-35	0.378109	0.973	0.733	2.32167e-31	early podocytes 2
IQGAP2	1.06321e-33	0.377682	0.764	0.537	2.29004e-29	early podocytes 2
HTRA1	2.04276e-39	0.376367	0.933	0.709	4.3999e-35	early podocytes 2
SGK1	3.45674e-46	0.373506	0.529	0.294	7.44548e-42	early podocytes 2
LRP1	4.82432e-42	0.372563	0.477	0.262	1.03911e-37	early podocytes 2
C1orf198	1.2739e-53	0.371604	0.412	0.191	2.74385e-49	early podocytes 2
RBM38	9.55572e-40	0.365422	0.542	0.333	2.05821e-35	early podocytes 2
KCNQ1OT1	3.8442e-20	0.362792	0.859	0.813	8.28002e-16	early podocytes 2
TESC	5.43448e-33	0.362419	0.655	0.425	1.17053e-28	early podocytes 2
PALLD	1.27066e-28	0.360806	0.851	0.726	2.73687e-24	early podocytes 2
VASN	6.42626e-37	0.360779	0.681	0.45	1.38415e-32	early podocytes 2
BST2	1.57452e-31	0.359552	0.993	0.928	3.39137e-27	early podocytes 2
2008-09-01	3.71841e-30	0.358525	0.467	0.291	8.00908e-26	early podocytes 2
PLXNB2	7.76877e-39	0.357609	0.803	0.628	1.67332e-34	early podocytes 2
DNAJB9	2.78283e-29	0.354737	0.705	0.547	5.99393e-25	early podocytes 2
F3	4.94703e-31	0.352219	0.412	0.224	1.06554e-26	early podocytes 2
MID1IP1	1.40505e-31	0.351094	0.495	0.304	3.02633e-27	early podocytes 2
STX7	2.05316e-33	0.350575	0.752	0.611	4.4223e-29	early podocytes 2
CXXC5	1.18763e-37	0.350023	0.932	0.908	2.55803e-33	early podocytes 2
FRY	1.5847e-35	0.349197	0.555	0.34	3.41328e-31	early podocytes 2
GULP1	2.71842e-27	0.348512	0.666	0.498	5.85521e-23	early podocytes 2
AGRN	1.75713e-26	0.348003	0.748	0.608	3.78468e-22	early podocytes 2
FBXO21	9.49704e-25	0.347204	0.744	0.61	2.04557e-20	early podocytes 2
NECAB1	1.18672e-48	0.3461	0.429	0.2	2.55608e-44	early podocytes 2
PLXND1	2.02808e-38	0.346045	0.562	0.339	4.36828e-34	early podocytes 2
COL4A1	2.22626e-18	0.345897	0.675	0.565	4.79513e-14	early podocytes 2
TBXAS1	6.78691e-30	0.345235	0.616	0.424	1.46183e-25	early podocytes 2
CDC42EP1	7.45893e-31	0.342397	0.652	0.469	1.60658e-26	early podocytes 2
NDFIP1	7.72191e-29	0.342041	0.897	0.849	1.66322e-24	early podocytes 2
NTN4	5.81337e-80	0.341554	0.248	0.061	1.25214e-75	early podocytes 2
NTNG1	5.98889e-35	0.341204	0.667	0.396	1.28995e-30	early podocytes 2
CLDN1	2.47238e-21	0.341147	0.597	0.455	5.32526e-17	early podocytes 2
ISLR	5.38471e-54	0.341009	0.447	0.202	1.15981e-49	early podocytes 2
DHRS3	1.75859e-35	0.340967	0.344	0.17	3.78784e-31	early podocytes 2
NEXMIF	1.19984e-146	0.340877	0.292	0.048	2.58433e-142	early podocytes 2
SQOR	6.21917e-27	0.340786	0.668	0.487	1.33955e-22	early podocytes 2
LIMK2	6.57919e-36	0.340414	0.568	0.361	1.41709e-31	early podocytes 2
DOCK4	2.93831e-77	0.339535	0.412	0.151	6.32882e-73	early podocytes 2
C1orf21	2.71808e-35	0.33874	0.621	0.399	5.85448e-31	early podocytes 2
COLGALT2	2.71341e-51	0.336583	0.399	0.178	5.84442e-47	early podocytes 2
CCDC80	3.26823e-29	0.336122	0.69	0.491	7.03944e-25	early podocytes 2
PLEKHH2	9.06372e-59	0.335577	0.334	0.127	1.95223e-54	early podocytes 2
NDN	3.24564e-38	0.332374	0.93	0.863	6.99078e-34	early podocytes 2
SPTAN1	1.12792e-27	0.33213	0.807	0.683	2.42943e-23	early podocytes 2
COL4A5	4.57872e-34	0.331748	0.532	0.342	9.8621e-30	early podocytes 2
TANC2	4.96659e-39	0.330426	0.378	0.191	1.06975e-34	early podocytes 2
TNFRSF12A	1.77861e-14	0.329686	0.336	0.213	3.83095e-10	early podocytes 2
PDE3A	2.00562e-55	0.329244	0.392	0.164	4.31989e-51	early podocytes 2
CSDC2	2.41313e-57	0.328351	0.396	0.165	5.19764e-53	early podocytes 2
TTC3	5.74964e-27	0.327617	0.886	0.816	1.23841e-22	early podocytes 2
CKAP4	3.67096e-24	0.324726	0.738	0.626	7.90688e-20	early podocytes 2
GSN	5.60574e-28	0.322943	0.836	0.664	1.20742e-23	early podocytes 2
PLOD2	1.69126e-21	0.322768	0.881	0.798	3.64281e-17	early podocytes 2
STAT3	2.08654e-23	0.319834	0.571	0.406	4.49419e-19	early podocytes 2
ARHGAP23	3.26095e-47	0.319633	0.471	0.236	7.02375e-43	early podocytes 2
SCARF2	4.08289e-51	0.31911	0.4	0.18	8.79414e-47	early podocytes 2
PDLIM5	1.44025e-22	0.319019	0.8	0.686	3.10215e-18	early podocytes 2
ERBIN	1.56441e-17	0.319008	0.642	0.535	3.36959e-13	early podocytes 2
NRIP1	4.90119e-20	0.318791	0.723	0.612	1.05567e-15	early podocytes 2
SLC27A3	1.62367e-34	0.31798	0.577	0.371	3.49722e-30	early podocytes 2
CADM1	1.92935e-18	0.31784	0.905	0.862	4.15562e-14	early podocytes 2
DST	3.35618e-21	0.317748	0.714	0.562	7.22887e-17	early podocytes 2
ADGRV1	1.9244e-26	0.314873	0.542	0.367	4.14497e-22	early podocytes 2
NOTCH3	2.47715e-25	0.312301	0.59	0.411	5.33553e-21	early podocytes 2
MUM1	8.99194e-24	0.311939	0.716	0.583	1.93677e-19	early podocytes 2
EID1	1.03922e-42	0.31185	0.981	0.962	2.23838e-38	early podocytes 2
SCAF11	9.26747e-23	0.310681	0.807	0.719	1.99612e-18	early podocytes 2
LITAF	2.49893e-26	0.309933	0.796	0.667	5.38244e-22	early podocytes 2
DDX17	7.7685e-36	0.309036	0.962	0.939	1.67326e-31	early podocytes 2
USO1	1.71824e-24	0.309004	0.585	0.444	3.70093e-20	early podocytes 2
OLFML2A	2.52927e-39	0.308715	0.534	0.299	5.44779e-35	early podocytes 2
DUSP1	1.05456e-12	0.308307	0.708	0.615	2.27141e-08	early podocytes 2
DSG2	9.86802e-27	0.307792	0.618	0.454	2.12547e-22	early podocytes 2
LMNA	1.67354e-29	0.30761	0.905	0.789	3.60464e-25	early podocytes 2
CDC42BPA	1.14466e-26	0.306598	0.49	0.322	2.46548e-22	early podocytes 2
CERCAM	2.50219e-29	0.306184	0.532	0.352	5.38947e-25	early podocytes 2
FABP5	1.84315e-12	0.30523	0.722	0.644	3.96996e-08	early podocytes 2
CALU	1.49441e-29	0.304731	0.911	0.843	3.21881e-25	early podocytes 2
IMPAD1	5.54141e-24	0.304231	0.649	0.497	1.19356e-19	early podocytes 2
KTN1	8.36351e-27	0.302541	0.853	0.759	1.80142e-22	early podocytes 2
FMNL2	6.99729e-23	0.302305	0.499	0.345	1.50715e-18	early podocytes 2
ARMH4	2.23362e-24	0.302295	0.737	0.568	4.811e-20	early podocytes 2
CBX6	4.22728e-25	0.301249	0.719	0.553	9.10515e-21	early podocytes 2
AEBP1	8.32924e-18	0.301043	0.559	0.427	1.79403e-13	early podocytes 2
ZFP36L1	2.27666e-19	0.30103	0.816	0.756	4.90371e-15	early podocytes 2
IL6R	2.44042e-32	0.299383	0.359	0.185	5.25642e-28	early podocytes 2
PLTP	2.51882e-29	0.298893	0.963	0.89	5.42529e-25	early podocytes 2
NORAD	1.58962e-21	0.298882	0.814	0.745	3.42388e-17	early podocytes 2
DNAJC22	1.17698e-35	0.298345	0.401	0.211	2.53509e-31	early podocytes 2
CD59	4.51128e-24	0.298205	0.877	0.803	9.71685e-20	early podocytes 2
SORT1	1.77929e-25	0.298072	0.486	0.316	3.83242e-21	early podocytes 2
HSPH1	1.85681e-11	0.295118	0.805	0.749	3.99939e-07	early podocytes 2
IMPDH1	3.36345e-34	0.294704	0.496	0.281	7.24453e-30	early podocytes 2
TNNT2	1.06062e-27	0.293485	0.529	0.323	2.28446e-23	early podocytes 2
EFNA5	1.79706e-19	0.293351	0.555	0.405	3.87069e-15	early podocytes 2
CTSC	3.31501e-13	0.292638	0.537	0.417	7.14021e-09	early podocytes 2
N4BP2L2	1.72212e-24	0.291517	0.882	0.832	3.70927e-20	early podocytes 2
PARD6G	8.4108e-26	0.291219	0.666	0.483	1.8116e-21	early podocytes 2
AMOTL2	6.16663e-24	0.290686	0.467	0.31	1.32823e-19	early podocytes 2
KAZN	5.35343e-22	0.290128	0.644	0.509	1.15307e-17	early podocytes 2
PPIC	4.52653e-26	0.289132	0.538	0.368	9.7497e-22	early podocytes 2
DNAJC3	6.52753e-21	0.2889	0.707	0.576	1.40596e-16	early podocytes 2
ATP8A1	1.4886e-52	0.28865	0.403	0.178	3.2063e-48	early podocytes 2
ARHGAP5	2.00177e-17	0.288483	0.715	0.607	4.31162e-13	early podocytes 2
BACH1	8.45166e-21	0.285556	0.642	0.489	1.8204e-16	early podocytes 2
BMP7	1.2137e-19	0.285479	0.781	0.655	2.61419e-15	early podocytes 2
GABPB1-AS1	2.08009e-19	0.285405	0.803	0.746	4.48031e-15	early podocytes 2
ITPRIPL2	7.86722e-39	0.281763	0.405	0.205	1.69452e-34	early podocytes 2
DOC2B	7.6061e-21	0.281607	0.499	0.334	1.63828e-16	early podocytes 2
FRAS1	2.16067e-14	0.281483	0.66	0.564	4.65387e-10	early podocytes 2
EPHX1	6.29199e-25	0.280104	0.867	0.729	1.35523e-20	early podocytes 2
SPINT2	1.67058e-26	0.279943	0.966	0.94	3.59825e-22	early podocytes 2
RAI14	7.65301e-26	0.27932	0.488	0.317	1.64838e-21	early podocytes 2
CAPN2	1.08466e-20	0.279287	0.651	0.522	2.33625e-16	early podocytes 2
ARRDC3	1.79061e-18	0.27923	0.668	0.55	3.85679e-14	early podocytes 2
GPX8	9.47888e-24	0.278917	0.667	0.528	2.04166e-19	early podocytes 2
IL6ST	5.37652e-15	0.278777	0.545	0.419	1.15805e-10	early podocytes 2
UACA	5.68229e-21	0.278532	0.634	0.49	1.22391e-16	early podocytes 2
DNAJB1	2.51293e-09	0.278428	0.922	0.895	5.41261e-05	early podocytes 2
CAVIN3	6.92775e-28	0.277622	0.474	0.291	1.49217e-23	early podocytes 2
SARAF	1.73092e-26	0.277301	0.925	0.885	3.72822e-22	early podocytes 2
MXRA7	6.45192e-18	0.276142	0.792	0.696	1.38968e-13	early podocytes 2
SMAD6	7.96042e-39	0.275116	0.408	0.206	1.7146e-34	early podocytes 2
ARID5B	1.12098e-10	0.274918	0.685	0.612	2.41447e-06	early podocytes 2
DSTYK	1.25251e-28	0.273073	0.495	0.312	2.69779e-24	early podocytes 2
PDXK	4.75727e-17	0.272973	0.7	0.587	1.02467e-12	early podocytes 2
NKAIN2	3.59601e-111	0.271646	0.248	0.045	7.74545e-107	early podocytes 2
MCC	1.0495e-28	0.271406	0.605	0.395	2.26051e-24	early podocytes 2
JMJD1C	4.15491e-20	0.2709	0.722	0.609	8.94927e-16	early podocytes 2
STON1	2.33009e-39	0.270294	0.462	0.243	5.01878e-35	early podocytes 2
PMP22	6.87839e-15	0.270115	0.295	0.181	1.48154e-10	early podocytes 2
CPEB4	2.42465e-17	0.269723	0.593	0.449	5.22246e-13	early podocytes 2
MBTPS1	3.21982e-22	0.269628	0.697	0.564	6.93518e-18	early podocytes 2
UBL4A	1.07857e-26	0.268784	0.49	0.316	2.32313e-22	early podocytes 2
LOX	2.74662e-87	0.268498	0.256	0.058	5.91595e-83	early podocytes 2
CLDN5	4.51643e-22	0.268364	0.921	0.725	9.72794e-18	early podocytes 2
OGFRL1	1.68141e-26	0.268282	0.505	0.319	3.6216e-22	early podocytes 2
ST3GAL2	9.16731e-40	0.268146	0.393	0.197	1.97455e-35	early podocytes 2
PCMTD2	2.45033e-20	0.268118	0.705	0.573	5.27777e-16	early podocytes 2
NFIC	2.75278e-27	0.266821	0.574	0.385	5.92922e-23	early podocytes 2
CSNK1A1	1.09848e-18	0.266441	0.896	0.843	2.36602e-14	early podocytes 2
CD151	1.80222e-22	0.266105	0.949	0.923	3.8818e-18	early podocytes 2
ANGPT1	2.31963e-22	0.265753	0.447	0.282	4.99625e-18	early podocytes 2
PCDHB2	5.06985e-21	0.265146	0.593	0.443	1.09199e-16	early podocytes 2
VAPA	4.39786e-29	0.264813	0.933	0.884	9.47256e-25	early podocytes 2
PRRC2C	2.54047e-23	0.264628	0.918	0.873	5.47192e-19	early podocytes 2
NUDT3	1.46591e-21	0.264085	0.555	0.405	3.15742e-17	early podocytes 2
TANC1	2.15714e-20	0.26376	0.584	0.421	4.64626e-16	early podocytes 2
SERPINB9	2.78196e-33	0.263513	0.451	0.244	5.99206e-29	early podocytes 2
AIF1L	1.11463e-19	0.263319	0.875	0.809	2.40081e-15	early podocytes 2
TNS2	4.46367e-33	0.263245	0.571	0.345	9.61431e-29	early podocytes 2
ARHGEF16	3.86658e-35	0.26285	0.36	0.182	8.32823e-31	early podocytes 2
COL9A1	2.29891e-32	0.262177	0.238	0.099	4.95163e-28	early podocytes 2
MYH10	3.73923e-14	0.261751	0.575	0.471	8.05394e-10	early podocytes 2
RAB31	4.02252e-45	0.261602	0.386	0.178	8.66411e-41	early podocytes 2
TUBB2A	1.77151e-16	0.25967	0.734	0.591	3.81566e-12	early podocytes 2
LRRN2	1.30676e-34	0.259038	0.399	0.205	2.81464e-30	early podocytes 2
B2M	4.61413e-18	0.258504	0.799	0.715	9.93838e-14	early podocytes 2
CR1	9.91267e-105	0.258372	0.195	0.029	2.13509e-100	early podocytes 2
GOLM1	5.74514e-17	0.258247	0.79	0.685	1.23745e-12	early podocytes 2
OPTN	1.43769e-27	0.258095	0.481	0.297	3.09664e-23	early podocytes 2
REEP3	1.8839e-21	0.257689	0.596	0.444	4.05773e-17	early podocytes 2
CHD3	2.18626e-16	0.257082	0.611	0.488	4.70899e-12	early podocytes 2
SLC39A10	1.44159e-17	0.256354	0.823	0.739	3.10505e-13	early podocytes 2
PHC2	1.05898e-13	0.256304	0.612	0.519	2.28095e-09	early podocytes 2
FOXP4	4.50087e-30	0.25586	0.403	0.225	9.69443e-26	early podocytes 2
TMEM30A	3.58668e-20	0.255814	0.737	0.599	7.72535e-16	early podocytes 2
NCOR2	5.58747e-23	0.255687	0.499	0.341	1.20348e-18	early podocytes 2
DEGS1	2.28371e-17	0.254453	0.593	0.461	4.91888e-13	early podocytes 2
IER3	1.34527e-12	0.253573	0.362	0.252	2.89758e-08	early podocytes 2
MBNL2	7.09479e-21	0.253402	0.527	0.366	1.52815e-16	early podocytes 2
OSBPL9	1.99984e-18	0.253332	0.622	0.498	4.30746e-14	early podocytes 2
NOS1AP	2.8032e-23	0.25319	0.464	0.295	6.03781e-19	early podocytes 2
CCSER2	1.39994e-24	0.252667	0.549	0.379	3.01534e-20	early podocytes 2
B3GAT3	5.2209e-18	0.252661	0.814	0.689	1.12453e-13	early podocytes 2
RDX	4.11181e-21	0.252049	0.86	0.783	8.85643e-17	early podocytes 2
HSP90B1	9.20942e-29	0.251753	0.988	0.967	1.98362e-24	early podocytes 2
SLC9A3R1	6.35964e-19	0.251248	0.844	0.765	1.3698e-14	early podocytes 2
MAP1LC3A	9.56103e-21	0.250776	0.64	0.477	2.05935e-16	early podocytes 2
CRB2	3.06851e-23	0.250669	0.629	0.442	6.60927e-19	early podocytes 2
RNF19A	8.76691e-17	0.250343	0.503	0.373	1.88831e-12	early podocytes 2
APLP1	5.85381e-24	0.250251	0.615	0.414	1.26085e-19	early podocytes 2
TXNRD2	5.26e-27	0.250191	0.467	0.29	1.13295e-22	early podocytes 2

## Sheet: Late podocytes
gene	p_val	avg_log2FC	pct.1	pct.2	p_val_adj	cluster
MME	0	1.96901	0.925	0.394	0	late podocytes
NTNG1	0	1.69554	0.912	0.33	0	late podocytes
TCF21	0	1.55942	0.98	0.651	0	late podocytes
DDN	0	1.52579	0.799	0.225	0	late podocytes
NPHS2	0	1.46162	1	0.816	0	late podocytes
S100A6	0	1.44098	0.995	0.868	0	late podocytes
GADD45A	0	1.43521	0.992	0.836	0	late podocytes
ARMH4	0	1.42801	0.88	0.528	0	late podocytes
PTH1R	0	1.42028	0.949	0.522	0	late podocytes
AIF1	0	1.36711	0.981	0.715	0	late podocytes
MPP5	0	1.33206	0.94	0.579	0	late podocytes
THSD7A	0	1.32247	0.897	0.465	0	late podocytes
ST6GALNAC3	0	1.31121	0.923	0.469	0	late podocytes
HTRA1	0	1.30799	0.981	0.681	0	late podocytes
PLA2R1	0	1.2836	0.828	0.403	0	late podocytes
TPPP3	0	1.26685	0.838	0.417	0	late podocytes
PODXL	0	1.2625	0.997	0.731	0	late podocytes
ST3GAL6	0	1.2216	0.906	0.487	0	late podocytes
PLTP	0	1.21661	0.987	0.879	0	late podocytes
EMP3	0	1.18639	0.942	0.669	0	late podocytes
SPOCK2	0	1.18418	0.945	0.62	0	late podocytes
DUSP23	1.42519e-293	1.17174	0.937	0.736	3.06972e-289	late podocytes
SOST	7.11381e-237	1.14699	0.848	0.5	1.53224e-232	late podocytes
SAMD11	1.61411e-295	1.13726	0.87	0.506	3.47662e-291	late podocytes
TMSB4X	0	1.12807	1	0.993	0	late podocytes
MRGPRF	0	1.12408	0.791	0.331	0	late podocytes
ITM2B	0	1.11306	1	0.997	0	late podocytes
NDRG2	0	1.11068	0.838	0.519	0	late podocytes
CLIC5	0	1.11	0.973	0.686	0	late podocytes
PTPRO	0	1.10732	0.993	0.708	0	late podocytes
ENPEP	1.52652e-262	1.10622	0.784	0.453	3.28796e-258	late podocytes
TGFBR3	2.98103e-288	1.09626	0.886	0.524	6.42085e-284	late podocytes
NPW	1.7869e-221	1.08387	0.88	0.578	3.8488e-217	late podocytes
MYL9	2.02595e-302	1.05127	0.975	0.798	4.3637e-298	late podocytes
IQGAP2	9.88818e-256	1.04189	0.839	0.504	2.12981e-251	late podocytes
LTBP4	7.76018e-283	1.01349	0.858	0.531	1.67146e-278	late podocytes
ARHGEF3	1.80547e-269	1.00604	0.83	0.468	3.8888e-265	late podocytes
TUBB2A	1.50334e-257	1.00279	0.861	0.557	3.23804e-253	late podocytes
SLC9A3R2	3.35302e-293	0.99774	0.962	0.719	7.22208e-289	late podocytes
2011-09-01	0	0.995375	0.962	0.846	0	late podocytes
CD2AP	9.58301e-218	0.991648	0.792	0.588	2.06408e-213	late podocytes
ANXA2	0	0.991467	0.994	0.922	0	late podocytes
S100A4	1.80387e-164	0.981529	0.814	0.57	3.88535e-160	late podocytes
FOXD1	1.31738e-192	0.974466	0.726	0.393	2.83751e-188	late podocytes
LEFTY1	1.06197e-179	0.969051	0.77	0.461	2.28737e-175	late podocytes
TRAC	2.27883e-244	0.959219	0.673	0.289	4.90837e-240	late podocytes
TYRO3	4.4665e-267	0.959034	0.891	0.652	9.62039e-263	late podocytes
TARID	1.44617e-227	0.950983	0.73	0.373	3.1149e-223	late podocytes
VEGFA	1.35876e-258	0.946373	0.928	0.677	2.92663e-254	late podocytes
ACTN4	3.54092e-272	0.944499	0.922	0.786	7.62679e-268	late podocytes
CDC14A	9.4574e-238	0.91356	0.79	0.472	2.03703e-233	late podocytes
PLS3	2.18833e-227	0.910217	0.622	0.268	4.71345e-223	late podocytes
NES	1.78052e-229	0.909082	0.891	0.58	3.83506e-225	late podocytes
PDLIM2	8.49972e-236	0.906988	0.912	0.666	1.83075e-231	late podocytes
MAGI2	8.46194e-214	0.89812	0.9	0.661	1.82262e-209	late podocytes
AQP3	3.12845e-196	0.876169	0.798	0.491	6.73838e-192	late podocytes
CPXM1	1.46587e-244	0.866412	0.976	0.875	3.15734e-240	late podocytes
MAFB	1.674e-228	0.852584	0.998	0.772	3.60563e-224	late podocytes
RASSF8	1.51942e-171	0.827508	0.797	0.593	3.27268e-167	late podocytes
FOLR1	1.6841e-100	0.823267	0.625	0.426	3.62739e-96	late podocytes
ANXA1	5.01691e-166	0.821391	0.888	0.621	1.08059e-161	late podocytes
PTPRQ	6.70693e-204	0.818383	0.7	0.347	1.4446e-199	late podocytes
CA10	8.49145e-223	0.814494	0.652	0.284	1.82897e-218	late podocytes
TRIB2	3.88704e-166	0.810527	0.711	0.449	8.37229e-162	late podocytes
TSC22D3	3.20187e-199	0.806652	0.906	0.749	6.8965e-195	late podocytes
SRGAP1	2.23221e-208	0.796121	0.927	0.766	4.80796e-204	late podocytes
EPHX1	1.48083e-200	0.794375	0.899	0.711	3.18956e-196	late podocytes
SYNPO	2.37172e-192	0.788342	0.796	0.485	5.10845e-188	late podocytes
H2AFJ	2.4836e-122	0.783807	0.804	0.696	5.34943e-118	late podocytes
VAMP2	9.92924e-221	0.77594	0.948	0.853	2.13866e-216	late podocytes
RETREG1	3.00774e-178	0.773228	0.728	0.431	6.47837e-174	late podocytes
SEMA3B	2.13962e-162	0.762276	0.798	0.579	4.60852e-158	late podocytes
RRAS	2.36495e-157	0.75731	0.731	0.482	5.09388e-153	late podocytes
TJP1	1.19814e-191	0.753215	0.948	0.79	2.58066e-187	late podocytes
FOXD2	1.26351e-160	0.750935	0.686	0.382	2.72147e-156	late podocytes
ROBO2	3.59545e-144	0.742314	0.808	0.582	7.74424e-140	late podocytes
STAC	9.08409e-239	0.733253	0.415	0.101	1.95662e-234	late podocytes
MAL2	1.58326e-127	0.730182	0.567	0.328	3.41019e-123	late podocytes
MGAT5	7.2405e-153	0.728079	0.609	0.332	1.55953e-148	late podocytes
ATP6V0B	2.43518e-199	0.724454	0.971	0.913	5.24513e-195	late podocytes
TULP4	3.70924e-132	0.720703	0.675	0.473	7.98932e-128	late podocytes
SLC6A6	2.75354e-199	0.719849	0.484	0.169	5.93086e-195	late podocytes
TRIM54	2.68631e-225	0.717228	0.542	0.192	5.78604e-221	late podocytes
CLDN5	4.47493e-159	0.710889	0.957	0.702	9.63854e-155	late podocytes
S100A11	2.9239e-174	0.710051	0.969	0.897	6.29779e-170	late podocytes
ACKR3	4.83119e-99	0.709994	0.387	0.174	1.04059e-94	late podocytes
TIMP1	1.39756e-180	0.707236	0.958	0.873	3.01021e-176	late podocytes
VWA1	6.99731e-168	0.707038	0.896	0.741	1.50715e-163	late podocytes
PLCE1	3.01507e-139	0.702918	0.691	0.426	6.49417e-135	late podocytes
ZDHHC6	3.83189e-111	0.697857	0.63	0.448	8.2535e-107	late podocytes
HIST3H2A	1.50449e-101	0.695283	0.659	0.503	3.24052e-97	late podocytes
PLD3	2.81241e-224	0.692988	0.988	0.951	6.05766e-220	late podocytes
ADAMTS9	5.53662e-113	0.685562	0.733	0.588	1.19253e-108	late podocytes
CLTB	1.08083e-152	0.678701	0.871	0.77	2.32799e-148	late podocytes
CD81	2.14449e-218	0.676779	0.991	0.973	4.61901e-214	late podocytes
FRMD1	1.01062e-127	0.665979	0.609	0.339	2.17678e-123	late podocytes
MXRA8	2.2853e-171	0.662303	0.992	0.926	4.92231e-167	late podocytes
NTRK2	7.85492e-112	0.655941	0.736	0.506	1.69187e-107	late podocytes
DST	2.83745e-102	0.65541	0.711	0.549	6.11158e-98	late podocytes
CD151	7.68288e-178	0.652949	0.969	0.917	1.65482e-173	late podocytes
ALCAM	6.25071e-106	0.652511	0.703	0.494	1.34634e-101	late podocytes
NME3	1.92823e-123	0.651904	0.839	0.74	4.15321e-119	late podocytes
MAGED2	1.7128e-190	0.644261	0.992	0.971	3.68919e-186	late podocytes
SH3BP5	1.8514e-134	0.639713	0.796	0.587	3.98774e-130	late podocytes
SPON2	1.09807e-88	0.639654	0.466	0.249	2.36514e-84	late podocytes
TAGLN2	6.4446e-88	0.638637	0.68	0.54	1.3881e-83	late podocytes
PRMT6	2.04298e-118	0.635594	0.566	0.338	4.40038e-114	late podocytes
NRIP2	6.29243e-125	0.627081	0.589	0.319	1.35533e-120	late podocytes
TMEM106B	6.96164e-109	0.61438	0.794	0.705	1.49947e-104	late podocytes
FGF1	1.85079e-192	0.613433	0.408	0.118	3.98643e-188	late podocytes
DACH1	7.72094e-109	0.6073	0.804	0.653	1.66301e-104	late podocytes
CD63	3.77814e-191	0.60572	0.997	0.982	8.13774e-187	late podocytes
PTBP3	8.23473e-99	0.604652	0.647	0.471	1.77368e-94	late podocytes
MYOZ1	3.28785e-116	0.603412	0.411	0.179	7.08171e-112	late podocytes
RIPOR1	4.40033e-99	0.601047	0.519	0.306	9.47787e-95	late podocytes
RASSF8-AS1	9.73196e-104	0.599976	0.715	0.556	2.09617e-99	late podocytes
PON2	1.84929e-121	0.597665	0.88	0.825	3.98318e-117	late podocytes
NEBL	4.05302e-105	0.592349	0.724	0.52	8.72979e-101	late podocytes
CAST	6.48865e-97	0.582406	0.84	0.733	1.39759e-92	late podocytes
CNTFR	6.59554e-93	0.580969	0.541	0.326	1.42061e-88	late podocytes
CALM2	9.14042e-197	0.579226	0.99	0.968	1.96875e-192	late podocytes
RBPMS	1.54469e-127	0.579047	0.861	0.801	3.32712e-123	late podocytes
NECTIN2	1.35059e-123	0.575835	0.917	0.854	2.90903e-119	late podocytes
SLC48A1	2.54206e-113	0.574983	0.792	0.566	5.47534e-109	late podocytes
EVA1B	1.00267e-98	0.574067	0.894	0.815	2.15965e-94	late podocytes
TXNIP	8.85709e-71	0.574031	0.913	0.831	1.90773e-66	late podocytes
GSN	8.84271e-119	0.565075	0.834	0.649	1.90463e-114	late podocytes
BST2	9.42164e-118	0.56368	0.993	0.922	2.02933e-113	late podocytes
GSTA4	1.1539e-92	0.563664	0.761	0.66	2.48539e-88	late podocytes
TNNI1	6.61061e-63	0.563339	0.715	0.575	1.42386e-58	late podocytes
TCEAL2	1.24954e-54	0.560201	0.608	0.472	2.69139e-50	late podocytes
MFGE8	7.40286e-77	0.560121	0.678	0.579	1.5945e-72	late podocytes
PDLIM7	3.81731e-90	0.55828	0.8	0.729	8.22211e-86	late podocytes
MMP23B	2.19794e-69	0.556005	0.483	0.292	4.73414e-65	late podocytes
WFIKKN1	1.04223e-126	0.553728	0.381	0.144	2.24487e-122	late podocytes
CA11	4.14889e-89	0.552401	0.578	0.38	8.93629e-85	late podocytes
GPHN	1.95142e-86	0.549349	0.599	0.435	4.20316e-82	late podocytes
HIST1H2AC	9.72655e-68	0.549205	0.567	0.405	2.095e-63	late podocytes
NTRK3	2.4892e-102	0.546839	0.172	0.036	5.36149e-98	late podocytes
FOXC1	1.07412e-89	0.546238	0.854	0.734	2.31354e-85	late podocytes
CMTM3	1.36659e-78	0.54561	0.698	0.592	2.94349e-74	late podocytes
HOXD1	1.87616e-70	0.545195	0.558	0.385	4.04106e-66	late podocytes
ARHGAP28	5.55168e-88	0.543213	0.78	0.586	1.19578e-83	late podocytes
AQP7	4.04937e-67	0.536126	0.544	0.379	8.72193e-63	late podocytes
WT1	8.73264e-111	0.5356	0.949	0.817	1.88092e-106	late podocytes
TRIOBP	8.07164e-83	0.533426	0.703	0.603	1.73855e-78	late podocytes
TNNT1	1.58542e-50	0.528221	0.464	0.32	3.41484e-46	late podocytes
RAB3C	3.34429e-198	0.527539	0.335	0.075	7.20326e-194	late podocytes
VASN	7.68349e-82	0.522692	0.615	0.441	1.65495e-77	late podocytes
UNC5B-AS1	2.38285e-126	0.522479	0.339	0.116	5.13242e-122	late podocytes
C6orf203	9.20564e-81	0.522459	0.691	0.582	1.9828e-76	late podocytes
CD46	4.89777e-88	0.519621	0.83	0.76	1.05493e-83	late podocytes
NPNT	4.4026e-84	0.516354	0.747	0.559	9.48277e-80	late podocytes
LEPROT	9.82947e-118	0.515188	0.953	0.883	2.11717e-113	late podocytes
ADAMTS7	8.24491e-76	0.514021	0.357	0.174	1.77587e-71	late podocytes
HMGN3	1.77419e-155	0.512246	0.986	0.971	3.82143e-151	late podocytes
KANK1	1.20473e-66	0.51047	0.563	0.404	2.59486e-62	late podocytes
JAKMIP2	1.84094e-147	0.50995	0.395	0.138	3.9652e-143	late podocytes
SELENOP	2.85338e-100	0.50817	0.916	0.8	6.14589e-96	late podocytes
MYO1E	1.53946e-86	0.506421	0.451	0.245	3.31584e-82	late podocytes
RNASEH2C	8.61262e-71	0.506188	0.76	0.693	1.85507e-66	late podocytes
G0S2	6.01507e-29	0.504313	0.311	0.197	1.29559e-24	late podocytes
ZYX	2.82572e-56	0.503336	0.509	0.373	6.08631e-52	late podocytes
GMDS	1.22954e-49	0.502955	0.665	0.584	2.6483e-45	late podocytes
TMED9	8.47147e-98	0.499464	0.902	0.879	1.82467e-93	late podocytes
PDE4DIP	1.35598e-74	0.499109	0.652	0.491	2.92065e-70	late podocytes
CAMK2A	9.34454e-105	0.495879	0.399	0.174	2.01272e-100	late podocytes
HACD2	7.35147e-55	0.495042	0.466	0.322	1.58343e-50	late podocytes
RBMS1	4.52716e-70	0.492855	0.808	0.765	9.75106e-66	late podocytes
TMOD3	2.27643e-52	0.492713	0.609	0.53	4.9032e-48	late podocytes
GYPC	4.51312e-43	0.492568	0.486	0.368	9.72081e-39	late podocytes
PARD3B	9.63955e-61	0.491176	0.587	0.448	2.07626e-56	late podocytes
SDC2	4.2992e-68	0.487811	0.816	0.742	9.26005e-64	late podocytes
CBLB	2.90508e-58	0.485679	0.604	0.484	6.25725e-54	late podocytes
GSTT2B	1.41894e-58	0.48485	0.676	0.602	3.05625e-54	late podocytes
ST3GAL1	7.18288e-69	0.483372	0.51	0.331	1.54712e-64	late podocytes
LMX1B	8.50635e-80	0.483369	0.445	0.246	1.83218e-75	late podocytes
TPGS1	2.74723e-63	0.482744	0.745	0.672	5.91726e-59	late podocytes
SSBP2	4.0719e-80	0.482334	0.743	0.643	8.77046e-76	late podocytes
CIRBP	3.39502e-159	0.481213	0.997	0.985	7.31254e-155	late podocytes
MYL6	2.87392e-140	0.478839	0.998	0.988	6.19013e-136	late podocytes
MAPK3	3.19548e-50	0.477116	0.574	0.483	6.88275e-46	late podocytes
FRS2	2.1564e-55	0.477081	0.56	0.43	4.64466e-51	late podocytes
LITAF	8.78706e-69	0.473492	0.743	0.664	1.89264e-64	late podocytes
XKR4	5.2016e-91	0.47289	0.395	0.185	1.12037e-86	late podocytes
CFAP45	1.14884e-83	0.469161	0.326	0.143	2.47449e-79	late podocytes
SBSPON	2.51765e-50	0.468946	0.498	0.343	5.42276e-46	late podocytes
NLRP1	1.04374e-52	0.468184	0.661	0.567	2.24811e-48	late podocytes
MUM1	2.85994e-51	0.467897	0.661	0.581	6.16003e-47	late podocytes
SYTL1	1.6354e-51	0.4678	0.496	0.357	3.52249e-47	late podocytes
MVB12A	1.68012e-70	0.46729	0.813	0.77	3.6188e-66	late podocytes
CORO2B	1.00164e-70	0.461782	0.441	0.258	2.15743e-66	late podocytes
REEP5	3.87596e-72	0.461572	0.778	0.746	8.34843e-68	late podocytes
EIF3M	1.61572e-106	0.460443	0.981	0.958	3.48011e-102	late podocytes
C11orf87	4.20682e-137	0.460323	0.292	0.079	9.06107e-133	late podocytes
ARMCX3	2.00152e-86	0.458371	0.871	0.826	4.31108e-82	late podocytes
KCNH2	1.38496e-63	0.455416	0.601	0.421	2.98307e-59	late podocytes
PCMT1	7.07164e-72	0.454759	0.804	0.769	1.52316e-67	late podocytes
PPP1R7	2.29678e-49	0.454611	0.695	0.657	4.94703e-45	late podocytes
PHACTR4	1.33509e-46	0.450627	0.616	0.547	2.87566e-42	late podocytes
PCMTD2	7.17465e-60	0.450412	0.673	0.567	1.54535e-55	late podocytes
LRFN4	1.62135e-54	0.450217	0.473	0.323	3.49223e-50	late podocytes
EFNB1	5.95846e-74	0.448205	0.874	0.774	1.28339e-69	late podocytes
STT3B	4.69237e-49	0.447899	0.706	0.662	1.01069e-44	late podocytes
WASHC1	2.3043e-54	0.446714	0.613	0.522	4.96323e-50	late podocytes
PLEC	2.72653e-53	0.444109	0.502	0.354	5.87267e-49	late podocytes
FAM213A	2.16949e-58	0.44399	0.771	0.736	4.67286e-54	late podocytes
FCGRT	5.10175e-55	0.443893	0.672	0.549	1.09886e-50	late podocytes
NPHS1	1.38046e-72	0.442718	0.808	0.611	2.97336e-68	late podocytes
NFE2L3	1.40027e-58	0.442184	0.38	0.221	3.01605e-54	late podocytes
F3	1.42306e-69	0.440592	0.395	0.21	3.06513e-65	late podocytes
PHYHIP	2.8702e-50	0.436067	0.392	0.237	6.18213e-46	late podocytes
YPEL3	2.9849e-51	0.434096	0.7	0.639	6.42918e-47	late podocytes
AC092813.2	6.81376e-101	0.433838	0.348	0.138	1.46762e-96	late podocytes
NDUFAF3	1.20342e-64	0.432901	0.814	0.782	2.59204e-60	late podocytes
TMEM179B	8.39503e-68	0.431635	0.768	0.724	1.8082e-63	late podocytes
FRMD3	2.48863e-52	0.431278	0.486	0.333	5.36026e-48	late podocytes
IQCJ	4.33671e-124	0.431151	0.327	0.106	9.34083e-120	late podocytes
WASF2	1.57874e-76	0.430542	0.891	0.858	3.40046e-72	late podocytes
RNH1	3.92857e-70	0.42923	0.864	0.851	8.46174e-66	late podocytes
TST	8.81769e-44	0.429027	0.679	0.641	1.89924e-39	late podocytes
IMPDH1	6.06252e-67	0.428549	0.456	0.27	1.30581e-62	late podocytes
CDIPT	8.90909e-55	0.427556	0.688	0.65	1.91893e-50	late podocytes
PLCG2	1.88661e-48	0.42286	0.659	0.558	4.06357e-44	late podocytes
HSPA12A	5.60373e-64	0.421333	0.501	0.332	1.20699e-59	late podocytes
COX5B	1.10522e-81	0.420967	0.951	0.914	2.38053e-77	late podocytes
GOLIM4	9.7524e-33	0.420562	0.724	0.692	2.10057e-28	late podocytes
P3H2	1.28922e-49	0.418733	0.643	0.512	2.77685e-45	late podocytes
PTMS	1.63932e-104	0.417399	0.989	0.975	3.53092e-100	late podocytes
DYNLL1	1.02818e-101	0.416743	0.999	0.99	2.2146e-97	late podocytes
CDKN1B	3.8102e-42	0.415805	0.509	0.399	8.20679e-38	late podocytes
TCEAL3	6.54331e-39	0.415634	0.576	0.487	1.40936e-34	late podocytes
SH3GLB2	1.44383e-39	0.413451	0.673	0.621	3.10986e-35	late podocytes
ACSL3	1.84383e-41	0.412536	0.659	0.607	3.97143e-37	late podocytes
GABARAPL2	7.64845e-79	0.411655	0.878	0.865	1.6474e-74	late podocytes
P4HTM	1.52493e-47	0.411453	0.679	0.625	3.28455e-43	late podocytes
WASL	2.90146e-43	0.409697	0.673	0.645	6.24945e-39	late podocytes
COMMD7	3.22075e-54	0.409075	0.733	0.702	6.93718e-50	late podocytes
DYNLRB1	6.05811e-68	0.407133	0.914	0.898	1.30486e-63	late podocytes
CD47	2.59947e-38	0.406445	0.454	0.348	5.599e-34	late podocytes
HINT1	5.78527e-108	0.404892	0.994	0.983	1.24609e-103	late podocytes
FZD2	3.21339e-52	0.403044	0.488	0.337	6.92131e-48	late podocytes
CDC42EP2	8.50026e-63	0.401247	0.371	0.202	1.83087e-58	late podocytes
FAM89A	2.21365e-90	0.399449	0.303	0.117	4.76799e-86	late podocytes
BGN	2.85636e-73	0.39836	0.785	0.594	6.15231e-69	late podocytes
IFNAR1	4.71943e-36	0.395305	0.646	0.584	1.01652e-31	late podocytes
B3GAT3	1.9401e-51	0.394792	0.738	0.691	4.17879e-47	late podocytes
TMEM259	7.50709e-36	0.394497	0.677	0.638	1.61695e-31	late podocytes
RTN4	5.34768e-61	0.394186	0.895	0.856	1.15184e-56	late podocytes
SEMA3G	6.53218e-67	0.393997	0.365	0.187	1.40697e-62	late podocytes
COX14	1.08289e-44	0.393751	0.703	0.68	2.33244e-40	late podocytes
EMC7	1.14278e-40	0.392831	0.655	0.637	2.46142e-36	late podocytes
HOXA7	2.36375e-33	0.390685	0.597	0.534	5.09128e-29	late podocytes
PSMD6	2.96808e-48	0.389325	0.764	0.739	6.39296e-44	late podocytes
LRRFIP1	1.63069e-38	0.38531	0.605	0.543	3.51235e-34	late podocytes
CD59	3.88087e-62	0.384567	0.835	0.803	8.35901e-58	late podocytes
INF2	4.59067e-41	0.383595	0.489	0.367	9.88784e-37	late podocytes
TNNT2	1.47947e-26	0.383008	0.434	0.321	3.18663e-22	late podocytes
CCBE1	1.20228e-36	0.382864	0.43	0.302	2.5896e-32	late podocytes
FYN	4.56402e-59	0.382743	0.817	0.715	9.83045e-55	late podocytes
GPNMB	6.4643e-67	0.382363	0.282	0.122	1.39235e-62	late podocytes
ATP6V0E1	3.33541e-61	0.382203	0.904	0.883	7.18414e-57	late podocytes
UBC	4.45624e-79	0.382185	0.993	0.984	9.5983e-75	late podocytes
CBX6	7.34707e-41	0.382005	0.641	0.552	1.58248e-36	late podocytes
BEX4	3.89827e-68	0.381402	0.884	0.873	8.39648e-64	late podocytes
TMCO3	3.5197e-35	0.380655	0.566	0.491	7.58108e-31	late podocytes
IL11RA	1.48332e-37	0.380147	0.605	0.492	3.19493e-33	late podocytes
VAMP8	1.14892e-52	0.378009	0.865	0.813	2.47467e-48	late podocytes
SCN7A	3.36194e-70	0.377924	0.325	0.15	7.24129e-66	late podocytes
PRDX6	9.01557e-101	0.377714	0.986	0.963	1.94186e-96	late podocytes
ADO	1.53507e-34	0.377115	0.441	0.34	3.30639e-30	late podocytes
NDN	5.41838e-61	0.376939	0.876	0.866	1.16706e-56	late podocytes
MRPS6	1.35182e-37	0.376845	0.766	0.75	2.91169e-33	late podocytes
PAQR7	1.77774e-24	0.375445	0.436	0.353	3.82907e-20	late podocytes
TMED4	2.43514e-48	0.375382	0.831	0.819	5.24504e-44	late podocytes
SDC4	3.47652e-28	0.375128	0.49	0.398	7.48807e-24	late podocytes
GINM1	3.55239e-42	0.371327	0.723	0.715	7.65148e-38	late podocytes
FAM98A	1.01948e-31	0.370182	0.554	0.488	2.19585e-27	late podocytes
TENM2	1.20212e-78	0.369935	0.251	0.092	2.58925e-74	late podocytes
ANKRD65	2.81774e-40	0.369723	0.44	0.314	6.06914e-36	late podocytes
CDKN1C	6.53707e-51	0.369661	0.839	0.805	1.40802e-46	late podocytes
SNRPN	1.50301e-41	0.36938	0.851	0.833	3.23733e-37	late podocytes
C1orf122	9.53344e-35	0.368924	0.741	0.741	2.05341e-30	late podocytes
BAIAP2	1.4907e-33	0.368153	0.484	0.39	3.21082e-29	late podocytes
PALLD	7.52236e-50	0.366734	0.794	0.725	1.62024e-45	late podocytes
C9orf16	3.24536e-39	0.365869	0.818	0.804	6.99019e-35	late podocytes
ACTR1B	2.45013e-33	0.363204	0.544	0.479	5.27734e-29	late podocytes
CMYA5	2.54271e-35	0.360632	0.415	0.293	5.47674e-31	late podocytes
DMAC1	2.2692e-38	0.360191	0.77	0.761	4.88763e-34	late podocytes
SERTAD1	2.93517e-32	0.35931	0.611	0.537	6.32207e-28	late podocytes
AIF1L	1.4338e-49	0.356186	0.842	0.809	3.08826e-45	late podocytes
PARD6G	8.92972e-35	0.3559	0.573	0.483	1.92337e-30	late podocytes
MORF4L1	2.3126e-69	0.355324	0.91	0.915	4.98111e-65	late podocytes
VTI1A	5.19276e-36	0.354392	0.399	0.281	1.11847e-31	late podocytes
TMBIM4	3.98554e-50	0.35276	0.809	0.803	8.58445e-46	late podocytes
VPS28	3.6789e-49	0.352718	0.93	0.914	7.92398e-45	late podocytes
FKBP2	3.63097e-40	0.352346	0.87	0.853	7.82075e-36	late podocytes
TMEM50A	6.63426e-45	0.352257	0.758	0.762	1.42895e-40	late podocytes
GPSM1	2.39873e-36	0.351777	0.486	0.366	5.16662e-32	late podocytes
HIST1H1C	7.6417e-16	0.350731	0.364	0.291	1.64594e-11	late podocytes
LY6E	1.8501e-32	0.34942	0.724	0.705	3.98492e-28	late podocytes
SEL1L	1.76697e-30	0.347927	0.617	0.568	3.80588e-26	late podocytes
DSTN	4.87918e-66	0.346728	0.961	0.943	1.05093e-61	late podocytes
TMEM141	9.68049e-32	0.345867	0.752	0.735	2.08508e-27	late podocytes
CTSD	2.10774e-58	0.3453	0.916	0.911	4.53986e-54	late podocytes
CRB2	6.98494e-26	0.344779	0.527	0.443	1.50449e-21	late podocytes
CCNDBP1	6.64262e-30	0.344192	0.55	0.484	1.43075e-25	late podocytes
IL13RA1	4.01326e-30	0.34289	0.586	0.512	8.64417e-26	late podocytes
WNT5A	4.05419e-26	0.342567	0.385	0.287	8.73233e-22	late podocytes
EID1	1.76532e-82	0.342195	0.969	0.962	3.80232e-78	late podocytes
EPN1	3.02531e-28	0.342132	0.675	0.662	6.51621e-24	late podocytes
UNC119	8.93972e-29	0.341525	0.705	0.696	1.92553e-24	late podocytes
TSPAN5	8.01839e-39	0.339819	0.589	0.447	1.72708e-34	late podocytes
TMEM59	8.68368e-58	0.339816	0.911	0.905	1.87038e-53	late podocytes
MYLK	6.4924e-42	0.339469	0.432	0.276	1.3984e-37	late podocytes
AC093673.1	4.86779e-32	0.3379	0.321	0.21	1.04847e-27	late podocytes
NAPA	8.36152e-23	0.33648	0.585	0.58	1.80099e-18	late podocytes
SULT1A1	7.01625e-24	0.335283	0.426	0.345	1.51123e-19	late podocytes
ARGLU1	2.75065e-26	0.333515	0.847	0.856	5.92463e-22	late podocytes
HINT2	8.42398e-22	0.333425	0.608	0.594	1.81444e-17	late podocytes
MYL12B	2.59117e-78	0.33312	0.979	0.962	5.58111e-74	late podocytes
ABHD14B	1.64195e-18	0.333051	0.479	0.434	3.53659e-14	late podocytes
DDRGK1	8.15493e-32	0.332927	0.742	0.732	1.75649e-27	late podocytes
NTHL1	1.71794e-21	0.332759	0.587	0.563	3.70028e-17	late podocytes
PSMB6	2.19971e-39	0.332462	0.899	0.885	4.73796e-35	late podocytes
BLVRB	2.50359e-27	0.331964	0.68	0.634	5.39247e-23	late podocytes
RAB3IL1	7.18554e-44	0.331233	0.321	0.184	1.54769e-39	late podocytes
AHNAK	4.08904e-25	0.33044	0.587	0.531	8.80737e-21	late podocytes
GABRA2	3.78942e-46	0.330371	0.316	0.173	8.16203e-42	late podocytes
ANGPT1	1.94998e-30	0.330126	0.391	0.277	4.20006e-26	late podocytes
OAZ1	5.47917e-65	0.329933	0.96	0.952	1.18016e-60	late podocytes
PSMC5	8.17324e-38	0.329452	0.829	0.831	1.76043e-33	late podocytes
ATOX1	2.17568e-43	0.328922	0.902	0.895	4.68619e-39	late podocytes
JOSD2	4.67978e-33	0.328361	0.311	0.196	1.00798e-28	late podocytes
TNS2	1.01622e-31	0.328265	0.464	0.344	2.18884e-27	late podocytes
HRAS	9.75245e-15	0.328128	0.503	0.495	2.10058e-10	late podocytes
TERF2IP	8.00198e-35	0.326751	0.719	0.717	1.72355e-30	late podocytes
SRGAP2	1.93089e-39	0.326419	0.311	0.184	4.15895e-35	late podocytes
RPTOR	3.72484e-26	0.325923	0.293	0.194	8.02294e-22	late podocytes
CGNL1	2.25899e-29	0.325721	0.663	0.559	4.86563e-25	late podocytes
NDUFS7	4.61137e-31	0.324585	0.764	0.75	9.93242e-27	late podocytes
VSIG8	1.00917e-70	0.324433	0.217	0.075	2.17366e-66	late podocytes
DPYSL3	4.10918e-40	0.323676	0.385	0.246	8.85077e-36	late podocytes
MAP1LC3A	5.14937e-25	0.323657	0.55	0.478	1.10912e-20	late podocytes
SRGAP2C	2.79139e-34	0.32348	0.355	0.235	6.01238e-30	late podocytes
UBE2M	1.25131e-37	0.322964	0.824	0.832	2.69519e-33	late podocytes
TMEM30A	8.14727e-16	0.322078	0.609	0.609	1.75484e-11	late podocytes
PC	2.37767e-35	0.320619	0.303	0.183	5.12126e-31	late podocytes
SLC1A5	3.49989e-29	0.320097	0.34	0.233	7.53841e-25	late podocytes
2007-09-01	1.29085e-49	0.319843	0.904	0.909	2.78037e-45	late podocytes
FIS1	2.30548e-38	0.319791	0.91	0.898	4.96578e-34	late podocytes
TCF7L1	4.07108e-24	0.319196	0.536	0.473	8.76869e-20	late podocytes
NDUFB7	7.59649e-31	0.319094	0.886	0.877	1.63621e-26	late podocytes
FAT1	9.25185e-27	0.318552	0.682	0.673	1.99276e-22	late podocytes
MRC2	7.0925e-31	0.318284	0.542	0.439	1.52765e-26	late podocytes
TMEM132A	4.02351e-25	0.318081	0.637	0.604	8.66623e-21	late podocytes
ARHGEF12	6.34575e-32	0.317477	0.707	0.651	1.36681e-27	late podocytes
PIN1	2.65584e-31	0.315836	0.766	0.751	5.7204e-27	late podocytes
EIF1AY	1.53462e-08	0.315823	0.59	0.634	0.000330542	late podocytes
MT-CYB	9.8993e-69	0.31576	1	0.996	2.13221e-64	late podocytes
NAGLU	7.80847e-19	0.315058	0.488	0.429	1.68187e-14	late podocytes
LAPTM4B	1.50672e-36	0.314442	0.856	0.865	3.24532e-32	late podocytes
ANAPC16	1.10945e-45	0.313853	0.867	0.868	2.38965e-41	late podocytes
HAGH	1.91854e-22	0.312773	0.616	0.599	4.13235e-18	late podocytes
ELOVL1	5.01681e-21	0.312531	0.503	0.468	1.08057e-16	late podocytes
PTN	4.20921e-15	0.312474	0.541	0.486	9.06621e-11	late podocytes
RBX1	7.20865e-35	0.312049	0.897	0.891	1.55267e-30	late podocytes
LAMB2	1.68154e-27	0.311992	0.601	0.529	3.62187e-23	late podocytes
SMIM7	3.52507e-28	0.311226	0.733	0.752	7.59265e-24	late podocytes
AC008264.2	1.05919e-40	0.311133	0.324	0.191	2.28139e-36	late podocytes
TRAM1	1.4136e-28	0.309314	0.729	0.737	3.04476e-24	late podocytes
FSTL1	2.65201e-27	0.308727	0.709	0.689	5.71217e-23	late podocytes
LIN7B	4.9527e-27	0.307722	0.3	0.198	1.06676e-22	late podocytes
UFD1	7.65829e-23	0.306924	0.629	0.628	1.64952e-18	late podocytes
TMEM266	6.29047e-39	0.306893	0.617	0.497	1.3549e-34	late podocytes
NFIC	8.95528e-25	0.306474	0.472	0.386	1.92888e-20	late podocytes
UNC5D	7.81949e-53	0.306473	0.255	0.118	1.68424e-48	late podocytes
MED4	1.38496e-21	0.305511	0.645	0.664	2.98307e-17	late podocytes
POLA2	2.76359e-32	0.305237	0.328	0.209	5.9525e-28	late podocytes
EIF6	9.6244e-29	0.305102	0.792	0.791	2.073e-24	late podocytes
NPAS3	1.43777e-24	0.304993	0.36	0.267	3.09682e-20	late podocytes
MYO1C	5.55171e-18	0.304172	0.462	0.401	1.19578e-13	late podocytes
TRIM17	4.57448e-44	0.303786	0.277	0.144	9.85298e-40	late podocytes
DDX17	2.74488e-50	0.30352	0.936	0.942	5.9122e-46	late podocytes
EBAG9	3.23907e-20	0.303137	0.528	0.5	6.97663e-16	late podocytes
DAG1	1.22769e-17	0.302724	0.531	0.499	2.64433e-13	late podocytes
MXD4	6.51186e-30	0.302166	0.671	0.618	1.40259e-25	late podocytes
TSPAN3	2.2236e-58	0.302065	0.946	0.924	4.78941e-54	late podocytes
AL161908.1	2.12674e-54	0.301991	0.309	0.157	4.58078e-50	late podocytes
FERMT2	2.55555e-25	0.30152	0.633	0.605	5.5044e-21	late podocytes
FAM50A	1.13734e-22	0.30139	0.67	0.659	2.44971e-18	late podocytes
PSMB1	2.93104e-53	0.301387	0.968	0.952	6.31317e-49	late podocytes
ITGA3	1.70647e-26	0.301243	0.622	0.535	3.67556e-22	late podocytes
MRPL40	1.06324e-21	0.30029	0.679	0.688	2.29012e-17	late podocytes
SERINC1	1.19106e-24	0.300175	0.687	0.696	2.56542e-20	late podocytes
GFRA3	3.04346e-77	0.29965	0.219	0.072	6.55531e-73	late podocytes
TRAPPC4	7.10482e-25	0.29907	0.679	0.673	1.53031e-20	late podocytes
ATP6V0D1	9.00845e-23	0.298774	0.667	0.675	1.94033e-18	late podocytes
SEMA3C	1.76673e-38	0.298764	0.316	0.187	3.80536e-34	late podocytes
ERI3	6.26258e-24	0.298052	0.748	0.766	1.3489e-19	late podocytes
MRPL55	1.44304e-17	0.297932	0.657	0.672	3.10815e-13	late podocytes
B4GAT1	1.85212e-21	0.297495	0.621	0.606	3.98928e-17	late podocytes
TIMP2	2.57552e-17	0.296993	0.363	0.291	5.54741e-13	late podocytes
POLR3GL	8.59534e-16	0.29612	0.496	0.469	1.85135e-11	late podocytes
RPL36AL	2.19087e-51	0.29562	0.946	0.937	4.7189e-47	late podocytes
GAS6	1.53385e-32	0.295436	0.651	0.554	3.30375e-28	late podocytes
ARF1	5.50262e-47	0.295434	0.927	0.921	1.18521e-42	late podocytes
CTNNAL1	7.1323e-24	0.295393	0.615	0.562	1.53623e-19	late podocytes
EIF2B3	9.70683e-15	0.294488	0.413	0.366	2.09075e-10	late podocytes
DDR1	5.84027e-31	0.294391	0.759	0.756	1.25794e-26	late podocytes
PABPN1	5.09571e-32	0.294134	0.759	0.789	1.09756e-27	late podocytes
SBDS	5.90961e-25	0.293699	0.605	0.585	1.27287e-20	late podocytes
UBB	3.71785e-57	0.293254	0.997	0.987	8.00787e-53	late podocytes
ELOB	9.82414e-42	0.293083	0.955	0.944	2.11602e-37	late podocytes
CASZ1	4.50114e-57	0.293011	0.261	0.116	9.695e-53	late podocytes
ATP5F1D	9.06723e-42	0.289756	0.953	0.938	1.95299e-37	late podocytes
IDH3G	1.07643e-19	0.288894	0.703	0.728	2.31852e-15	late podocytes
AURKAIP1	3.01774e-24	0.288873	0.829	0.837	6.49992e-20	late podocytes
DMAP1	2.10753e-12	0.288873	0.511	0.508	4.5394e-08	late podocytes
NDUFA11	1.51772e-19	0.288752	0.824	0.821	3.26902e-15	late podocytes
FXYD1	8.6395e-13	0.288004	0.408	0.361	1.86086e-08	late podocytes
CTNNBIP1	2.41433e-14	0.287246	0.426	0.385	5.20023e-10	late podocytes
2003-03-01	2.07059e-24	0.285467	0.372	0.276	4.45984e-20	late podocytes
MRPL20	6.52568e-28	0.285212	0.79	0.807	1.40557e-23	late podocytes
PSMB5	1.60222e-36	0.284257	0.91	0.91	3.45102e-32	late podocytes
PNKD	1.37194e-26	0.284215	0.789	0.802	2.95501e-22	late podocytes
C11orf58	3.67539e-47	0.284213	0.912	0.918	7.91643e-43	late podocytes
PSMG4	1.48104e-11	0.284186	0.454	0.437	3.19e-07	late podocytes
STUB1	1.47107e-26	0.283383	0.806	0.81	3.16853e-22	late podocytes
FOXC2	6.16211e-36	0.282343	0.874	0.717	1.32726e-31	late podocytes
FBLIM1	1.5325e-13	0.281746	0.365	0.311	3.30086e-09	late podocytes
ATP6AP1	2.68703e-25	0.281622	0.776	0.802	5.7876e-21	late podocytes
STON2	1.50905e-31	0.281142	0.762	0.692	3.25035e-27	late podocytes
ASS1	2.43789e-29	0.280512	0.639	0.559	5.25097e-25	late podocytes
WIPF3	1.15434e-40	0.280422	0.259	0.137	2.48633e-36	late podocytes
SIL1	1.11732e-14	0.279485	0.54	0.517	2.40659e-10	late podocytes
ZNF503	1.14681e-15	0.278822	0.49	0.437	2.47012e-11	late podocytes
TNFRSF1A	1.0973e-19	0.278453	0.618	0.611	2.36348e-15	late podocytes
AKT2	2.56277e-18	0.278084	0.58	0.561	5.51996e-14	late podocytes
NEDD8	1.74593e-33	0.277915	0.911	0.91	3.76056e-29	late podocytes
SORBS3	1.65257e-16	0.277558	0.522	0.491	3.55948e-12	late podocytes
RABAC1	2.11564e-22	0.277177	0.858	0.861	4.55687e-18	late podocytes
MGAT4B	5.63682e-21	0.276579	0.713	0.718	1.21412e-16	late podocytes
C1orf35	1.53769e-07	0.27619	0.494	0.511	0.00331204	late podocytes
APLP1	1.6806e-18	0.276081	0.488	0.418	3.61984e-14	late podocytes
EXOSC7	2.30649e-09	0.275748	0.564	0.589	4.96795e-05	late podocytes
CKS1B	5.20849e-29	0.275612	0.664	0.621	1.12186e-24	late podocytes
PTK7	4.51129e-18	0.275607	0.558	0.538	9.71686e-14	late podocytes
PARK7	1.16747e-37	0.275604	0.958	0.941	2.51462e-33	late podocytes
CYHR1	7.22091e-17	0.275465	0.689	0.711	1.55531e-12	late podocytes
SAP18	3.83064e-46	0.275287	0.932	0.937	8.25082e-42	late podocytes
NDUFA13	3.7538e-24	0.275239	0.818	0.823	8.0853e-20	late podocytes
HEXIM1	2.55175e-14	0.275151	0.457	0.419	5.49622e-10	late podocytes
PCYOX1	3.28447e-15	0.275045	0.548	0.54	7.07441e-11	late podocytes
HLA-A	6.87573e-27	0.274899	0.887	0.882	1.48096e-22	late podocytes
PRDX5	1.24262e-35	0.274622	0.953	0.931	2.67649e-31	late podocytes
TIMM17B	6.31984e-20	0.274144	0.736	0.753	1.36123e-15	late podocytes
ARPC5	1.45914e-26	0.273561	0.818	0.837	3.14284e-22	late podocytes
TSPAN4	2.15114e-14	0.273481	0.643	0.657	4.63334e-10	late podocytes
PSMD8	9.40073e-36	0.273118	0.949	0.927	2.02482e-31	late podocytes
RIC3	9.27005e-25	0.272926	0.345	0.246	1.99668e-20	late podocytes
TEX264	7.19482e-15	0.272881	0.598	0.608	1.54969e-10	late podocytes
CHD7	6.57314e-14	0.272464	0.536	0.517	1.41579e-09	late podocytes
ZNF580	3.68332e-19	0.27166	0.655	0.681	7.9335e-15	late podocytes
PSMD3	8.93822e-19	0.271611	0.676	0.7	1.9252e-14	late podocytes
NDUFS8	1.78356e-26	0.270819	0.851	0.843	3.8416e-22	late podocytes
OCIAD1	1.46067e-38	0.270457	0.874	0.88	3.14614e-34	late podocytes
EDF1	3.79448e-37	0.270206	0.967	0.953	8.17292e-33	late podocytes
BMP2	3.72955e-30	0.270204	0.279	0.171	8.03307e-26	late podocytes
TMEM18	2.39498e-15	0.27012	0.601	0.616	5.15856e-11	late podocytes
ADGRV1	1.56887e-13	0.269991	0.426	0.371	3.37919e-09	late podocytes
DRD4	1.19055e-33	0.269582	0.262	0.148	2.56433e-29	late podocytes
DYNLT3	5.62382e-12	0.269335	0.479	0.461	1.21131e-07	late podocytes
DCBLD2	3.31807e-10	0.269205	0.522	0.52	7.14678e-06	late podocytes
SERF2	5.61555e-62	0.268923	0.995	0.981	1.20953e-57	late podocytes
TMEM80	3.13763e-14	0.267902	0.461	0.428	6.75815e-10	late podocytes
VAMP5	6.39491e-32	0.267531	0.76	0.691	1.3774e-27	late podocytes
PAXX	1.4433e-12	0.267002	0.55	0.554	3.10872e-08	late podocytes
TAX1BP3	3.27742e-12	0.266586	0.514	0.496	7.05923e-08	late podocytes
ADI1	2.3956e-22	0.265725	0.734	0.731	5.15987e-18	late podocytes
TMEM150C	1.0699e-17	0.265507	0.48	0.395	2.30445e-13	late podocytes
DLG2	3.63793e-29	0.265088	0.451	0.318	7.83573e-25	late podocytes
GPAA1	4.23338e-17	0.265087	0.671	0.69	9.11827e-13	late podocytes
VAPA	2.38016e-36	0.264628	0.878	0.889	5.12662e-32	late podocytes
TBXAS1	4.45271e-13	0.264196	0.478	0.431	9.5907e-09	late podocytes
JTB	3.60153e-27	0.263934	0.776	0.797	7.75733e-23	late podocytes
NPR1	5.36087e-20	0.263566	0.511	0.432	1.15468e-15	late podocytes
NDUFS6	1.26085e-19	0.262741	0.871	0.867	2.71573e-15	late podocytes
CDC34	6.62933e-14	0.26273	0.631	0.658	1.42789e-09	late podocytes
LRP10	3.58968e-16	0.261921	0.597	0.603	7.73181e-12	late podocytes
MRFAP1	2.19728e-37	0.261713	0.886	0.901	4.73272e-33	late podocytes
CASC10	4.83956e-09	0.261644	0.339	0.301	0.000104239	late podocytes
CLPTM1	5.30626e-13	0.261082	0.558	0.555	1.14291e-08	late podocytes
PURA	6.32229e-15	0.260848	0.507	0.474	1.36176e-10	late podocytes
COPS6	4.87113e-24	0.260444	0.778	0.814	1.04919e-19	late podocytes
BAG1	1.16048e-18	0.260376	0.685	0.71	2.49957e-14	late podocytes
DACH2	4.14934e-26	0.260214	0.339	0.236	8.93727e-22	late podocytes
TSPYL1	1.20551e-09	0.26018	0.542	0.558	2.59655e-05	late podocytes
NEAT1	3.62625e-54	0.259798	0.957	0.917	7.81057e-50	late podocytes
SLC9A3R1	1.15484e-23	0.258594	0.776	0.769	2.4874e-19	late podocytes
CCS	4.72614e-14	0.258418	0.59	0.587	1.01796e-09	late podocytes
SQSTM1	4.06199e-29	0.258384	0.75	0.735	8.74912e-25	late podocytes
SYNGR2	1.48375e-12	0.258375	0.469	0.444	3.19586e-08	late podocytes
CHMP2A	5.02583e-25	0.258329	0.79	0.796	1.08251e-20	late podocytes
C11orf71	1.8924e-13	0.25752	0.322	0.261	4.07605e-09	late podocytes
CD164	3.99054e-26	0.257271	0.86	0.87	8.59523e-22	late podocytes
RAB13	2.71048e-31	0.257159	0.908	0.892	5.83811e-27	late podocytes
UQCR10	4.43223e-31	0.256963	0.949	0.935	9.54659e-27	late podocytes
CKB	4.11959e-28	0.256912	0.838	0.815	8.87319e-24	late podocytes
TUBB4B	2.49939e-51	0.256754	0.977	0.923	5.38344e-47	late podocytes
EYA4	6.68436e-23	0.256341	0.248	0.156	1.43975e-18	late podocytes
PDK2	4.20953e-11	0.255777	0.489	0.48	9.06691e-07	late podocytes
ECHDC2	6.6584e-09	0.255756	0.504	0.521	0.000143415	late podocytes
GLRX2	6.49612e-11	0.255447	0.322	0.275	1.3992e-06	late podocytes
TGFBR2	9.68714e-15	0.255287	0.453	0.387	2.08651e-10	late podocytes
SARAF	7.11172e-31	0.254807	0.863	0.892	1.53179e-26	late podocytes
BEX3	5.08818e-37	0.254305	0.977	0.965	1.09594e-32	late podocytes
DDA1	7.76883e-10	0.253946	0.506	0.505	1.67333e-05	late podocytes
APRT	3.94241e-24	0.253159	0.844	0.842	8.49155e-20	late podocytes
NLK	1.70308e-14	0.25305	0.335	0.275	3.66826e-10	late podocytes
SELENOT	6.8202e-22	0.252917	0.706	0.728	1.469e-17	late podocytes
BLOC1S1	4.2272e-11	0.252592	0.701	0.721	9.10496e-07	late podocytes
LINC01089	1.02767e-11	0.252516	0.353	0.301	2.2135e-07	late podocytes
WDR49	2.97461e-90	0.252121	0.178	0.043	6.40701e-86	late podocytes
AJ011932.1	1.69703e-15	0.251219	0.331	0.26	3.65522e-11	late podocytes
SKP1	5.34117e-49	0.250885	0.983	0.976	1.15043e-44	late podocytes
SSR4	1.57233e-25	0.250426	0.935	0.918	3.38664e-21	late podocytes
RHBDD2	1.04413e-10	0.250278	0.523	0.527	2.24894e-06	late podocytes
ARID3A	1.50688e-14	0.250246	0.541	0.521	3.24567e-10	late podocytes
FKBP1A	1.20955e-25	0.250011	0.842	0.854	2.60525e-21	late podocytes

## Sheet: Late podocytes (stress)
gene	p_val	avg_log2FC	pct.1	pct.2	p_val_adj	cluster
HSPA6	8.69801e-159	1.71656	0.895	0.609	1.87346e-154	late podocytes (stress)
THSD7A	3.83356e-224	1.54822	0.897	0.499	8.25711e-220	late podocytes (stress)
MME	5.74482e-234	1.54415	0.898	0.437	1.23738e-229	late podocytes (stress)
DNAJB1	4.35769e-262	1.5047	0.991	0.889	9.38604e-258	late podocytes (stress)
DUSP1	8.88357e-193	1.35756	0.918	0.597	1.91343e-188	late podocytes (stress)
HSPH1	5.05774e-204	1.3224	0.978	0.735	1.08939e-199	late podocytes (stress)
HSPB1	1.57591e-213	1.28942	0.999	0.948	3.39435e-209	late podocytes (stress)
S100A6	1.16641e-197	1.2373	0.988	0.878	2.51232e-193	late podocytes (stress)
NPHS2	3.25998e-196	1.19978	1	0.83	7.02166e-192	late podocytes (stress)
NTNG1	1.05098e-201	1.18852	0.868	0.379	2.26371e-197	late podocytes (stress)
DDN	1.08264e-224	1.18626	0.777	0.271	2.3319e-220	late podocytes (stress)
VEGFA	1.27734e-215	1.17704	0.971	0.693	2.75127e-211	late podocytes (stress)
GADD45A	9.8522e-190	1.14082	0.987	0.849	2.12207e-185	late podocytes (stress)
HSP90AA1	9.92584e-239	1.12647	1	0.997	2.13793e-234	late podocytes (stress)
CACYBP	8.25884e-172	1.11273	0.926	0.744	1.77887e-167	late podocytes (stress)
HTRA1	9.94752e-184	1.11006	0.977	0.705	2.1426e-179	late podocytes (stress)
TPPP3	1.07142e-169	1.08725	0.85	0.449	2.30774e-165	late podocytes (stress)
MPP5	2.94891e-164	1.06453	0.918	0.608	6.35165e-160	late podocytes (stress)
PLA2R1	1.08846e-149	1.03764	0.811	0.437	2.34443e-145	late podocytes (stress)
ZFAND2A	1.42723e-137	1.03733	0.719	0.372	3.07412e-133	late podocytes (stress)
PTH1R	3.56207e-165	1.03541	0.935	0.556	7.67235e-161	late podocytes (stress)
TCF21	2.46589e-145	1.03477	0.958	0.678	5.31129e-141	late podocytes (stress)
UBC	6.89518e-181	1.03224	0.999	0.984	1.48515e-176	late podocytes (stress)
ARMH4	9.77313e-156	1.03021	0.885	0.555	2.10503e-151	late podocytes (stress)
AIF1	4.3957e-144	1.0285	0.978	0.736	9.4679e-140	late podocytes (stress)
ARHGEF3	7.06961e-177	1.01379	0.882	0.492	1.52272e-172	late podocytes (stress)
PTPRQ	6.2709e-177	1.00492	0.79	0.367	1.35069e-172	late podocytes (stress)
HSPA1A	3.98559e-206	1.00364	1	0.997	8.58456e-202	late podocytes (stress)
DNAJB4	3.04483e-129	1.00225	0.772	0.452	6.55826e-125	late podocytes (stress)
PLTP	2.01655e-161	0.989636	0.992	0.887	4.34345e-157	late podocytes (stress)
ST6GALNAC3	2.12312e-158	0.970204	0.926	0.504	4.573e-154	late podocytes (stress)
EMP3	3.58611e-148	0.966879	0.957	0.689	7.72412e-144	late podocytes (stress)
SERPINH1	9.02152e-92	0.952537	0.861	0.732	1.94315e-87	late podocytes (stress)
PODXL	7.17876e-146	0.946672	0.987	0.752	1.54623e-141	late podocytes (stress)
SAMD11	3.11925e-122	0.936556	0.839	0.537	6.71856e-118	late podocytes (stress)
LTBP4	5.78391e-154	0.932767	0.879	0.555	1.2458e-149	late podocytes (stress)
NES	5.10655e-130	0.930898	0.909	0.603	1.0999e-125	late podocytes (stress)
UBB	6.03311e-161	0.918613	1	0.987	1.29947e-156	late podocytes (stress)
2011-09-01	2.19486e-165	0.912074	0.978	0.854	4.7275e-161	late podocytes (stress)
SLC5A3	3.81944e-118	0.911704	0.76	0.475	8.22668e-114	late podocytes (stress)
PPP1R15A	9.60299e-138	0.892314	0.945	0.742	2.06839e-133	late podocytes (stress)
ST3GAL6	4.09865e-133	0.886053	0.865	0.523	8.82809e-129	late podocytes (stress)
TUBB2A	7.13667e-127	0.88534	0.875	0.579	1.53717e-122	late podocytes (stress)
IQGAP2	3.34081e-110	0.883067	0.823	0.531	7.19577e-106	late podocytes (stress)
ANXA2	2.2192e-159	0.882952	0.995	0.928	4.77993e-155	late podocytes (stress)
PTPRO	1.49674e-133	0.882866	0.99	0.731	3.22382e-129	late podocytes (stress)
NDRG2	1.59637e-126	0.868964	0.829	0.544	3.43843e-122	late podocytes (stress)
SRGAP1	4.94376e-142	0.868131	0.949	0.777	1.06484e-137	late podocytes (stress)
JUN	1.87593e-109	0.865045	0.986	0.918	4.04057e-105	late podocytes (stress)
ENPEP	2.8715e-113	0.859276	0.797	0.478	6.18492e-109	late podocytes (stress)
TGFBR3	2.15149e-122	0.852284	0.884	0.552	4.6341e-118	late podocytes (stress)
SPOCK2	1.64277e-116	0.850121	0.921	0.647	3.53836e-112	late podocytes (stress)
CD2AP	1.56927e-122	0.846742	0.836	0.6	3.38004e-118	late podocytes (stress)
DNAJA1	3.74702e-144	0.845384	0.979	0.927	8.0707e-140	late podocytes (stress)
TAGLN2	3.2545e-104	0.844319	0.786	0.542	7.00987e-100	late podocytes (stress)
NEAT1	2.58556e-136	0.831911	0.99	0.918	5.56904e-132	late podocytes (stress)
ACTN4	7.52444e-143	0.823892	0.939	0.795	1.62069e-138	late podocytes (stress)
SOST	3.34763e-98	0.820849	0.862	0.525	7.21046e-94	late podocytes (stress)
CLIC5	2.04488e-129	0.816248	0.975	0.708	4.40446e-125	late podocytes (stress)
PLS3	3.64736e-134	0.810505	0.671	0.292	7.85605e-130	late podocytes (stress)
S100A4	6.72636e-79	0.785393	0.828	0.587	1.44879e-74	late podocytes (stress)
ITM2B	5.95389e-152	0.758272	0.999	0.997	1.28241e-147	late podocytes (stress)
SLC9A3R2	1.12251e-114	0.756517	0.962	0.738	2.41777e-110	late podocytes (stress)
STAC	2.0111e-181	0.754465	0.49	0.119	4.33171e-177	late podocytes (stress)
DUSP23	4.65386e-98	0.754461	0.926	0.753	1.00239e-93	late podocytes (stress)
RETREG1	1.54594e-106	0.74718	0.771	0.451	3.3298e-102	late podocytes (stress)
CHORDC1	3.32048e-80	0.746047	0.746	0.536	7.15198e-76	late podocytes (stress)
FOLR1	4.02326e-57	0.738553	0.658	0.438	8.66571e-53	late podocytes (stress)
TARID	3.98466e-115	0.724473	0.77	0.398	8.58255e-111	late podocytes (stress)
TMSB4X	6.4377e-121	0.721245	0.997	0.994	1.38662e-116	late podocytes (stress)
CRYAB	9.69585e-09	0.71914	0.473	0.409	0.000208839	late podocytes (stress)
CPXM1	4.41317e-107	0.715492	0.979	0.882	9.50552e-103	late podocytes (stress)
MRPL18	7.97924e-77	0.712593	0.801	0.652	1.71865e-72	late podocytes (stress)
PLCE1	1.68123e-90	0.711742	0.736	0.443	3.6212e-86	late podocytes (stress)
CDC14A	8.79514e-93	0.708389	0.779	0.498	1.89438e-88	late podocytes (stress)
JUND	1.58387e-133	0.705249	0.992	0.972	3.41149e-129	late podocytes (stress)
NFKBIA	2.91471e-60	0.687407	0.729	0.508	6.278e-56	late podocytes (stress)
DEDD2	1.22871e-85	0.685992	0.63	0.367	2.64652e-81	late podocytes (stress)
MRGPRF	8.16469e-113	0.683496	0.755	0.37	1.75859e-108	late podocytes (stress)
ANXA1	2.63971e-70	0.681347	0.895	0.641	5.68567e-66	late podocytes (stress)
RASSF8	8.60682e-83	0.669092	0.842	0.606	1.85382e-78	late podocytes (stress)
MAGI2	1.5116e-86	0.668635	0.913	0.679	3.25584e-82	late podocytes (stress)
VAMP2	1.13783e-98	0.666076	0.953	0.86	2.45077e-94	late podocytes (stress)
BAG3	4.22172e-62	0.666051	0.444	0.218	9.09316e-58	late podocytes (stress)
TYRO3	2.09438e-91	0.664407	0.875	0.672	4.51109e-87	late podocytes (stress)
DST	3.72039e-69	0.661545	0.76	0.558	8.01334e-65	late podocytes (stress)
HSPA1B	3.40114e-47	0.660704	0.954	0.882	7.32571e-43	late podocytes (stress)
H2AFJ	6.24819e-66	0.658772	0.839	0.702	1.3458e-61	late podocytes (stress)
TRAC	3.86974e-94	0.656296	0.659	0.32	8.33504e-90	late podocytes (stress)
PDE4DIP	2.32085e-77	0.640856	0.751	0.495	4.99889e-73	late podocytes (stress)
MYL9	1.26661e-86	0.640672	0.956	0.813	2.72816e-82	late podocytes (stress)
TRIB2	1.01653e-77	0.639904	0.734	0.468	2.18949e-73	late podocytes (stress)
HSPA8	8.22218e-106	0.631393	0.995	0.979	1.77098e-101	late podocytes (stress)
FOXD1	3.50605e-72	0.61887	0.716	0.419	7.55167e-68	late podocytes (stress)
HSP90AB1	1.11192e-104	0.613369	1	0.993	2.39497e-100	late podocytes (stress)
MGAT5	2.00312e-91	0.607678	0.668	0.349	4.31452e-87	late podocytes (stress)
TIMP1	5.91415e-76	0.601785	0.961	0.879	1.27385e-71	late podocytes (stress)
DACH1	1.10682e-67	0.600166	0.831	0.662	2.38398e-63	late podocytes (stress)
TULP4	8.24697e-63	0.600022	0.699	0.487	1.77631e-58	late podocytes (stress)
TSC22D3	4.3354e-81	0.596713	0.908	0.761	9.33801e-77	late podocytes (stress)
ARMCX3	6.00418e-83	0.589547	0.921	0.825	1.29324e-78	late podocytes (stress)
SLC6A6	2.43454e-116	0.58524	0.523	0.19	5.24376e-112	late podocytes (stress)
CA10	2.6683e-94	0.579205	0.664	0.312	5.74724e-90	late podocytes (stress)
FOXC1	3.88267e-65	0.578775	0.896	0.74	8.36289e-61	late podocytes (stress)
HSPE1	3.27326e-64	0.576957	0.97	0.938	7.05027e-60	late podocytes (stress)
HIST3H2A	1.08242e-69	0.574528	0.734	0.509	2.33142e-65	late podocytes (stress)
HIST1H1C	5.76262e-21	0.57158	0.428	0.292	1.24121e-16	late podocytes (stress)
RGS3	5.06526e-61	0.571356	0.689	0.47	1.09101e-56	late podocytes (stress)
XKR4	5.70042e-95	0.570561	0.491	0.193	1.22781e-90	late podocytes (stress)
ROBO2	1.76871e-66	0.568689	0.832	0.597	3.80962e-62	late podocytes (stress)
SERTAD1	5.43007e-56	0.565263	0.712	0.534	1.16958e-51	late podocytes (stress)
SH3BP5	1.03076e-65	0.564211	0.81	0.602	2.22016e-61	late podocytes (stress)
VWA1	1.76739e-65	0.561722	0.891	0.753	3.80677e-61	late podocytes (stress)
SPON2	1.31962e-60	0.558966	0.516	0.262	2.84232e-56	late podocytes (stress)
RRAS	8.52825e-59	0.551157	0.719	0.502	1.8369e-54	late podocytes (stress)
ZDHHC6	2.71652e-53	0.550567	0.647	0.46	5.85111e-49	late podocytes (stress)
EPHX1	2.2819e-67	0.549492	0.888	0.726	4.91498e-63	late podocytes (stress)
MAGED2	6.88489e-78	0.54771	0.984	0.973	1.48294e-73	late podocytes (stress)
NPW	2.42069e-81	0.545104	0.885	0.601	5.21393e-77	late podocytes (stress)
DYNLL1	7.12323e-81	0.54258	0.993	0.991	1.53427e-76	late podocytes (stress)
TJP1	5.6278e-73	0.541887	0.949	0.802	1.21217e-68	late podocytes (stress)
DNAJA4	2.20995e-61	0.541102	0.458	0.221	4.76e-57	late podocytes (stress)
AQP3	1.18409e-69	0.538081	0.806	0.515	2.5504e-65	late podocytes (stress)
RASSF8-AS1	1.17811e-55	0.536942	0.743	0.566	2.53754e-51	late podocytes (stress)
MAL2	1.46868e-66	0.531992	0.604	0.343	3.16338e-62	late podocytes (stress)
LEFTY1	4.19995e-77	0.530009	0.788	0.483	9.04627e-73	late podocytes (stress)
S100A11	1.36034e-59	0.526747	0.961	0.903	2.93003e-55	late podocytes (stress)
ATP6V0B	7.48536e-69	0.526744	0.969	0.918	1.61227e-64	late podocytes (stress)
TRIM54	7.93753e-95	0.523785	0.54	0.219	1.70966e-90	late podocytes (stress)
SQSTM1	9.14574e-30	0.519545	0.785	0.734	1.9699e-25	late podocytes (stress)
NTRK2	2.22154e-53	0.518759	0.745	0.523	4.78498e-49	late podocytes (stress)
AHNAK	1.94236e-47	0.51412	0.699	0.526	4.18364e-43	late podocytes (stress)
FOXD2	7.50481e-69	0.512481	0.698	0.404	1.61646e-64	late podocytes (stress)
MYOZ1	5.76367e-69	0.509719	0.444	0.194	1.24144e-64	late podocytes (stress)
SYNPO	3.39127e-62	0.506181	0.775	0.51	7.30445e-58	late podocytes (stress)
CIRBP	6.49732e-99	0.503713	1	0.986	1.39946e-94	late podocytes (stress)
CMYA5	1.42582e-57	0.502602	0.527	0.293	3.07107e-53	late podocytes (stress)
NRIP2	8.85615e-60	0.499964	0.599	0.339	1.90753e-55	late podocytes (stress)
CBLB	2.62021e-47	0.49941	0.673	0.488	5.64368e-43	late podocytes (stress)
SEMA3B	6.25336e-59	0.495115	0.815	0.595	1.34691e-54	late podocytes (stress)
TNNT1	3.6396e-40	0.493444	0.52	0.327	7.83933e-36	late podocytes (stress)
PDLIM2	1.04228e-58	0.490793	0.874	0.688	2.24496e-54	late podocytes (stress)
TCEAL9	2.9137e-39	0.489689	0.842	0.796	6.27583e-35	late podocytes (stress)
P4HA2	2.37962e-44	0.488518	0.674	0.506	5.12547e-40	late podocytes (stress)
TCP1	1.68169e-38	0.488274	0.858	0.775	3.62218e-34	late podocytes (stress)
TMOD3	4.87695e-48	0.483392	0.688	0.53	1.05045e-43	late podocytes (stress)
GPHN	4.88176e-48	0.482546	0.629	0.445	1.05148e-43	late podocytes (stress)
CLK1	3.18607e-45	0.4789	0.655	0.483	6.86248e-41	late podocytes (stress)
CNTFR	5.32302e-59	0.478685	0.596	0.338	1.14652e-54	late podocytes (stress)
HOXD1	2.7228e-45	0.478551	0.605	0.394	5.86464e-41	late podocytes (stress)
ID4	4.64742e-35	0.478336	0.859	0.762	1.00101e-30	late podocytes (stress)
RBMS1	1.18633e-43	0.475355	0.846	0.765	2.55524e-39	late podocytes (stress)
ADAMTS9	4.98593e-37	0.474048	0.716	0.601	1.07392e-32	late podocytes (stress)
ALCAM	6.46324e-48	0.472197	0.728	0.508	1.39212e-43	late podocytes (stress)
MAFB	3.53044e-46	0.471556	0.99	0.79	7.60422e-42	late podocytes (stress)
PARD3B	1.17968e-48	0.470488	0.651	0.453	2.54092e-44	late podocytes (stress)
ST3GAL1	2.95176e-52	0.469188	0.57	0.34	6.3578e-48	late podocytes (stress)
AHSA1	1.34299e-38	0.468832	0.77	0.687	2.89267e-34	late podocytes (stress)
TENT5A	1.40433e-77	0.466186	0.352	0.123	3.02478e-73	late podocytes (stress)
TMEM106B	1.16348e-36	0.463349	0.796	0.711	2.50601e-32	late podocytes (stress)
ADAMTS7	1.22285e-58	0.462406	0.406	0.184	2.63391e-54	late podocytes (stress)
RBPMS	1.12299e-62	0.459926	0.901	0.803	2.41882e-58	late podocytes (stress)
CAMK2A	7.84274e-84	0.458636	0.467	0.186	1.68925e-79	late podocytes (stress)
PTBP3	9.01478e-41	0.458043	0.645	0.485	1.94169e-36	late podocytes (stress)
ZYX	1.13644e-48	0.457085	0.582	0.378	2.44778e-44	late podocytes (stress)
TRIOBP	4.30002e-44	0.456281	0.732	0.609	9.26182e-40	late podocytes (stress)
HIST1H2AC	2.5207e-45	0.456042	0.62	0.413	5.42934e-41	late podocytes (stress)
MUM1	6.12675e-44	0.455874	0.733	0.581	1.31964e-39	late podocytes (stress)
MFGE8	5.00076e-45	0.455352	0.72	0.583	1.07711e-40	late podocytes (stress)
NTRK3	1.39454e-86	0.453533	0.212	0.043	3.00371e-82	late podocytes (stress)
CD63	4.33179e-69	0.448654	0.996	0.983	9.33025e-65	late podocytes (stress)
CD81	1.27506e-63	0.447376	0.99	0.975	2.74635e-59	late podocytes (stress)
ACKR3	9.5576e-39	0.446876	0.38	0.191	2.05861e-34	late podocytes (stress)
PHYHIP	6.36594e-59	0.446425	0.488	0.241	1.37116e-54	late podocytes (stress)
ACSL3	1.36613e-44	0.442885	0.755	0.603	2.94251e-40	late podocytes (stress)
CLTB	1.94903e-45	0.44197	0.871	0.777	4.19801e-41	late podocytes (stress)
WT1	5.02697e-51	0.438945	0.97	0.826	1.08276e-46	late podocytes (stress)
HSPA12A	7.05168e-36	0.43717	0.521	0.343	1.51886e-31	late podocytes (stress)
SELENOP	7.68101e-51	0.430726	0.938	0.807	1.65441e-46	late podocytes (stress)
IQCJ	1.51251e-88	0.428612	0.372	0.12	3.25779e-84	late podocytes (stress)
FKBP4	7.10742e-22	0.427959	0.685	0.594	1.53087e-17	late podocytes (stress)
FRS2	3.69509e-41	0.427549	0.622	0.435	7.95886e-37	late podocytes (stress)
NME3	4.79647e-47	0.426407	0.876	0.744	1.03311e-42	late podocytes (stress)
RAB3C	7.79114e-97	0.425549	0.341	0.095	1.67813e-92	late podocytes (stress)
JAKMIP2	3.15372e-75	0.423291	0.409	0.157	6.79279e-71	late podocytes (stress)
NECTIN2	5.35341e-44	0.421398	0.909	0.86	1.15307e-39	late podocytes (stress)
CA11	1.28156e-45	0.421251	0.602	0.393	2.76035e-41	late podocytes (stress)
WFIKKN1	2.2842e-64	0.420957	0.395	0.162	4.91995e-60	late podocytes (stress)
ABHD3	4.24585e-55	0.420871	0.397	0.186	9.14514e-51	late podocytes (stress)
MYO1E	5.48857e-46	0.420416	0.469	0.259	1.18218e-41	late podocytes (stress)
HSPD1	9.75059e-30	0.420229	0.952	0.922	2.10018e-25	late podocytes (stress)
HERPUD1	2.73401e-12	0.419563	0.674	0.626	5.88878e-08	late podocytes (stress)
TCEAL3	1.73036e-30	0.417347	0.635	0.489	3.72702e-26	late podocytes (stress)
PALLD	1.16218e-42	0.414386	0.849	0.726	2.50321e-38	late podocytes (stress)
BEX4	1.11082e-45	0.409928	0.919	0.871	2.39259e-41	late podocytes (stress)
RTN4	1.4404e-47	0.408604	0.938	0.856	3.10249e-43	late podocytes (stress)
MMP23B	3.82259e-36	0.40852	0.501	0.305	8.23348e-32	late podocytes (stress)
GSTT2B	1.09977e-32	0.40837	0.712	0.604	2.36879e-28	late podocytes (stress)
SEMA3G	8.96141e-57	0.4073	0.423	0.196	1.9302e-52	late podocytes (stress)
CALM2	7.69669e-70	0.40702	0.983	0.971	1.65779e-65	late podocytes (stress)
PTN	3.07787e-22	0.406616	0.622	0.484	6.62941e-18	late podocytes (stress)
FGF1	4.8608e-79	0.404456	0.397	0.142	1.04697e-74	late podocytes (stress)
ID2	3.9405e-27	0.404246	0.876	0.78	8.48745e-23	late podocytes (stress)
FRMD1	1.37261e-45	0.401518	0.596	0.361	2.95647e-41	late podocytes (stress)
NPHS1	1.52396e-45	0.400737	0.866	0.622	3.28245e-41	late podocytes (stress)
CPEB4	3.50377e-26	0.399599	0.579	0.45	7.54676e-22	late podocytes (stress)
ARHGAP28	4.90787e-43	0.398996	0.832	0.596	1.05711e-38	late podocytes (stress)
SSBP2	1.85035e-35	0.397403	0.773	0.649	3.98546e-31	late podocytes (stress)
DDIT4	1.80899e-31	0.393502	0.664	0.513	3.89639e-27	late podocytes (stress)
CITED2	2.01835e-23	0.39259	0.801	0.734	4.34732e-19	late podocytes (stress)
LMX1B	1.40378e-53	0.388439	0.497	0.257	3.0236e-49	late podocytes (stress)
CBX6	4.994e-33	0.387191	0.695	0.554	1.07566e-28	late podocytes (stress)
FAM98A	9.36232e-30	0.38707	0.621	0.487	2.01655e-25	late podocytes (stress)
CAST	1.79738e-49	0.386774	0.863	0.74	3.87138e-45	late podocytes (stress)
CD47	5.65591e-33	0.384297	0.513	0.351	1.21823e-28	late podocytes (stress)
PCMT1	3.42557e-39	0.383091	0.836	0.769	7.37833e-35	late podocytes (stress)
FOS	2.99497e-30	0.38144	0.94	0.835	6.45086e-26	late podocytes (stress)
CDKN1B	1.09669e-28	0.38111	0.549	0.404	2.36216e-24	late podocytes (stress)
SLC3A2	5.95414e-22	0.380395	0.857	0.787	1.28246e-17	late podocytes (stress)
PON2	1.85745e-30	0.379705	0.866	0.83	4.00075e-26	late podocytes (stress)
TCEAL2	1.58732e-24	0.378359	0.63	0.481	3.41893e-20	late podocytes (stress)
SYTL1	7.75645e-31	0.376812	0.533	0.365	1.67066e-26	late podocytes (stress)
GADD45G	4.28707e-42	0.369627	0.326	0.147	9.23391e-38	late podocytes (stress)
GYPC	1.33245e-29	0.369498	0.539	0.373	2.86996e-25	late podocytes (stress)
IER5	1.46694e-08	0.369034	0.452	0.38	0.000315964	late podocytes (stress)
PPP1R7	1.89401e-26	0.368323	0.732	0.657	4.0795e-22	late podocytes (stress)
NLRP1	2.55368e-34	0.367983	0.727	0.569	5.50037e-30	late podocytes (stress)
GSTA4	5.15281e-29	0.365097	0.751	0.669	1.10986e-24	late podocytes (stress)
C11orf87	8.04298e-81	0.36408	0.318	0.094	1.73238e-76	late podocytes (stress)
RIPOR1	2.50051e-41	0.3627	0.533	0.321	5.38584e-37	late podocytes (stress)
TMEM132A	6.18899e-33	0.362161	0.74	0.598	1.33305e-28	late podocytes (stress)
GSN	1.00165e-35	0.359903	0.835	0.664	2.15746e-31	late podocytes (stress)
ID3	7.34143e-34	0.359614	0.97	0.952	1.58127e-29	late podocytes (stress)
PDLIM7	2.74544e-32	0.359517	0.827	0.732	5.91339e-28	late podocytes (stress)
TSPYL2	4.0079e-27	0.357641	0.266	0.134	8.63261e-23	late podocytes (stress)
AQP7	7.27239e-27	0.35742	0.549	0.391	1.5664e-22	late podocytes (stress)
MRPS6	1.44748e-29	0.357223	0.826	0.746	3.11772e-25	late podocytes (stress)
RNASEH2C	1.41601e-22	0.356355	0.754	0.699	3.04995e-18	late podocytes (stress)
GADD45B	2.48757e-21	0.355853	0.462	0.315	5.35797e-17	late podocytes (stress)
SCN7A	1.90256e-46	0.355579	0.358	0.161	4.09792e-42	late podocytes (stress)
CORO2B	7.06784e-42	0.354959	0.478	0.269	1.52234e-37	late podocytes (stress)
LRRFIP1	4.56551e-24	0.354581	0.639	0.545	9.83364e-20	late podocytes (stress)
GPNMB	8.39766e-49	0.353483	0.32	0.131	1.80877e-44	late podocytes (stress)
BGN	1.3144e-40	0.353346	0.822	0.606	2.83108e-36	late podocytes (stress)
PRMT6	1.26184e-30	0.352991	0.522	0.36	2.71787e-26	late podocytes (stress)
GAS1	7.28498e-23	0.352824	0.621	0.453	1.56911e-18	late podocytes (stress)
FOSB	1.56764e-20	0.352533	0.505	0.374	3.37654e-16	late podocytes (stress)
AKT2	2.07526e-23	0.35035	0.651	0.557	4.4699e-19	late podocytes (stress)
MXD4	1.32015e-24	0.349959	0.712	0.619	2.84346e-20	late podocytes (stress)
PTGDS	6.69683e-19	0.349904	0.223	0.115	1.44243e-14	late podocytes (stress)
PARD6G-AS1	6.59951e-20	0.349167	0.284	0.167	1.42147e-15	late podocytes (stress)
TERF2IP	2.52468e-31	0.347713	0.781	0.712	5.4379e-27	late podocytes (stress)
NDUFAF3	1.67783e-25	0.347624	0.827	0.784	3.61387e-21	late podocytes (stress)
SPTAN1	6.32754e-26	0.346079	0.773	0.686	1.36289e-21	late podocytes (stress)
KANK1	3.28668e-32	0.34546	0.595	0.414	7.07919e-28	late podocytes (stress)
PLD3	2.04001e-45	0.344881	0.982	0.954	4.39399e-41	late podocytes (stress)
COX5B	4.40357e-32	0.344541	0.944	0.918	9.48486e-28	late podocytes (stress)
HMGN3	1.25623e-42	0.343505	0.979	0.973	2.70579e-38	late podocytes (stress)
PCBP1	3.0499e-30	0.341379	0.879	0.848	6.56917e-26	late podocytes (stress)
BTG2	2.2646e-19	0.340515	0.52	0.392	4.87773e-15	late podocytes (stress)
SYTL4	7.29081e-44	0.339239	0.333	0.152	1.57037e-39	late podocytes (stress)
EIF3M	1.59112e-40	0.339057	0.986	0.959	3.42712e-36	late podocytes (stress)
PLEC	7.69008e-30	0.338755	0.53	0.363	1.65637e-25	late podocytes (stress)
PRUNE2	2.08925e-45	0.338355	0.388	0.188	4.50003e-41	late podocytes (stress)
UNC5B-AS1	5.75885e-58	0.338264	0.342	0.133	1.2404e-53	late podocytes (stress)
P4HTM	1.1657e-25	0.337768	0.724	0.625	2.51081e-21	late podocytes (stress)
TMEM179B	1.27537e-27	0.336762	0.799	0.725	2.74701e-23	late podocytes (stress)
SLC48A1	1.9117e-36	0.336654	0.788	0.584	4.1176e-32	late podocytes (stress)
HSPA4L	1.78972e-37	0.335939	0.286	0.131	3.85488e-33	late podocytes (stress)
LITAF	2.1403e-25	0.335648	0.751	0.67	4.60999e-21	late podocytes (stress)
CCBE1	5.89256e-21	0.333255	0.449	0.31	1.2692e-16	late podocytes (stress)
COMMD7	1.0661e-23	0.332505	0.758	0.702	2.29628e-19	late podocytes (stress)
ZNF503	8.04832e-24	0.331694	0.576	0.434	1.73353e-19	late podocytes (stress)
NEBL	1.14501e-29	0.331554	0.717	0.536	2.46623e-25	late podocytes (stress)
MAPK3	4.58422e-21	0.330213	0.589	0.489	9.87394e-17	late podocytes (stress)
ARGLU1	1.18393e-23	0.32968	0.896	0.852	2.55006e-19	late podocytes (stress)
FSIP2	2.5587e-14	0.329592	0.41	0.308	5.51119e-10	late podocytes (stress)
RSRC2	8.67067e-19	0.328164	0.854	0.824	1.86758e-14	late podocytes (stress)
FAM213A	6.46556e-25	0.327994	0.798	0.736	1.39262e-20	late podocytes (stress)
CFAP45	5.11309e-48	0.327659	0.353	0.155	1.10131e-43	late podocytes (stress)
SAT1	2.3012e-20	0.32597	0.758	0.684	4.95654e-16	late podocytes (stress)
NPNT	9.38216e-39	0.325144	0.794	0.569	2.02082e-34	late podocytes (stress)
CMTM3	4.83748e-22	0.319639	0.704	0.599	1.04194e-17	late podocytes (stress)
EBAG9	9.59322e-24	0.31913	0.613	0.496	2.06628e-19	late podocytes (stress)
LINC00632	1.17087e-17	0.318772	0.413	0.294	2.52193e-13	late podocytes (stress)
SRGAP2C	4.15949e-39	0.318501	0.434	0.238	8.95914e-35	late podocytes (stress)
LEPROT	1.35843e-39	0.316049	0.953	0.888	2.92591e-35	late podocytes (stress)
CDKN1C	3.75182e-21	0.314905	0.863	0.806	8.08105e-17	late podocytes (stress)
TCF7L1	1.51189e-22	0.313584	0.595	0.473	3.25646e-18	late podocytes (stress)
HACD2	9.32936e-24	0.313548	0.467	0.333	2.00945e-19	late podocytes (stress)
MYO1C	1.02823e-23	0.313495	0.543	0.399	2.21471e-19	late podocytes (stress)
MYL6	4.61571e-40	0.313073	0.997	0.989	9.94179e-36	late podocytes (stress)
RRBP1	2.88375e-21	0.313027	0.846	0.789	6.21132e-17	late podocytes (stress)
WASF2	1.24634e-29	0.312554	0.896	0.861	2.68448e-25	late podocytes (stress)
LIN7B	2.07664e-27	0.312346	0.352	0.202	4.47287e-23	late podocytes (stress)
VTI1A	5.19314e-27	0.312154	0.443	0.287	1.11855e-22	late podocytes (stress)
ADO	2.31524e-25	0.31033	0.492	0.344	4.9868e-21	late podocytes (stress)
OAZ1	4.30868e-37	0.309988	0.973	0.951	9.28046e-33	late podocytes (stress)
DYNLRB1	9.58591e-29	0.309555	0.928	0.898	2.06471e-24	late podocytes (stress)
HINT1	4.4675e-42	0.309447	0.993	0.983	9.62256e-38	late podocytes (stress)
TOB1	4.33331e-20	0.308209	0.414	0.287	9.33351e-16	late podocytes (stress)
FAT1	9.68663e-21	0.306632	0.737	0.67	2.0864e-16	late podocytes (stress)
DNAJB6	1.9041e-12	0.306631	0.786	0.757	4.10125e-08	late podocytes (stress)
STIP1	1.0696e-16	0.306477	0.682	0.625	2.30381e-12	late podocytes (stress)
GPSM1	1.00441e-27	0.305998	0.538	0.371	2.16339e-23	late podocytes (stress)
DDX17	2.39452e-33	0.305515	0.948	0.94	5.15756e-29	late podocytes (stress)
SH3RF1	1.05034e-21	0.305471	0.536	0.405	2.26233e-17	late podocytes (stress)
ANKRD65	2.67854e-20	0.305066	0.461	0.322	5.76931e-16	late podocytes (stress)
CD151	9.89964e-28	0.303355	0.947	0.923	2.13228e-23	late podocytes (stress)
PHACTR4	1.43094e-19	0.2984	0.645	0.55	3.08211e-15	late podocytes (stress)
TAF7	1.5689e-16	0.298299	0.822	0.794	3.37926e-12	late podocytes (stress)
TMCO3	4.80108e-21	0.298273	0.608	0.493	1.0341e-16	late podocytes (stress)
HEXIM1	6.73732e-24	0.297442	0.553	0.414	1.45115e-19	late podocytes (stress)
ANGPT1	5.3569e-25	0.297357	0.441	0.282	1.15382e-20	late podocytes (stress)
PLCG2	1.21306e-15	0.297064	0.652	0.566	2.61282e-11	late podocytes (stress)
CDKN1A	1.54117e-31	0.296604	0.234	0.102	3.31952e-27	late podocytes (stress)
BST2	8.97875e-28	0.296565	0.995	0.927	1.93393e-23	late podocytes (stress)
TPGS1	9.93983e-18	0.296528	0.74	0.678	2.14094e-13	late podocytes (stress)
TSPAN5	7.89789e-28	0.296132	0.651	0.453	1.70113e-23	late podocytes (stress)
TXNIP	2.03767e-12	0.296008	0.892	0.839	4.38893e-08	late podocytes (stress)
TLE3	1.67623e-20	0.295783	0.443	0.31	3.61044e-16	late podocytes (stress)
CASZ1	8.90756e-55	0.295118	0.319	0.123	1.9186e-50	late podocytes (stress)
THBS1	6.02667e-36	0.294817	0.339	0.168	1.29808e-31	late podocytes (stress)
PRRC2C	2.0114e-26	0.294073	0.921	0.873	4.33236e-22	late podocytes (stress)
INF2	1.85964e-25	0.292683	0.526	0.373	4.00547e-21	late podocytes (stress)
SRSF5	3.27481e-24	0.292262	0.883	0.843	7.05361e-20	late podocytes (stress)
HSBP1L1	2.42453e-11	0.292121	0.487	0.409	5.22219e-07	late podocytes (stress)
HIPK2	6.80456e-28	0.291732	0.876	0.805	1.46563e-23	late podocytes (stress)
TRA2B	3.77657e-16	0.291422	0.706	0.647	8.13436e-12	late podocytes (stress)
HNRNPU	1.59088e-21	0.29104	0.91	0.886	3.4266e-17	late podocytes (stress)
JMJD6	4.74325e-30	0.289296	0.383	0.225	1.02165e-25	late podocytes (stress)
BMP2	6.1625e-28	0.287873	0.324	0.176	1.32734e-23	late podocytes (stress)
FOXO3	2.4343e-15	0.2875	0.556	0.48	5.24324e-11	late podocytes (stress)
NRIP1	1.68279e-19	0.28717	0.699	0.614	3.62456e-15	late podocytes (stress)
RAB3IL1	5.30803e-30	0.287021	0.353	0.192	1.1433e-25	late podocytes (stress)
CDC42EP3	7.74418e-17	0.287016	0.452	0.326	1.66802e-12	late podocytes (stress)
NFIC	1.60943e-17	0.284769	0.508	0.39	3.46656e-13	late podocytes (stress)
C6orf203	2.98504e-19	0.284427	0.674	0.592	6.42948e-15	late podocytes (stress)
TRIM17	4.40159e-39	0.283927	0.326	0.15	9.48059e-35	late podocytes (stress)
DPYSL3	9.37362e-32	0.28332	0.434	0.253	2.01898e-27	late podocytes (stress)
IMPDH1	4.27708e-26	0.283267	0.453	0.284	9.21241e-22	late podocytes (stress)
COX14	4.7197e-20	0.282967	0.742	0.679	1.01658e-15	late podocytes (stress)
DHX36	1.16817e-19	0.282319	0.751	0.688	2.51613e-15	late podocytes (stress)
IRF1	1.78204e-26	0.281388	0.419	0.257	3.83835e-22	late podocytes (stress)
WASHC1	4.80957e-20	0.281248	0.63	0.528	1.03593e-15	late podocytes (stress)
F3	8.69823e-27	0.280534	0.385	0.225	1.87351e-22	late podocytes (stress)
CASC10	1.24156e-20	0.28036	0.428	0.297	2.6742e-16	late podocytes (stress)
PNKD	2.05984e-17	0.279331	0.842	0.797	4.43668e-13	late podocytes (stress)
C9orf16	6.37494e-20	0.279249	0.845	0.803	1.3731e-15	late podocytes (stress)
PTMS	3.20205e-31	0.279152	0.988	0.976	6.8969e-27	late podocytes (stress)
AL645608.1	9.06806e-42	0.278969	0.277	0.113	1.95317e-37	late podocytes (stress)
SRRM2	1.41991e-22	0.278862	0.914	0.887	3.05833e-18	late podocytes (stress)
PURA	2.16733e-17	0.278792	0.572	0.471	4.66821e-13	late podocytes (stress)
ECHDC2	9.21313e-14	0.27852	0.578	0.514	1.98442e-09	late podocytes (stress)
NFE2L3	8.35694e-25	0.278376	0.379	0.233	1.8e-20	late podocytes (stress)
CREM	2.06798e-16	0.277597	0.578	0.492	4.45423e-12	late podocytes (stress)
GABARAPL2	1.56537e-28	0.276994	0.9	0.864	3.37165e-24	late podocytes (stress)
RNH1	3.1354e-20	0.275703	0.874	0.851	6.75335e-16	late podocytes (stress)
GABRA2	2.02668e-41	0.275318	0.375	0.179	4.36526e-37	late podocytes (stress)
REEP5	8.89944e-23	0.27487	0.798	0.747	1.91685e-18	late podocytes (stress)
PLAC8	1.6364e-30	0.274865	0.193	0.075	3.52463e-26	late podocytes (stress)
VASN	6.7956e-21	0.27404	0.595	0.456	1.4637e-16	late podocytes (stress)
CHD7	1.78969e-17	0.273905	0.603	0.513	3.85482e-13	late podocytes (stress)
FAM50A	2.44358e-16	0.273576	0.714	0.656	5.26323e-12	late podocytes (stress)
SRGAP2	4.51989e-35	0.272466	0.365	0.19	9.7354e-31	late podocytes (stress)
HRAS	1.76886e-11	0.27242	0.557	0.491	3.80995e-07	late podocytes (stress)
AC093673.1	3.72748e-28	0.27146	0.371	0.215	8.02861e-24	late podocytes (stress)
IRF2BPL	1.69581e-16	0.271221	0.538	0.441	3.65261e-12	late podocytes (stress)
DACH2	8.83451e-26	0.271014	0.395	0.239	1.90286e-21	late podocytes (stress)
GMDS	1.5567e-13	0.270807	0.669	0.59	3.35299e-09	late podocytes (stress)
AC092813.2	5.59083e-41	0.270707	0.342	0.155	1.20421e-36	late podocytes (stress)
MXRA8	5.35654e-36	0.270507	0.988	0.932	1.15374e-31	late podocytes (stress)
MTSS1	1.35835e-19	0.269543	0.454	0.322	2.92574e-15	late podocytes (stress)
EEA1	3.95297e-18	0.269537	0.535	0.429	8.51429e-14	late podocytes (stress)
SRSF11	4.93888e-23	0.267529	0.908	0.885	1.06379e-18	late podocytes (stress)
EMC7	3.73963e-15	0.265302	0.681	0.636	8.05479e-11	late podocytes (stress)
SLC1A5	1.65883e-22	0.264916	0.376	0.238	3.57295e-18	late podocytes (stress)
AKAP8L	8.30455e-14	0.264548	0.59	0.513	1.78872e-09	late podocytes (stress)
AL160286.3	1.11275e-25	0.264532	0.32	0.177	2.39676e-21	late podocytes (stress)
MOB4	1.14194e-10	0.264281	0.612	0.576	2.45963e-06	late podocytes (stress)
TIPARP	3.7411e-23	0.263388	0.337	0.2	8.05795e-19	late podocytes (stress)
FKBP2	3.11318e-20	0.263338	0.911	0.851	6.70548e-16	late podocytes (stress)
CTTNBP2	6.28672e-17	0.263085	0.69	0.595	1.3541e-12	late podocytes (stress)
KCNH2	1.04536e-18	0.262941	0.579	0.436	2.25161e-14	late podocytes (stress)
FAM89A	2.79187e-40	0.26279	0.302	0.131	6.0134e-36	late podocytes (stress)
C9orf3	3.7994e-14	0.261268	0.59	0.512	8.18354e-10	late podocytes (stress)
GOLIM4	7.95977e-20	0.261252	0.792	0.689	1.71445e-15	late podocytes (stress)
NPAS3	3.46059e-24	0.261033	0.418	0.269	7.45376e-20	late podocytes (stress)
FIS1	9.49834e-19	0.259966	0.926	0.898	2.04585e-14	late podocytes (stress)
YWHAG	1.81212e-10	0.259744	0.552	0.491	3.90312e-06	late podocytes (stress)
ARMCX6	4.2755e-13	0.259696	0.695	0.652	9.209e-09	late podocytes (stress)
SEL1L	3.48235e-15	0.259659	0.647	0.569	7.50063e-11	late podocytes (stress)
TTC14	1.43124e-13	0.259395	0.637	0.584	3.08274e-09	late podocytes (stress)
CGNL1	2.04612e-21	0.259052	0.724	0.562	4.40714e-17	late podocytes (stress)
DAG1	2.36804e-13	0.258525	0.573	0.498	5.10052e-09	late podocytes (stress)
CYB5D2	0.000697941	0.25824	0.384	0.348	1	late podocytes (stress)
WBP2	6.46233e-08	0.257365	0.527	0.468	0.00139192	late podocytes (stress)
TST	8.49874e-11	0.257339	0.682	0.643	1.83054e-06	late podocytes (stress)
SDC2	2.92376e-16	0.256806	0.809	0.748	6.2975e-12	late podocytes (stress)
SBDS	2.93413e-15	0.256791	0.637	0.584	6.31982e-11	late podocytes (stress)
ATF3	5.72242e-15	0.255812	0.207	0.114	1.23255e-10	late podocytes (stress)
LRFN4	7.66445e-18	0.255789	0.461	0.336	1.65085e-13	late podocytes (stress)
DDRGK1	2.15434e-16	0.255721	0.78	0.73	4.64023e-12	late podocytes (stress)
HAGH	1.04051e-11	0.255247	0.65	0.598	2.24115e-07	late podocytes (stress)
CTNNAL1	3.51965e-16	0.254828	0.656	0.563	7.58096e-12	late podocytes (stress)
EHD4	6.29217e-17	0.254253	0.389	0.266	1.35527e-12	late podocytes (stress)
EZR	1.14511e-16	0.253006	0.852	0.8	2.46645e-12	late podocytes (stress)
BAMBI	2.11204e-13	0.252705	0.342	0.245	4.54912e-09	late podocytes (stress)
MCC	2.06041e-17	0.252349	0.538	0.4	4.43792e-13	late podocytes (stress)
ARID3A	1.33581e-13	0.251539	0.59	0.518	2.87719e-09	late podocytes (stress)
RPL36AL	1.9954e-23	0.251155	0.947	0.938	4.2979e-19	late podocytes (stress)
FRMD3	7.69293e-19	0.250829	0.487	0.345	1.65698e-14	late podocytes (stress)
TIMP2	1.38117e-14	0.250826	0.402	0.293	2.9749e-10	late podocytes (stress)
MBOAT7	2.35207e-11	0.250313	0.544	0.487	5.06612e-07	late podocytes (stress)

## Sheet: Hypoxic podocytes
gene	p_val	avg_log2FC	pct.1	pct.2	p_val_adj	cluster
SLC2A1	1.57224e-139	3.15609	0.942	0.3	3.38644e-135	hypoxic podocytes
LDHA	2.16211e-104	2.74676	0.989	0.76	4.65697e-100	hypoxic podocytes
BNIP3	9.15711e-99	2.70751	0.979	0.666	1.97235e-94	hypoxic podocytes
NDUFA4L2	5.85629e-198	2.66447	0.805	0.118	1.26139e-193	hypoxic podocytes
ENO1	3.9067e-92	2.35287	0.995	0.912	8.41465e-88	hypoxic podocytes
PGK1	6.00929e-94	2.19097	0.984	0.848	1.29434e-89	hypoxic podocytes
KRT19	1.22479e-64	2.14972	0.932	0.691	2.63808e-60	hypoxic podocytes
FAM162A	2.18269e-67	2.03733	0.884	0.629	4.7013e-63	hypoxic podocytes
NDRG1	3.26067e-68	2.00015	0.811	0.421	7.02315e-64	hypoxic podocytes
ANGPTL4	5.25332e-69	1.95579	0.595	0.17	1.13151e-64	hypoxic podocytes
NRN1	1.7592e-73	1.93003	0.5	0.112	3.78913e-69	hypoxic podocytes
P4HA1	1.605e-83	1.84309	0.837	0.353	3.45701e-79	hypoxic podocytes
PFKP	6.2085e-110	1.76645	0.789	0.218	1.33725e-105	hypoxic podocytes
IGFBP5	8.4585e-19	1.75218	0.426	0.209	1.82188e-14	hypoxic podocytes
DDIT4	1.53986e-44	1.70788	0.821	0.519	3.3167e-40	hypoxic podocytes
GAPDH	2.03479e-77	1.6468	0.995	0.995	4.38273e-73	hypoxic podocytes
CTGF	9.73837e-37	1.55988	0.926	0.759	2.09755e-32	hypoxic podocytes
GPI	1.53611e-53	1.55248	0.8	0.463	3.30864e-49	hypoxic podocytes
ADM	2.4845e-82	1.54753	0.584	0.135	5.35136e-78	hypoxic podocytes
DDIT3	4.84252e-14	1.51392	0.547	0.388	1.04303e-09	hypoxic podocytes
VEGFA	3.4238e-58	1.50975	0.947	0.709	7.37452e-54	hypoxic podocytes
PLOD2	1.01086e-50	1.38767	0.921	0.801	2.17729e-46	hypoxic podocytes
SLC16A1	1.63955e-39	1.37887	0.858	0.575	3.53142e-35	hypoxic podocytes
BNIP3L	4.73227e-66	1.34047	0.942	0.834	1.01928e-61	hypoxic podocytes
SLC16A3	2.56784e-95	1.33813	0.695	0.174	5.53088e-91	hypoxic podocytes
SLC2A3	1.15793e-125	1.31657	0.589	0.092	2.49406e-121	hypoxic podocytes
TJP1	2.36238e-45	1.22362	0.968	0.81	5.08832e-41	hypoxic podocytes
MIF	5.55689e-47	1.21907	0.932	0.929	1.1969e-42	hypoxic podocytes
PFKFB4	8.92096e-155	1.21468	0.568	0.069	1.92149e-150	hypoxic podocytes
NXPH4	1.66074e-183	1.21311	0.6	0.065	3.57706e-179	hypoxic podocytes
INSIG2	6.40824e-53	1.20108	0.695	0.301	1.38027e-48	hypoxic podocytes
HK2	2.08652e-103	1.19272	0.589	0.11	4.49416e-99	hypoxic podocytes
TNFRSF12A	3.03134e-16	1.19075	0.432	0.218	6.52921e-12	hypoxic podocytes
PGAM1	9.59306e-59	1.18808	0.932	0.819	2.06625e-54	hypoxic podocytes
ERO1A	1.13319e-45	1.18587	0.647	0.283	2.44077e-41	hypoxic podocytes
WSB1	2.25368e-39	1.17412	0.926	0.878	4.85419e-35	hypoxic podocytes
TPI1	1.04653e-52	1.13561	0.974	0.948	2.25412e-48	hypoxic podocytes
BHLHE40	4.72336e-72	1.13501	0.447	0.086	1.01736e-67	hypoxic podocytes
HIST1H1C	1.6622e-17	1.13282	0.511	0.298	3.58021e-13	hypoxic podocytes
EGLN1	1.07893e-41	1.12511	0.668	0.33	2.32392e-37	hypoxic podocytes
PLK2	7.93977e-18	1.09534	0.337	0.137	1.71015e-13	hypoxic podocytes
DDX41	5.43673e-18	1.08694	0.605	0.433	1.17102e-13	hypoxic podocytes
CYTOR	3.68826e-13	1.0709	0.326	0.155	7.94415e-09	hypoxic podocytes
VKORC1	9.30779e-34	1.05424	0.842	0.733	2.0048e-29	hypoxic podocytes
AK4	4.91096e-64	1.02604	0.642	0.203	1.05777e-59	hypoxic podocytes
VIM	1.25918e-36	1.01857	0.995	0.993	2.71215e-32	hypoxic podocytes
PDK1	8.26059e-109	1.01701	0.621	0.117	1.77925e-104	hypoxic podocytes
RGS4	2.24806e-14	1.00822	0.221	0.078	4.8421e-10	hypoxic podocytes
ZFP36L2	1.71942e-32	1.00713	0.947	0.855	3.70345e-28	hypoxic podocytes
ZFP36L1	1.92211e-28	1.00477	0.889	0.758	4.14003e-24	hypoxic podocytes
P3H2	1.98551e-36	0.998097	0.837	0.525	4.2766e-32	hypoxic podocytes
TMEM45A	1.06146e-46	0.983045	0.668	0.291	2.28627e-42	hypoxic podocytes
C4orf3	5.49056e-44	0.975588	0.921	0.824	1.18261e-39	hypoxic podocytes
OBSL1	1.03693e-32	0.970155	0.763	0.514	2.23345e-28	hypoxic podocytes
NOL3	6.65756e-46	0.966608	0.563	0.198	1.43397e-41	hypoxic podocytes
ANKRD37	7.42698e-72	0.96592	0.495	0.106	1.5997e-67	hypoxic podocytes
PFKFB3	4.84233e-88	0.961357	0.474	0.08	1.04299e-83	hypoxic podocytes
PLOD1	3.66583e-50	0.959834	0.711	0.319	7.89583e-46	hypoxic podocytes
IGFBP2	5.72366e-35	0.959287	1	0.975	1.23282e-30	hypoxic podocytes
ST6GALNAC3	1.15561e-15	0.953408	0.753	0.531	2.48907e-11	hypoxic podocytes
NEAT1	3.15898e-25	0.951069	0.953	0.923	6.80413e-21	hypoxic podocytes
SHMT2	1.64499e-42	0.935335	0.747	0.414	3.54314e-38	hypoxic podocytes
PKM	9.01028e-46	0.932402	0.963	0.912	1.94072e-41	hypoxic podocytes
HSP90B1	2.86917e-25	0.923294	0.984	0.968	6.1799e-21	hypoxic podocytes
ZNF292	3.04985e-26	0.912817	0.768	0.565	6.56907e-22	hypoxic podocytes
CDON	4.22512e-49	0.90802	0.542	0.176	9.10048e-45	hypoxic podocytes
TIMP3	2.31486e-13	0.905201	0.605	0.435	4.98598e-09	hypoxic podocytes
CDKN1C	1.21065e-14	0.905064	0.868	0.809	2.60762e-10	hypoxic podocytes
CITED2	5.95869e-13	0.897077	0.795	0.738	1.28344e-08	hypoxic podocytes
RAB11FIP1	1.31246e-13	0.888868	0.721	0.619	2.82691e-09	hypoxic podocytes
FOXP1	2.01119e-33	0.888715	0.874	0.671	4.3319e-29	hypoxic podocytes
HSPA5	7.97414e-07	0.863721	0.926	0.938	0.0171755	hypoxic podocytes
PGM1	8.185e-46	0.859205	0.642	0.262	1.76297e-41	hypoxic podocytes
SQSTM1	6.05755e-10	0.851577	0.774	0.737	1.30474e-05	hypoxic podocytes
RBPJ	3.29833e-25	0.837158	0.816	0.648	7.10426e-21	hypoxic podocytes
RPS29	1.09412e-22	0.832422	0.995	0.969	2.35663e-18	hypoxic podocytes
RNMT	1.30193e-19	0.823622	0.747	0.609	2.80422e-15	hypoxic podocytes
DUSP5	3.62399e-24	0.823593	0.311	0.098	7.80571e-20	hypoxic podocytes
ARHGEF3	5.01064e-21	0.814135	0.784	0.517	1.07924e-16	hypoxic podocytes
GOLGA8A	4.33449e-24	0.811491	0.505	0.226	9.33607e-20	hypoxic podocytes
SEC61G	2.83933e-23	0.797327	0.879	0.777	6.11564e-19	hypoxic podocytes
LY6E	3.68092e-14	0.790761	0.784	0.706	7.92834e-10	hypoxic podocytes
TFF3	4.24346e-19	0.790384	0.468	0.227	9.14e-15	hypoxic podocytes
H1F0	3.19536e-15	0.78899	0.716	0.578	6.88249e-11	hypoxic podocytes
ARRDC3	6.23215e-18	0.787279	0.726	0.556	1.34234e-13	hypoxic podocytes
HILPDA	4.29935e-14	0.781993	0.484	0.293	9.26037e-10	hypoxic podocytes
PAPPA	8.52233e-22	0.778902	0.679	0.387	1.83563e-17	hypoxic podocytes
CEBPB	3.4233e-27	0.756095	0.532	0.245	7.37346e-23	hypoxic podocytes
MALAT1	2.25271e-22	0.745872	1	1	4.8521e-18	hypoxic podocytes
GAS1	5.6764e-11	0.745616	0.642	0.462	1.22264e-06	hypoxic podocytes
LINC00324	1.13784e-10	0.743731	0.316	0.16	2.45079e-06	hypoxic podocytes
PDGFRB	4.84216e-14	0.739179	0.611	0.412	1.04295e-09	hypoxic podocytes
ANXA1	5.06186e-07	0.737412	0.795	0.658	0.0109027	hypoxic podocytes
C1orf21	2.0135e-15	0.737217	0.616	0.411	4.33687e-11	hypoxic podocytes
KDM3A	1.47874e-35	0.729663	0.547	0.218	3.18505e-31	hypoxic podocytes
NAMPT	4.33015e-23	0.729473	0.6	0.356	9.32671e-19	hypoxic podocytes
FNBP1	1.32848e-19	0.728002	0.642	0.41	2.86141e-15	hypoxic podocytes
P4HA2	3.98326e-21	0.721487	0.737	0.515	8.57955e-17	hypoxic podocytes
PRSS23	0.000525506	0.716864	0.4	0.312	1	hypoxic podocytes
ZNF395	7.58019e-32	0.713361	0.505	0.201	1.6327e-27	hypoxic podocytes
JAG1	3.08094e-07	0.710279	0.695	0.594	0.00663603	hypoxic podocytes
JUNB	6.12759e-06	0.705708	0.595	0.523	0.131982	hypoxic podocytes
FAM210A	1.43032e-19	0.70318	0.5	0.273	3.08078e-15	hypoxic podocytes
ATF4	7.51471e-21	0.703075	0.821	0.699	1.61859e-16	hypoxic podocytes
GRK5	7.51828e-40	0.695686	0.558	0.2	1.61936e-35	hypoxic podocytes
MIR210HG	6.64747e-37	0.695145	0.553	0.214	1.4318e-32	hypoxic podocytes
FOXC2	5.08629e-22	0.693423	0.926	0.737	1.09554e-17	hypoxic podocytes
AKAP12	3.66582e-08	0.691664	0.721	0.601	0.000789581	hypoxic podocytes
AK2	5.70933e-14	0.686373	0.679	0.581	1.22973e-09	hypoxic podocytes
NBL1	7.33708e-31	0.683446	0.463	0.174	1.58033e-26	hypoxic podocytes
HLA-DQB1	1.52503e-38	0.683101	0.442	0.134	3.28477e-34	hypoxic podocytes
FUT11	2.38306e-41	0.679284	0.479	0.151	5.13288e-37	hypoxic podocytes
ALDOA	3.66777e-33	0.672249	0.563	0.243	7.90002e-29	hypoxic podocytes
MIR4435-2HG	2.25592e-08	0.670914	0.305	0.172	0.000485903	hypoxic podocytes
DSP	5.73217e-06	0.670562	0.642	0.557	0.123465	hypoxic podocytes
FBLN2	7.71042e-13	0.668119	0.479	0.261	1.66075e-08	hypoxic podocytes
ZNF703	1.21907e-11	0.667813	0.595	0.452	2.62576e-07	hypoxic podocytes
SORL1	2.13541e-13	0.664443	0.547	0.346	4.59945e-09	hypoxic podocytes
SLC3A2	0.00298433	0.664176	0.742	0.793	1	hypoxic podocytes
HS3ST3B1	1.60766e-11	0.662523	0.489	0.309	3.46274e-07	hypoxic podocytes
IGFBP3	1.46884e-08	0.660747	0.226	0.104	0.000316373	hypoxic podocytes
TET1	7.80854e-20	0.657147	0.516	0.285	1.68188e-15	hypoxic podocytes
PRELID2	2.4024e-22	0.656613	0.521	0.257	5.17452e-18	hypoxic podocytes
GSN	1.50181e-19	0.655056	0.863	0.673	3.23475e-15	hypoxic podocytes
KLF10	1.20993e-18	0.654896	0.516	0.281	2.60606e-14	hypoxic podocytes
ARHGAP29	8.55113e-14	0.652386	0.853	0.75	1.84183e-09	hypoxic podocytes
SLC25A36	1.87607e-16	0.651438	0.779	0.693	4.04087e-12	hypoxic podocytes
MXI1	3.56811e-16	0.650262	0.511	0.306	7.68535e-12	hypoxic podocytes
MTRNR2L8	5.92162e-09	0.650242	0.726	0.59	0.000127546	hypoxic podocytes
WNT5A	3.03187e-11	0.648147	0.468	0.298	6.53035e-07	hypoxic podocytes
CAST	4.72204e-11	0.64402	0.837	0.747	1.01708e-06	hypoxic podocytes
TMEM178A	5.47253e-17	0.641653	0.595	0.368	1.17873e-12	hypoxic podocytes
CANX	4.51724e-21	0.641061	0.937	0.912	9.72968e-17	hypoxic podocytes
DARS	1.22852e-18	0.640462	0.732	0.598	2.64612e-14	hypoxic podocytes
RBMS1	3.91465e-13	0.632001	0.847	0.77	8.43176e-09	hypoxic podocytes
CHD7	1.23428e-10	0.627449	0.637	0.518	2.65851e-06	hypoxic podocytes
KMT2E	1.36456e-11	0.626746	0.789	0.737	2.93912e-07	hypoxic podocytes
HERPUD1	2.50622e-08	0.625069	0.716	0.628	0.000539816	hypoxic podocytes
CYR61	0.000721179	0.616849	0.437	0.33	1	hypoxic podocytes
CAVIN2	5.39516e-09	0.61119	0.547	0.371	0.000116206	hypoxic podocytes
SIX1	1.33956e-20	0.61018	0.453	0.2	2.88527e-16	hypoxic podocytes
ANKRD12	8.51591e-17	0.601307	0.8	0.669	1.83424e-12	hypoxic podocytes
PDLIM5	9.28223e-14	0.597863	0.826	0.692	1.9993e-09	hypoxic podocytes
NRIP1	1.13886e-10	0.596807	0.742	0.618	2.453e-06	hypoxic podocytes
TINAGL1	3.45746e-08	0.596461	0.332	0.189	0.000744702	hypoxic podocytes
RPS27	2.48866e-18	0.593617	0.979	0.996	5.36032e-14	hypoxic podocytes
NTRK2	2.35868e-09	0.593247	0.7	0.537	5.08037e-05	hypoxic podocytes
MAFB	6.99674e-16	0.591809	0.979	0.802	1.50703e-11	hypoxic podocytes
CCBE1	2.80226e-12	0.58214	0.511	0.317	6.03578e-08	hypoxic podocytes
MYOF	5.85824e-15	0.579129	0.463	0.263	1.26181e-10	hypoxic podocytes
AXL	4.06361e-09	0.573477	0.553	0.403	8.75261e-05	hypoxic podocytes
LEFTY1	4.94369e-06	0.567998	0.616	0.504	0.106482	hypoxic podocytes
RLF	1.71444e-19	0.567306	0.516	0.272	3.69273e-15	hypoxic podocytes
RDH13	9.82827e-23	0.564087	0.442	0.191	2.11691e-18	hypoxic podocytes
PODXL	1.15229e-11	0.56332	0.932	0.767	2.48192e-07	hypoxic podocytes
IRF2BP2	7.28206e-08	0.56197	0.574	0.48	0.00156848	hypoxic podocytes
STC2	1.46034e-92	0.561255	0.263	0.023	3.14543e-88	hypoxic podocytes
GPSM1	2.7032e-10	0.560619	0.547	0.38	5.82242e-06	hypoxic podocytes
EPB41L4A-AS1	1.94317e-11	0.556662	0.753	0.68	4.18539e-07	hypoxic podocytes
PIM3	4.69942e-11	0.550552	0.447	0.265	1.01221e-06	hypoxic podocytes
NRP1	9.63112e-09	0.546998	0.589	0.443	0.000207445	hypoxic podocytes
TNNI1	5.78173e-09	0.54533	0.7	0.593	0.000124533	hypoxic podocytes
TAF1D	2.46387e-12	0.544013	0.716	0.589	5.30693e-08	hypoxic podocytes
DDX3Y	7.22573e-11	0.543812	0.584	0.436	1.55635e-06	hypoxic podocytes
CRIM1	1.93614e-06	0.541158	0.489	0.38	0.0417026	hypoxic podocytes
MYH9	5.2681e-14	0.53686	0.858	0.747	1.1347e-09	hypoxic podocytes
NOTCH3	6.48768e-11	0.536382	0.589	0.421	1.39738e-06	hypoxic podocytes
GBE1	1.00181e-21	0.535466	0.453	0.209	2.1578e-17	hypoxic podocytes
MBNL2	2.9225e-10	0.534579	0.547	0.374	6.29478e-06	hypoxic podocytes
PAWR	1.01694e-05	0.534487	0.626	0.576	0.219039	hypoxic podocytes
C9orf3	3.87115e-12	0.533615	0.695	0.514	8.33806e-08	hypoxic podocytes
PHLDA2	2.17002e-12	0.532478	0.179	0.059	4.67402e-08	hypoxic podocytes
LNPK	1.66075e-15	0.52815	0.505	0.293	3.5771e-11	hypoxic podocytes
HOXA4	2.04235e-11	0.524836	0.374	0.206	4.39901e-07	hypoxic podocytes
FOXL1	8.31158e-18	0.523885	0.421	0.188	1.79023e-13	hypoxic podocytes
ALDOC	1.60533e-33	0.522817	0.389	0.116	3.45772e-29	hypoxic podocytes
RNASET2	9.02093e-15	0.521271	0.595	0.405	1.94302e-10	hypoxic podocytes
RPL38	4.24329e-12	0.521229	0.921	0.89	9.13962e-08	hypoxic podocytes
PAICS	1.08723e-13	0.521039	0.642	0.459	2.34178e-09	hypoxic podocytes
NFAT5	2.03653e-08	0.520882	0.621	0.503	0.000438648	hypoxic podocytes
GLUL	1.30898e-05	0.519982	0.7	0.693	0.281942	hypoxic podocytes
GDF15	0.00398732	0.519151	0.121	0.07	1	hypoxic podocytes
FGFRL1	6.26941e-11	0.517335	0.532	0.374	1.35037e-06	hypoxic podocytes
PLPP3	1.68554e-10	0.517333	0.626	0.45	3.63047e-06	hypoxic podocytes
GPNMB	9.12398e-14	0.513694	0.326	0.142	1.96521e-09	hypoxic podocytes
ZFAS1	1.72744e-13	0.510329	0.858	0.848	3.72074e-09	hypoxic podocytes
IGF1R	9.34096e-10	0.509095	0.637	0.523	2.01195e-05	hypoxic podocytes
ALKBH5	4.88e-15	0.508668	0.579	0.386	1.0511e-10	hypoxic podocytes
QKI	1.35381e-10	0.508011	0.795	0.72	2.91596e-06	hypoxic podocytes
IER3	1.60552e-06	0.505675	0.379	0.257	0.0345813	hypoxic podocytes
MTRNR2L12	0.000412422	0.505168	0.753	0.749	1	hypoxic podocytes
CNTFR	3.15336e-15	0.504234	0.605	0.353	6.79202e-11	hypoxic podocytes
EFNB1	1.27206e-09	0.503484	0.863	0.787	2.73989e-05	hypoxic podocytes
EFNB2	9.48858e-06	0.502718	0.779	0.676	0.204375	hypoxic podocytes
SAP30	1.46227e-14	0.502684	0.432	0.231	3.14958e-10	hypoxic podocytes
DHRS3	3.57819e-15	0.502673	0.379	0.179	7.70706e-11	hypoxic podocytes
IER5	6.28947e-05	0.502401	0.489	0.384	1	hypoxic podocytes
STON2	1.80116e-09	0.501615	0.811	0.7	3.87951e-05	hypoxic podocytes
CCDC85C	2.11024e-18	0.50154	0.453	0.212	4.54524e-14	hypoxic podocytes
PTTG1IP	0.000276918	0.495157	0.742	0.821	1	hypoxic podocytes
DSG2	1.31361e-10	0.490205	0.626	0.463	2.82939e-06	hypoxic podocytes
RPL37A	1.90868e-18	0.488817	0.984	0.994	4.1111e-14	hypoxic podocytes
TPM1	2.95369e-05	0.488034	0.8	0.788	0.636194	hypoxic podocytes
DSC2	7.79387e-09	0.487551	0.742	0.665	0.000167872	hypoxic podocytes
KCNH2	1.502e-11	0.484714	0.632	0.444	3.23516e-07	hypoxic podocytes
BST2	2.46045e-13	0.483503	0.989	0.931	5.29956e-09	hypoxic podocytes
KAZN	1.53379e-07	0.482634	0.637	0.517	0.00330363	hypoxic podocytes
RBM39	5.57199e-14	0.481679	0.916	0.918	1.20015e-09	hypoxic podocytes
TSPAN2	6.44859e-08	0.478828	0.558	0.394	0.00138896	hypoxic podocytes
FBXO21	1.41049e-09	0.475509	0.758	0.617	3.03806e-05	hypoxic podocytes
PPP1R3C	5.88453e-14	0.47296	0.3	0.127	1.26747e-09	hypoxic podocytes
CREBRF	1.2387e-07	0.471663	0.5	0.364	0.00266803	hypoxic podocytes
CHST2	1.82268e-05	0.471175	0.332	0.219	0.392588	hypoxic podocytes
KLRB1	7.63613e-13	0.471016	0.7	0.465	1.64475e-08	hypoxic podocytes
PHF3	9.77203e-08	0.468023	0.695	0.613	0.0021048	hypoxic podocytes
DLC1	1.14618e-08	0.467114	0.579	0.416	0.000246875	hypoxic podocytes
HIST1H2BD	1.02608e-20	0.466939	0.405	0.168	2.21008e-16	hypoxic podocytes
KIRREL1	1.08426e-08	0.466248	0.779	0.64	0.000233539	hypoxic podocytes
PTGES	2.62299e-52	0.465611	0.237	0.032	5.64965e-48	hypoxic podocytes
AC097534.2	4.40696e-54	0.461934	0.311	0.053	9.49215e-50	hypoxic podocytes
WT1	1.58604e-10	0.461802	0.958	0.834	3.41618e-06	hypoxic podocytes
NPEPPS	3.25966e-09	0.461736	0.663	0.524	7.02099e-05	hypoxic podocytes
EIF1	2.6569e-17	0.461721	0.984	0.995	5.72269e-13	hypoxic podocytes
GOLGA8B	7.08172e-12	0.461303	0.547	0.351	1.52533e-07	hypoxic podocytes
MGST1	1.34637e-07	0.459892	0.747	0.624	0.00289996	hypoxic podocytes
CCNG2	1.54888e-07	0.458306	0.468	0.335	0.00333614	hypoxic podocytes
C3orf58	1.42703e-14	0.45549	0.474	0.263	3.07369e-10	hypoxic podocytes
CIART	4.50247e-26	0.455412	0.279	0.076	9.69787e-22	hypoxic podocytes
LOXL3	4.59872e-21	0.452267	0.337	0.122	9.90519e-17	hypoxic podocytes
PNRC1	7.87773e-07	0.450069	0.716	0.679	0.0169678	hypoxic podocytes
GPC6	1.70292e-12	0.449871	0.779	0.618	3.66793e-08	hypoxic podocytes
KDM4B	2.78467e-17	0.449667	0.526	0.291	5.99791e-13	hypoxic podocytes
SELENOP	5.52809e-06	0.449073	0.821	0.817	0.119069	hypoxic podocytes
SPATA13	0.00422969	0.448582	0.263	0.196	1	hypoxic podocytes
ACTG1	5.17045e-23	0.447858	1	1	1.11366e-18	hypoxic podocytes
RPL23A	3.96577e-13	0.44731	0.968	0.959	8.54186e-09	hypoxic podocytes
TLE4	1.83408e-07	0.446203	0.658	0.521	0.00395042	hypoxic podocytes
ZMIZ1	6.24362e-08	0.444968	0.379	0.237	0.00134481	hypoxic podocytes
AARS	1.00109e-07	0.443095	0.458	0.329	0.00215625	hypoxic podocytes
MIR503HG	3.71195e-06	0.442698	0.868	0.821	0.0799517	hypoxic podocytes
GADD45B	1.05342e-08	0.442491	0.5	0.323	0.000226896	hypoxic podocytes
ATP1A1	4.06504e-06	0.441491	0.8	0.743	0.087557	hypoxic podocytes
PPFIA4	2.1415e-15	0.440768	0.295	0.115	4.61259e-11	hypoxic podocytes
CCDC80	2.54771e-09	0.437757	0.653	0.503	5.4875e-05	hypoxic podocytes
ACKR3	7.83165e-05	0.437581	0.305	0.203	1	hypoxic podocytes
FRS2	7.05003e-10	0.437234	0.605	0.446	1.51851e-05	hypoxic podocytes
BMP2	4.80565e-09	0.436849	0.337	0.184	0.000103509	hypoxic podocytes
CADM1	1.03258e-07	0.436255	0.895	0.865	0.00222407	hypoxic podocytes
TESC	4.3764e-11	0.436091	0.647	0.438	9.42633e-07	hypoxic podocytes
CSRP1	1.20247e-07	0.434849	0.479	0.328	0.00258999	hypoxic podocytes
TGFBR3	2.04062e-06	0.432896	0.732	0.575	0.0439529	hypoxic podocytes
YBX3	1.17262e-08	0.432522	0.832	0.83	0.00025257	hypoxic podocytes
PTGS1	4.47827e-72	0.430358	0.247	0.026	9.64574e-68	hypoxic podocytes
PRKAA2	1.58189e-06	0.430164	0.489	0.377	0.0340723	hypoxic podocytes
SPAG4	1.43719e-56	0.429576	0.289	0.044	3.09557e-52	hypoxic podocytes
ARID3B	8.31027e-12	0.429432	0.437	0.26	1.78995e-07	hypoxic podocytes
NPHS1	5.99575e-08	0.426675	0.821	0.637	0.00129143	hypoxic podocytes
PHLDA1	3.39834e-13	0.421267	0.347	0.158	7.31968e-09	hypoxic podocytes
ACTN4	1.80053e-06	0.421144	0.832	0.806	0.0387816	hypoxic podocytes
RAB20	2.91536e-65	0.420998	0.305	0.043	6.27939e-61	hypoxic podocytes
NEBL	7.57121e-08	0.420696	0.7	0.547	0.00163076	hypoxic podocytes
G0S2	0.000777404	0.420607	0.305	0.212	1	hypoxic podocytes
ENO2	1.06174e-25	0.418995	0.363	0.122	2.28688e-21	hypoxic podocytes
HNRNPC	2.13636e-14	0.418533	0.942	0.923	4.6015e-10	hypoxic podocytes
SLC44A2	4.22915e-10	0.418322	0.589	0.405	9.10917e-06	hypoxic podocytes
KISS1R	1.62049e-23	0.418194	0.295	0.09	3.49037e-19	hypoxic podocytes
YEATS2	5.7647e-14	0.417904	0.384	0.189	1.24166e-09	hypoxic podocytes
SPINT2	1.94841e-12	0.417535	0.979	0.941	4.19668e-08	hypoxic podocytes
BBX	5.10774e-08	0.41744	0.779	0.717	0.00110016	hypoxic podocytes
RPL22L1	1.223e-08	0.416928	0.768	0.692	0.000263421	hypoxic podocytes
EIF4A2	2.92859e-13	0.416874	0.926	0.959	6.30789e-09	hypoxic podocytes
KLK6	8.10821e-07	0.414289	0.705	0.571	0.0174643	hypoxic podocytes
PFKL	7.28765e-07	0.413937	0.674	0.604	0.0156969	hypoxic podocytes
SERINC1	7.8114e-09	0.413542	0.784	0.693	0.00016825	hypoxic podocytes
AMOTL2	3.98747e-08	0.410683	0.474	0.318	0.000858861	hypoxic podocytes
SNAPC1	1.95368e-10	0.410269	0.447	0.281	4.20804e-06	hypoxic podocytes
STAT3	8.79399e-07	0.40974	0.547	0.415	0.0189414	hypoxic podocytes
GPR146	6.9246e-49	0.409493	0.316	0.059	1.49149e-44	hypoxic podocytes
LAMC1	5.95238e-08	0.409471	0.716	0.59	0.00128208	hypoxic podocytes
MAP2K1	9.66062e-21	0.408309	0.363	0.139	2.0808e-16	hypoxic podocytes
EIF3M	4.59849e-13	0.408292	0.968	0.961	9.90469e-09	hypoxic podocytes
FAM13A	2.67424e-07	0.408002	0.405	0.279	0.00576004	hypoxic podocytes
FNIP1	5.34362e-09	0.407707	0.495	0.337	0.000115096	hypoxic podocytes
CLIC5	2.28137e-09	0.407121	0.9	0.725	4.91384e-05	hypoxic podocytes
RORA	3.60882e-17	0.40545	0.389	0.172	7.77304e-13	hypoxic podocytes
TMEM266	0.000624251	0.405213	0.616	0.512	1	hypoxic podocytes
COL4A2	9.17487e-08	0.404727	0.837	0.75	0.00197617	hypoxic podocytes
HES1	7.48529e-06	0.40445	0.658	0.559	0.161226	hypoxic podocytes
FGF11	4.46692e-27	0.402499	0.395	0.136	9.62131e-23	hypoxic podocytes
SERINC5	4.21362e-07	0.402489	0.768	0.657	0.00907571	hypoxic podocytes
RIOK3	6.71987e-10	0.400494	0.605	0.448	1.44739e-05	hypoxic podocytes
FSCN1	8.80879e-09	0.400026	0.747	0.626	0.000189732	hypoxic podocytes
IDS	6.16768e-07	0.398608	0.521	0.392	0.0132846	hypoxic podocytes
WDR60	1.48623e-05	0.397914	0.505	0.396	0.32012	hypoxic podocytes
WASL	0.000114725	0.396192	0.7	0.648	1	hypoxic podocytes
WDR45B	4.37129e-08	0.39594	0.642	0.539	0.000941531	hypoxic podocytes
CCL28	3.08577e-38	0.394353	0.332	0.078	6.64644e-34	hypoxic podocytes
CAVIN1	1.58972e-36	0.393618	0.295	0.064	3.4241e-32	hypoxic podocytes
SNHG7	1.67222e-06	0.392051	0.716	0.668	0.036018	hypoxic podocytes
HELZ	3.77609e-05	0.390839	0.516	0.421	0.813331	hypoxic podocytes
PTGER4	1.46753e-18	0.389613	0.379	0.157	3.16092e-14	hypoxic podocytes
NOTCH2	1.83681e-06	0.389236	0.695	0.583	0.0395631	hypoxic podocytes
ZNF654	5.41307e-10	0.388937	0.363	0.203	1.16592e-05	hypoxic podocytes
AGRN	2.4753e-05	0.387788	0.653	0.617	0.533155	hypoxic podocytes
PTPRO	2.42265e-08	0.387264	0.953	0.746	0.000521814	hypoxic podocytes
ZNF12	1.06396e-12	0.38715	0.511	0.305	2.29166e-08	hypoxic podocytes
CELF2	2.47422e-07	0.386242	0.563	0.426	0.00532923	hypoxic podocytes
PLAG1	2.72964e-08	0.385524	0.563	0.431	0.000587937	hypoxic podocytes
FXR1	1.03422e-10	0.384428	0.837	0.805	2.22761e-06	hypoxic podocytes
GYS1	1.44716e-15	0.383922	0.337	0.145	3.11705e-11	hypoxic podocytes
KAT6B	1.04597e-07	0.383178	0.611	0.474	0.00225291	hypoxic podocytes
SINHCAF	6.89485e-07	0.382655	0.721	0.602	0.0148508	hypoxic podocytes
AGPAT5	3.22156e-09	0.382579	0.395	0.239	6.93892e-05	hypoxic podocytes
MEF2A	1.90671e-07	0.382412	0.526	0.39	0.00410686	hypoxic podocytes
ADD3	5.85671e-05	0.381682	0.753	0.678	1	hypoxic podocytes
RYBP	2.44244e-07	0.381589	0.495	0.373	0.00526076	hypoxic podocytes
JUP	2.59761e-06	0.381395	0.726	0.672	0.05595	hypoxic podocytes
CDK6	1.15583e-07	0.38101	0.668	0.526	0.00248954	hypoxic podocytes
H3F3B	0.000191137	0.380993	0.995	0.997	1	hypoxic podocytes
MARCKS	6.78145e-07	0.380501	0.747	0.665	0.0146066	hypoxic podocytes
SEC62	3.7957e-07	0.380393	0.853	0.833	0.00817557	hypoxic podocytes
ZNF160	1.1897e-10	0.378614	0.468	0.285	2.56249e-06	hypoxic podocytes
AL133453.1	3.85432e-17	0.378583	0.4	0.181	8.30182e-13	hypoxic podocytes
RNF24	9.25778e-10	0.378126	0.358	0.198	1.99403e-05	hypoxic podocytes
HSPA1B	2.72877e-07	0.375898	0.905	0.887	0.0058775	hypoxic podocytes
ESYT2	2.7579e-11	0.375762	0.505	0.308	5.94024e-07	hypoxic podocytes
SULF1	4.34665e-05	0.374756	0.532	0.406	0.936225	hypoxic podocytes
BOD1L1	8.06057e-06	0.374561	0.726	0.654	0.173617	hypoxic podocytes
STC1	2.87617e-35	0.373162	0.189	0.03	6.19498e-31	hypoxic podocytes
MINDY2	5.77671e-06	0.372796	0.574	0.487	0.124425	hypoxic podocytes
DYNC1I2	1.10281e-07	0.372165	0.763	0.701	0.00237534	hypoxic podocytes
GOLGA4	0.000147139	0.370865	0.695	0.665	1	hypoxic podocytes
NDUFC1	2.33121e-06	0.370105	0.826	0.853	0.050212	hypoxic podocytes
ITIH5	8.76627e-09	0.369382	0.795	0.576	0.000188817	hypoxic podocytes
RBPMS	3.24265e-05	0.369023	0.837	0.809	0.698434	hypoxic podocytes
ANKZF1	4.7326e-07	0.368954	0.432	0.3	0.0101936	hypoxic podocytes
HIF1A	5.38812e-06	0.367668	0.647	0.575	0.116055	hypoxic podocytes
UBE2B	9.51344e-07	0.366823	0.779	0.702	0.020491	hypoxic podocytes
EPRS	3.43704e-05	0.366382	0.605	0.529	0.740304	hypoxic podocytes
CBLB	6.64164e-05	0.366315	0.605	0.5	1	hypoxic podocytes
BTG1	1.59276e-07	0.365989	0.821	0.782	0.00343065	hypoxic podocytes
MEST	3.01047e-06	0.36529	0.742	0.66	0.0648425	hypoxic podocytes
HIF1A-AS2	2.16792e-87	0.365156	0.279	0.027	4.66948e-83	hypoxic podocytes
ARHGAP23	3.84384e-06	0.364603	0.384	0.25	0.0827924	hypoxic podocytes
TSPAN9	0.000897541	0.364371	0.405	0.318	1	hypoxic podocytes
CEBPZ	1.78602e-05	0.364357	0.605	0.529	0.38469	hypoxic podocytes
DDX18	3.71388e-05	0.363088	0.658	0.628	0.799932	hypoxic podocytes
TCF7L1	3.61529e-05	0.362729	0.584	0.48	0.778698	hypoxic podocytes
AP3S1	9.48903e-07	0.361312	0.658	0.574	0.0204384	hypoxic podocytes
GRPEL1	2.24226e-05	0.360163	0.458	0.362	0.48296	hypoxic podocytes
CDCA7L	1.17999e-12	0.359716	0.311	0.142	2.54158e-08	hypoxic podocytes
DPCD	0.000145795	0.359314	0.584	0.525	1	hypoxic podocytes
WDR54	1.05036e-06	0.358976	0.495	0.357	0.0226238	hypoxic podocytes
ARAP1	9.99769e-15	0.358203	0.405	0.191	2.1534e-10	hypoxic podocytes
MRPL17	4.49299e-06	0.357938	0.621	0.564	0.0967745	hypoxic podocytes
PLA2G16	1.68407e-11	0.357122	0.332	0.165	3.62733e-07	hypoxic podocytes
HLA-DRB1	1.30675e-25	0.355852	0.295	0.085	2.81461e-21	hypoxic podocytes
ARHGAP28	1.3773e-05	0.352475	0.758	0.611	0.296656	hypoxic podocytes
KLHL29	3.62822e-05	0.352029	0.332	0.218	0.781482	hypoxic podocytes
RPL37	5.45426e-10	0.351838	0.984	0.992	1.17479e-05	hypoxic podocytes
NUMA1	1.31515e-05	0.350926	0.547	0.463	0.283271	hypoxic podocytes
MLXIP	4.01086e-08	0.349638	0.532	0.387	0.000863899	hypoxic podocytes
TRIM28	3.67512e-07	0.349551	0.868	0.826	0.00791584	hypoxic podocytes
LITAF	2.18722e-05	0.347312	0.742	0.675	0.471106	hypoxic podocytes
RSRC2	4.33091e-05	0.347304	0.826	0.826	0.932834	hypoxic podocytes
LOX	2.59405e-18	0.345811	0.232	0.069	5.58732e-14	hypoxic podocytes
MKRN1	8.70117e-05	0.345793	0.626	0.55	1	hypoxic podocytes
CSNK2A1	0.00043174	0.345111	0.716	0.694	1	hypoxic podocytes
LMO2	4.37457e-11	0.344544	0.416	0.223	9.42238e-07	hypoxic podocytes
COL4A1	0.00197829	0.3428	0.621	0.572	1	hypoxic podocytes
XBP1	5.79822e-05	0.342384	0.674	0.594	1	hypoxic podocytes
MIDN	0.00143414	0.342185	0.589	0.55	1	hypoxic podocytes
TRIB3	1.6698e-12	0.342125	0.126	0.033	3.59659e-08	hypoxic podocytes
IL1R1	4.08401e-05	0.341796	0.668	0.539	0.879656	hypoxic podocytes
ARID5B	0.00971971	0.341044	0.632	0.617	1	hypoxic podocytes
CDH11	1.21005e-07	0.340971	0.437	0.272	0.00260633	hypoxic podocytes
PTP4A1	0.00744623	0.340563	0.4	0.35	1	hypoxic podocytes
RPL21	4.42226e-11	0.339852	0.989	0.989	9.5251e-07	hypoxic podocytes
AIF1L	9.96481e-08	0.338547	0.868	0.813	0.00214632	hypoxic podocytes
SPSB1	4.57172e-10	0.33751	0.368	0.196	9.84704e-06	hypoxic podocytes
CDKN1B	3.14466e-05	0.337485	0.521	0.413	0.677328	hypoxic podocytes
PCBP1	8.2188e-08	0.336995	0.863	0.85	0.00177025	hypoxic podocytes
VAPA	6.36395e-09	0.336994	0.926	0.887	0.000137073	hypoxic podocytes
AJUBA	3.08842e-06	0.336519	0.437	0.308	0.0665215	hypoxic podocytes
DUSP3	3.983e-05	0.336462	0.411	0.311	0.857899	hypoxic podocytes
MED15	2.72223e-05	0.335765	0.474	0.365	0.586341	hypoxic podocytes
SUN1	0.000106477	0.333799	0.516	0.42	1	hypoxic podocytes
PRTG	1.21256e-05	0.333753	0.363	0.246	0.261173	hypoxic podocytes
EIF4B	9.05606e-08	0.332428	0.858	0.831	0.00195058	hypoxic podocytes
PCBP2	5.84732e-07	0.331994	0.874	0.839	0.0125945	hypoxic podocytes
RPS28	9.06248e-08	0.329826	0.989	0.996	0.00195197	hypoxic podocytes
AFF4	0.00146339	0.329126	0.616	0.561	1	hypoxic podocytes
FRMD1	3.52693e-05	0.328898	0.516	0.376	0.759667	hypoxic podocytes
KMT2C	0.000195535	0.32882	0.547	0.459	1	hypoxic podocytes
TRAM2	0.00168513	0.328744	0.526	0.442	1	hypoxic podocytes
IRS2	1.31478e-07	0.32826	0.395	0.254	0.0028319	hypoxic podocytes
MMP23B	3.86092e-05	0.327595	0.442	0.317	0.831604	hypoxic podocytes
PIAS2	0.000695183	0.326978	0.437	0.366	1	hypoxic podocytes
INHA	3.37605e-66	0.326881	0.253	0.029	7.27166e-62	hypoxic podocytes
ZNF608	0.000469307	0.326461	0.553	0.47	1	hypoxic podocytes
ABCA2	3.40011e-05	0.325511	0.295	0.185	0.73235	hypoxic podocytes
C8orf59	8.42662e-07	0.324083	0.758	0.721	0.0181501	hypoxic podocytes
HES4	4.25852e-05	0.323861	0.874	0.859	0.917243	hypoxic podocytes
PGRMC2	4.51259e-06	0.323365	0.611	0.503	0.0971966	hypoxic podocytes
TPD52	1.69332e-06	0.323182	0.416	0.301	0.0364724	hypoxic podocytes
TBL1XR1	0.00164018	0.32261	0.616	0.584	1	hypoxic podocytes
NCK2	3.58736e-05	0.321685	0.568	0.489	0.772681	hypoxic podocytes
DDR1	1.36554e-05	0.321348	0.8	0.755	0.294123	hypoxic podocytes
TCERG1	4.33171e-05	0.319318	0.484	0.389	0.933008	hypoxic podocytes
TARS	0.00542714	0.318687	0.442	0.39	1	hypoxic podocytes
SIK3	0.000945837	0.318338	0.405	0.321	1	hypoxic podocytes
2003-03-01	3.05008e-06	0.317866	0.421	0.287	0.0656957	hypoxic podocytes
EGLN3	9.92775e-21	0.3177	0.216	0.057	2.13834e-16	hypoxic podocytes
PLCXD1	9.10334e-10	0.317534	0.311	0.16	1.96077e-05	hypoxic podocytes
BIRC7	1.43887e-25	0.316063	0.295	0.084	3.09918e-21	hypoxic podocytes
CLSTN1	0.000336009	0.315584	0.611	0.538	1	hypoxic podocytes
FOSL2	4.14243e-21	0.315188	0.274	0.084	8.92237e-17	hypoxic podocytes
FBL	2.63484e-05	0.314219	0.684	0.617	0.567518	hypoxic podocytes
GGA2	9.07566e-05	0.313955	0.453	0.347	1	hypoxic podocytes
TRIM8	3.49899e-06	0.313388	0.742	0.658	0.0753647	hypoxic podocytes
GAS6	2.36525e-05	0.312608	0.684	0.566	0.509452	hypoxic podocytes
TNIP1	0.000924743	0.311911	0.395	0.314	1	hypoxic podocytes
ZNF207	5.34269e-05	0.311855	0.747	0.697	1	hypoxic podocytes
SMCR5	2.54106e-11	0.311635	0.242	0.1	5.47318e-07	hypoxic podocytes
NOTCH2NL	5.74264e-05	0.311525	0.426	0.32	1	hypoxic podocytes
MLLT3	5.81912e-10	0.310312	0.374	0.208	1.25338e-05	hypoxic podocytes
RSL24D1	2.37008e-05	0.310181	0.779	0.728	0.510491	hypoxic podocytes
MXRA7	0.00099287	0.30977	0.695	0.703	1	hypoxic podocytes
SREK1IP1	3.43986e-05	0.30934	0.579	0.491	0.740911	hypoxic podocytes
PDIA4	0.00248582	0.308888	0.684	0.639	1	hypoxic podocytes
MRC2	2.34384e-05	0.308812	0.584	0.452	0.504841	hypoxic podocytes
PCOLCE2	5.02622e-14	0.308566	0.237	0.087	1.0826e-09	hypoxic podocytes
PAM	0.00180433	0.308379	0.5	0.413	1	hypoxic podocytes
CTNNAL1	0.00861455	0.307361	0.611	0.569	1	hypoxic podocytes
ATP6V1C1	0.00153371	0.307142	0.484	0.419	1	hypoxic podocytes
DYRK2	8.26302e-05	0.306377	0.342	0.243	1	hypoxic podocytes
MTFP1	6.59114e-37	0.305746	0.205	0.033	1.41967e-32	hypoxic podocytes
ASNS	1.38136e-05	0.304117	0.253	0.149	0.29753	hypoxic podocytes
TFRC	8.56946e-17	0.301575	0.311	0.118	1.84578e-12	hypoxic podocytes
LAMA5	5.45997e-05	0.301142	0.579	0.491	1	hypoxic podocytes
ZHX2	6.14e-09	0.301098	0.289	0.148	0.000132249	hypoxic podocytes
LONP1	0.000346363	0.299283	0.368	0.275	1	hypoxic podocytes
MIR181A1HG	8.64356e-07	0.298837	0.442	0.288	0.0186174	hypoxic podocytes
MAFF	2.1721e-26	0.297862	0.263	0.068	4.67848e-22	hypoxic podocytes
VWA1	5.50498e-05	0.297268	0.795	0.763	1	hypoxic podocytes
SFXN1	6.36043e-08	0.296544	0.495	0.344	0.00136997	hypoxic podocytes
NTM	1.24958e-05	0.296523	0.184	0.095	0.269147	hypoxic podocytes
UACA	5.65278e-05	0.296227	0.595	0.498	1	hypoxic podocytes
SPRY1	2.37853e-05	0.295641	0.4	0.285	0.512311	hypoxic podocytes
STAG2	0.00202849	0.295503	0.568	0.51	1	hypoxic podocytes
MYADM	8.08859e-09	0.295231	0.479	0.31	0.00017422	hypoxic podocytes
F2R	0.000527905	0.294337	0.726	0.631	1	hypoxic podocytes
LTBP4	2.63615e-05	0.294282	0.684	0.577	0.567799	hypoxic podocytes
N4BP2L2	0.000135121	0.294266	0.821	0.836	1	hypoxic podocytes
KDM5B	0.00291186	0.293771	0.621	0.562	1	hypoxic podocytes
COL5A2	6.37439e-07	0.293364	0.547	0.393	0.0137298	hypoxic podocytes
ZNF609	0.0025833	0.29286	0.405	0.336	1	hypoxic podocytes
SNHG19	9.61354e-07	0.292742	0.542	0.42	0.0207066	hypoxic podocytes
LTN1	0.00915307	0.292669	0.468	0.42	1	hypoxic podocytes
RND3	2.59659e-09	0.292147	0.342	0.183	5.5928e-05	hypoxic podocytes
PDK3	5.42848e-08	0.292033	0.363	0.214	0.00116924	hypoxic podocytes
SLC38A2	0.00276813	0.291862	0.495	0.434	1	hypoxic podocytes
WASF2	3.92627e-05	0.291469	0.842	0.864	0.845679	hypoxic podocytes
RAF1	0.00120344	0.291379	0.484	0.398	1	hypoxic podocytes
CPAMD8	0.00128463	0.29061	0.332	0.253	1	hypoxic podocytes
LCOR	0.000415563	0.290087	0.574	0.508	1	hypoxic podocytes
KDM4C	1.02326e-09	0.289271	0.253	0.115	2.20401e-05	hypoxic podocytes
BEND5	6.63322e-05	0.289124	0.342	0.241	1	hypoxic podocytes
TMEM123	0.00444915	0.289062	0.589	0.548	1	hypoxic podocytes
SLC38A6	9.77048e-10	0.288405	0.358	0.193	2.10446e-05	hypoxic podocytes
EIF1AX	2.51261e-05	0.287742	0.821	0.794	0.541192	hypoxic podocytes
IARS2	0.00134554	0.286818	0.532	0.471	1	hypoxic podocytes
GNL3	9.81982e-05	0.286522	0.547	0.452	1	hypoxic podocytes
LAMP2	0.00187513	0.285462	0.711	0.731	1	hypoxic podocytes
S100A6	0.00062394	0.285256	0.911	0.886	1	hypoxic podocytes
RPS21	0.00079856	0.285176	0.8	0.849	1	hypoxic podocytes
JMJD1C	0.000505381	0.283966	0.658	0.616	1	hypoxic podocytes
HDHD5	1.51486e-05	0.283542	0.4	0.291	0.326285	hypoxic podocytes
RSBN1	1.23646e-05	0.283146	0.484	0.382	0.266322	hypoxic podocytes
CCNL1	0.00304842	0.282962	0.632	0.585	1	hypoxic podocytes
MYO1E	2.89369e-05	0.282384	0.4	0.273	0.623272	hypoxic podocytes
SYF2	6.65475e-05	0.282283	0.768	0.725	1	hypoxic podocytes
YTHDC1	0.000206298	0.282083	0.605	0.534	1	hypoxic podocytes
DENND5A	4.86234e-05	0.281246	0.316	0.206	1	hypoxic podocytes
TBC1D15	0.000500071	0.281119	0.426	0.339	1	hypoxic podocytes
OST4	0.000238754	0.281029	0.874	0.882	1	hypoxic podocytes
BRD4	0.00453783	0.280312	0.611	0.578	1	hypoxic podocytes
PJA2	8.67889e-05	0.279251	0.7	0.638	1	hypoxic podocytes
KTN1	0.000158723	0.279051	0.784	0.765	1	hypoxic podocytes
TPPP3	3.13034e-06	0.278868	0.647	0.476	0.0674244	hypoxic podocytes
PPP4R2	6.54967e-05	0.278753	0.711	0.635	1	hypoxic podocytes
CHPF	0.000284729	0.278721	0.468	0.37	1	hypoxic podocytes
POLR1D	6.40087e-05	0.278216	0.716	0.687	1	hypoxic podocytes
MYH10	0.000200188	0.278057	0.563	0.477	1	hypoxic podocytes
WNT2B	0.0024332	0.277118	0.405	0.323	1	hypoxic podocytes
SMAD3	3.44842e-06	0.276577	0.363	0.238	0.0742755	hypoxic podocytes
YAP1	0.00172602	0.276221	0.658	0.562	1	hypoxic podocytes
OBSCN	6.2179e-05	0.27587	0.253	0.151	1	hypoxic podocytes
EVA1B	9.3367e-05	0.275515	0.853	0.827	1	hypoxic podocytes
ARHGAP5	0.00204771	0.275437	0.705	0.613	1	hypoxic podocytes
SNX9	0.00554387	0.275212	0.437	0.364	1	hypoxic podocytes
MAGI2	0.000347746	0.275199	0.826	0.694	1	hypoxic podocytes
ZNF316	0.000335653	0.275024	0.268	0.178	1	hypoxic podocytes
HIST3H2A	0.000102426	0.274712	0.6	0.525	1	hypoxic podocytes
TCF21	0.000506031	0.273883	0.816	0.697	1	hypoxic podocytes
CGNL1	0.000174856	0.273657	0.668	0.573	1	hypoxic podocytes
AC114803.1	2.2806e-92	0.273426	0.168	0.009	4.91218e-88	hypoxic podocytes
COPS2	0.000117366	0.273393	0.637	0.546	1	hypoxic podocytes
FYN	7.67586e-05	0.272519	0.821	0.729	1	hypoxic podocytes
FLCN	9.78617e-09	0.272012	0.326	0.176	0.000210784	hypoxic podocytes
TMEM258	0.000112384	0.271723	0.889	0.872	1	hypoxic podocytes
SRGAP1	0.000356757	0.271603	0.853	0.788	1	hypoxic podocytes
SERINC3	2.70979e-05	0.270856	0.642	0.526	0.583663	hypoxic podocytes
TMCC3	0.00484349	0.270356	0.442	0.37	1	hypoxic podocytes
PCM1	0.00126391	0.270289	0.737	0.679	1	hypoxic podocytes
PUM2	0.00149786	0.269368	0.458	0.362	1	hypoxic podocytes
MSI2	0.00110976	0.269349	0.679	0.61	1	hypoxic podocytes
CXXC5	0.00255197	0.26902	0.879	0.91	1	hypoxic podocytes
USP28	9.23724e-05	0.26902	0.311	0.208	1	hypoxic podocytes
FZD7	4.28941e-07	0.268864	0.458	0.303	0.00923896	hypoxic podocytes
NDNF	1.19404e-13	0.268466	0.305	0.126	2.57184e-09	hypoxic podocytes
C4orf47	9.14694e-16	0.267708	0.279	0.103	1.97016e-11	hypoxic podocytes
RAB3GAP2	0.00154297	0.267329	0.389	0.304	1	hypoxic podocytes
TGFB1	0.000206615	0.267208	0.426	0.327	1	hypoxic podocytes
AHDC1	0.001392	0.266705	0.426	0.343	1	hypoxic podocytes
DNAJB4	0.00142315	0.266241	0.558	0.474	1	hypoxic podocytes
ATXN1	0.000540477	0.265608	0.458	0.349	1	hypoxic podocytes
PDIA6	6.3961e-06	0.265327	0.921	0.954	0.137765	hypoxic podocytes
NPNT	0.000982728	0.264137	0.668	0.585	1	hypoxic podocytes
FOXK1	0.000836401	0.263192	0.379	0.289	1	hypoxic podocytes
PHF19	9.50291e-14	0.262951	0.221	0.076	2.04683e-09	hypoxic podocytes
PPP1R13L	3.48112e-23	0.262157	0.2	0.046	7.49797e-19	hypoxic podocytes
SLC35E1	1.76951e-05	0.26207	0.379	0.264	0.381135	hypoxic podocytes
PABPC1	2.46821e-05	0.26189	0.837	0.824	0.531627	hypoxic podocytes
CLK1	0.000299063	0.261871	0.574	0.495	1	hypoxic podocytes
TXLNB	1.78897e-69	0.26183	0.189	0.015	3.85327e-65	hypoxic podocytes
NPHP3	1.72985e-06	0.261469	0.505	0.377	0.0372592	hypoxic podocytes
NFIL3	2.05745e-05	0.261258	0.305	0.193	0.443155	hypoxic podocytes
CDC42EP3	9.02422e-05	0.261097	0.453	0.334	1	hypoxic podocytes
PTPRF	0.000504846	0.260974	0.589	0.537	1	hypoxic podocytes
ANKRD33B	1.43724e-13	0.260865	0.132	0.034	3.09568e-09	hypoxic podocytes
EFNA3	2.7164e-17	0.260592	0.263	0.089	5.85084e-13	hypoxic podocytes
NUP58	0.00151174	0.260338	0.411	0.317	1	hypoxic podocytes
SNCA	0.000739628	0.259816	0.753	0.682	1	hypoxic podocytes
SRP54	0.00167884	0.258188	0.6	0.533	1	hypoxic podocytes
NECAB1	1.17427e-05	0.257989	0.337	0.214	0.252925	hypoxic podocytes
C1orf43	0.00220724	0.257729	0.7	0.675	1	hypoxic podocytes
VLDLR	1.18289e-15	0.257552	0.189	0.056	2.54783e-11	hypoxic podocytes
PARD3B	0.00284814	0.256539	0.547	0.467	1	hypoxic podocytes
SAMD1	0.00704714	0.255251	0.479	0.423	1	hypoxic podocytes
C8orf58	6.24678e-05	0.25496	0.416	0.297	1	hypoxic podocytes
PTMA	3.87607e-11	0.254942	1	0.999	8.34867e-07	hypoxic podocytes
TTC3	0.00113124	0.254022	0.795	0.821	1	hypoxic podocytes
IKBIP	0.00110191	0.25355	0.479	0.397	1	hypoxic podocytes
CIR1	0.00676148	0.252777	0.679	0.686	1	hypoxic podocytes
PCDH9	0.000767671	0.252506	0.495	0.39	1	hypoxic podocytes
IGLON5	6.7485e-33	0.252449	0.226	0.044	1.45356e-28	hypoxic podocytes
STX16	0.00152615	0.252228	0.384	0.293	1	hypoxic podocytes
HIF3A	9.13926e-05	0.251968	0.295	0.192	1	hypoxic podocytes
PPP2R5B	8.04588e-10	0.250807	0.268	0.127	1.733e-05	hypoxic podocytes
NFKB2	4.35871e-06	0.250472	0.274	0.16	0.0938822	hypoxic podocytes

[truncated: 6 more sheets: Mesenchymal-like, Pretubular aggregate renal vesi, Proximal tubule #1, Proximal tubule #2, Loop of Henle-like, Distale tubule collecting duct]
