# Supplementary material for: Vasculogenesis in kidney organoids upon transplantation
Source: NPJ Regen Med. 2022 Aug 19;7:40. doi: 10.1038/s41536-022-00237-4 (PMC9391397; doi:10.1038/s41536-022-00237-4)
Supplement: Supplementary file 13 — Supplementary data 6 [file 41536_2022_237_MOESM13_ESM.xlsx]

## Sheet: Heatmap Glycolysis
Genes
SLC2A1
HK1
HK2
PFKL
PFKM
ALDOA
TPI1
GAPDH
PDK1
PGAM1
ENO1
PKM
LDHA
SLC16A3

## Sheet: Heatmap Hypoxia
Genes
PLOD1
PGM1
AK4
TXNIP
EGLN1
KDM3A
PDK1
BHLHE40
PFKFB4
FAM162A
ANKRD37
P4HA2
TNIP1
VEGFA
IGFBP3
PGK1
BNIP3L
ZNF395
NDRG1
DDIT4
FUT11
MXI1
BNIP3
TPI1
SLC2A3
BTG1
EGLN3
IGF1R
ALDOC
MAPT
ANGPTL4
MTFP1

## Sheet: Heatmap Proliferation G1S-S
Genes
MCM5
PCNA
TYMS
FEN1
MCM2
MCM4
RRM1
UNG
GINS2
MCM6
CDCA7
DTL
PRIM1
UHRF1
HELLS
RFC2
RPA2
NASP
RAD51AP1
GMNN
WDR76
SLBP
CCNE2
UBR7
POLD3
MSH2
ATAD2
RAD51
RRM2
CDC45
CDC6
EXO1
TIPIN
DSCC1
BLM
CASP8AP2
USP1
CLSPN
POLA1
CHAF1B
BRIP1
E2F8

## Sheet: Heatmap Proliferation G2M-M
Genes
HMGB2
CDK1
NUSAP1
UBE2C
BIRC5
TPX2
TOP2A
NDC80
CKS2
NUF2
CKS1B
MKI67
TMPO
CENPF
TACC3
SMC4
CCNB2
CKAP2L
CKAP2
AURKB
BUB1
KIF11
ANP32E
TUBB4B
GTSE1
KIF20B
HJURP
CDCA3
CDC20
TTK
CDC25C
KIF2C
RANGAP1
NCAPD2
DLGAP5
CDCA2
CDCA8
ECT2
KIF23
HMMR
AURKA
PSRC1
ANLN
LBR
CKAP5
CENPE
CTCF
NEK2
G2E3
GAS2L3
CBX5
CENPA
