# Supplementary material for: Vasculogenesis in kidney organoids upon transplantation
Source: NPJ Regen Med. 2022 Aug 19;7:40. doi: 10.1038/s41536-022-00237-4 (PMC9391397; doi:10.1038/s41536-022-00237-4)
Supplement: Supplementary file 14 — Supplementary data 7 [file 41536_2022_237_MOESM14_ESM.xlsx]

## Sheet: Heatmap top20 genes pod-epi 
Rank	proliferation G1S-S	proliferation G2M-M	nephron progenitor cells	podocyte-committed progenitors	immature podocytes	early podocytes #1	early podocytes #2	late podocytes	late podocytes (stress-induced)	hypoxic podocytes	mesenchymal-like	pretubular aggregate/renal vesicle	proximal tubule #1	proximal tubule #2	loop of Henle-like	distal tubule/collecting duct
1	TYMS	HIST1H4C	SFRP1	IFITM3	OLFM3	TSPAN8	NPW	NPHS2	HSPA6	LDHA	COL1A1	IGFBP7	PCSK1N	APOE	CD24	WFDC2
2	PCNA	TOP2A	COL2A1	LYPD1	ITIH5	ANXA1	CTGF	MME	THSD7A	BNIP3	DSP	PCP4	SMIM24	SPP1	IRX1	TUBB2B
3	GINS2	CENPF	CRABP2	VAMP5	CAVIN2	STON2	TSPAN2	AIF1	DNAJB1	SLC2A1	AKAP12	IFITM1	ATP1B1	TMEM176A	CLDN4	MAL
4	MCM7	HMGB2	MARCKS	UACA	BST2	TSPAN5	BGN	TCF21	HSPB1	PGK1	VIM	CFAP126	GPC3	FTL	BTG1	MECOM
5	NASP	TUBA1B	NR2F2	NRP1	IL1R1	ARHGAP28	MXRA8	PODXL	DUSP1	ENO1	TIMP3	NRGN	APOA1	AMN	ERBB4	UCHL1
6	CCND1	NUSAP1	MEST	SERINC5	CLDN5	PTN	NPNT	NTNG1	HSPH1	NDUFA4L2	CFH	TUBA1A	ACAA2	TMEM176B	LINC02381	HMGA1
7	DUT	H2AFZ	MEIS3	CDH6	PAPPA	WT1	F2R	GADD45A	HSPA1A	KRT19	CTSC	PAX8	SLC39A4	MPC2	SOX4	IDH2
8	MCM3	UBE2C	HNRNPA1	ARHGAP29	FBLN2	DLG2	ITGA3	S100A6	NES	VEGFA	COL3A1	MLLT1	CLEC18A	ALDH1A1	ODC1	PODXL2
9	HELLS	PTTG1	NREP	MSI2	HEPN1	EIF3M	LEPROT	PTPRO	UBC	FAM162A	COL5A2	CD9	ASS1	ANXA4	CLDN6	CYS1
10	CLSPN	H2AFX	CLDN11	CXCL14	HES4	TNNT2	SLC48A1	PTH1R	JUN	NDRG1	TAGLN	FAH	GCHFR	LINC01781	EDIL3	CSRP2
11	RANBP1	SMC4	TPM2	SULF1	NPHS1	GPD1	KLK6	HTRA1	ARHGEF3	P4HA1	COL1A2	MGST3	AKR1C3	FLRT3	DKK1	HOXD8
12	MCM5	HMGB1	BEX1	2006-09-01	EFNB2	CTSD	TNNI1	MPP5	HSP90AA1	TJP1	CYR61	QPRT	S100A10	HPN	KLHL13	SAT1
13	PRKDC	KPNA2	RBP1	CCDC80	TSPAN3	TMBIM4	CAST	MAFB	SRGAP1	GAPDH	FJX1	CETN2	CYB5A	CLDN7	S100A14	DEFB1
14	PARP1	MKI67	LAMP5	RHOBTB3	TESC	ATP2C1	CGNL1	PLTP	2011-09-01	PFKP	COL4A1	PIFO	CLU	EPCAM	CKB	LIMCH1
15	ORC6	CDK1	DLK1	AFAP1L2	KLRB1	TGFBR2	ALCAM	ST6GALNAC3	UBB	BNIP3L	OGFRL1	C1orf194	SERPINF1	DAB2	POU3F3	DCDC2
16	EMID1	UBE2S	PLPPR3	NUP50	SQOR	AIF1L	MYLK	TMSB4X	PPP1R15A	DDIT4	PLAT	WNT4	GNG11	PDZK1	SMS	MT-ND1
17	SLBP	CCNB1	ITGA8	LINC00891	NRP2	GABARAPL2	TINAGL1	ITM2B	PTPRQ	PLOD2	JUNB	CTXN1	BCAS3	VCAN	RAB25	VAV3
18	GMNN	ASPM	APP	UXS1	FRY	PABPN1	NEBL	DDN	CACYBP	ANGPTL4	IGFBP3	LRRTM1	ARL4C	SLC3A1	DMKN	NEFL
19	CENPV	HMGN2	CD276	COL18A1	FYN	TCEAL2	HIPK2	SPOCK2	LTBP4	PGAM1	FN1	NKAIN4	DSEL	CUBN	EPHA4	HOXD9
20	MARCKSL1	MAD2L1	LIFR	MSX2	MIR503HG	ATOX1	SELENOP	CLIC5	NEAT1	GPI	COL4A2	MLF1	PHGDH	ATP6V1F	IRX3	TKT

## Sheet: Heatmap top20 genes mes 
Rank	proliferation G1S-S	proliferation G2M-M	fibroblasts #1	fibroblasts #2	unspecified mural cells	pericytes/mesangial cells	smooth muscle cells	mesenchymal progenitors	chondrocyte-like cells	neural progenitors	neuron-like cells	melanocyte-like cells
1	HIST1H4C	CENPF	COL3A1	DLK1	COL21A1	GATA3	ACTA2	PRRX1	COL9A2	METRN	CRABP1	PMEL
2	PCLAF	PTTG1	NR2F2	IGFBP5	COL1A1	PLAT	TAGLN	TWIST1	COL2A1	NTRK2	STMN2	PLP1
3	TYMS	TOP2A	COL6A3	GPC3	SLC26A7	POSTN	TPM1	PRRX2	MATN4	MSX1	TUBB2B	MITF
4	DUT	HMGB2	ZEB2	CXCL12	DSP	A2M	MYL9	CDC42EP5	COL9A3	PTN	TUBA1A	S100A10
5	NASP	UBE2C	TGFBI	IGFBP3	FOS	MEF2C	CTGF	IGF1	COL9A1	TTYH1	CKB	TFAP2A
6	PCNA	CCNB1	MOXD1	SFRP1	SLIT3	PDGFRB	KRT18	MDK	SFRP2	SOX2	GAP43	LMO4
7	DEK	TUBB4B	TCF21	NR2F1	LHFPL6	NDUFA4L2	IGFBP7	PRSS12	CNMD	AP1S2	MAP1B	EDNRB
8	RANBP1	NUSAP1	FLRT2	BST2	C11orf96	APOE	TPM2	SERPINF1	CPE	APCDD1	PRPH	PAX3
9	GINS2	ASPM	DCN	MEIS2	COL1A2	ALDH1A1	CSRP1	CXCL14	SOX6	ZIC2	MLLT11	ERBB3
10	MCM7	TUBA1C	COL6A2	MIR503HG	SOD3	ENG	KRT8	MAB21L2	PMP22	FABP7	SOX11	PCSK2
11	ORC6	KPNA2	SULT1E1	GPC6	JUNB	MECOM	CALD1	CCND2	FIBIN	RFX4	TAGLN3	S100B
12	HELLS	CCNB2	NREP	FST	PLD3	KCNE4	MGP	CRABP2	C2orf40	LYPD1	CD24	TKT
13	CLSPN	MKI67	2011-09-01	MEIS3	HSPB1	USP53	ACTG2	KCTD12	RPS12	IGFBP2	PCSK1N	RPS10
14	HIST1H1A	UBE2S	VCAN	CDH2	IGSF1	PDGFA	COL4A1	SIX1	EPYC	WLS	STMN4	BCAN
15	MCM3	TUBA1B	CPED1	OLFM3	HSPA5	TBX3	FN1	CIRBP	MIA	THSD4	JPT1	AIF1L
16	ZWINT	ARL6IP1	NPW	MEG3	SGIP1	ANGPTL4	HTRA1	MDFI	COL11A1	LY6H	HES6	PUF60
17	RRM2	CDC20	ALX1	SHISA3	PRDM6	GNAS	ACTN1	CHD3	RFLNA	GPM6B	MIAT	DNAJB1
18	USP1	TPX2	CLDN11	SLC5A7	PTPRD	TBX2	LGALS1	PTH1R	RPL18A	NLRP1	BASP1	CYBA
19	RRM1	H2AFX	HMGA2	CREB5	LTBP4	EFNB2	ANXA2	CTSK	RPS27A	SAT1	KIF5C	CHCHD6
20	DNMT1	CENPE	NR2F2-AS1	PLXDC2	CFH	EMCN	CAVIN1	NAV3	RPS21	NFIA	RTN1	SOX10
