# Supplementary material for: Vasculogenesis in kidney organoids upon transplantation
Source: NPJ Regen Med. 2022 Aug 19;7:40. doi: 10.1038/s41536-022-00237-4 (PMC9391397; doi:10.1038/s41536-022-00237-4)
Supplement: Supplementary file 15 — Supplementary data 8 [file 41536_2022_237_MOESM15_ESM.xlsx]

## Sheet: Proliferation G1S-S
gene	p_val	avg_log2FC	pct.1	pct.2	p_val_adj	cluster
HIST1H4C	2.00384e-133	2.457	0.85	0.557	4.31607e-129	proliferation G1S-S
TYMS	0	1.96159	0.929	0.277	0	proliferation G1S-S
PCLAF	0	1.91404	0.943	0.303	0	proliferation G1S-S
TUBA1B	2.57433e-241	1.49028	1	0.95	5.54486e-237	proliferation G1S-S
DUT	2.91293e-204	1.47261	0.899	0.589	6.27416e-200	proliferation G1S-S
HIST1H1A	1.3841e-196	1.44467	0.533	0.114	2.98122e-192	proliferation G1S-S
PCNA	3.48645e-261	1.41218	0.833	0.307	7.50946e-257	proliferation G1S-S
H2AFZ	3.62657e-223	1.334	0.999	0.921	7.81127e-219	proliferation G1S-S
GINS2	0	1.26499	0.787	0.17	0	proliferation G1S-S
NASP	1.99562e-224	1.22532	0.973	0.788	4.29838e-220	proliferation G1S-S
CLSPN	0	1.22017	0.704	0.077	0	proliferation G1S-S
RRM2	0	1.17972	0.616	0.077	0	proliferation G1S-S
MCM7	2.17001e-220	1.17733	0.84	0.347	4.67398e-216	proliferation G1S-S
ORC6	4.45606e-293	1.15725	0.797	0.193	9.5979e-289	proliferation G1S-S
DEK	1.71103e-193	1.11585	0.953	0.636	3.68539e-189	proliferation G1S-S
MCM3	2.3739e-202	1.11028	0.741	0.254	5.11313e-198	proliferation G1S-S
HELLS	2.11583e-217	1.10167	0.787	0.264	4.55729e-213	proliferation G1S-S
RANBP1	2.27606e-172	1.09655	0.936	0.766	4.9024e-168	proliferation G1S-S
TK1	0	1.09096	0.643	0.095	0	proliferation G1S-S
ZWINT	0	1.09045	0.747	0.141	0	proliferation G1S-S
UBE2T	2.36337e-266	1.06862	0.759	0.181	5.09046e-262	proliferation G1S-S
H2AFX	1.51863e-165	1.05378	0.82	0.352	3.27097e-161	proliferation G1S-S
NUSAP1	1.4663e-273	1.05354	0.72	0.129	3.15827e-269	proliferation G1S-S
RRM1	2.05544e-219	0.996374	0.739	0.232	4.42721e-215	proliferation G1S-S
ATAD2	0	0.989343	0.671	0.093	0	proliferation G1S-S
CDK1	1.99852e-281	0.973597	0.681	0.114	4.30461e-277	proliferation G1S-S
USP1	4.78761e-212	0.970662	0.783	0.261	1.0312e-207	proliferation G1S-S
HMGB1	5.98024e-193	0.951643	0.999	0.988	1.28808e-188	proliferation G1S-S
SMC2	6.70979e-142	0.950076	0.779	0.359	1.44522e-137	proliferation G1S-S
MCM5	2.53414e-205	0.948298	0.683	0.183	5.45828e-201	proliferation G1S-S
CKS1B	1.05722e-155	0.942849	0.876	0.482	2.27714e-151	proliferation G1S-S
DNAJC9	1.59038e-201	0.941657	0.763	0.268	3.42552e-197	proliferation G1S-S
CENPM	0	0.931811	0.671	0.106	0	proliferation G1S-S
FEN1	1.9326e-276	0.928924	0.726	0.16	4.16264e-272	proliferation G1S-S
HMGB2	1.31369e-151	0.927887	0.844	0.398	2.82955e-147	proliferation G1S-S
TMSB15A	2.45376e-133	0.921331	0.864	0.468	5.28515e-129	proliferation G1S-S
RAD51AP1	0	0.915408	0.644	0.092	0	proliferation G1S-S
GMNN	1.58425e-193	0.908762	0.734	0.247	3.41232e-189	proliferation G1S-S
MAD2L1	1.40753e-235	0.906386	0.741	0.176	3.03169e-231	proliferation G1S-S
DNMT1	3.44128e-146	0.876331	0.816	0.412	7.41218e-142	proliferation G1S-S
SMC4	5.55845e-170	0.85577	0.73	0.242	1.19724e-165	proliferation G1S-S
CENPW	5.45389e-190	0.853267	0.733	0.221	1.17471e-185	proliferation G1S-S
CENPU	1.94475e-290	0.850973	0.631	0.1	4.1888e-286	proliferation G1S-S
CENPK	1.85716e-263	0.844005	0.643	0.117	4.00013e-259	proliferation G1S-S
MCM4	6.85288e-225	0.831869	0.626	0.134	1.47604e-220	proliferation G1S-S
CDT1	5.80852e-279	0.826811	0.646	0.109	1.2511e-274	proliferation G1S-S
SYNE2	1.51003e-123	0.82	0.684	0.273	3.25246e-119	proliferation G1S-S
TMPO	4.33061e-121	0.815145	0.829	0.425	9.32769e-117	proliferation G1S-S
HMGN2	2.38429e-133	0.809416	0.994	0.956	5.13551e-129	proliferation G1S-S
NUDT1	2.99425e-126	0.808691	0.764	0.343	6.44932e-122	proliferation G1S-S
DHFR	7.53234e-213	0.807329	0.624	0.147	1.62239e-208	proliferation G1S-S
SNRPB	1.34828e-136	0.791081	0.95	0.81	2.90407e-132	proliferation G1S-S
MYBL2	0	0.787474	0.52	0.047	0	proliferation G1S-S
CHEK1	1.62736e-224	0.78317	0.626	0.136	3.50517e-220	proliferation G1S-S
HIST1H1B	2.888e-249	0.773416	0.419	0.039	6.22047e-245	proliferation G1S-S
SRSF2	2.73278e-112	0.764481	0.947	0.803	5.88614e-108	proliferation G1S-S
TUBB	3.76795e-143	0.763736	0.996	0.987	8.1158e-139	proliferation G1S-S
RFC4	6.58093e-168	0.760872	0.671	0.215	1.41747e-163	proliferation G1S-S
CHAF1A	2.94221e-290	0.754006	0.571	0.076	6.33723e-286	proliferation G1S-S
C19orf48	3.98082e-108	0.751262	0.78	0.417	8.57429e-104	proliferation G1S-S
LMNB1	3.01113e-155	0.74733	0.677	0.217	6.48568e-151	proliferation G1S-S
TMEM97	4.92025e-118	0.733156	0.774	0.366	1.05977e-113	proliferation G1S-S
UHRF1	6.8827e-218	0.7283	0.554	0.103	1.48247e-213	proliferation G1S-S
CDCA4	8.38489e-164	0.7259	0.616	0.178	1.80602e-159	proliferation G1S-S
PSIP1	3.68677e-98	0.721975	0.893	0.642	7.94094e-94	proliferation G1S-S
BRCA1	2.84502e-255	0.702134	0.524	0.072	6.12789e-251	proliferation G1S-S
DTL	0	0.698621	0.494	0.029	0	proliferation G1S-S
FBXO5	1.00077e-156	0.690064	0.573	0.151	2.15555e-152	proliferation G1S-S
AURKB	1.60786e-126	0.687481	0.519	0.138	3.46317e-122	proliferation G1S-S
FAM111B	0	0.685491	0.439	0.024	0	proliferation G1S-S
PRKDC	4.98646e-74	0.682646	0.884	0.663	1.07403e-69	proliferation G1S-S
LIG1	9.73515e-193	0.681967	0.603	0.143	2.09685e-188	proliferation G1S-S
CDCA5	3.88e-261	0.680177	0.51	0.064	8.35712e-257	proliferation G1S-S
ESCO2	1.22517e-300	0.675923	0.466	0.038	2.63889e-296	proliferation G1S-S
CENPH	1.10563e-174	0.675518	0.617	0.162	2.38141e-170	proliferation G1S-S
ATAD5	3.20491e-175	0.6739	0.536	0.12	6.90306e-171	proliferation G1S-S
CBX5	2.81114e-89	0.673212	0.936	0.722	6.05492e-85	proliferation G1S-S
HIST1H1C	8.37725e-81	0.672409	0.451	0.163	1.80438e-76	proliferation G1S-S
HIST1H1D	2.07745e-157	0.6704	0.376	0.06	4.47462e-153	proliferation G1S-S
RFC2	5.14396e-129	0.662691	0.667	0.258	1.10796e-124	proliferation G1S-S
SRSF7	2.71184e-97	0.661855	0.951	0.801	5.84103e-93	proliferation G1S-S
ITGB3BP	1.76047e-127	0.658572	0.636	0.226	3.79189e-123	proliferation G1S-S
SPC25	1.16401e-202	0.651031	0.496	0.079	2.50716e-198	proliferation G1S-S
CDC6	0	0.646492	0.503	0.039	0	proliferation G1S-S
XRCC2	2.78257e-258	0.646008	0.471	0.053	5.99337e-254	proliferation G1S-S
PHGDH	3.32836e-77	0.641198	0.894	0.689	7.16895e-73	proliferation G1S-S
EZH2	3.07847e-113	0.638567	0.641	0.241	6.63072e-109	proliferation G1S-S
MIS18BP1	2.18395e-133	0.638457	0.657	0.22	4.70402e-129	proliferation G1S-S
MKI67	7.73352e-139	0.636973	0.521	0.122	1.66572e-134	proliferation G1S-S
MCM10	0	0.636712	0.473	0.035	0	proliferation G1S-S
E2F1	2.71617e-260	0.636495	0.461	0.049	5.85035e-256	proliferation G1S-S
HMGA1	1.48152e-62	0.632734	0.761	0.464	3.19105e-58	proliferation G1S-S
WDR76	1.71588e-248	0.632331	0.493	0.062	3.69583e-244	proliferation G1S-S
NSD2	3.57919e-127	0.630134	0.657	0.229	7.70921e-123	proliferation G1S-S
NCAPG	3.18337e-211	0.629233	0.529	0.085	6.85666e-207	proliferation G1S-S
EMP2	2.03998e-110	0.626825	0.66	0.267	4.39391e-106	proliferation G1S-S
SMC3	3.28554e-74	0.623339	0.82	0.578	7.07672e-70	proliferation G1S-S
TMEM106C	6.80736e-85	0.621996	0.693	0.362	1.46624e-80	proliferation G1S-S
CENPV	2.37863e-68	0.621501	0.573	0.264	5.12334e-64	proliferation G1S-S
TOP2A	3.94269e-170	0.621333	0.636	0.153	8.49215e-166	proliferation G1S-S
COMMD4	2.91426e-82	0.617996	0.837	0.557	6.27703e-78	proliferation G1S-S
FABP5	1.44471e-65	0.617965	0.879	0.683	3.11177e-61	proliferation G1S-S
KIFC1	2.47607e-191	0.614945	0.513	0.088	5.3332e-187	proliferation G1S-S
MMS22L	8.34393e-160	0.612293	0.52	0.12	1.7972e-155	proliferation G1S-S
IDH2	3.57605e-81	0.60657	0.876	0.642	7.70246e-77	proliferation G1S-S
LSM4	1.13404e-75	0.60608	0.909	0.731	2.44261e-71	proliferation G1S-S
STMN1	1.67269e-96	0.605217	0.996	0.977	3.6028e-92	proliferation G1S-S
SIVA1	9.38046e-80	0.604257	0.937	0.786	2.02046e-75	proliferation G1S-S
BARD1	3.73299e-124	0.601235	0.573	0.179	8.04048e-120	proliferation G1S-S
SLBP	1.04929e-82	0.5998	0.684	0.362	2.26007e-78	proliferation G1S-S
PA2G4	4.54955e-81	0.599623	0.906	0.725	9.79928e-77	proliferation G1S-S
BRCA2	1.24083e-206	0.59956	0.474	0.072	2.67263e-202	proliferation G1S-S
C21orf58	3.80356e-160	0.596504	0.486	0.1	8.19249e-156	proliferation G1S-S
RPA3	3.54172e-91	0.591747	0.71	0.357	7.62851e-87	proliferation G1S-S
FANCA	8.92505e-214	0.591045	0.489	0.075	1.92237e-209	proliferation G1S-S
HNRNPAB	7.43696e-73	0.588549	0.87	0.618	1.60185e-68	proliferation G1S-S
RFC3	3.12619e-175	0.585811	0.539	0.118	6.7335e-171	proliferation G1S-S
SNRPD1	7.87475e-88	0.582661	0.94	0.834	1.69614e-83	proliferation G1S-S
POLD3	7.37855e-136	0.579392	0.559	0.16	1.58927e-131	proliferation G1S-S
RPA2	1.10979e-78	0.578061	0.673	0.364	2.39038e-74	proliferation G1S-S
FANCI	3.04811e-198	0.576232	0.477	0.078	6.56532e-194	proliferation G1S-S
DTYMK	1.90023e-81	0.576101	0.771	0.433	4.0929e-77	proliferation G1S-S
PAICS	2.61005e-75	0.568832	0.721	0.416	5.62179e-71	proliferation G1S-S
CCDC34	4.82423e-95	0.568611	0.683	0.301	1.03909e-90	proliferation G1S-S
SUPT16H	2.31415e-57	0.56829	0.821	0.616	4.98444e-53	proliferation G1S-S
ASF1B	2.16269e-250	0.567091	0.443	0.046	4.65822e-246	proliferation G1S-S
MCM6	3.10967e-119	0.56613	0.501	0.149	6.69792e-115	proliferation G1S-S
CDK4	8.54932e-68	0.564749	0.86	0.713	1.84144e-63	proliferation G1S-S
NDC80	1.43978e-166	0.563309	0.484	0.088	3.10114e-162	proliferation G1S-S
HNRNPD	1.64077e-76	0.56158	0.936	0.833	3.53406e-72	proliferation G1S-S
CARHSP1	2.87956e-63	0.555996	0.796	0.523	6.20229e-59	proliferation G1S-S
EIF4EBP1	6.44704e-59	0.554566	0.744	0.491	1.38863e-54	proliferation G1S-S
MND1	5.53375e-155	0.554151	0.521	0.121	1.19191e-150	proliferation G1S-S
ANP32B	1.15666e-82	0.553978	0.953	0.857	2.49133e-78	proliferation G1S-S
NUCKS1	1.40899e-85	0.552336	0.989	0.902	3.03483e-81	proliferation G1S-S
BLM	6.91001e-227	0.547284	0.454	0.058	1.48835e-222	proliferation G1S-S
CDC45	1.85334e-252	0.547031	0.421	0.04	3.9919e-248	proliferation G1S-S
MGME1	7.06032e-105	0.539901	0.619	0.238	1.52072e-100	proliferation G1S-S
PXMP2	4.73735e-79	0.537612	0.65	0.304	1.02038e-74	proliferation G1S-S
FAM111A	1.00503e-71	0.532772	0.501	0.207	2.16474e-67	proliferation G1S-S
MELK	7.63036e-194	0.531871	0.451	0.069	1.6435e-189	proliferation G1S-S
VRK1	1.18143e-133	0.531775	0.534	0.151	2.54469e-129	proliferation G1S-S
MCM2	1.358e-178	0.52523	0.459	0.079	2.925e-174	proliferation G1S-S
PTMA	5.82964e-135	0.523239	1	0.999	1.25565e-130	proliferation G1S-S
FDPS	1.49885e-50	0.519353	0.879	0.662	3.22836e-46	proliferation G1S-S
CENPX	7.63905e-52	0.516172	0.834	0.61	1.64537e-47	proliferation G1S-S
MIS18A	1.39527e-80	0.512672	0.623	0.282	3.00527e-76	proliferation G1S-S
SGO1	7.88202e-180	0.51177	0.487	0.085	1.69771e-175	proliferation G1S-S
SAE1	5.04574e-61	0.511404	0.791	0.538	1.0868e-56	proliferation G1S-S
MSH6	8.31448e-52	0.510673	0.613	0.343	1.79086e-47	proliferation G1S-S
HAT1	1.14536e-67	0.509036	0.661	0.353	2.46699e-63	proliferation G1S-S
RMI2	4.70604e-173	0.50556	0.446	0.077	1.01363e-168	proliferation G1S-S
H2AFY	6.22352e-62	0.504669	0.9	0.713	1.34048e-57	proliferation G1S-S
TCF19	2.49711e-265	0.504633	0.417	0.034	5.37852e-261	proliferation G1S-S
NT5DC2	5.96911e-54	0.503627	0.907	0.737	1.28569e-49	proliferation G1S-S
PSMC3	7.21561e-55	0.496858	0.883	0.708	1.55417e-50	proliferation G1S-S
DIAPH3	1.51631e-179	0.495939	0.427	0.066	3.26598e-175	proliferation G1S-S
SMC1A	1.11246e-63	0.495626	0.657	0.349	2.39614e-59	proliferation G1S-S
DSN1	6.91727e-154	0.494748	0.464	0.097	1.48991e-149	proliferation G1S-S
CASP8AP2	4.74403e-80	0.492845	0.54	0.219	1.02182e-75	proliferation G1S-S
WDHD1	9.72928e-147	0.492282	0.439	0.089	2.09559e-142	proliferation G1S-S
BIRC5	6.96893e-120	0.49199	0.554	0.151	1.50104e-115	proliferation G1S-S
XRCC5	3.20741e-62	0.490581	0.951	0.847	6.90844e-58	proliferation G1S-S
PGP	7.66606e-55	0.489382	0.73	0.454	1.65119e-50	proliferation G1S-S
PKM	5.24343e-52	0.488203	0.93	0.773	1.12938e-47	proliferation G1S-S
KIF20B	4.9258e-115	0.487652	0.531	0.156	1.06097e-110	proliferation G1S-S
ACAT2	2.15311e-45	0.485652	0.677	0.383	4.63758e-41	proliferation G1S-S
UBE2C	2.39913e-140	0.48405	0.63	0.184	5.16748e-136	proliferation G1S-S
SAC3D1	9.06863e-78	0.478192	0.611	0.271	1.95329e-73	proliferation G1S-S
DCTPP1	2.45609e-57	0.476698	0.693	0.404	5.29017e-53	proliferation G1S-S
PARP1	1.69782e-43	0.472828	0.78	0.594	3.65693e-39	proliferation G1S-S
RAN	1.08418e-70	0.472276	0.977	0.938	2.33522e-66	proliferation G1S-S
LSM3	1.63349e-51	0.470461	0.857	0.675	3.51837e-47	proliferation G1S-S
H2AFV	1.76543e-47	0.470127	0.9	0.745	3.80257e-43	proliferation G1S-S
ANP32E	4.81624e-53	0.468285	0.777	0.514	1.03737e-48	proliferation G1S-S
DSCC1	2.3927e-175	0.46607	0.401	0.061	5.15364e-171	proliferation G1S-S
FANCD2	9.17672e-197	0.46461	0.414	0.055	1.97657e-192	proliferation G1S-S
TUBB4B	6.31535e-72	0.464335	0.933	0.748	1.36026e-67	proliferation G1S-S
ANAPC11	1.86663e-47	0.464158	0.927	0.807	4.02054e-43	proliferation G1S-S
HIST1H2AH	4.41306e-115	0.463411	0.253	0.034	9.50529e-111	proliferation G1S-S
FUS	3.25815e-65	0.463199	0.994	0.944	7.01772e-61	proliferation G1S-S
PPIF	9.53689e-73	0.462659	0.527	0.226	2.05415e-68	proliferation G1S-S
HIST1H3B	2.79165e-156	0.461779	0.247	0.02	6.01294e-152	proliferation G1S-S
SNRNP25	8.99219e-50	0.461464	0.763	0.5	1.93683e-45	proliferation G1S-S
SRSF10	2.85282e-45	0.461061	0.879	0.739	6.14468e-41	proliferation G1S-S
HIST2H2AC	8.30447e-61	0.460493	0.33	0.107	1.7887e-56	proliferation G1S-S
KIF22	2.031e-87	0.46003	0.599	0.238	4.37457e-83	proliferation G1S-S
GGH	2.38918e-84	0.459626	0.509	0.187	5.14605e-80	proliferation G1S-S
GGCT	5.92599e-55	0.459523	0.676	0.393	1.2764e-50	proliferation G1S-S
BRIP1	2.75892e-207	0.454015	0.397	0.045	5.94243e-203	proliferation G1S-S
TPI1	1.56239e-58	0.450132	0.964	0.929	3.36524e-54	proliferation G1S-S
HIRIP3	9.24605e-101	0.449927	0.51	0.166	1.99151e-96	proliferation G1S-S
PRIM1	7.51049e-121	0.448786	0.414	0.094	1.61769e-116	proliferation G1S-S
CENPN	2.35948e-109	0.44829	0.479	0.134	5.08209e-105	proliferation G1S-S
GINS4	3.59831e-135	0.446542	0.393	0.077	7.7504e-131	proliferation G1S-S
SSRP1	4.10003e-46	0.446369	0.753	0.522	8.83107e-42	proliferation G1S-S
RPL39L	2.96748e-63	0.445849	0.61	0.306	6.39165e-59	proliferation G1S-S
WDR34	4.79003e-76	0.444256	0.584	0.248	1.03172e-71	proliferation G1S-S
RFC1	1.97286e-50	0.443213	0.736	0.475	4.24934e-46	proliferation G1S-S
KIF15	4.97204e-144	0.437111	0.389	0.067	1.07093e-139	proliferation G1S-S
HIST1H1E	1.16956e-119	0.436217	0.307	0.051	2.51911e-115	proliferation G1S-S
NME1	5.39171e-42	0.431586	0.863	0.706	1.16132e-37	proliferation G1S-S
CENPF	8.27131e-181	0.430328	0.749	0.206	1.78156e-176	proliferation G1S-S
NCAPH2	2.44146e-93	0.429699	0.5	0.166	5.25867e-89	proliferation G1S-S
GMPS	7.20752e-47	0.42794	0.656	0.386	1.55243e-42	proliferation G1S-S
CDCA7	1.94954e-119	0.421315	0.397	0.087	4.19912e-115	proliferation G1S-S
POLA2	7.32694e-158	0.419375	0.4	0.067	1.57815e-153	proliferation G1S-S
TIMELESS	8.11209e-110	0.419286	0.411	0.102	1.74726e-105	proliferation G1S-S
TPX2	8.5896e-131	0.419279	0.533	0.131	1.85011e-126	proliferation G1S-S
SNRPD3	2.25303e-50	0.419269	0.934	0.827	4.85281e-46	proliferation G1S-S
BAZ1B	1.80679e-38	0.418346	0.677	0.458	3.89165e-34	proliferation G1S-S
POLR3K	1.45222e-70	0.41777	0.507	0.213	3.12794e-66	proliferation G1S-S
YBX1	2.32627e-62	0.416357	0.986	0.967	5.01056e-58	proliferation G1S-S
HAUS8	4.25718e-127	0.415709	0.406	0.086	9.16955e-123	proliferation G1S-S
HSPB11	6.29018e-46	0.413901	0.7	0.448	1.35484e-41	proliferation G1S-S
POP7	2.37497e-52	0.41295	0.683	0.398	5.11544e-48	proliferation G1S-S
LMNB2	1.39407e-65	0.410781	0.513	0.213	3.00268e-61	proliferation G1S-S
PFN1	1.07968e-39	0.409649	0.957	0.889	2.32552e-35	proliferation G1S-S
PKMYT1	2.8028e-228	0.409583	0.346	0.026	6.03695e-224	proliferation G1S-S
HMGXB4	4.81076e-43	0.408845	0.7	0.439	1.03619e-38	proliferation G1S-S
SLF1	4.82999e-100	0.40848	0.439	0.124	1.04033e-95	proliferation G1S-S
EXOSC8	7.32808e-50	0.407279	0.677	0.406	1.57839e-45	proliferation G1S-S
ASPM	1.3502e-161	0.40582	0.536	0.107	2.90819e-157	proliferation G1S-S
KPNB1	4.44721e-37	0.405021	0.8	0.617	9.57885e-33	proliferation G1S-S
CKAP2L	7.17208e-133	0.404954	0.386	0.069	1.54479e-128	proliferation G1S-S
CSE1L	1.45751e-55	0.404534	0.599	0.311	3.13933e-51	proliferation G1S-S
SNRPE	2.39054e-46	0.402438	0.956	0.862	5.14898e-42	proliferation G1S-S
AC011447.3	4.87538e-118	0.401704	0.336	0.062	1.05011e-113	proliferation G1S-S
MTHFD1	9.93697e-76	0.401483	0.469	0.174	2.14032e-71	proliferation G1S-S
PRRX1	9.10693e-21	0.400936	0.619	0.418	1.96154e-16	proliferation G1S-S
RNASEH2B	5.25478e-37	0.400405	0.614	0.389	1.13183e-32	proliferation G1S-S
CTPS1	2.73291e-58	0.399827	0.544	0.251	5.88641e-54	proliferation G1S-S
PTGES3	3.62975e-51	0.39837	0.936	0.852	7.81812e-47	proliferation G1S-S
RNPS1	1.11813e-37	0.39821	0.84	0.647	2.40835e-33	proliferation G1S-S
ALYREF	3.48587e-41	0.397624	0.564	0.336	7.50822e-37	proliferation G1S-S
ZGRF1	6.00937e-132	0.396685	0.329	0.053	1.29436e-127	proliferation G1S-S
CD320	1.76698e-37	0.396425	0.674	0.44	3.8059e-33	proliferation G1S-S
RPA1	1.70338e-62	0.396098	0.569	0.27	3.66892e-58	proliferation G1S-S
HSPD1	2.49111e-40	0.395177	0.947	0.891	5.3656e-36	proliferation G1S-S
EXOSC9	4.15285e-62	0.393962	0.581	0.281	8.94483e-58	proliferation G1S-S
SNRPG	6.19529e-42	0.393941	0.896	0.725	1.3344e-37	proliferation G1S-S
CCDC14	2.07375e-39	0.392663	0.633	0.401	4.46666e-35	proliferation G1S-S
DDX11	7.28416e-130	0.391186	0.341	0.058	1.56894e-125	proliferation G1S-S
RIF1	1.71177e-35	0.389339	0.591	0.368	3.68698e-31	proliferation G1S-S
PBK	2.90362e-131	0.389321	0.363	0.063	6.25411e-127	proliferation G1S-S
ERH	6.38527e-43	0.388866	0.953	0.869	1.37532e-38	proliferation G1S-S
JPT2	2.99337e-70	0.388676	0.516	0.21	6.44741e-66	proliferation G1S-S
PSMC3IP	4.30063e-131	0.388505	0.416	0.088	9.26313e-127	proliferation G1S-S
ZNF519	8.20731e-92	0.386915	0.419	0.12	1.76777e-87	proliferation G1S-S
NME4	1.73608e-32	0.386785	0.957	0.869	3.73934e-28	proliferation G1S-S
MAD2L2	5.24697e-40	0.385311	0.689	0.435	1.13014e-35	proliferation G1S-S
MSH2	7.2347e-60	0.385215	0.537	0.252	1.55828e-55	proliferation G1S-S
NUDC	2.72019e-39	0.384242	0.896	0.763	5.85902e-35	proliferation G1S-S
NSMCE4A	5.86982e-50	0.383348	0.623	0.344	1.2643e-45	proliferation G1S-S
RNASEH2C	2.8577e-33	0.38253	0.779	0.579	6.15521e-29	proliferation G1S-S
HADH	7.68987e-50	0.381597	0.633	0.365	1.65632e-45	proliferation G1S-S
HIST1H2AG	3.87178e-84	0.381571	0.289	0.064	8.33943e-80	proliferation G1S-S
CENPJ	4.55263e-88	0.38049	0.414	0.121	9.8059e-84	proliferation G1S-S
POLE	1.52575e-94	0.379495	0.34	0.079	3.28632e-90	proliferation G1S-S
KNTC1	7.43548e-135	0.378199	0.35	0.058	1.60153e-130	proliferation G1S-S
SKA2	3.53823e-46	0.376628	0.734	0.463	7.62098e-42	proliferation G1S-S
MXD3	5.44659e-100	0.372957	0.384	0.09	1.17314e-95	proliferation G1S-S
PGAM1	1.42363e-34	0.372243	0.861	0.709	3.06635e-30	proliferation G1S-S
HIST1H2BH	1.96223e-51	0.37098	0.314	0.108	4.22644e-47	proliferation G1S-S
MNS1	2.13676e-63	0.369452	0.436	0.168	4.60236e-59	proliferation G1S-S
CKS2	3.89823e-61	0.366877	0.681	0.359	8.3964e-57	proliferation G1S-S
SUMO3	2.34286e-29	0.366447	0.729	0.527	5.04629e-25	proliferation G1S-S
PAXX	6.89854e-39	0.366437	0.707	0.449	1.48588e-34	proliferation G1S-S
POLD2	3.48785e-35	0.365199	0.77	0.554	7.51249e-31	proliferation G1S-S
TOPBP1	3.45458e-58	0.364096	0.466	0.195	7.44081e-54	proliferation G1S-S
HNRNPF	1.88667e-24	0.36345	0.76	0.638	4.0637e-20	proliferation G1S-S
CCNE2	3.47973e-151	0.359269	0.283	0.03	7.495e-147	proliferation G1S-S
SPC24	8.03625e-124	0.357903	0.353	0.064	1.73093e-119	proliferation G1S-S
PTBP1	8.12815e-30	0.357722	0.811	0.654	1.75072e-25	proliferation G1S-S
UQCC2	1.31775e-32	0.357644	0.843	0.637	2.83831e-28	proliferation G1S-S
NCL	5.55109e-25	0.356157	0.953	0.905	1.19565e-20	proliferation G1S-S
RBBP4	4.87575e-32	0.355864	0.78	0.598	1.05019e-27	proliferation G1S-S
KIF11	7.98161e-105	0.355596	0.401	0.095	1.71916e-100	proliferation G1S-S
TOMM40	1.37498e-32	0.355494	0.754	0.55	2.96157e-28	proliferation G1S-S
HNRNPA3	8.45767e-39	0.35514	0.974	0.918	1.8217e-34	proliferation G1S-S
FGD5-AS1	4.35832e-26	0.354149	0.696	0.501	9.38739e-22	proliferation G1S-S
RNF168	8.36935e-52	0.353035	0.474	0.211	1.80267e-47	proliferation G1S-S
ENO1	5.05498e-49	0.351878	0.954	0.885	1.08879e-44	proliferation G1S-S
SMCHD1	6.56302e-38	0.351184	0.644	0.39	1.41361e-33	proliferation G1S-S
RARRES2	2.02774e-40	0.351151	0.427	0.199	4.36754e-36	proliferation G1S-S
CDK2	8.0358e-89	0.351073	0.403	0.115	1.73083e-84	proliferation G1S-S
TEDC2	4.80016e-121	0.350607	0.353	0.068	1.03391e-116	proliferation G1S-S
SUZ12	6.44843e-30	0.349312	0.571	0.363	1.38893e-25	proliferation G1S-S
RBBP8	5.21362e-109	0.348812	0.366	0.08	1.12296e-104	proliferation G1S-S
MASTL	1.02756e-150	0.348194	0.307	0.038	2.21327e-146	proliferation G1S-S
GAPDH	6.0213e-55	0.348102	0.997	0.995	1.29693e-50	proliferation G1S-S
SASS6	6.17531e-95	0.347612	0.401	0.107	1.3301e-90	proliferation G1S-S
KIF2C	4.72699e-105	0.345446	0.374	0.08	1.01815e-100	proliferation G1S-S
KLHL23	4.63858e-48	0.344524	0.426	0.183	9.99103e-44	proliferation G1S-S
TUBG1	5.53967e-48	0.344317	0.536	0.274	1.19319e-43	proliferation G1S-S
WEE1	1.21993e-40	0.344038	0.551	0.296	2.6276e-36	proliferation G1S-S
DBF4	8.13636e-69	0.343724	0.487	0.184	1.75249e-64	proliferation G1S-S
GINS3	3.16904e-131	0.343661	0.349	0.06	6.82579e-127	proliferation G1S-S
CTNNAL1	5.60952e-42	0.343578	0.581	0.325	1.20823e-37	proliferation G1S-S
PPIH	1.54937e-36	0.343524	0.689	0.448	3.33719e-32	proliferation G1S-S
MCM8	2.95968e-118	0.34337	0.296	0.047	6.37486e-114	proliferation G1S-S
ZNF93	4.01796e-79	0.343139	0.407	0.128	8.65427e-75	proliferation G1S-S
NDUFA6	6.11229e-32	0.34263	0.856	0.73	1.31653e-27	proliferation G1S-S
SNRPA1	7.0301e-34	0.342309	0.727	0.497	1.51421e-29	proliferation G1S-S
MZT2A	1.83711e-26	0.340193	0.83	0.649	3.95695e-22	proliferation G1S-S
HNRNPR	1.86611e-34	0.33942	0.96	0.87	4.01941e-30	proliferation G1S-S
EIF1AX	5.67798e-26	0.339098	0.843	0.717	1.22298e-21	proliferation G1S-S
DDX39A	9.30248e-44	0.338805	0.64	0.36	2.00366e-39	proliferation G1S-S
NOP56	5.16857e-30	0.338781	0.78	0.577	1.11326e-25	proliferation G1S-S
E2F7	2.24282e-137	0.338491	0.277	0.032	4.8308e-133	proliferation G1S-S
KNL1	2.17759e-99	0.33822	0.354	0.077	4.69031e-95	proliferation G1S-S
FOXM1	2.1384e-97	0.337562	0.319	0.066	4.60591e-93	proliferation G1S-S
BUB3	4.27775e-42	0.336586	0.756	0.5	9.21385e-38	proliferation G1S-S
CAPG	3.64933e-36	0.336527	0.583	0.332	7.86029e-32	proliferation G1S-S
FANCL	4.64343e-47	0.334366	0.514	0.257	1.00015e-42	proliferation G1S-S
UFD1	1.43268e-29	0.334313	0.716	0.531	3.08586e-25	proliferation G1S-S
POC1A	3.43346e-106	0.334216	0.391	0.092	7.39533e-102	proliferation G1S-S
NCAPD3	1.93958e-73	0.33313	0.384	0.121	4.17766e-69	proliferation G1S-S
SLC20A1	9.03963e-66	0.332152	0.381	0.128	1.94705e-61	proliferation G1S-S
NUP107	6.40815e-45	0.331769	0.499	0.249	1.38025e-40	proliferation G1S-S
CEP78	3.15398e-45	0.331468	0.49	0.238	6.79335e-41	proliferation G1S-S
BRIX1	2.75511e-31	0.329569	0.606	0.397	5.93423e-27	proliferation G1S-S
YWHAH	7.73204e-27	0.327603	0.761	0.596	1.6654e-22	proliferation G1S-S
CEP152	3.01013e-112	0.327418	0.32	0.059	6.48353e-108	proliferation G1S-S
NAP1L4	7.63967e-27	0.32669	0.799	0.614	1.64551e-22	proliferation G1S-S
SET	4.66861e-33	0.323466	0.977	0.939	1.00557e-28	proliferation G1S-S
PRELID1	2.55843e-28	0.323392	0.906	0.816	5.51061e-24	proliferation G1S-S
MAGOHB	7.80755e-32	0.322968	0.646	0.428	1.68167e-27	proliferation G1S-S
CHCHD2	1.08648e-25	0.322709	0.957	0.928	2.34017e-21	proliferation G1S-S
MRE11	1.82568e-51	0.322034	0.437	0.187	3.93234e-47	proliferation G1S-S
RMI1	1.50028e-81	0.321813	0.353	0.096	3.23144e-77	proliferation G1S-S
MEA1	6.22784e-24	0.32112	0.753	0.582	1.34141e-19	proliferation G1S-S
CMC2	1.43286e-31	0.320888	0.586	0.375	3.08624e-27	proliferation G1S-S
DCLRE1C	6.21947e-48	0.31988	0.426	0.185	1.33961e-43	proliferation G1S-S
RECQL4	2.8875e-138	0.319653	0.27	0.031	6.21938e-134	proliferation G1S-S
GTSE1	3.22058e-108	0.319028	0.407	0.091	6.9368e-104	proliferation G1S-S
CMSS1	2.14541e-31	0.318726	0.55	0.333	4.621e-27	proliferation G1S-S
FIGNL1	1.8104e-63	0.318537	0.339	0.106	3.89942e-59	proliferation G1S-S
TMEM109	7.53084e-35	0.31717	0.594	0.355	1.62207e-30	proliferation G1S-S
HACD3	9.13975e-25	0.315681	0.86	0.737	1.96861e-20	proliferation G1S-S
TUBB6	6.86726e-30	0.314013	0.56	0.338	1.47914e-25	proliferation G1S-S
KNOP1	2.57241e-29	0.313419	0.587	0.363	5.54071e-25	proliferation G1S-S
E2F3	7.30398e-45	0.313252	0.357	0.145	1.57321e-40	proliferation G1S-S
BAZ1A	6.70536e-34	0.31287	0.499	0.275	1.44427e-29	proliferation G1S-S
SNRPF	9.13818e-21	0.31229	0.877	0.751	1.96827e-16	proliferation G1S-S
PRIM2	1.05603e-65	0.312246	0.419	0.151	2.27458e-61	proliferation G1S-S
PPM1G	1.28093e-24	0.311669	0.826	0.683	2.759e-20	proliferation G1S-S
COPS3	5.50549e-27	0.309781	0.703	0.516	1.18583e-22	proliferation G1S-S
HMGB3	8.24753e-39	0.30932	0.74	0.48	1.77644e-34	proliferation G1S-S
TACC3	1.09411e-97	0.308856	0.424	0.108	2.35661e-93	proliferation G1S-S
NCAPH	5.3065e-133	0.307277	0.319	0.047	1.14297e-128	proliferation G1S-S
PPIG	9.07325e-26	0.30725	0.859	0.724	1.95429e-21	proliferation G1S-S
CENPO	7.38129e-98	0.306571	0.316	0.065	1.58986e-93	proliferation G1S-S
NOP58	1.54593e-25	0.306224	0.637	0.45	3.32978e-21	proliferation G1S-S
CCNE1	1.12769e-95	0.305418	0.289	0.056	2.42893e-91	proliferation G1S-S
SNRNP40	1.11006e-28	0.305149	0.591	0.39	2.39096e-24	proliferation G1S-S
CCDC150	2.2717e-79	0.304596	0.29	0.068	4.89302e-75	proliferation G1S-S
THY1	4.6075e-10	0.30387	0.62	0.484	9.92409e-06	proliferation G1S-S
MIF	8.87203e-22	0.303723	0.94	0.889	1.91095e-17	proliferation G1S-S
RNF219	1.37807e-41	0.30362	0.431	0.202	2.96823e-37	proliferation G1S-S
KIF23	7.95933e-92	0.303342	0.336	0.074	1.71436e-87	proliferation G1S-S
HJURP	5.17166e-96	0.302673	0.317	0.064	1.11392e-91	proliferation G1S-S
CIP2A	1.61965e-88	0.302182	0.361	0.092	3.48856e-84	proliferation G1S-S
FBL	1.99952e-26	0.301921	0.827	0.674	4.30678e-22	proliferation G1S-S
GXYLT1	1.97041e-37	0.301265	0.539	0.296	4.24406e-33	proliferation G1S-S
SLC25A5	9.3055e-20	0.300829	0.883	0.815	2.00431e-15	proliferation G1S-S
PTN	6.56643e-32	0.300328	0.873	0.644	1.41434e-27	proliferation G1S-S
CKLF	3.37433e-33	0.299833	0.484	0.27	7.26797e-29	proliferation G1S-S
PPIA	1.37979e-43	0.299318	0.993	0.98	2.97194e-39	proliferation G1S-S
RFC5	2.45892e-69	0.299166	0.36	0.114	5.29628e-65	proliferation G1S-S
SRRT	8.66999e-34	0.298389	0.549	0.315	1.86743e-29	proliferation G1S-S
HILPDA	1.0962e-32	0.296983	0.573	0.34	2.3611e-28	proliferation G1S-S
EXO1	7.13117e-185	0.296904	0.27	0.018	1.53598e-180	proliferation G1S-S
POLD1	7.23809e-97	0.296467	0.244	0.039	1.55901e-92	proliferation G1S-S
NRM	1.09987e-39	0.296344	0.447	0.217	2.369e-35	proliferation G1S-S
RTKN2	1.77503e-87	0.295881	0.34	0.082	3.82324e-83	proliferation G1S-S
POLE3	5.57504e-33	0.295236	0.489	0.27	1.20081e-28	proliferation G1S-S
IPO9	7.65038e-28	0.294416	0.563	0.352	1.64782e-23	proliferation G1S-S
HAUS1	3.32852e-31	0.294019	0.607	0.392	7.16929e-27	proliferation G1S-S
SGO2	4.06498e-102	0.29355	0.471	0.126	8.75557e-98	proliferation G1S-S
SRSF3	3.69192e-32	0.293069	0.973	0.949	7.95202e-28	proliferation G1S-S
ZNF714	1.3167e-32	0.293001	0.473	0.255	2.83603e-28	proliferation G1S-S
CYB5B	7.90766e-25	0.29257	0.634	0.428	1.70323e-20	proliferation G1S-S
RAD18	4.57707e-80	0.292229	0.329	0.085	9.85854e-76	proliferation G1S-S
TPM3	1.06221e-21	0.291616	0.799	0.645	2.28789e-17	proliferation G1S-S
DKK1	7.47024e-10	0.291315	0.459	0.33	1.60902e-05	proliferation G1S-S
CEP57	3.8409e-26	0.291188	0.677	0.479	8.27292e-22	proliferation G1S-S
TFDP1	4.91572e-45	0.290671	0.457	0.211	1.0588e-40	proliferation G1S-S
SHCBP1	5.97491e-121	0.289188	0.284	0.041	1.28694e-116	proliferation G1S-S
POLQ	1.59338e-128	0.287697	0.236	0.024	3.43198e-124	proliferation G1S-S
CEP295	1.87709e-46	0.287692	0.406	0.173	4.04306e-42	proliferation G1S-S
ATP1B3	8.26279e-22	0.287414	0.726	0.558	1.77972e-17	proliferation G1S-S
RBBP7	4.17218e-25	0.286433	0.736	0.538	8.98646e-21	proliferation G1S-S
EIF5A	9.3566e-18	0.286033	0.847	0.779	2.01532e-13	proliferation G1S-S
MT-ND1	1.02806e-13	0.285658	0.99	0.98	2.21435e-09	proliferation G1S-S
ANLN	4.6089e-91	0.28557	0.319	0.069	9.92712e-87	proliferation G1S-S
RAD21	2.70978e-26	0.285437	0.753	0.568	5.83659e-22	proliferation G1S-S
CYCS	3.78844e-23	0.284794	0.783	0.615	8.15992e-19	proliferation G1S-S
ARL2	7.54529e-27	0.284528	0.67	0.45	1.62518e-22	proliferation G1S-S
GEN1	2.15333e-72	0.284087	0.311	0.083	4.63806e-68	proliferation G1S-S
UBE2I	4.31276e-21	0.283672	0.893	0.791	9.28924e-17	proliferation G1S-S
AKR1B1	7.80648e-31	0.28361	0.683	0.449	1.68144e-26	proliferation G1S-S
RECQL	4.88336e-37	0.283566	0.479	0.248	1.05183e-32	proliferation G1S-S
POLR2J	6.53235e-19	0.283104	0.847	0.706	1.407e-14	proliferation G1S-S
TEDC1	1.02225e-80	0.282945	0.317	0.078	2.20182e-76	proliferation G1S-S
SNRPA	2.63997e-25	0.282863	0.744	0.534	5.68623e-21	proliferation G1S-S
CBX3	1.10683e-22	0.282521	0.899	0.794	2.384e-18	proliferation G1S-S
NCAPG2	3.12716e-88	0.28182	0.304	0.067	6.73559e-84	proliferation G1S-S
E2F8	3.39911e-109	0.281557	0.204	0.021	7.32133e-105	proliferation G1S-S
KDELC2	3.27477e-34	0.281549	0.429	0.214	7.05353e-30	proliferation G1S-S
CSRP2	4.03132e-20	0.281517	0.85	0.665	8.68306e-16	proliferation G1S-S
FAM161A	8.35788e-42	0.280792	0.461	0.218	1.8002e-37	proliferation G1S-S
NAE1	1.48294e-21	0.280395	0.614	0.447	3.19411e-17	proliferation G1S-S
NXT1	4.47102e-27	0.280196	0.524	0.324	9.63012e-23	proliferation G1S-S
PRTFDC1	6.75999e-27	0.279847	0.517	0.317	1.45603e-22	proliferation G1S-S
NUP62	3.89855e-33	0.278935	0.564	0.324	8.39708e-29	proliferation G1S-S
SPDL1	3.88511e-54	0.278709	0.421	0.163	8.36815e-50	proliferation G1S-S
BCL2L12	9.97006e-32	0.278296	0.606	0.368	2.14745e-27	proliferation G1S-S
TOP3A	2.45727e-42	0.277025	0.329	0.129	5.29272e-38	proliferation G1S-S
HPRT1	4.39871e-38	0.276644	0.449	0.224	9.47438e-34	proliferation G1S-S
RALY	2.62278e-23	0.27648	0.85	0.706	5.64921e-19	proliferation G1S-S
GINS1	2.11785e-86	0.275304	0.266	0.052	4.56163e-82	proliferation G1S-S
CCNA2	3.25673e-71	0.274707	0.359	0.101	7.01467e-67	proliferation G1S-S
SKA3	7.9859e-86	0.274621	0.286	0.06	1.72008e-81	proliferation G1S-S
FN3KRP	9.15598e-35	0.274012	0.453	0.237	1.97211e-30	proliferation G1S-S
CHAF1B	7.06825e-134	0.273904	0.267	0.031	1.52243e-129	proliferation G1S-S
MRPS6	8.32253e-23	0.273902	0.827	0.687	1.79259e-18	proliferation G1S-S
IDI1	7.10613e-15	0.273771	0.617	0.442	1.53059e-10	proliferation G1S-S
LDHA	8.2404e-33	0.271946	0.941	0.843	1.7749e-28	proliferation G1S-S
CDC25A	3.82653e-111	0.271644	0.256	0.036	8.24197e-107	proliferation G1S-S
CENPP	6.21504e-68	0.271601	0.309	0.085	1.33866e-63	proliferation G1S-S
EEF1B2	7.87379e-26	0.270946	0.97	0.948	1.69594e-21	proliferation G1S-S
UBA2	1.18876e-22	0.270704	0.739	0.573	2.56048e-18	proliferation G1S-S
C1orf112	1.92932e-81	0.270586	0.289	0.065	4.15556e-77	proliferation G1S-S
GJC1	1.14395e-39	0.269825	0.394	0.175	2.46395e-35	proliferation G1S-S
HNRNPA2B1	1.64606e-27	0.269347	0.986	0.96	3.54545e-23	proliferation G1S-S
AC108134.2	5.63792e-10	0.268934	0.23	0.139	1.21435e-05	proliferation G1S-S
CDCA7L	1.45641e-41	0.268701	0.399	0.177	3.13696e-37	proliferation G1S-S
STAG2	6.82562e-22	0.268366	0.573	0.387	1.47017e-17	proliferation G1S-S
TIPIN	5.16478e-47	0.266052	0.346	0.132	1.11244e-42	proliferation G1S-S
NUF2	9.80552e-97	0.265787	0.374	0.085	2.11201e-92	proliferation G1S-S
HAUS6	1.20737e-49	0.265318	0.379	0.149	2.60056e-45	proliferation G1S-S
HMGN1	3.76718e-31	0.265207	0.99	0.963	8.11412e-27	proliferation G1S-S
GLO1	8.316e-16	0.264738	0.721	0.58	1.79118e-11	proliferation G1S-S
IPO5	1.05893e-27	0.264162	0.63	0.408	2.28083e-23	proliferation G1S-S
PRDX2	7.62308e-16	0.264103	0.963	0.927	1.64194e-11	proliferation G1S-S
PRRX2	5.11866e-17	0.263906	0.467	0.299	1.10251e-12	proliferation G1S-S
CDK5RAP2	4.65679e-32	0.263798	0.411	0.206	1.00303e-27	proliferation G1S-S
FANCB	1.25634e-107	0.263627	0.254	0.037	2.70604e-103	proliferation G1S-S
NAP1L1	9.83416e-22	0.262969	0.974	0.933	2.11818e-17	proliferation G1S-S
DNA2	1.36984e-81	0.262437	0.247	0.048	2.95049e-77	proliferation G1S-S
BANF1	1.72847e-21	0.262425	0.953	0.872	3.72294e-17	proliferation G1S-S
NUP50	5.55856e-31	0.26227	0.51	0.281	1.19726e-26	proliferation G1S-S
ZWILCH	9.55754e-49	0.260422	0.369	0.141	2.0586e-44	proliferation G1S-S
YWHAQ	1.55466e-23	0.260105	0.923	0.831	3.34858e-19	proliferation G1S-S
RPL22L1	4.17386e-11	0.259827	0.719	0.605	8.99007e-07	proliferation G1S-S
CIT	4.00818e-76	0.259621	0.28	0.063	8.63323e-72	proliferation G1S-S
CEBPZ	5.54838e-23	0.259128	0.604	0.413	1.19507e-18	proliferation G1S-S
FBLN1	1.83996e-17	0.259061	0.871	0.74	3.9631e-13	proliferation G1S-S
LRR1	1.06563e-64	0.258199	0.343	0.106	2.29526e-60	proliferation G1S-S
ARL6IP6	1.38044e-31	0.257279	0.471	0.254	2.97333e-27	proliferation G1S-S
H2AFY2	4.2831e-20	0.257074	0.663	0.491	9.22538e-16	proliferation G1S-S
ANKRD9	8.22896e-45	0.257051	0.274	0.093	1.77244e-40	proliferation G1S-S
PRPS2	2.95465e-63	0.256774	0.31	0.091	6.36402e-59	proliferation G1S-S
RPP30	6.46251e-26	0.256699	0.596	0.382	1.39196e-21	proliferation G1S-S
PSAT1	4.33248e-35	0.256662	0.386	0.179	9.33174e-31	proliferation G1S-S
LSM5	6.9759e-22	0.256265	0.804	0.639	1.50254e-17	proliferation G1S-S
CNTLN	5.01473e-25	0.256258	0.474	0.276	1.08012e-20	proliferation G1S-S
SPAG5	4.9546e-79	0.255994	0.293	0.067	1.06717e-74	proliferation G1S-S
MESD	6.5143e-21	0.255958	0.757	0.59	1.40311e-16	proliferation G1S-S
ICMT	3.18735e-33	0.255841	0.374	0.179	6.86524e-29	proliferation G1S-S
FANCG	3.11396e-56	0.254992	0.333	0.111	6.70716e-52	proliferation G1S-S
PRPF4	7.96541e-31	0.253936	0.537	0.307	1.71567e-26	proliferation G1S-S
SRPK1	7.39128e-23	0.253831	0.561	0.359	1.59201e-18	proliferation G1S-S
PLK4	9.66484e-92	0.252929	0.259	0.046	2.08171e-87	proliferation G1S-S
SRP9	9.08101e-16	0.252307	0.873	0.796	1.95596e-11	proliferation G1S-S
CHEK2	7.34661e-80	0.251602	0.324	0.082	1.58239e-75	proliferation G1S-S
RABL6	5.50803e-23	0.251314	0.647	0.44	1.18637e-18	proliferation G1S-S
LRRCC1	3.91271e-44	0.251128	0.393	0.166	8.42759e-40	proliferation G1S-S
SKA1	1.38189e-105	0.251011	0.249	0.036	2.97644e-101	proliferation G1S-S
HPF1	3.31029e-25	0.250466	0.721	0.518	7.13003e-21	proliferation G1S-S

## Sheet: Proliferation G2M-M
gene	p_val	avg_log2FC	pct.1	pct.2	p_val_adj	cluster
CENPF	0	3.50751	0.989	0.212	0	proliferation G2M-M
TOP2A	0	3.1897	0.96	0.149	0	proliferation G2M-M
PTTG1	0	2.99863	0.978	0.304	0	proliferation G2M-M
UBE2C	0	2.94764	0.908	0.182	0	proliferation G2M-M
CCNB1	0	2.80287	0.915	0.188	0	proliferation G2M-M
HMGB2	1.17814e-266	2.70531	0.971	0.408	2.5376e-262	proliferation G2M-M
ASPM	0	2.59037	0.873	0.099	0	proliferation G2M-M
KPNA2	2.88468e-214	2.51681	0.929	0.474	6.21331e-210	proliferation G2M-M
CDC20	0	2.46075	0.879	0.104	0	proliferation G2M-M
TUBA1C	2.16906e-228	2.45988	0.929	0.423	4.67193e-224	proliferation G2M-M
TUBB4B	1.3263e-192	2.43438	0.962	0.754	2.85672e-188	proliferation G2M-M
MKI67	0	2.38302	0.92	0.107	0	proliferation G2M-M
NUSAP1	0	2.36897	0.906	0.141	0	proliferation G2M-M
CCNB2	0	2.35648	0.929	0.172	0	proliferation G2M-M
ARL6IP1	5.15907e-251	2.34092	0.942	0.404	1.11121e-246	proliferation G2M-M
UBE2S	3.72288e-218	2.26212	0.96	0.567	8.01872e-214	proliferation G2M-M
TPX2	0	2.19505	0.888	0.12	0	proliferation G2M-M
CENPE	0	2.14182	0.848	0.09	0	proliferation G2M-M
DLGAP5	0	2.08881	0.862	0.073	0	proliferation G2M-M
H2AFX	1.36039e-204	1.95636	0.895	0.368	2.93013e-200	proliferation G2M-M
BIRC5	0	1.90299	0.924	0.139	0	proliferation G2M-M
CKS2	7.42664e-201	1.89063	0.871	0.358	1.59962e-196	proliferation G2M-M
CDKN3	0	1.86398	0.815	0.101	0	proliferation G2M-M
SGO2	0	1.83234	0.801	0.115	0	proliferation G2M-M
CKS1B	2.14707e-178	1.77879	0.915	0.497	4.62458e-174	proliferation G2M-M
AURKB	0	1.75252	0.862	0.127	0	proliferation G2M-M
PLK1	0	1.7492	0.739	0.044	0	proliferation G2M-M
SMC4	2.46565e-233	1.74106	0.864	0.254	5.31076e-229	proliferation G2M-M
CKAP2	2.38533e-217	1.72444	0.815	0.249	5.13776e-213	proliferation G2M-M
TUBA1B	7.71056e-187	1.69101	0.993	0.953	1.66078e-182	proliferation G2M-M
CDK1	5.04768e-215	1.66429	0.688	0.14	1.08722e-210	proliferation G2M-M
TACC3	0	1.57111	0.792	0.092	0	proliferation G2M-M
H2AFZ	2.34792e-180	1.56289	0.996	0.925	5.05718e-176	proliferation G2M-M
HMMR	0	1.55063	0.732	0.053	0	proliferation G2M-M
MIS18BP1	1.64332e-209	1.54002	0.808	0.228	3.53955e-205	proliferation G2M-M
PIMREG	0	1.53953	0.757	0.073	0	proliferation G2M-M
KIF20B	4.95296e-258	1.53245	0.763	0.154	1.06682e-253	proliferation G2M-M
JPT1	1.1009e-127	1.52607	0.94	0.753	2.37122e-123	proliferation G2M-M
GTSE1	0	1.52534	0.768	0.076	0	proliferation G2M-M
HMGB3	4.66358e-184	1.5141	0.931	0.476	1.00449e-179	proliferation G2M-M
AURKA	0	1.50624	0.672	0.074	0	proliferation G2M-M
NDC80	0	1.4985	0.73	0.086	0	proliferation G2M-M
MAD2L1	3.07909e-252	1.49506	0.83	0.196	6.63206e-248	proliferation G2M-M
CCNA2	0	1.48627	0.725	0.083	0	proliferation G2M-M
NUF2	0	1.47216	0.719	0.069	0	proliferation G2M-M
CDCA3	0	1.4329	0.759	0.068	0	proliferation G2M-M
PSRC1	5.12781e-284	1.41786	0.73	0.123	1.10448e-279	proliferation G2M-M
CENPA	0	1.40851	0.679	0.04	0	proliferation G2M-M
RAD21	1.05392e-156	1.40178	0.938	0.561	2.27004e-152	proliferation G2M-M
BUB3	9.95499e-131	1.36373	0.859	0.504	2.1442e-126	proliferation G2M-M
DEPDC1	0	1.35159	0.661	0.057	0	proliferation G2M-M
HMGN2	7.89359e-179	1.33115	0.996	0.957	1.7002e-174	proliferation G2M-M
PIF1	0	1.32927	0.576	0.023	0	proliferation G2M-M
KIF2C	0	1.3134	0.71	0.066	0	proliferation G2M-M
CDCA8	0	1.30332	0.679	0.059	0	proliferation G2M-M
NUCKS1	1.72229e-179	1.30176	0.996	0.905	3.70964e-175	proliferation G2M-M
KIF11	0	1.29613	0.699	0.084	0	proliferation G2M-M
ANP32E	1.92913e-143	1.29418	0.902	0.516	4.15515e-139	proliferation G2M-M
MXD3	0	1.29392	0.688	0.078	0	proliferation G2M-M
HIST1H4C	3.90296e-15	1.2894	0.681	0.585	8.40659e-11	proliferation G2M-M
KIFC1	0	1.28452	0.73	0.089	0	proliferation G2M-M
ECT2	0	1.27721	0.712	0.083	0	proliferation G2M-M
TTK	0	1.27231	0.663	0.056	0	proliferation G2M-M
KNL1	0	1.26638	0.65	0.066	0	proliferation G2M-M
KNSTRN	4.5901e-251	1.24657	0.728	0.141	9.88661e-247	proliferation G2M-M
KIF4A	0	1.24257	0.71	0.064	0	proliferation G2M-M
DTYMK	4.37997e-157	1.23738	0.897	0.439	9.43402e-153	proliferation G2M-M
HMGB1	9.14852e-182	1.23725	0.996	0.988	1.9705e-177	proliferation G2M-M
TROAP	0	1.22203	0.714	0.052	0	proliferation G2M-M
NEK2	0	1.22137	0.638	0.032	0	proliferation G2M-M
BUB1	0	1.21839	0.667	0.068	0	proliferation G2M-M
KIF22	2.83074e-191	1.21352	0.795	0.239	6.09713e-187	proliferation G2M-M
CENPW	1.82144e-184	1.19085	0.812	0.238	3.92319e-180	proliferation G2M-M
STMN1	5.51497e-169	1.18586	0.996	0.978	1.18787e-164	proliferation G2M-M
SKA2	5.05237e-135	1.17802	0.866	0.465	1.08823e-130	proliferation G2M-M
DBF4	1.12675e-163	1.13448	0.676	0.182	2.42691e-159	proliferation G2M-M
NCAPG	7.792e-274	1.13443	0.674	0.094	1.67832e-269	proliferation G2M-M
KIF23	3.80592e-280	1.13232	0.587	0.065	8.19758e-276	proliferation G2M-M
TMPO	6.32149e-113	1.12244	0.85	0.443	1.36159e-108	proliferation G2M-M
KIF20A	0	1.10806	0.623	0.028	0	proliferation G2M-M
UBE2T	1.27231e-149	1.07859	0.721	0.212	2.74042e-145	proliferation G2M-M
CKAP2L	2.08057e-299	1.07814	0.612	0.065	4.48134e-295	proliferation G2M-M
SGO1	2.78296e-250	1.07666	0.634	0.091	5.99422e-246	proliferation G2M-M
MZT1	5.9972e-155	1.06969	0.73	0.24	1.29174e-150	proliferation G2M-M
H2AFV	5.67188e-131	1.05019	0.953	0.748	1.22167e-126	proliferation G2M-M
SMC2	1.14802e-106	1.03923	0.79	0.378	2.47271e-102	proliferation G2M-M
KIF14	0	1.03921	0.554	0.032	0	proliferation G2M-M
LMNB1	3.07636e-155	1.02997	0.763	0.232	6.62618e-151	proliferation G2M-M
LBR	2.32646e-96	0.997244	0.795	0.408	5.01096e-92	proliferation G2M-M
CALM2	1.43189e-126	0.993076	0.989	0.951	3.08415e-122	proliferation G2M-M
CDCA2	0	0.992903	0.569	0.042	0	proliferation G2M-M
G2E3	3.60654e-132	0.989804	0.692	0.23	7.76812e-128	proliferation G2M-M
HNRNPA2B1	1.1774e-120	0.985056	0.993	0.96	2.536e-116	proliferation G2M-M
H1FX	9.77493e-104	0.973506	0.962	0.86	2.10542e-99	proliferation G2M-M
KIF18A	0	0.966043	0.569	0.046	0	proliferation G2M-M
TUBB6	1.61214e-99	0.96192	0.752	0.333	3.47238e-95	proliferation G2M-M
FAM83D	0	0.95331	0.542	0.034	0	proliferation G2M-M
RACGAP1	3.94462e-278	0.951737	0.565	0.06	8.49631e-274	proliferation G2M-M
SPC25	1.98445e-226	0.93606	0.609	0.089	4.27432e-222	proliferation G2M-M
HJURP	5.60362e-282	0.926386	0.562	0.055	1.20696e-277	proliferation G2M-M
ARHGAP11A	6.00261e-283	0.917278	0.54	0.05	1.2929e-278	proliferation G2M-M
DDX39A	9.75592e-109	0.905724	0.786	0.361	2.10133e-104	proliferation G2M-M
BUB1B	2.19847e-265	0.904658	0.533	0.053	4.73528e-261	proliferation G2M-M
CKAP5	8.03075e-129	0.902317	0.661	0.205	1.72974e-124	proliferation G2M-M
KIF15	2.93019e-216	0.872509	0.538	0.07	6.31134e-212	proliferation G2M-M
SUN2	1.80064e-186	0.864521	0.607	0.113	3.87841e-182	proliferation G2M-M
GPSM2	5.57707e-129	0.863759	0.618	0.169	1.20124e-124	proliferation G2M-M
TUBB	1.39492e-120	0.85703	0.998	0.987	3.00451e-116	proliferation G2M-M
PBK	5.25762e-217	0.85502	0.518	0.064	1.13244e-212	proliferation G2M-M
NCAPD2	5.23824e-205	0.853552	0.618	0.107	1.12826e-200	proliferation G2M-M
CCNF	2.10239e-215	0.847818	0.529	0.07	4.52834e-211	proliferation G2M-M
GAS2L3	0	0.827895	0.469	0.026	0	proliferation G2M-M
CDC25B	6.07616e-230	0.821623	0.549	0.067	1.30874e-225	proliferation G2M-M
ANLN	1.17628e-230	0.820923	0.529	0.063	2.53359e-226	proliferation G2M-M
KIF5B	9.00825e-70	0.818536	0.922	0.755	1.94029e-65	proliferation G2M-M
HP1BP3	1.34572e-73	0.804821	0.902	0.685	2.89855e-69	proliferation G2M-M
NDE1	1.46095e-141	0.794649	0.558	0.126	3.14675e-137	proliferation G2M-M
RAN	1.42585e-108	0.78556	0.982	0.94	3.07114e-104	proliferation G2M-M
CCDC18	5.42836e-178	0.784896	0.52	0.084	1.16922e-173	proliferation G2M-M
LSM5	4.06482e-74	0.766615	0.882	0.64	8.75521e-70	proliferation G2M-M
ZWINT	5.07704e-120	0.763651	0.638	0.179	1.09354e-115	proliferation G2M-M
SFPQ	2.11615e-68	0.752499	0.962	0.838	4.55797e-64	proliferation G2M-M
HDGF	4.27887e-67	0.751214	0.83	0.573	9.21626e-63	proliferation G2M-M
PHF19	1.39156e-146	0.748804	0.58	0.133	2.99728e-142	proliferation G2M-M
PRC1	1.47102e-253	0.748516	0.502	0.048	3.16843e-249	proliferation G2M-M
SPAG5	1.20851e-254	0.7427	0.54	0.057	2.60302e-250	proliferation G2M-M
PCLAF	3.91592e-84	0.737177	0.819	0.344	8.43449e-80	proliferation G2M-M
UBALD2	1.39424e-77	0.736508	0.592	0.231	3.00306e-73	proliferation G2M-M
LMNB2	3.56762e-124	0.732702	0.685	0.213	7.6843e-120	proliferation G2M-M
TMSB15A	2.47834e-65	0.725796	0.839	0.489	5.3381e-61	proliferation G2M-M
CDC25C	2.47957e-271	0.721772	0.491	0.04	5.34076e-267	proliferation G2M-M
CCDC34	1.04597e-75	0.718735	0.696	0.318	2.25291e-71	proliferation G2M-M
FBXO5	4.08916e-74	0.718007	0.509	0.176	8.80764e-70	proliferation G2M-M
TYMS	3.45981e-81	0.70164	0.77	0.322	7.45209e-77	proliferation G2M-M
RANGAP1	1.72604e-131	0.699935	0.574	0.138	3.71771e-127	proliferation G2M-M
RHEB	3.16132e-55	0.696772	0.877	0.678	6.80917e-51	proliferation G2M-M
NUDT1	1.65254e-71	0.691961	0.759	0.364	3.5594e-67	proliferation G2M-M
SPDL1	4.39078e-108	0.685372	0.562	0.164	9.4573e-104	proliferation G2M-M
SYNE2	3.16745e-61	0.684433	0.654	0.295	6.82236e-57	proliferation G2M-M
PRR11	4.47856e-189	0.680295	0.498	0.069	9.64637e-185	proliferation G2M-M
SAPCD2	0	0.670315	0.429	0.015	0	proliferation G2M-M
CEP55	3.24358e-250	0.669437	0.442	0.035	6.98635e-246	proliferation G2M-M
SCLT1	1.82159e-88	0.668075	0.594	0.21	3.92352e-84	proliferation G2M-M
CALM3	2.55743e-65	0.667715	0.935	0.811	5.50844e-61	proliferation G2M-M
DIAPH3	4.55414e-141	0.665239	0.464	0.08	9.80916e-137	proliferation G2M-M
CIT	1.28302e-224	0.664543	0.502	0.055	2.7635e-220	proliferation G2M-M
CENPN	2.85841e-130	0.663811	0.583	0.141	6.15672e-126	proliferation G2M-M
PTMS	3.25992e-81	0.653169	0.996	0.976	7.02153e-77	proliferation G2M-M
PSIP1	1.76997e-50	0.650423	0.866	0.656	3.81234e-46	proliferation G2M-M
FOXM1	1.29882e-200	0.643345	0.5	0.063	2.79753e-196	proliferation G2M-M
HSP90B1	1.01219e-57	0.641288	0.987	0.893	2.18016e-53	proliferation G2M-M
CBX5	4.96803e-39	0.636883	0.866	0.738	1.07006e-34	proliferation G2M-M
CNTRL	1.66136e-83	0.636237	0.587	0.208	3.57841e-79	proliferation G2M-M
DCP2	9.24545e-50	0.626612	0.652	0.344	1.99138e-45	proliferation G2M-M
DDAH2	1.91457e-48	0.624439	0.942	0.849	4.12378e-44	proliferation G2M-M
PLIN3	1.90524e-48	0.62267	0.783	0.548	4.10371e-44	proliferation G2M-M
CBX1	3.18557e-48	0.620446	0.897	0.705	6.8614e-44	proliferation G2M-M
EZH2	9.45304e-70	0.615979	0.636	0.261	2.03609e-65	proliferation G2M-M
CIP2A	3.10216e-141	0.615765	0.491	0.094	6.68173e-137	proliferation G2M-M
POC1A	1.25697e-153	0.610182	0.522	0.095	2.7074e-149	proliferation G2M-M
RTKN2	8.18121e-136	0.610158	0.462	0.084	1.76215e-131	proliferation G2M-M
MND1	2.82024e-109	0.604203	0.547	0.138	6.07452e-105	proliferation G2M-M
ILF2	4.41232e-55	0.600357	0.917	0.827	9.5037e-51	proliferation G2M-M
DCTN3	2.56209e-48	0.599538	0.897	0.79	5.51848e-44	proliferation G2M-M
MELK	1.41586e-159	0.599	0.504	0.082	3.04962e-155	proliferation G2M-M
DEK	5.40135e-48	0.598099	0.884	0.657	1.1634e-43	proliferation G2M-M
MRPL51	4.95506e-53	0.595989	0.929	0.864	1.06727e-48	proliferation G2M-M
C21orf58	3.22176e-97	0.595236	0.48	0.119	6.93934e-93	proliferation G2M-M
CENPK	2.99109e-102	0.592549	0.556	0.149	6.4425e-98	proliferation G2M-M
RNF26	3.05026e-98	0.588154	0.513	0.14	6.56995e-94	proliferation G2M-M
CCDC88A	1.64419e-38	0.58638	0.757	0.522	3.54141e-34	proliferation G2M-M
CCNG2	5.65715e-42	0.582337	0.65	0.361	1.21849e-37	proliferation G2M-M
ITGB3BP	4.42009e-76	0.581271	0.641	0.245	9.52044e-72	proliferation G2M-M
LGALS1	2.54333e-12	0.573826	0.888	0.889	5.47809e-08	proliferation G2M-M
HNRNPH3	6.9817e-43	0.56947	0.9	0.753	1.50379e-38	proliferation G2M-M
TRIM59	2.46912e-164	0.567032	0.431	0.058	5.31824e-160	proliferation G2M-M
HNRNPR	1.2091e-52	0.566832	0.962	0.874	2.60429e-48	proliferation G2M-M
GLRX5	3.2234e-48	0.565052	0.871	0.674	6.94289e-44	proliferation G2M-M
CDK5RAP2	1.7687e-78	0.560781	0.574	0.202	3.80961e-74	proliferation G2M-M
SPC24	4.88676e-147	0.560476	0.446	0.07	1.05256e-142	proliferation G2M-M
PARPBP	5.28965e-137	0.559973	0.509	0.1	1.13934e-132	proliferation G2M-M
HMGN3	7.07144e-55	0.559912	0.967	0.905	1.52312e-50	proliferation G2M-M
NCAPH	8.09096e-153	0.559191	0.402	0.053	1.74271e-148	proliferation G2M-M
REEP4	3.41395e-117	0.555066	0.46	0.095	7.35331e-113	proliferation G2M-M
MORF4L2	1.70408e-42	0.554098	0.875	0.696	3.67042e-38	proliferation G2M-M
EMC9	3.18031e-91	0.552233	0.56	0.172	6.85007e-87	proliferation G2M-M
NSD2	5.1206e-53	0.550816	0.58	0.256	1.10293e-48	proliferation G2M-M
ANP32B	1.76601e-50	0.550549	0.955	0.861	3.80382e-46	proliferation G2M-M
CEP70	4.46018e-101	0.547014	0.516	0.138	9.60678e-97	proliferation G2M-M
BCL2L12	3.2419e-50	0.545356	0.69	0.373	6.98273e-46	proliferation G2M-M
RRM2	4.4611e-113	0.543884	0.52	0.111	9.60876e-109	proliferation G2M-M
DCAF7	9.58241e-36	0.539067	0.708	0.471	2.06396e-31	proliferation G2M-M
DCXR	5.65177e-32	0.537081	0.837	0.617	1.21733e-27	proliferation G2M-M
BCAM	2.08436e-06	0.530701	0.397	0.296	0.044895	proliferation G2M-M
GGH	3.95619e-73	0.529704	0.558	0.198	8.52123e-69	proliferation G2M-M
RBMX	4.62306e-45	0.527247	0.926	0.865	9.9576e-41	proliferation G2M-M
CNIH4	5.48103e-38	0.525132	0.679	0.431	1.18056e-33	proliferation G2M-M
CRNDE	1.02386e-61	0.525128	0.529	0.194	2.20529e-57	proliferation G2M-M
HIST1H1A	2.78675e-31	0.520538	0.357	0.149	6.00239e-27	proliferation G2M-M
RAD51AP1	9.52268e-88	0.518064	0.493	0.131	2.05109e-83	proliferation G2M-M
SAE1	5.81082e-40	0.516596	0.777	0.551	1.25159e-35	proliferation G2M-M
BORA	4.45315e-217	0.514987	0.373	0.027	9.59164e-213	proliferation G2M-M
MGME1	7.54462e-57	0.511589	0.598	0.258	1.62503e-52	proliferation G2M-M
TOP1	1.54503e-23	0.503297	0.864	0.723	3.32783e-19	proliferation G2M-M
H2AFJ	5.34261e-26	0.496423	0.795	0.596	1.15074e-21	proliferation G2M-M
ORC6	2.60711e-55	0.493988	0.587	0.239	5.61545e-51	proliferation G2M-M
RBM8A	5.36667e-37	0.493302	0.931	0.85	1.15593e-32	proliferation G2M-M
TNFAIP8L1	9.61772e-123	0.488742	0.429	0.077	2.07156e-118	proliferation G2M-M
CENPC	4.81291e-43	0.48584	0.545	0.262	1.03665e-38	proliferation G2M-M
NUDCD2	5.56537e-37	0.485462	0.683	0.429	1.19873e-32	proliferation G2M-M
LSM4	1.67129e-41	0.483078	0.893	0.741	3.5998e-37	proliferation G2M-M
CENPM	3.05882e-77	0.483005	0.504	0.147	6.5884e-73	proliferation G2M-M
TUBA1A	1.15192e-32	0.482174	0.984	0.971	2.48112e-28	proliferation G2M-M
HIST1H2BH	6.62337e-89	0.48145	0.444	0.107	1.42661e-84	proliferation G2M-M
MZT2B	4.17929e-28	0.47968	0.958	0.892	9.00177e-24	proliferation G2M-M
VDAC3	7.68254e-33	0.479244	0.846	0.688	1.65474e-28	proliferation G2M-M
RHNO1	1.03993e-52	0.478219	0.527	0.228	2.2399e-48	proliferation G2M-M
SEPHS1	1.48889e-31	0.478177	0.667	0.423	3.20692e-27	proliferation G2M-M
CDC27	1.27586e-40	0.476953	0.618	0.338	2.74807e-36	proliferation G2M-M
TK1	6.13168e-103	0.473602	0.54	0.13	1.3207e-98	proliferation G2M-M
PRPSAP1	9.86692e-38	0.473329	0.641	0.361	2.12524e-33	proliferation G2M-M
SAP30	2.91456e-41	0.471307	0.549	0.271	6.27768e-37	proliferation G2M-M
DEPDC1B	3.05411e-137	0.466528	0.371	0.05	6.57825e-133	proliferation G2M-M
CMC2	1.58532e-34	0.463267	0.638	0.38	3.41462e-30	proliferation G2M-M
CENPL	5.3579e-84	0.458571	0.413	0.102	1.15404e-79	proliferation G2M-M
RUVBL2	4.36817e-33	0.458135	0.746	0.522	9.40861e-29	proliferation G2M-M
DYNLL1	1.12183e-40	0.455952	0.991	0.987	2.4163e-36	proliferation G2M-M
BRD8	1.9904e-38	0.453726	0.587	0.311	4.28712e-34	proliferation G2M-M
HNRNPM	6.84297e-29	0.452967	0.922	0.848	1.47391e-24	proliferation G2M-M
ZNF714	5.66083e-49	0.449021	0.576	0.257	1.21929e-44	proliferation G2M-M
APOLD1	2.28622e-179	0.446641	0.292	0.018	4.92429e-175	proliferation G2M-M
COX8A	1.14424e-26	0.445598	0.902	0.776	2.46458e-22	proliferation G2M-M
PSME2	1.40595e-26	0.444323	0.786	0.609	3.02828e-22	proliferation G2M-M
MIS18A	1.21293e-45	0.443584	0.605	0.3	2.61253e-41	proliferation G2M-M
UBB	3.63504e-36	0.443445	0.98	0.985	7.82952e-32	proliferation G2M-M
SHCBP1	1.25441e-130	0.440647	0.35	0.047	2.70188e-126	proliferation G2M-M
PNRC2	6.19396e-31	0.438792	0.775	0.545	1.33412e-26	proliferation G2M-M
MYEF2	1.23213e-44	0.436729	0.415	0.156	2.65388e-40	proliferation G2M-M
CBX3	7.73164e-34	0.434851	0.922	0.797	1.66532e-29	proliferation G2M-M
CENPU	6.38136e-72	0.428151	0.475	0.139	1.37448e-67	proliferation G2M-M
PTGES3	1.43283e-36	0.427352	0.938	0.856	3.08617e-32	proliferation G2M-M
CENPJ	2.73545e-59	0.426079	0.424	0.134	5.89188e-55	proliferation G2M-M
MARCKS	2.07487e-37	0.423847	0.996	0.985	4.46907e-33	proliferation G2M-M
BANF1	5.24004e-37	0.422803	0.953	0.876	1.12865e-32	proliferation G2M-M
HMGN1	2.64901e-48	0.417181	0.989	0.964	5.70571e-44	proliferation G2M-M
ZMYM1	2.84747e-42	0.415552	0.424	0.17	6.13316e-38	proliferation G2M-M
SRSF3	8.54558e-40	0.414856	0.971	0.95	1.84063e-35	proliferation G2M-M
ODF2	6.04556e-52	0.414005	0.491	0.194	1.30215e-47	proliferation G2M-M
OIP5	3.09251e-167	0.413843	0.364	0.037	6.66096e-163	proliferation G2M-M
FZR1	2.51767e-48	0.413439	0.438	0.162	5.42281e-44	proliferation G2M-M
PHGDH	9.90492e-24	0.413224	0.853	0.702	2.13342e-19	proliferation G2M-M
CLDN5	4.50046e-17	0.411287	0.283	0.139	9.69355e-13	proliferation G2M-M
KMT5A	2.16388e-44	0.409379	0.571	0.268	4.66078e-40	proliferation G2M-M
TRIM69	6.14322e-71	0.408227	0.424	0.119	1.32319e-66	proliferation G2M-M
RNF5	1.19258e-24	0.407363	0.623	0.41	2.56871e-20	proliferation G2M-M
CENPH	1.13468e-54	0.407226	0.518	0.192	2.444e-50	proliferation G2M-M
NIPBL	1.81844e-18	0.404135	0.665	0.49	3.91674e-14	proliferation G2M-M
CDCA4	2.58906e-41	0.403222	0.484	0.21	5.57657e-37	proliferation G2M-M
IKBIP	6.48213e-28	0.40266	0.565	0.326	1.39619e-23	proliferation G2M-M
2010-09-01	1.43565e-31	0.401183	0.607	0.355	3.09224e-27	proliferation G2M-M
EXOSC6	1.81681e-35	0.400827	0.594	0.312	3.91324e-31	proliferation G2M-M
STIL	1.61641e-110	0.39965	0.319	0.046	3.4816e-106	proliferation G2M-M
KHDRBS1	5.79276e-27	0.39847	0.922	0.824	1.2477e-22	proliferation G2M-M
DHPS	5.05415e-30	0.398166	0.672	0.409	1.08861e-25	proliferation G2M-M
HNRNPA3	2.34919e-27	0.394256	0.951	0.922	5.05992e-23	proliferation G2M-M
KIAA0586	1.31257e-62	0.392355	0.491	0.165	2.82714e-58	proliferation G2M-M
CDKN1B	8.18115e-43	0.390685	0.46	0.189	1.76214e-38	proliferation G2M-M
BRCA2	4.1381e-55	0.389899	0.355	0.102	8.91304e-51	proliferation G2M-M
INCENP	9.36219e-149	0.388933	0.328	0.034	2.01652e-144	proliferation G2M-M
SMC3	1.29029e-19	0.388812	0.772	0.594	2.77916e-15	proliferation G2M-M
ARHGEF39	6.0404e-168	0.388551	0.328	0.028	1.30104e-163	proliferation G2M-M
CCAR1	2.53532e-22	0.387487	0.692	0.507	5.46083e-18	proliferation G2M-M
IGF2BP3	5.77145e-25	0.386988	0.676	0.45	1.24311e-20	proliferation G2M-M
SMTN	3.26566e-37	0.386686	0.411	0.17	7.0339e-33	proliferation G2M-M
USP1	1.73058e-34	0.386476	0.598	0.301	3.72749e-30	proliferation G2M-M
AC026401.3	9.60411e-122	0.384716	0.306	0.037	2.06863e-117	proliferation G2M-M
ECI2	1.08506e-21	0.384536	0.741	0.548	2.33711e-17	proliferation G2M-M
HMG20B	3.18144e-22	0.384385	0.737	0.534	6.8525e-18	proliferation G2M-M
FKBP2	1.53569e-20	0.383953	0.842	0.678	3.30773e-16	proliferation G2M-M
YPEL1	6.56226e-42	0.383024	0.433	0.166	1.41344e-37	proliferation G2M-M
NFYB	6.98832e-26	0.382641	0.612	0.376	1.50521e-21	proliferation G2M-M
CSE1L	1.88565e-32	0.382494	0.58	0.326	4.06151e-28	proliferation G2M-M
CEP135	1.41793e-41	0.381478	0.449	0.188	3.05407e-37	proliferation G2M-M
TLNRD1	4.01128e-35	0.381122	0.408	0.177	8.6399e-31	proliferation G2M-M
CCDC167	3.76294e-22	0.379432	0.679	0.469	8.10499e-18	proliferation G2M-M
EXOSC8	7.01912e-23	0.374768	0.638	0.422	1.51185e-18	proliferation G2M-M
COMMD4	2.00641e-19	0.374084	0.768	0.576	4.3216e-15	proliferation G2M-M
DAZAP1	2.9049e-28	0.372672	0.661	0.398	6.25687e-24	proliferation G2M-M
HNRNPA0	1.53507e-17	0.372341	0.866	0.741	3.30638e-13	proliferation G2M-M
QSER1	4.03673e-21	0.370084	0.542	0.336	8.69472e-17	proliferation G2M-M
CDKN2D	1.44986e-39	0.368066	0.413	0.168	3.12285e-35	proliferation G2M-M
LYPD1	1.21042e-06	0.367482	0.308	0.212	0.0260713	proliferation G2M-M
CDCA5	1.81591e-72	0.366757	0.386	0.096	3.91128e-68	proliferation G2M-M
YWHAH	2.30034e-20	0.366402	0.788	0.601	4.9547e-16	proliferation G2M-M
CCT5	8.87524e-21	0.365897	0.864	0.752	1.91164e-16	proliferation G2M-M
SKA1	4.69738e-111	0.364831	0.306	0.041	1.01177e-106	proliferation G2M-M
HNRNPD	4.94202e-26	0.364499	0.924	0.839	1.06446e-21	proliferation G2M-M
VBP1	3.93386e-20	0.363588	0.69	0.489	8.47314e-16	proliferation G2M-M
LDHA	2.69457e-21	0.363393	0.931	0.848	5.80384e-17	proliferation G2M-M
CDK19	5.83668e-33	0.363184	0.438	0.196	1.25716e-28	proliferation G2M-M
ANP32A	2.15745e-22	0.363183	0.893	0.775	4.64693e-18	proliferation G2M-M
IFITM1	7.61934e-14	0.363049	0.458	0.298	1.64113e-09	proliferation G2M-M
SMS	6.01212e-16	0.362757	0.71	0.562	1.29495e-11	proliferation G2M-M
HNRNPDL	7.05141e-33	0.359916	0.973	0.949	1.5188e-28	proliferation G2M-M
GRK6	6.32988e-42	0.358678	0.44	0.176	1.36339e-37	proliferation G2M-M
PPP2R5C	8.32543e-25	0.356598	0.545	0.318	1.79321e-20	proliferation G2M-M
NCAPG2	1.25753e-70	0.355086	0.335	0.076	2.7086e-66	proliferation G2M-M
GEN1	2.08196e-69	0.354005	0.359	0.089	4.48434e-65	proliferation G2M-M
PAX8	1.2165e-11	0.352902	0.266	0.148	2.62021e-07	proliferation G2M-M
NUP50	6.97729e-29	0.352563	0.542	0.289	1.50284e-24	proliferation G2M-M
YWHAQ	1.79394e-21	0.352476	0.913	0.837	3.86396e-17	proliferation G2M-M
DBF4B	2.75672e-68	0.351861	0.353	0.086	5.9377e-64	proliferation G2M-M
XPO1	6.62261e-17	0.351078	0.748	0.604	1.42644e-12	proliferation G2M-M
XRCC6	2.32258e-22	0.349803	0.922	0.817	5.0026e-18	proliferation G2M-M
NMU	2.35214e-113	0.349724	0.21	0.016	5.06627e-109	proliferation G2M-M
PTOV1	3.26344e-17	0.34908	0.862	0.723	7.02913e-13	proliferation G2M-M
PHF6	3.02727e-17	0.348864	0.71	0.532	6.52043e-13	proliferation G2M-M
ILVBL	1.32356e-33	0.347698	0.516	0.253	2.85081e-29	proliferation G2M-M
AKIRIN2	3.94051e-22	0.347208	0.571	0.373	8.48746e-18	proliferation G2M-M
SKA3	1.54918e-105	0.346578	0.368	0.064	3.33679e-101	proliferation G2M-M
CEP97	7.50396e-35	0.346365	0.384	0.155	1.61628e-30	proliferation G2M-M
MAFB	3.26416e-06	0.345162	0.491	0.365	0.0703067	proliferation G2M-M
CHEK2	3.39074e-73	0.34343	0.366	0.09	7.30332e-69	proliferation G2M-M
CEP192	8.03389e-46	0.343256	0.402	0.145	1.73042e-41	proliferation G2M-M
SSNA1	5.11866e-16	0.342963	0.781	0.613	1.10251e-11	proliferation G2M-M
TCP1	4.57007e-20	0.342712	0.886	0.76	9.84348e-16	proliferation G2M-M
MDH1	6.14683e-19	0.339876	0.835	0.675	1.32396e-14	proliferation G2M-M
RAB8A	3.70696e-21	0.339401	0.665	0.463	7.98443e-17	proliferation G2M-M
RPL39L	2.12608e-27	0.337999	0.565	0.324	4.57936e-23	proliferation G2M-M
HIST1H1B	3.37265e-34	0.334339	0.241	0.072	7.26436e-30	proliferation G2M-M
FAM110A	3.66544e-108	0.334296	0.306	0.042	7.895e-104	proliferation G2M-M
PCM1	9.22906e-15	0.333532	0.77	0.626	1.98785e-10	proliferation G2M-M
SNRPB	4.23332e-21	0.332073	0.891	0.821	9.11814e-17	proliferation G2M-M
TTF2	1.6725e-61	0.331638	0.375	0.105	3.60239e-57	proliferation G2M-M
GOT1	1.87723e-30	0.330589	0.511	0.264	4.04336e-26	proliferation G2M-M
FUBP1	1.04468e-17	0.330565	0.667	0.471	2.25014e-13	proliferation G2M-M
FBLN1	6.54905e-20	0.329399	0.895	0.744	1.4106e-15	proliferation G2M-M
LSM3	2.61726e-21	0.32606	0.837	0.685	5.63733e-17	proliferation G2M-M
TMBIM6	1.9657e-17	0.325817	0.933	0.849	4.23392e-13	proliferation G2M-M
USP13	6.3682e-41	0.32561	0.384	0.142	1.37165e-36	proliferation G2M-M
ZCCHC17	2.83734e-20	0.323798	0.674	0.467	6.11134e-16	proliferation G2M-M
ANAPC11	1.36912e-19	0.323171	0.908	0.815	2.94896e-15	proliferation G2M-M
PLK4	7.3444e-98	0.323113	0.317	0.051	1.58191e-93	proliferation G2M-M
CEP350	1.97255e-20	0.322203	0.533	0.317	4.24867e-16	proliferation G2M-M
WT1	2.28603e-07	0.321162	0.295	0.197	0.00492388	proliferation G2M-M
SCARA3	9.89759e-39	0.32061	0.377	0.14	2.13184e-34	proliferation G2M-M
PSMB6	3.8724e-15	0.319974	0.92	0.858	8.34077e-11	proliferation G2M-M
HYLS1	2.66307e-53	0.317426	0.277	0.068	5.73598e-49	proliferation G2M-M
PSMA4	4.45749e-17	0.317258	0.893	0.797	9.60099e-13	proliferation G2M-M
SNRPG	1.58607e-17	0.317202	0.866	0.736	3.41624e-13	proliferation G2M-M
RSBN1	2.02043e-21	0.317011	0.493	0.282	4.35181e-17	proliferation G2M-M
HSPA13	1.06306e-18	0.316472	0.549	0.337	2.28972e-14	proliferation G2M-M
CLIC4	4.17762e-13	0.315749	0.589	0.426	8.99818e-09	proliferation G2M-M
TRAIP	4.14782e-90	0.314359	0.288	0.045	8.93399e-86	proliferation G2M-M
ERH	2.2562e-18	0.31317	0.94	0.874	4.85962e-14	proliferation G2M-M
SINHCAF	4.7324e-08	0.313136	0.58	0.458	0.00101931	proliferation G2M-M
SOX11	4.45468e-17	0.312633	0.783	0.584	9.59493e-13	proliferation G2M-M
FANCD2	1.88875e-59	0.311632	0.321	0.08	4.06817e-55	proliferation G2M-M
TEDC1	1.52165e-59	0.311475	0.337	0.088	3.27748e-55	proliferation G2M-M
PPP1CC	5.19662e-16	0.310965	0.792	0.65	1.1193e-11	proliferation G2M-M
PMF1	1.42023e-16	0.310932	0.77	0.612	3.05904e-12	proliferation G2M-M
HDAC2	1.96387e-12	0.310418	0.824	0.707	4.22998e-08	proliferation G2M-M
FRMD4B	1.71945e-21	0.310218	0.283	0.124	3.70352e-17	proliferation G2M-M
TWIST1	2.43873e-06	0.31017	0.571	0.474	0.0525278	proliferation G2M-M
CCSAP	6.37389e-48	0.310042	0.263	0.067	1.37287e-43	proliferation G2M-M
HAGH	6.90216e-27	0.309126	0.547	0.295	1.48666e-22	proliferation G2M-M
ALDH7A1	9.24788e-15	0.30895	0.768	0.619	1.9919e-10	proliferation G2M-M
MAB21L2	3.94406e-08	0.307677	0.241	0.145	0.000849511	proliferation G2M-M
PSMC3	3.40357e-17	0.307329	0.855	0.719	7.33096e-13	proliferation G2M-M
MAZ	1.08933e-18	0.306908	0.859	0.727	2.34631e-14	proliferation G2M-M
HNRNPU	8.26816e-13	0.306494	0.924	0.854	1.78088e-08	proliferation G2M-M
C18orf54	2.34627e-52	0.306347	0.304	0.082	5.05362e-48	proliferation G2M-M
HAUS8	2.60052e-60	0.306346	0.373	0.104	5.60126e-56	proliferation G2M-M
PTMA	4.534e-32	0.305481	1	0.999	9.76577e-28	proliferation G2M-M
CCDC77	5.34479e-50	0.305018	0.357	0.112	1.15122e-45	proliferation G2M-M
ATP5F1B	4.29278e-21	0.30433	0.958	0.914	9.24621e-17	proliferation G2M-M
PCNT	1.89044e-33	0.304001	0.312	0.113	4.07182e-29	proliferation G2M-M
FAM111A	2.03642e-18	0.303647	0.411	0.228	4.38624e-14	proliferation G2M-M
FOXC2	0.000437668	0.302587	0.451	0.378	1	proliferation G2M-M
SS18	2.89538e-14	0.302037	0.641	0.472	6.23636e-10	proliferation G2M-M
PKP4	7.17823e-41	0.301633	0.353	0.119	1.54612e-36	proliferation G2M-M
IQGAP3	1.42285e-120	0.299288	0.241	0.021	3.06468e-116	proliferation G2M-M
SPTBN1	3.28453e-12	0.297869	0.728	0.551	7.07454e-08	proliferation G2M-M
THUMPD3-AS1	7.14213e-21	0.297838	0.551	0.324	1.53834e-16	proliferation G2M-M
C2orf69	1.02689e-34	0.297344	0.348	0.133	2.21182e-30	proliferation G2M-M
KIF18B	2.06339e-158	0.29734	0.268	0.018	4.44433e-154	proliferation G2M-M
PPP2R3B	2.5047e-33	0.296403	0.402	0.167	5.39487e-29	proliferation G2M-M
PRRX2	5.29404e-18	0.29592	0.527	0.302	1.14028e-13	proliferation G2M-M
NEIL3	1.26845e-122	0.295668	0.261	0.025	2.73212e-118	proliferation G2M-M
CCNG1	4.53591e-16	0.295645	0.574	0.386	9.76989e-12	proliferation G2M-M
CEP44	3.01668e-31	0.294206	0.346	0.138	6.49763e-27	proliferation G2M-M
ACTL6A	1.25883e-16	0.294069	0.612	0.428	2.7114e-12	proliferation G2M-M
CTCF	3.70596e-13	0.293437	0.636	0.465	7.98226e-09	proliferation G2M-M
RANBP1	5.84746e-19	0.292889	0.9	0.778	1.25948e-14	proliferation G2M-M
CEP295	3.4695e-32	0.29233	0.42	0.182	7.47296e-28	proliferation G2M-M
MEX3A	7.64786e-15	0.291739	0.65	0.463	1.64727e-10	proliferation G2M-M
SYNCRIP	2.98624e-10	0.290897	0.815	0.684	6.43206e-06	proliferation G2M-M
FANCI	4.90141e-57	0.288889	0.373	0.106	1.05572e-52	proliferation G2M-M
RRM1	3.96963e-30	0.288613	0.542	0.273	8.55019e-26	proliferation G2M-M
CEP78	7.79289e-24	0.288189	0.469	0.252	1.67851e-19	proliferation G2M-M
DZIP3	1.20182e-29	0.287785	0.458	0.218	2.5886e-25	proliferation G2M-M
MAGOHB	2.54027e-16	0.287588	0.625	0.441	5.47148e-12	proliferation G2M-M
LSM8	1.183e-13	0.287142	0.654	0.499	2.54807e-09	proliferation G2M-M
STIP1	1.04486e-16	0.28626	0.696	0.497	2.25052e-12	proliferation G2M-M
GTF2A2	3.75459e-13	0.286185	0.748	0.596	8.08701e-09	proliferation G2M-M
TMX4	1.22031e-16	0.285771	0.551	0.353	2.62842e-12	proliferation G2M-M
FDPS	1.50357e-13	0.285268	0.821	0.677	3.23854e-09	proliferation G2M-M
CD24	1.40117e-08	0.285245	0.484	0.345	0.000301798	proliferation G2M-M
RASSF1	3.20712e-36	0.285059	0.366	0.138	6.90782e-32	proliferation G2M-M
LCORL	1.64075e-24	0.28363	0.384	0.182	3.534e-20	proliferation G2M-M
DR1	5.8977e-15	0.283284	0.52	0.343	1.27031e-10	proliferation G2M-M
ANAPC15	4.97709e-19	0.282675	0.609	0.396	1.07202e-14	proliferation G2M-M
KATNBL1	2.39598e-16	0.282019	0.641	0.436	5.16069e-12	proliferation G2M-M
SRP9	6.66358e-14	0.280797	0.868	0.8	1.43527e-09	proliferation G2M-M
LRR1	8.06059e-49	0.28063	0.362	0.116	1.73617e-44	proliferation G2M-M
TPRKB	1.46509e-20	0.280577	0.596	0.382	3.15566e-16	proliferation G2M-M
MT-ND3	3.1306e-05	0.279948	0.987	0.982	0.674299	proliferation G2M-M
PPIL1	2.595e-16	0.279841	0.529	0.348	5.58936e-12	proliferation G2M-M
PGP	2.24649e-17	0.279652	0.679	0.472	4.83872e-13	proliferation G2M-M
TBCD	1.57344e-34	0.277633	0.366	0.143	3.38903e-30	proliferation G2M-M
PCBP1	3.80461e-14	0.277504	0.844	0.728	8.19475e-10	proliferation G2M-M
PON2	2.69579e-09	0.277285	0.525	0.378	5.80646e-05	proliferation G2M-M
PSMD14	7.45684e-16	0.276996	0.665	0.472	1.60613e-11	proliferation G2M-M
ESCO2	3.44721e-46	0.276457	0.279	0.075	7.42494e-42	proliferation G2M-M
SRSF2	1.07453e-15	0.275603	0.902	0.814	2.31443e-11	proliferation G2M-M
NUP98	1.14648e-23	0.274973	0.35	0.159	2.46939e-19	proliferation G2M-M
HIST1H1C	1.02244e-17	0.274322	0.355	0.185	2.20223e-13	proliferation G2M-M
TRA2B	2.39941e-13	0.273743	0.772	0.619	5.16809e-09	proliferation G2M-M
MAD2L2	1.02918e-14	0.273426	0.634	0.452	2.21675e-10	proliferation G2M-M
AAAS	2.15632e-22	0.27336	0.489	0.272	4.6445e-18	proliferation G2M-M
OLFM3	0.00471214	0.273005	0.243	0.192	1	proliferation G2M-M
TPR	4.52996e-11	0.271224	0.817	0.685	9.75709e-07	proliferation G2M-M
SLTM	6.29729e-09	0.271116	0.696	0.56	0.000135637	proliferation G2M-M
CHTF18	8.43213e-47	0.270857	0.292	0.081	1.8162e-42	proliferation G2M-M
CYCS	1.44559e-13	0.270561	0.768	0.625	3.11365e-09	proliferation G2M-M
UACA	6.83969e-14	0.270303	0.482	0.309	1.4732e-09	proliferation G2M-M
SDCBP	4.34142e-11	0.269524	0.712	0.57	9.35099e-07	proliferation G2M-M
SUV39H2	4.61759e-32	0.269078	0.339	0.133	9.94583e-28	proliferation G2M-M
ASXL1	6.32556e-11	0.268797	0.545	0.387	1.36246e-06	proliferation G2M-M
EIF4G2	5.17773e-08	0.26873	0.915	0.874	0.00111523	proliferation G2M-M
NT5DC2	1.04103e-12	0.268526	0.871	0.748	2.24228e-08	proliferation G2M-M
RPA3	2.22619e-17	0.26814	0.587	0.384	4.79499e-13	proliferation G2M-M
SASS6	4.19064e-40	0.268022	0.357	0.125	9.02622e-36	proliferation G2M-M
IMMP1L	5.08773e-20	0.267998	0.576	0.367	1.09585e-15	proliferation G2M-M
CENPO	1.13601e-62	0.267982	0.319	0.077	2.44685e-58	proliferation G2M-M
ZNF93	3.75357e-30	0.267897	0.353	0.146	8.08482e-26	proliferation G2M-M
ARID2	1.31126e-14	0.266762	0.493	0.316	2.82432e-10	proliferation G2M-M
WDR34	3.13707e-24	0.266679	0.511	0.271	6.75693e-20	proliferation G2M-M
ESPL1	2.2185e-115	0.266112	0.221	0.018	4.77843e-111	proliferation G2M-M
ACSL3	2.80068e-13	0.265941	0.571	0.384	6.03239e-09	proliferation G2M-M
C12orf49	3.8411e-17	0.265875	0.424	0.242	8.27334e-13	proliferation G2M-M
AC084033.3	8.67395e-24	0.265541	0.458	0.236	1.86828e-19	proliferation G2M-M
SOGA1	4.28635e-28	0.26412	0.346	0.144	9.23236e-24	proliferation G2M-M
EZR	7.64627e-20	0.263934	0.413	0.215	1.64693e-15	proliferation G2M-M
PKM	1.32736e-10	0.263352	0.866	0.786	2.859e-06	proliferation G2M-M
TENT4A	2.00894e-17	0.26303	0.286	0.137	4.32705e-13	proliferation G2M-M
NONO	4.68316e-11	0.262178	0.884	0.816	1.0087e-06	proliferation G2M-M
TMEM97	6.52778e-17	0.261659	0.616	0.399	1.40602e-12	proliferation G2M-M
RDX	3.32094e-10	0.259919	0.795	0.663	7.15296e-06	proliferation G2M-M
MACF1	3.27499e-10	0.259444	0.708	0.571	7.054e-06	proliferation G2M-M
EEF1AKMT2	2.94815e-25	0.258626	0.471	0.245	6.35002e-21	proliferation G2M-M
SQLE	9.89249e-10	0.258426	0.583	0.418	2.13074e-05	proliferation G2M-M
NSMCE4A	1.94736e-19	0.257957	0.585	0.361	4.19441e-15	proliferation G2M-M
ASF1B	1.27191e-63	0.257857	0.324	0.075	2.73956e-59	proliferation G2M-M
LHX1	1.36166e-24	0.257543	0.114	0.025	2.93288e-20	proliferation G2M-M
KRAS	6.05853e-14	0.257203	0.65	0.471	1.30495e-09	proliferation G2M-M
KLF6	2.42298e-13	0.256943	0.612	0.444	5.21886e-09	proliferation G2M-M
TMUB2	1.41005e-13	0.256754	0.518	0.34	3.0371e-09	proliferation G2M-M
FAM133B	8.50736e-10	0.256392	0.681	0.524	1.8324e-05	proliferation G2M-M
MT-CO3	2.49358e-06	0.256213	1	0.995	0.0537093	proliferation G2M-M
UPF3A	1.28168e-07	0.255721	0.696	0.581	0.0027606	proliferation G2M-M
IGF2BP1	1.12302e-10	0.255669	0.647	0.494	2.41888e-06	proliferation G2M-M
ALDH16A1	7.04851e-23	0.255007	0.462	0.237	1.51818e-18	proliferation G2M-M
CANT1	4.01783e-17	0.254816	0.408	0.232	8.654e-13	proliferation G2M-M
TUBB2A	2.28052e-14	0.254199	0.556	0.362	4.91202e-10	proliferation G2M-M
NDC1	1.29481e-48	0.253342	0.288	0.077	2.78889e-44	proliferation G2M-M
VPS35	1.59877e-11	0.252534	0.752	0.608	3.4436e-07	proliferation G2M-M
RCN2	1.20066e-08	0.252499	0.879	0.787	0.00025861	proliferation G2M-M
ZNF503	1.02011e-07	0.25249	0.647	0.502	0.00219722	proliferation G2M-M
ITGAE	4.07309e-13	0.251497	0.603	0.422	8.77304e-09	proliferation G2M-M
MPHOSPH9	5.13195e-26	0.250429	0.413	0.195	1.10537e-21	proliferation G2M-M
PHIP	1.00079e-11	0.250385	0.674	0.522	2.1556e-07	proliferation G2M-M
PCP4	1.59477e-07	0.250099	0.319	0.206	0.00343498	proliferation G2M-M
SNRNP40	1.68716e-15	0.250061	0.576	0.401	3.63398e-11	proliferation G2M-M
RUVBL1	7.05252e-13	0.250042	0.609	0.425	1.51904e-08	proliferation G2M-M

## Sheet: Fibroblasts #1
gene	p_val	avg_log2FC	pct.1	pct.2	p_val_adj	cluster
NEFM	5.63226e-55	1.43969	0.368	0.147	1.21313e-50	fibroblasts #1
COL3A1	3.44428e-121	1.41726	0.961	0.76	7.41863e-117	fibroblasts #1
COL6A3	1.84717e-110	1.28873	0.752	0.421	3.97862e-106	fibroblasts #1
TCF21	8.19431e-69	1.21436	0.524	0.259	1.76497e-64	fibroblasts #1
CHODL	1.34767e-77	1.18622	0.222	0.042	2.90275e-73	fibroblasts #1
NR2F2	1.04269e-123	1.03149	0.97	0.819	2.24584e-119	fibroblasts #1
SULT1E1	1.5317e-18	1.02005	0.465	0.336	3.29912e-14	fibroblasts #1
MOXD1	1.81891e-127	1.00958	0.628	0.236	3.91774e-123	fibroblasts #1
TGFBI	5.047e-73	1.00423	0.602	0.31	1.08707e-68	fibroblasts #1
DCN	1.2837e-42	0.992409	0.472	0.255	2.76496e-38	fibroblasts #1
CLDN11	1.59225e-36	0.940211	0.369	0.186	3.42955e-32	fibroblasts #1
ZEB2	1.17281e-97	0.926887	0.873	0.589	2.52611e-93	fibroblasts #1
ALX1	3.89332e-114	0.917284	0.364	0.079	8.38582e-110	fibroblasts #1
CPB1	5.81601e-46	0.848611	0.218	0.063	1.25271e-41	fibroblasts #1
C7	6.05251e-110	0.773711	0.364	0.079	1.30365e-105	fibroblasts #1
ALDH1A2	3.84034e-62	0.771494	0.439	0.178	8.27171e-58	fibroblasts #1
AKAP12	3.26406e-30	0.754146	0.74	0.61	7.03047e-26	fibroblasts #1
COL1A1	1.23884e-75	0.752797	0.983	0.834	2.66834e-71	fibroblasts #1
CPED1	2.78204e-64	0.738317	0.608	0.318	5.99224e-60	fibroblasts #1
IGFBP5	1.77744e-53	0.737271	0.89	0.692	3.82842e-49	fibroblasts #1
FLRT2	3.64567e-50	0.735515	0.704	0.477	7.85241e-46	fibroblasts #1
NR2F2-AS1	1.01037e-81	0.67447	0.548	0.236	2.17624e-77	fibroblasts #1
NRK	2.52659e-39	0.669391	0.413	0.209	5.44201e-35	fibroblasts #1
GUCY1A1	1.78968e-35	0.648969	0.465	0.261	3.85478e-31	fibroblasts #1
RBP1	2.13908e-23	0.644202	0.714	0.633	4.60736e-19	fibroblasts #1
PDLIM1	3.16109e-28	0.629971	0.59	0.407	6.80867e-24	fibroblasts #1
NREP	1.39686e-60	0.628608	0.934	0.871	3.00869e-56	fibroblasts #1
NPW	4.68844e-31	0.62543	0.729	0.544	1.00984e-26	fibroblasts #1
HIC1	4.89743e-52	0.605324	0.465	0.217	1.05486e-47	fibroblasts #1
THY1	1.51873e-38	0.582151	0.684	0.475	3.2712e-34	fibroblasts #1
2011-09-01	3.57148e-39	0.578443	0.883	0.806	7.6926e-35	fibroblasts #1
JUNB	4.42854e-26	0.572432	0.642	0.483	9.53864e-22	fibroblasts #1
SESN3	1.01678e-33	0.568756	0.697	0.522	2.19004e-29	fibroblasts #1
EMILIN1	7.50257e-22	0.56817	0.652	0.544	1.61598e-17	fibroblasts #1
STMN2	5.67858e-10	0.558093	0.29	0.195	1.22311e-05	fibroblasts #1
ATP2B1	2.9366e-29	0.550112	0.73	0.588	6.32515e-25	fibroblasts #1
PCDH9	1.64766e-33	0.550105	0.773	0.581	3.54889e-29	fibroblasts #1
PBX3	8.05826e-29	0.547721	0.628	0.449	1.73567e-24	fibroblasts #1
FST	2.91534e-34	0.543406	0.401	0.202	6.27935e-30	fibroblasts #1
CNTFR	5.63312e-70	0.538303	0.42	0.155	1.21332e-65	fibroblasts #1
COL6A2	4.69049e-49	0.536359	0.913	0.825	1.01029e-44	fibroblasts #1
COL1A2	3.36456e-42	0.5323	0.981	0.936	7.24692e-38	fibroblasts #1
LDB2	7.24789e-40	0.524243	0.544	0.323	1.56112e-35	fibroblasts #1
FJX1	8.08643e-30	0.522158	0.525	0.335	1.74174e-25	fibroblasts #1
TIMP3	3.47917e-25	0.51447	0.473	0.301	7.49379e-21	fibroblasts #1
TMSB4X	7.90969e-53	0.510153	1	0.997	1.70367e-48	fibroblasts #1
DES	2.68805e-47	0.509965	0.364	0.151	5.78978e-43	fibroblasts #1
KLHL13	6.89349e-43	0.504888	0.339	0.149	1.48479e-38	fibroblasts #1
MIR503HG	1.46856e-29	0.504351	0.619	0.425	3.16314e-25	fibroblasts #1
OLFML3	1.06626e-30	0.49883	0.609	0.424	2.29662e-26	fibroblasts #1
FNDC5	1.23901e-46	0.493365	0.374	0.159	2.6687e-42	fibroblasts #1
TBX2	7.33156e-43	0.493284	0.579	0.323	1.57914e-38	fibroblasts #1
LBH	5.16569e-25	0.486434	0.486	0.326	1.11264e-20	fibroblasts #1
GPC3	1.41246e-24	0.480127	0.841	0.722	3.0423e-20	fibroblasts #1
PCDH18	3.67516e-29	0.479479	0.665	0.494	7.91592e-25	fibroblasts #1
FBLN5	1.96962e-28	0.479073	0.388	0.217	4.24237e-24	fibroblasts #1
CLEC11A	1.5245e-33	0.47855	0.724	0.526	3.28361e-29	fibroblasts #1
NTM	5.50944e-45	0.477079	0.315	0.121	1.18668e-40	fibroblasts #1
VCAN	2.66529e-25	0.475906	0.889	0.831	5.74078e-21	fibroblasts #1
PTK7	2.16723e-28	0.469772	0.556	0.394	4.668e-24	fibroblasts #1
CTSC	4.13316e-22	0.469159	0.488	0.315	8.90241e-18	fibroblasts #1
COL5A2	5.76121e-25	0.467683	0.67	0.515	1.24091e-20	fibroblasts #1
TFPI	2.75679e-41	0.46607	0.633	0.381	5.93786e-37	fibroblasts #1
TXNIP	3.49737e-20	0.458161	0.736	0.617	7.53298e-16	fibroblasts #1
MARCKS	4.5696e-26	0.452043	0.996	0.985	9.84245e-22	fibroblasts #1
CYGB	5.40857e-32	0.451884	0.443	0.248	1.16495e-27	fibroblasts #1
PKDCC	1.02112e-33	0.45172	0.421	0.23	2.19939e-29	fibroblasts #1
ZFP36L1	2.49649e-25	0.447572	0.811	0.702	5.37719e-21	fibroblasts #1
PGRMC1	4.2085e-12	0.441515	0.906	0.865	9.06468e-08	fibroblasts #1
CDK6	4.08036e-27	0.440578	0.564	0.387	8.78868e-23	fibroblasts #1
QPRT	6.31991e-34	0.435872	0.886	0.782	1.36125e-29	fibroblasts #1
ABCC9	3.10394e-46	0.434505	0.352	0.147	6.68558e-42	fibroblasts #1
CAMK4	1.57898e-51	0.431635	0.384	0.16	3.40098e-47	fibroblasts #1
COL6A1	5.59988e-32	0.431586	0.81	0.664	1.20616e-27	fibroblasts #1
EIF3E	2.47682e-41	0.428695	0.941	0.921	5.33482e-37	fibroblasts #1
IGDCC3	2.14854e-31	0.4266	0.472	0.276	4.62773e-27	fibroblasts #1
MMP11	1.54664e-14	0.424734	0.453	0.331	3.3313e-10	fibroblasts #1
DLC1	3.62578e-28	0.424708	0.595	0.413	7.80957e-24	fibroblasts #1
AGTR1	1.4783e-43	0.424076	0.25	0.082	3.18411e-39	fibroblasts #1
PPFIBP1	1.2775e-26	0.423234	0.582	0.407	2.75161e-22	fibroblasts #1
FOXS1	1.84226e-28	0.417596	0.39	0.214	3.96804e-24	fibroblasts #1
NKAIN4	3.0296e-50	0.416358	0.369	0.147	6.52546e-46	fibroblasts #1
ADD3	7.65974e-23	0.414368	0.613	0.471	1.64983e-18	fibroblasts #1
EDNRB	3.06074e-55	0.413978	0.237	0.063	6.59253e-51	fibroblasts #1
LAMC3	4.62345e-58	0.413316	0.276	0.083	9.95845e-54	fibroblasts #1
TPM4	5.83068e-34	0.411588	0.942	0.849	1.25587e-29	fibroblasts #1
RRBP1	6.21217e-25	0.410752	0.831	0.73	1.33804e-20	fibroblasts #1
MYLK	6.72258e-32	0.409539	0.537	0.332	1.44798e-27	fibroblasts #1
KCNQ1OT1	8.78691e-18	0.408668	0.919	0.887	1.89261e-13	fibroblasts #1
KCNJ8	2.73252e-46	0.406948	0.339	0.135	5.88557e-42	fibroblasts #1
MMP23B	8.70768e-28	0.405002	0.299	0.146	1.87555e-23	fibroblasts #1
DDIT4	1.10943e-13	0.404422	0.641	0.538	2.38961e-09	fibroblasts #1
SERINC5	9.47482e-48	0.395011	0.391	0.172	2.04078e-43	fibroblasts #1
TNC	3.3593e-27	0.393865	0.335	0.169	7.23559e-23	fibroblasts #1
CCL2	6.96781e-15	0.392043	0.137	0.059	1.5008e-10	fibroblasts #1
EVA1B	4.55518e-25	0.391927	0.885	0.792	9.81141e-21	fibroblasts #1
ACTG1	1.12887e-46	0.387123	1	0.999	2.43148e-42	fibroblasts #1
NFIB	5.97025e-19	0.385342	0.76	0.657	1.28593e-14	fibroblasts #1
PDE1A	5.73899e-29	0.381639	0.423	0.234	1.23612e-24	fibroblasts #1
C6orf48	1.3584e-28	0.380156	0.876	0.791	2.92585e-24	fibroblasts #1
KLF10	6.56749e-30	0.378501	0.398	0.222	1.41457e-25	fibroblasts #1
ALCAM	6.16566e-11	0.37345	0.354	0.255	1.32802e-06	fibroblasts #1
ITPRIPL2	8.92193e-22	0.372953	0.45	0.297	1.9217e-17	fibroblasts #1
SYT1	6.54748e-34	0.369976	0.326	0.145	1.41026e-29	fibroblasts #1
PRICKLE1	1.7363e-16	0.368403	0.403	0.273	3.73981e-12	fibroblasts #1
PALLD	5.84023e-25	0.367473	0.825	0.651	1.25793e-20	fibroblasts #1
PGM5P3-AS1	2.00538e-97	0.362665	0.172	0.016	4.31939e-93	fibroblasts #1
FREM1	8.89998e-35	0.361166	0.276	0.114	1.91697e-30	fibroblasts #1
PRSS12	6.02675e-26	0.361048	0.375	0.198	1.2981e-21	fibroblasts #1
S1PR3	1.7214e-23	0.35721	0.4	0.236	3.70773e-19	fibroblasts #1
KANK2	5.61415e-18	0.356207	0.498	0.365	1.20923e-13	fibroblasts #1
MAPK10	1.41794e-22	0.356201	0.361	0.212	3.05411e-18	fibroblasts #1
HMGA2	3.51642e-23	0.355986	0.929	0.837	7.57402e-19	fibroblasts #1
SYNPO2	9.51546e-30	0.354068	0.254	0.108	2.04954e-25	fibroblasts #1
DPP6	7.23588e-50	0.3493	0.257	0.08	1.55854e-45	fibroblasts #1
TDO2	1.472e-43	0.349275	0.147	0.031	3.17055e-39	fibroblasts #1
BDNF	9.3404e-59	0.349104	0.212	0.048	2.01183e-54	fibroblasts #1
LTBP4	4.94572e-18	0.347792	0.683	0.564	1.06526e-13	fibroblasts #1
PELO	4.64956e-24	0.346635	0.456	0.289	1.00147e-19	fibroblasts #1
RPL7	9.02839e-39	0.345557	0.996	0.987	1.94463e-34	fibroblasts #1
COL16A1	2.70027e-28	0.343557	0.355	0.185	5.81611e-24	fibroblasts #1
TSHZ2	7.12656e-17	0.342705	0.641	0.499	1.53499e-12	fibroblasts #1
NFAT5	4.92584e-20	0.341481	0.571	0.409	1.06098e-15	fibroblasts #1
ITGA8	4.61312e-23	0.338365	0.359	0.2	9.93619e-19	fibroblasts #1
LRRC17	1.74832e-12	0.338147	0.622	0.526	3.7657e-08	fibroblasts #1
CAST	2.03025e-14	0.337173	0.599	0.471	4.37295e-10	fibroblasts #1
FGF7	2.50483e-40	0.33716	0.277	0.102	5.39515e-36	fibroblasts #1
IGF2.1	1.4369e-22	0.335759	0.514	0.336	3.09494e-18	fibroblasts #1
PNRC1	2.27205e-24	0.335747	0.817	0.694	4.89378e-20	fibroblasts #1
LAPTM4B	3.22399e-16	0.332094	0.768	0.669	6.94416e-12	fibroblasts #1
SKIL	5.67711e-12	0.327385	0.629	0.525	1.22279e-07	fibroblasts #1
CHCHD10	1.38837e-22	0.327161	0.792	0.634	2.99041e-18	fibroblasts #1
PART1	9.11107e-41	0.324701	0.169	0.044	1.96243e-36	fibroblasts #1
SSFA2	2.3792e-17	0.323966	0.53	0.392	5.12455e-13	fibroblasts #1
NRP2	3.04046e-23	0.322663	0.416	0.25	6.54885e-19	fibroblasts #1
IGFBP7	9.26758e-22	0.322529	0.794	0.674	1.99614e-17	fibroblasts #1
EPSTI1	6.96522e-36	0.319432	0.287	0.12	1.50024e-31	fibroblasts #1
SMAD5	3.07842e-15	0.318666	0.619	0.508	6.63061e-11	fibroblasts #1
EIF3D	5.8136e-22	0.317272	0.812	0.705	1.25219e-17	fibroblasts #1
SNCAIP	1.01565e-19	0.317028	0.343	0.197	2.18761e-15	fibroblasts #1
NID1	7.15209e-20	0.316198	0.317	0.184	1.54049e-15	fibroblasts #1
ANTXR2	9.38739e-16	0.314256	0.421	0.292	2.02195e-11	fibroblasts #1
DST	1.46368e-16	0.313604	0.583	0.435	3.15262e-12	fibroblasts #1
COL18A1	3.73078e-18	0.313224	0.384	0.25	8.03572e-14	fibroblasts #1
IFI16	2.55048e-19	0.31264	0.501	0.346	5.49347e-15	fibroblasts #1
LIMA1	9.64014e-20	0.31235	0.716	0.545	2.07639e-15	fibroblasts #1
ARHGAP29	5.99601e-24	0.311353	0.299	0.153	1.29148e-19	fibroblasts #1
RPL9	2.97825e-51	0.310344	0.994	0.996	6.41486e-47	fibroblasts #1
MLXIP	9.04944e-21	0.309452	0.39	0.239	1.94916e-16	fibroblasts #1
MATN2	1.03756e-33	0.309029	0.234	0.087	2.2348e-29	fibroblasts #1
NEAT1	1.3503e-20	0.307914	0.883	0.782	2.90842e-16	fibroblasts #1
NRP1	7.63678e-17	0.307874	0.551	0.402	1.64489e-12	fibroblasts #1
IFITM2	2.23566e-19	0.307316	0.759	0.636	4.81538e-15	fibroblasts #1
PELI1	6.29244e-23	0.306325	0.303	0.16	1.35533e-18	fibroblasts #1
LHFPL2	8.34184e-22	0.304532	0.297	0.159	1.79675e-17	fibroblasts #1
PDE5A	5.02121e-13	0.302993	0.289	0.184	1.08152e-08	fibroblasts #1
RCN1	4.50084e-16	0.301596	0.773	0.679	9.69437e-12	fibroblasts #1
LFNG	1.29028e-33	0.298796	0.253	0.099	2.77914e-29	fibroblasts #1
RASL12	2.081e-21	0.298685	0.371	0.217	4.48227e-17	fibroblasts #1
ZBTB38	3.55932e-20	0.297782	0.394	0.249	7.66642e-16	fibroblasts #1
HNRNPA1	1.65413e-18	0.297558	0.991	0.989	3.56284e-14	fibroblasts #1
NPM1	2.56968e-35	0.296974	0.99	0.99	5.53484e-31	fibroblasts #1
FKBP5	1.78353e-18	0.294884	0.384	0.245	3.84156e-14	fibroblasts #1
MFAP4	5.82676e-11	0.29487	0.519	0.411	1.25503e-06	fibroblasts #1
DACH1	1.32643e-21	0.294383	0.459	0.284	2.857e-17	fibroblasts #1
RUNX1T1	7.26872e-17	0.292968	0.361	0.223	1.56561e-12	fibroblasts #1
P3H2	6.66633e-25	0.292583	0.31	0.161	1.43586e-20	fibroblasts #1
B2M	2.7647e-19	0.292438	0.921	0.837	5.95489e-15	fibroblasts #1
WNT5A	2.31318e-15	0.290209	0.264	0.155	4.98235e-11	fibroblasts #1
RPL23	1.66651e-29	0.288214	0.981	0.976	3.58949e-25	fibroblasts #1
ARL4A	6.34896e-14	0.287397	0.354	0.237	1.3675e-09	fibroblasts #1
CRISPLD2	5.16782e-67	0.284757	0.193	0.035	1.1131e-62	fibroblasts #1
MEIS1	3.11094e-11	0.284423	0.732	0.627	6.70066e-07	fibroblasts #1
THBS1	1.78007e-25	0.283402	0.253	0.114	3.8341e-21	fibroblasts #1
RERG	2.94373e-31	0.282765	0.294	0.132	6.3405e-27	fibroblasts #1
ECM1	1.14938e-37	0.281002	0.196	0.062	2.47564e-33	fibroblasts #1
MAPT	1.95239e-13	0.2803	0.293	0.186	4.20526e-09	fibroblasts #1
PLAT	4.80893e-28	0.280011	0.638	0.413	1.0358e-23	fibroblasts #1
NCAM1	2.17989e-06	0.277877	0.444	0.371	0.0469526	fibroblasts #1
COL4A1	4.51435e-24	0.27694	0.697	0.488	9.72345e-20	fibroblasts #1
IER2	1.20283e-12	0.27694	0.838	0.742	2.59077e-08	fibroblasts #1
EIF4A2	3.65465e-17	0.2767	0.945	0.89	7.87174e-13	fibroblasts #1
GLIPR2	1.58654e-15	0.276109	0.583	0.444	3.41724e-11	fibroblasts #1
JUN	4.7353e-06	0.276057	0.814	0.775	0.101994	fibroblasts #1
ZNF503	1.21691e-15	0.274513	0.638	0.496	2.6211e-11	fibroblasts #1
EGR1	2.72299e-07	0.274268	0.693	0.607	0.00586504	fibroblasts #1
SEMA6A	2.0395e-10	0.273725	0.532	0.421	4.39287e-06	fibroblasts #1
LRRC4C	9.34341e-08	0.271996	0.341	0.255	0.00201248	fibroblasts #1
NEFL	2.19134e-07	0.271955	0.107	0.058	0.00471992	fibroblasts #1
COL4A2	3.06515e-22	0.270375	0.801	0.606	6.60202e-18	fibroblasts #1
PDGFRA	1.43692e-10	0.269775	0.714	0.606	3.09498e-06	fibroblasts #1
TLN2	2.05191e-13	0.26938	0.31	0.201	4.41961e-09	fibroblasts #1
MEIS3	3.10751e-21	0.268157	0.696	0.518	6.69326e-17	fibroblasts #1
BMPR1B	1.89133e-13	0.267971	0.141	0.066	4.07374e-09	fibroblasts #1
MYH9	1.55707e-11	0.266829	0.535	0.421	3.35376e-07	fibroblasts #1
MEG3	7.50832e-08	0.266777	0.413	0.321	0.00161722	fibroblasts #1
ITGA4	1.14004e-17	0.265317	0.434	0.285	2.45554e-13	fibroblasts #1
FARP1	1.66335e-11	0.265146	0.726	0.64	3.58269e-07	fibroblasts #1
PIK3R1	1.35942e-13	0.264664	0.569	0.435	2.92805e-09	fibroblasts #1
PTEN	2.75865e-12	0.264066	0.683	0.588	5.94186e-08	fibroblasts #1
RPL5	1.1861e-40	0.264051	0.997	0.998	2.55473e-36	fibroblasts #1
PABPC1	3.19904e-13	0.26206	0.856	0.803	6.8904e-09	fibroblasts #1
STARD4-AS1	2.0894e-15	0.26086	0.465	0.326	4.50036e-11	fibroblasts #1
C4orf3	5.64118e-11	0.260793	0.789	0.718	1.21505e-06	fibroblasts #1
KLF6	1.12549e-06	0.260237	0.532	0.446	0.024242	fibroblasts #1
ZCCHC24	1.03479e-17	0.259794	0.381	0.241	2.22883e-13	fibroblasts #1
ADGRA2	2.06442e-17	0.259577	0.44	0.292	4.44656e-13	fibroblasts #1
PDS5B	1.57864e-10	0.258415	0.587	0.49	3.40024e-06	fibroblasts #1
TPD52L1	3.37559e-08	0.257629	0.253	0.176	0.000727068	fibroblasts #1
ESD	2.31713e-13	0.256371	0.83	0.769	4.99087e-09	fibroblasts #1
PGM5-AS1	1.77809e-26	0.256353	0.1	0.023	3.82983e-22	fibroblasts #1
TNFSF15	5.99101e-71	0.256148	0.175	0.027	1.2904e-66	fibroblasts #1
RRAS	4.25609e-15	0.255927	0.648	0.498	9.16719e-11	fibroblasts #1
ROR1	3.57763e-11	0.255628	0.43	0.327	7.70586e-07	fibroblasts #1
MAGI2	2.38695e-13	0.255515	0.433	0.309	5.14125e-09	fibroblasts #1
LGALS3	0.00010447	0.255234	0.271	0.215	1	fibroblasts #1
EIF4B	2.46547e-15	0.255091	0.854	0.79	5.31038e-11	fibroblasts #1
CTBP2	5.14545e-11	0.254647	0.59	0.485	1.10828e-06	fibroblasts #1
NAP1L1	3.0093e-18	0.251619	0.952	0.936	6.48173e-14	fibroblasts #1
BNIP3L	7.32227e-11	0.251438	0.763	0.687	1.57714e-06	fibroblasts #1
NES	1.14225e-12	0.251217	0.606	0.478	2.46029e-08	fibroblasts #1

## Sheet: Fibroblasts #2
gene	p_val	avg_log2FC	pct.1	pct.2	p_val_adj	cluster
DLK1	0	3.02632	0.733	0.103	0	fibroblasts #2
IGFBP3	1.01551e-139	1.84796	0.73	0.233	2.1873e-135	fibroblasts #2
SFRP1	3.62265e-100	1.7805	0.733	0.3	7.80282e-96	fibroblasts #2
MEG3	3.27489e-19	1.54432	0.447	0.323	7.05379e-15	fibroblasts #2
IGFBP5	5.25762e-101	1.48161	0.977	0.695	1.13244e-96	fibroblasts #2
CXCL12	5.07798e-86	1.42498	0.908	0.573	1.09375e-81	fibroblasts #2
GPC3	5.07029e-100	1.38694	0.961	0.718	1.09209e-95	fibroblasts #2
FST	1.55846e-60	1.29207	0.521	0.202	3.35676e-56	fibroblasts #2
OLFM3	3.03899e-84	1.21143	0.525	0.169	6.54568e-80	fibroblasts #2
MIR503HG	1.34352e-85	1.20868	0.806	0.419	2.89382e-81	fibroblasts #2
GPC6	1.66794e-93	1.13969	0.707	0.302	3.59257e-89	fibroblasts #2
SHISA3	1.1902e-88	1.10621	0.539	0.166	2.56356e-84	fibroblasts #2
NR2F1	3.65918e-66	1.10321	0.869	0.607	7.88151e-62	fibroblasts #2
BST2	8.41698e-74	1.05774	0.917	0.667	1.81293e-69	fibroblasts #2
SLC5A7	1.4286e-138	1.03265	0.493	0.095	3.07706e-134	fibroblasts #2
CDH2	7.78105e-76	0.966167	0.753	0.394	1.67596e-71	fibroblasts #2
S100A10	2.21654e-32	0.951945	0.71	0.497	4.7742e-28	fibroblasts #2
CRYAB	2.62827e-07	0.92775	0.323	0.22	0.00566103	fibroblasts #2
SLN	2.22293e-40	0.926963	0.219	0.055	4.78797e-36	fibroblasts #2
CDKN1C	1.48998e-44	0.900693	0.894	0.767	3.20927e-40	fibroblasts #2
NRXN1	1.36148e-57	0.890588	0.426	0.143	2.9325e-53	fibroblasts #2
PLXDC2	7.8289e-65	0.877534	0.615	0.27	1.68627e-60	fibroblasts #2
MEIS2	1.94823e-61	0.876537	0.903	0.656	4.19629e-57	fibroblasts #2
MEIS3	4.74772e-79	0.866727	0.853	0.514	1.02261e-74	fibroblasts #2
SCG2	3.88194e-46	0.82328	0.207	0.045	8.36131e-42	fibroblasts #2
IGSF10	5.53602e-121	0.79719	0.472	0.097	1.1924e-116	fibroblasts #2
TNC	7.36143e-61	0.758717	0.477	0.165	1.58558e-56	fibroblasts #2
PCSK1N	2.7468e-45	0.756623	0.647	0.341	5.91633e-41	fibroblasts #2
CREB5	3.03909e-65	0.753511	0.65	0.284	6.54591e-61	fibroblasts #2
MGAT4C	4.91305e-54	0.751899	0.56	0.24	1.05822e-49	fibroblasts #2
COL1A1	1.78308e-45	0.733018	0.998	0.84	3.84058e-41	fibroblasts #2
DSP	1.05598e-27	0.730217	0.567	0.322	2.27447e-23	fibroblasts #2
ENC1	9.16582e-63	0.728448	0.606	0.262	1.97423e-58	fibroblasts #2
ADAMTS5	2.29702e-44	0.707355	0.486	0.213	4.94755e-40	fibroblasts #2
DGKB	1.01138e-63	0.704445	0.461	0.159	2.17842e-59	fibroblasts #2
ADAMTS6	3.36983e-40	0.701847	0.505	0.242	7.25828e-36	fibroblasts #2
CD276	1.09727e-43	0.697615	0.756	0.506	2.3634e-39	fibroblasts #2
TRABD2B	2.29708e-85	0.685797	0.525	0.163	4.94768e-81	fibroblasts #2
SLIT3	1.47566e-50	0.671456	0.747	0.419	3.17842e-46	fibroblasts #2
DES	3.24052e-64	0.670583	0.461	0.154	6.97975e-60	fibroblasts #2
PBX3	7.5931e-28	0.645381	0.661	0.455	1.63548e-23	fibroblasts #2
KHDRBS3	2.45456e-34	0.638307	0.429	0.197	5.28688e-30	fibroblasts #2
FHL2	2.06928e-47	0.631006	0.694	0.374	4.45702e-43	fibroblasts #2
PLAGL1	1.27604e-35	0.62368	0.668	0.419	2.74846e-31	fibroblasts #2
BMP4	8.61854e-42	0.603876	0.518	0.241	1.85635e-37	fibroblasts #2
BEX1	1.52151e-30	0.601787	0.638	0.392	3.27719e-26	fibroblasts #2
FILIP1	9.04662e-32	0.590078	0.525	0.276	1.94855e-27	fibroblasts #2
CNN3	2.3351e-36	0.579648	0.922	0.78	5.02957e-32	fibroblasts #2
TPM1	8.86016e-36	0.576635	0.97	0.879	1.90839e-31	fibroblasts #2
ADAMTS16	1.57681e-70	0.57473	0.415	0.116	3.39628e-66	fibroblasts #2
MAP1B	4.23952e-33	0.565973	0.882	0.685	9.1315e-29	fibroblasts #2
AL391807.1	1.01747e-77	0.547859	0.359	0.082	2.19153e-73	fibroblasts #2
SST	9.19345e-51	0.547503	0.136	0.017	1.98018e-46	fibroblasts #2
APP	3.91479e-25	0.545843	0.88	0.74	8.43208e-21	fibroblasts #2
COL1A2	1.39397e-28	0.535324	0.986	0.938	3.00248e-24	fibroblasts #2
RALYL	7.50928e-25	0.534717	0.415	0.209	1.61742e-20	fibroblasts #2
EMCN	2.60485e-31	0.529872	0.636	0.366	5.61058e-27	fibroblasts #2
RHOU	2.05571e-50	0.528117	0.491	0.193	4.4278e-46	fibroblasts #2
MEIS1	5.92935e-29	0.521697	0.825	0.625	1.27712e-24	fibroblasts #2
OSBPL1A	4.47349e-30	0.520866	0.705	0.483	9.63545e-26	fibroblasts #2
NCAM1	2.92238e-31	0.517589	0.629	0.359	6.29452e-27	fibroblasts #2
STMN2	2.72072e-21	0.517439	0.38	0.192	5.86016e-17	fibroblasts #2
MALAT1	6.49961e-29	0.509346	1	0.998	1.39995e-24	fibroblasts #2
TXN	2.49515e-27	0.508503	0.908	0.822	5.37431e-23	fibroblasts #2
WSB1	1.47673e-32	0.505334	0.956	0.858	3.18074e-28	fibroblasts #2
COL3A1	2.01362e-26	0.499127	0.947	0.771	4.33713e-22	fibroblasts #2
BMP3	6.37912e-70	0.497351	0.2	0.028	1.374e-65	fibroblasts #2
ELMOD1	1.24157e-66	0.496948	0.293	0.062	2.67422e-62	fibroblasts #2
SH3BGR	3.52531e-32	0.486895	0.389	0.174	7.59316e-28	fibroblasts #2
FOS	4.07459e-21	0.482371	0.915	0.797	8.77625e-17	fibroblasts #2
MMP11	1.06745e-22	0.481602	0.544	0.33	2.29917e-18	fibroblasts #2
FOXP1	4.12304e-30	0.477066	0.79	0.533	8.88063e-26	fibroblasts #2
FOXC1	1.74426e-26	0.477034	0.629	0.378	3.75696e-22	fibroblasts #2
CCDC3	6.6823e-42	0.473379	0.431	0.167	1.4393e-37	fibroblasts #2
PRKAR2B	5.12891e-31	0.468997	0.41	0.189	1.10472e-26	fibroblasts #2
WNT4	1.45452e-47	0.463034	0.302	0.087	3.1329e-43	fibroblasts #2
MEST	1.04171e-16	0.462426	0.892	0.789	2.24375e-12	fibroblasts #2
MFAP4	3.33444e-15	0.460546	0.565	0.412	7.18205e-11	fibroblasts #2
ZNF703	1.54511e-38	0.457995	0.498	0.225	3.32801e-34	fibroblasts #2
IFI27L2	2.47841e-28	0.456355	0.809	0.635	5.33825e-24	fibroblasts #2
MIR99AHG	4.10898e-24	0.447997	0.772	0.546	8.85034e-20	fibroblasts #2
KCNQ1OT1	1.25595e-15	0.447431	0.954	0.886	2.70518e-11	fibroblasts #2
PDLIM7	1.68132e-26	0.441139	0.919	0.787	3.62139e-22	fibroblasts #2
FZD7	2.92505e-26	0.440154	0.599	0.361	6.30027e-22	fibroblasts #2
SPP1	2.34283e-11	0.439209	0.272	0.152	5.04622e-07	fibroblasts #2
COL5A1	4.3141e-21	0.438798	0.717	0.492	9.29215e-17	fibroblasts #2
GLIPR2	2.09477e-22	0.43676	0.652	0.445	4.51192e-18	fibroblasts #2
GATA6	8.77515e-47	0.42673	0.392	0.14	1.89008e-42	fibroblasts #2
NRK	4.23746e-18	0.425023	0.394	0.22	9.12707e-14	fibroblasts #2
TGFBI	3.9134e-06	0.423253	0.429	0.338	0.0842907	fibroblasts #2
EPHA7	3.19219e-19	0.416804	0.472	0.282	6.87567e-15	fibroblasts #2
SPARC	5.07288e-29	0.41289	0.956	0.831	1.09265e-24	fibroblasts #2
FJX1	2.84228e-06	0.408949	0.452	0.35	0.06122	fibroblasts #2
CYP27C1	7.45409e-38	0.407535	0.417	0.176	1.60554e-33	fibroblasts #2
JUNB	7.21092e-19	0.4063	0.698	0.486	1.55316e-14	fibroblasts #2
BMPER	4.47233e-44	0.405836	0.341	0.11	9.63296e-40	fibroblasts #2
PHACTR2	1.0462e-13	0.405677	0.638	0.478	2.2534e-09	fibroblasts #2
ADGRB3	5.03288e-37	0.403177	0.3	0.102	1.08403e-32	fibroblasts #2
SERPINE2	1.27971e-12	0.400588	0.599	0.435	2.75637e-08	fibroblasts #2
AC245595.1	1.57289e-32	0.397606	0.583	0.315	3.38784e-28	fibroblasts #2
RBP1	6.38057e-09	0.396641	0.753	0.633	0.000137431	fibroblasts #2
NLRP1	1.32043e-24	0.394461	0.751	0.537	2.84408e-20	fibroblasts #2
PRSS35	1.11908e-05	0.392895	0.359	0.266	0.241039	fibroblasts #2
FBN2	1.08343e-13	0.392781	0.684	0.524	2.33361e-09	fibroblasts #2
SLC39A10	3.35309e-07	0.391921	0.583	0.496	0.00722221	fibroblasts #2
DESI2	1.94356e-15	0.390476	0.643	0.467	4.18623e-11	fibroblasts #2
CACNA2D1	5.66921e-21	0.39043	0.408	0.219	1.22109e-16	fibroblasts #2
ARL6IP5	2.31768e-20	0.390194	0.809	0.65	4.99205e-16	fibroblasts #2
DCN	6.18942e-11	0.389423	0.424	0.269	1.33314e-06	fibroblasts #2
SAT1	1.46029e-20	0.388585	0.717	0.516	3.14531e-16	fibroblasts #2
NRP2	7.2288e-27	0.388001	0.495	0.251	1.55701e-22	fibroblasts #2
EGR1	6.63551e-13	0.38733	0.744	0.607	1.42922e-08	fibroblasts #2
AC022075.1	7.344e-96	0.386846	0.297	0.046	1.58182e-91	fibroblasts #2
NR2F2	7.38109e-22	0.384143	0.954	0.827	1.58981e-17	fibroblasts #2
FILIP1L	1.46409e-24	0.381957	0.516	0.286	3.1535e-20	fibroblasts #2
CDH9	1.68173e-48	0.377879	0.256	0.062	3.62227e-44	fibroblasts #2
AL031058.1	8.28791e-32	0.376991	0.422	0.192	1.78513e-27	fibroblasts #2
MT-CO1	2.34353e-12	0.375484	0.998	0.998	5.04773e-08	fibroblasts #2
CDH11	9.22603e-17	0.37417	0.846	0.698	1.98719e-12	fibroblasts #2
CLSTN2	5.44095e-58	0.372183	0.226	0.043	1.17193e-53	fibroblasts #2
TSHZ2	3.1555e-17	0.371787	0.684	0.502	6.79664e-13	fibroblasts #2
ITM2B	6.14502e-18	0.370118	0.984	0.959	1.32358e-13	fibroblasts #2
GSTT2B	1.34293e-20	0.369553	0.694	0.487	2.89253e-16	fibroblasts #2
RHOB	3.83712e-15	0.367383	0.555	0.374	8.26477e-11	fibroblasts #2
FAM198B	2.08684e-20	0.364093	0.431	0.237	4.49484e-16	fibroblasts #2
CLEC11A	4.60266e-12	0.362732	0.689	0.539	9.91366e-08	fibroblasts #2
HSPA1A	4.62304e-13	0.36059	0.998	0.985	9.95756e-09	fibroblasts #2
MXRA8	3.7277e-17	0.359809	0.836	0.688	8.02908e-13	fibroblasts #2
SNHG18	7.43665e-23	0.354084	0.512	0.298	1.60178e-18	fibroblasts #2
JUN	1.31365e-19	0.353946	0.926	0.767	2.82946e-15	fibroblasts #2
COL16A1	2.13257e-25	0.353487	0.396	0.19	4.59334e-21	fibroblasts #2
DUSP4	9.5991e-33	0.352713	0.251	0.082	2.06755e-28	fibroblasts #2
FSTL5	2.6158e-38	0.350003	0.129	0.021	5.63417e-34	fibroblasts #2
ZEB2	7.45551e-20	0.349875	0.825	0.607	1.60584e-15	fibroblasts #2
DDHD1	1.55785e-13	0.348616	0.401	0.251	3.35546e-09	fibroblasts #2
HOXB9	7.22827e-20	0.347219	0.38	0.205	1.5569e-15	fibroblasts #2
CSMD3	1.37592e-37	0.346319	0.221	0.059	2.96359e-33	fibroblasts #2
MXD4	1.11688e-14	0.34354	0.735	0.573	2.40564e-10	fibroblasts #2
EIF4A2	5.98026e-19	0.341827	0.952	0.893	1.28809e-14	fibroblasts #2
PKIA	3.61926e-20	0.340931	0.366	0.191	7.79552e-16	fibroblasts #2
PNRC1	4.396e-13	0.340272	0.841	0.698	9.46855e-09	fibroblasts #2
F10	1.68269e-30	0.339965	0.376	0.159	3.62435e-26	fibroblasts #2
ARHGAP5	2.12784e-14	0.338042	0.629	0.464	4.58316e-10	fibroblasts #2
NEAT1	1.06451e-14	0.33773	0.878	0.787	2.29284e-10	fibroblasts #2
CNTNAP5	2.68456e-84	0.337421	0.136	0.008	5.78227e-80	fibroblasts #2
MGST1	5.75612e-19	0.334616	0.599	0.397	1.23981e-14	fibroblasts #2
SLC38A2	4.49062e-13	0.334039	0.636	0.46	9.67234e-09	fibroblasts #2
RAP1B	8.02e-17	0.332531	0.889	0.742	1.72743e-12	fibroblasts #2
LGALS3BP	9.52808e-20	0.331218	0.447	0.255	2.05225e-15	fibroblasts #2
MAML2	3.68286e-18	0.330665	0.654	0.455	7.93252e-14	fibroblasts #2
RPRM	1.5097e-09	0.330004	0.263	0.156	3.25173e-05	fibroblasts #2
PRDM6	8.54336e-17	0.328671	0.406	0.226	1.84016e-12	fibroblasts #2
MEG8	1.24827e-19	0.328549	0.235	0.098	2.68866e-15	fibroblasts #2
SAMD11	4.80746e-14	0.325429	0.735	0.553	1.03548e-09	fibroblasts #2
LRP1B	7.18046e-32	0.32512	0.302	0.109	1.5466e-27	fibroblasts #2
SH3GLB1	3.44918e-12	0.319001	0.624	0.472	7.42918e-08	fibroblasts #2
TNIK	1.91536e-26	0.318977	0.272	0.106	4.12548e-22	fibroblasts #2
NRP1	9.358e-13	0.318324	0.576	0.408	2.01562e-08	fibroblasts #2
RXFP2	5.54491e-37	0.316706	0.115	0.017	1.19432e-32	fibroblasts #2
GUCY1A1	1.89792e-13	0.315491	0.449	0.272	4.08794e-09	fibroblasts #2
LOXL1	3.0467e-14	0.315409	0.664	0.474	6.5623e-10	fibroblasts #2
SNHG8	3.3368e-12	0.314002	0.871	0.778	7.18714e-08	fibroblasts #2
HRC	1.35856e-21	0.313998	0.44	0.237	2.9262e-17	fibroblasts #2
HSPA6	0.000963192	0.311425	0.523	0.463	1	fibroblasts #2
HLX	2.50232e-23	0.30818	0.207	0.073	5.38975e-19	fibroblasts #2
OST4	2.28453e-14	0.307976	0.91	0.858	4.92064e-10	fibroblasts #2
LINC00632	1.40756e-15	0.306999	0.567	0.378	3.03174e-11	fibroblasts #2
GRID2	2.05877e-12	0.304726	0.376	0.231	4.43439e-08	fibroblasts #2
SPHKAP	7.19696e-112	0.304685	0.171	0.009	1.55015e-107	fibroblasts #2
MT-ND3	2.32909e-08	0.302994	0.991	0.981	0.000501663	fibroblasts #2
SMS	3.84548e-14	0.301833	0.719	0.562	8.28279e-10	fibroblasts #2
COTL1	3.08398e-11	0.301268	0.728	0.59	6.64259e-07	fibroblasts #2
IFI16	1.75301e-11	0.298435	0.5	0.354	3.77582e-07	fibroblasts #2
MMP23B	3.13697e-14	0.295876	0.29	0.154	6.75672e-10	fibroblasts #2
CHGB	5.28293e-22	0.295302	0.127	0.033	1.13789e-17	fibroblasts #2
NR2F1-AS1	6.36157e-13	0.293852	0.438	0.289	1.37022e-08	fibroblasts #2
ACTG2	0.00165628	0.29335	0.145	0.098	1	fibroblasts #2
ONECUT2	2.19944e-69	0.292876	0.161	0.017	4.73737e-65	fibroblasts #2
NRG3	6.40309e-53	0.292516	0.256	0.059	1.37916e-48	fibroblasts #2
TXNIP	1.61972e-08	0.290621	0.747	0.622	0.000348872	fibroblasts #2
TNFRSF19	4.23942e-14	0.290308	0.334	0.191	9.13129e-10	fibroblasts #2
VCAN	4.30313e-06	0.289985	0.903	0.833	0.0926852	fibroblasts #2
DUSP1	1.01933e-09	0.288061	0.544	0.404	2.19553e-05	fibroblasts #2
MTRNR2L12	1.71152e-06	0.286485	0.7	0.591	0.0368645	fibroblasts #2
RPL22L1	3.14672e-11	0.286285	0.74	0.609	6.77773e-07	fibroblasts #2
S100A16	1.61631e-18	0.285445	0.399	0.216	3.48138e-14	fibroblasts #2
FGF13	2.59986e-23	0.285368	0.274	0.113	5.59984e-19	fibroblasts #2
PCDH17	4.10386e-11	0.284939	0.339	0.207	8.83929e-07	fibroblasts #2
LRRTM3	2.60065e-20	0.283684	0.29	0.131	5.60153e-16	fibroblasts #2
SLC35F2	1.95493e-63	0.282617	0.214	0.035	4.21072e-59	fibroblasts #2
LRRC17	2.02777e-10	0.282287	0.673	0.526	4.36761e-06	fibroblasts #2
FNIP2	5.09013e-12	0.281395	0.445	0.299	1.09636e-07	fibroblasts #2
NRG1	3.20912e-17	0.279728	0.228	0.1	6.91212e-13	fibroblasts #2
COL5A2	8.89435e-07	0.279594	0.638	0.525	0.0191575	fibroblasts #2
COL12A1	1.97959e-07	0.277898	0.399	0.284	0.00426384	fibroblasts #2
PNMA1	5.56125e-14	0.276124	0.523	0.357	1.19784e-09	fibroblasts #2
CXXC5	4.19785e-09	0.275676	0.76	0.633	9.04174e-05	fibroblasts #2
SNCA	4.26009e-20	0.275294	0.318	0.15	9.17582e-16	fibroblasts #2
EFEMP2	1.08844e-14	0.275034	0.827	0.641	2.3444e-10	fibroblasts #2
NME3	4.26573e-11	0.273699	0.698	0.524	9.18796e-07	fibroblasts #2
ARHGAP5-AS1	3.56964e-26	0.273156	0.267	0.103	7.68865e-22	fibroblasts #2
FTL	1.16768e-19	0.272769	1	0.998	2.51506e-15	fibroblasts #2
RWDD4	1.99085e-08	0.271455	0.463	0.339	0.00042881	fibroblasts #2
RPL23A	8.36839e-10	0.270734	0.972	0.961	1.80247e-05	fibroblasts #2
PLAC1	6.56537e-24	0.269498	0.318	0.139	1.41412e-19	fibroblasts #2
GNG12	7.84894e-08	0.269359	0.592	0.481	0.00169058	fibroblasts #2
LUZP2	5.80409e-19	0.268963	0.184	0.068	1.25014e-14	fibroblasts #2
SYT4	0.000242137	0.267542	0.111	0.066	1	fibroblasts #2
CCDC144NL-AS1	2.41433e-13	0.267281	0.571	0.405	5.20022e-09	fibroblasts #2
CRMP1	9.73977e-18	0.266633	0.518	0.322	2.09785e-13	fibroblasts #2
FGF7	6.32276e-11	0.266283	0.219	0.115	1.36186e-06	fibroblasts #2
HSPA1B	3.57803e-10	0.266217	0.813	0.722	7.70672e-06	fibroblasts #2
GLIPR1	8.07016e-21	0.265434	0.364	0.183	1.73823e-16	fibroblasts #2
NUPR1	3.77104e-13	0.265282	0.21	0.1	8.12245e-09	fibroblasts #2
MSI2	1.06926e-14	0.264878	0.486	0.313	2.30307e-10	fibroblasts #2
PPP1R15A	3.73435e-10	0.263456	0.753	0.594	8.04342e-06	fibroblasts #2
C16orf45	7.95866e-15	0.261426	0.482	0.311	1.71422e-10	fibroblasts #2
ALCAM	5.59899e-07	0.260705	0.369	0.258	0.0120597	fibroblasts #2
PSD3	3.807e-09	0.259879	0.412	0.28	8.19989e-05	fibroblasts #2
MAP3K7	4.43269e-09	0.258679	0.433	0.307	9.54757e-05	fibroblasts #2
TSPAN5	9.8478e-08	0.258474	0.41	0.295	0.00212112	fibroblasts #2
RPS29	1.70639e-07	0.257556	0.968	0.975	0.0036754	fibroblasts #2
MATN2	3.29051e-30	0.256551	0.267	0.092	7.08744e-26	fibroblasts #2
LINC01116	1.32866e-19	0.256404	0.424	0.234	2.8618e-15	fibroblasts #2
FXYD6	1.76931e-10	0.255701	0.781	0.638	3.81092e-06	fibroblasts #2
ADAM12	2.35519e-12	0.255311	0.233	0.118	5.07285e-08	fibroblasts #2
ELAVL2	8.51638e-13	0.254976	0.18	0.08	1.83434e-08	fibroblasts #2
CMTM3	8.96381e-09	0.25424	0.634	0.507	0.000193071	fibroblasts #2
PLD3	3.17795e-12	0.254154	0.952	0.865	6.84499e-08	fibroblasts #2
PARM1	8.97308e-14	0.253584	0.304	0.164	1.93271e-09	fibroblasts #2
CBLB	3.42859e-10	0.252527	0.387	0.26	7.38485e-06	fibroblasts #2
OSBPL9	9.59511e-10	0.2525	0.569	0.435	2.06669e-05	fibroblasts #2
TIMP1	3.93448e-08	0.252076	0.926	0.866	0.000847447	fibroblasts #2

## Sheet: Unspecified mural cells
gene	p_val	avg_log2FC	pct.1	pct.2	p_val_adj	cluster
SLC26A7	2.92418e-220	1.93216	0.69	0.191	6.29839e-216	unspecified mural cells
MGP	2.65692e-164	1.69287	0.86	0.456	5.72275e-160	unspecified mural cells
HTRA1	1.02017e-174	1.68784	0.828	0.405	2.19735e-170	unspecified mural cells
DSP	1.46402e-181	1.47768	0.735	0.275	3.15334e-177	unspecified mural cells
COL21A1	1.34607e-242	1.47685	0.909	0.394	2.8993e-238	unspecified mural cells
FN1	1.06617e-139	1.44063	0.901	0.59	2.29643e-135	unspecified mural cells
GATA3	1.24716e-231	1.36614	0.837	0.294	2.68627e-227	unspecified mural cells
SOD3	4.3605e-220	1.25378	0.541	0.109	9.39209e-216	unspecified mural cells
PLAT	3.14553e-115	1.20579	0.761	0.387	6.77515e-111	unspecified mural cells
C11orf96	2.47019e-141	1.18126	0.715	0.291	5.32055e-137	unspecified mural cells
CXCL12	2.474e-151	1.17792	0.925	0.544	5.32876e-147	unspecified mural cells
BGN	2.86371e-140	1.04882	0.877	0.498	6.16815e-136	unspecified mural cells
MEF2C	6.45386e-135	1.03328	0.712	0.289	1.3901e-130	unspecified mural cells
APOE	5.1254e-81	1.02364	0.971	0.841	1.10396e-76	unspecified mural cells
LHFPL6	1.01701e-154	0.961306	0.774	0.345	2.19053e-150	unspecified mural cells
ANXA1	1.86346e-96	0.94731	0.768	0.426	4.01371e-92	unspecified mural cells
COL4A1	4.18824e-109	0.937325	0.845	0.458	9.02106e-105	unspecified mural cells
SULF1	5.62072e-125	0.934548	0.719	0.307	1.21065e-120	unspecified mural cells
SLN	1.01664e-75	0.927538	0.216	0.042	2.18975e-71	unspecified mural cells
COL4A2	1.83996e-114	0.925584	0.917	0.582	3.96308e-110	unspecified mural cells
FOS	1.27989e-59	0.917574	0.912	0.788	2.75676e-55	unspecified mural cells
PDGFA	7.82458e-120	0.916585	0.68	0.283	1.68534e-115	unspecified mural cells
RGS5	2.48916e-75	0.90683	0.312	0.09	5.3614e-71	unspecified mural cells
COL1A1	4.8351e-118	0.903924	0.994	0.828	1.04143e-113	unspecified mural cells
EFNB2	1.1052e-117	0.898839	0.769	0.394	2.38049e-113	unspecified mural cells
SLIT3	3.73486e-166	0.89249	0.839	0.378	8.04451e-162	unspecified mural cells
PRSS35	2.06257e-114	0.86976	0.598	0.219	4.44256e-110	unspecified mural cells
PDGFRB	3.34682e-95	0.85421	0.888	0.548	7.20871e-91	unspecified mural cells
KRT8	1.03945e-105	0.832153	0.854	0.528	2.23887e-101	unspecified mural cells
FRZB	6.14277e-62	0.822683	0.616	0.336	1.32309e-57	unspecified mural cells
GATA3-AS1	5.28461e-164	0.81403	0.568	0.158	1.13825e-159	unspecified mural cells
JUNB	1.73325e-81	0.801815	0.774	0.457	3.73325e-77	unspecified mural cells
SFRP1	4.40907e-75	0.799768	0.611	0.287	9.4967e-71	unspecified mural cells
IGSF1	2.88812e-175	0.788143	0.454	0.091	6.22072e-171	unspecified mural cells
STMN2	3.71899e-37	0.786307	0.371	0.179	8.01034e-33	unspecified mural cells
BST2	2.30284e-91	0.779328	0.896	0.651	4.96009e-87	unspecified mural cells
GUCY1A1	1.62468e-102	0.765083	0.599	0.234	3.4994e-98	unspecified mural cells
RGS4	7.15556e-157	0.764091	0.348	0.055	1.54124e-152	unspecified mural cells
FILIP1	2.26963e-144	0.764065	0.663	0.235	4.88856e-140	unspecified mural cells
KRT18	5.27694e-97	0.757254	0.79	0.439	1.1366e-92	unspecified mural cells
FHL2	3.59245e-103	0.750271	0.708	0.347	7.73778e-99	unspecified mural cells
SPARC	1.29152e-117	0.748475	0.974	0.818	2.7818e-113	unspecified mural cells
PRSS23	2.62773e-90	0.747333	0.73	0.377	5.65987e-86	unspecified mural cells
MCAM	9.0407e-77	0.73502	0.577	0.263	1.94728e-72	unspecified mural cells
CFH	1.10416e-103	0.73205	0.475	0.157	2.37824e-99	unspecified mural cells
SGIP1	3.84256e-154	0.728966	0.52	0.14	8.27649e-150	unspecified mural cells
ITGA2	5.09994e-193	0.711486	0.395	0.058	1.09848e-188	unspecified mural cells
CYR61	2.14425e-20	0.707277	0.531	0.373	4.61849e-16	unspecified mural cells
HSPA6	2.45199e-08	0.698021	0.535	0.456	0.000528134	unspecified mural cells
PRDM6	2.84061e-125	0.689881	0.562	0.187	6.11838e-121	unspecified mural cells
ALDH1A1	5.08357e-42	0.67474	0.417	0.209	1.09495e-37	unspecified mural cells
DUSP2	2.19145e-72	0.662062	0.357	0.118	4.72016e-68	unspecified mural cells
FIBIN	2.0038e-44	0.656145	0.503	0.268	4.31599e-40	unspecified mural cells
ADAMTS5	8.25399e-107	0.655242	0.529	0.185	1.77783e-102	unspecified mural cells
LGI2	1.25133e-84	0.651109	0.474	0.181	2.69523e-80	unspecified mural cells
CALD1	7.73949e-83	0.647015	0.996	0.912	1.66701e-78	unspecified mural cells
IGFBP7	8.54685e-49	0.646088	0.865	0.659	1.84091e-44	unspecified mural cells
CD55	1.46856e-117	0.638852	0.475	0.142	3.16312e-113	unspecified mural cells
RPRM	1.17359e-86	0.636768	0.398	0.125	2.52779e-82	unspecified mural cells
PIEZO2	1.09444e-89	0.633961	0.556	0.227	2.35732e-85	unspecified mural cells
NEAT1	3.79886e-34	0.63042	0.92	0.773	8.18236e-30	unspecified mural cells
DUSP1	6.92272e-28	0.630231	0.561	0.39	1.49108e-23	unspecified mural cells
GNPTAB	2.58346e-77	0.626661	0.606	0.295	5.56452e-73	unspecified mural cells
PTGER4	8.24729e-146	0.617919	0.447	0.104	1.77638e-141	unspecified mural cells
ISYNA1	1.33808e-77	0.613706	0.903	0.695	2.88209e-73	unspecified mural cells
SLITRK1	2.0921e-149	0.607272	0.417	0.085	4.50618e-145	unspecified mural cells
LEFTY2	3.16771e-146	0.60514	0.265	0.03	6.82292e-142	unspecified mural cells
AL031058.1	2.2829e-119	0.603649	0.507	0.161	4.91714e-115	unspecified mural cells
MYL9	4.8876e-74	0.602754	0.907	0.635	1.05274e-69	unspecified mural cells
MMP11	1.97763e-67	0.602593	0.602	0.303	4.25963e-63	unspecified mural cells
POSTN	3.77829e-55	0.601292	0.821	0.547	8.13805e-51	unspecified mural cells
SEMA5B	7.31456e-112	0.592498	0.491	0.155	1.57548e-107	unspecified mural cells
HES4	2.57535e-62	0.588516	0.836	0.552	5.54704e-58	unspecified mural cells
TBC1D1	1.80124e-72	0.587115	0.703	0.395	3.87968e-68	unspecified mural cells
COL1A2	9.50359e-66	0.584864	0.993	0.934	2.04698e-61	unspecified mural cells
HSPB1	2.9228e-49	0.584102	0.993	0.951	6.29541e-45	unspecified mural cells
FOXP1	4.22553e-77	0.581423	0.828	0.507	9.10137e-73	unspecified mural cells
MTCH1	4.78854e-66	0.581195	0.966	0.83	1.0314e-61	unspecified mural cells
PTPRD	7.25465e-78	0.571278	0.665	0.342	1.56258e-73	unspecified mural cells
SLITRK4	1.25514e-112	0.569618	0.431	0.122	2.70345e-108	unspecified mural cells
PLN	1.53111e-63	0.568049	0.201	0.044	3.29785e-59	unspecified mural cells
PLAGL1	2.77124e-74	0.560106	0.714	0.392	5.96898e-70	unspecified mural cells
ZNF804A	3.364e-96	0.548223	0.456	0.152	7.24572e-92	unspecified mural cells
FOXS1	4.76715e-108	0.544271	0.537	0.186	1.0268e-103	unspecified mural cells
NR4A1	1.6306e-62	0.540584	0.366	0.137	3.51215e-58	unspecified mural cells
NOTCH3	1.10428e-59	0.537274	0.726	0.441	2.37851e-55	unspecified mural cells
ANGPTL4	9.00177e-53	0.532484	0.606	0.329	1.93889e-48	unspecified mural cells
CDKN1C	1.4499e-38	0.527815	0.914	0.753	3.12293e-34	unspecified mural cells
TPM1	6.51221e-66	0.524802	0.983	0.87	1.40266e-61	unspecified mural cells
MYH10	5.73351e-40	0.523784	0.886	0.685	1.23494e-35	unspecified mural cells
MYH11	1.18916e-51	0.522485	0.265	0.087	2.56132e-47	unspecified mural cells
PPP1R15A	6.1146e-33	0.520199	0.771	0.578	1.31702e-28	unspecified mural cells
RCSD1	1.6916e-92	0.514663	0.398	0.12	3.64353e-88	unspecified mural cells
HSPA5	2.11636e-36	0.511611	0.961	0.851	4.55843e-32	unspecified mural cells
PLXDC1	6.87293e-98	0.505187	0.44	0.136	1.48036e-93	unspecified mural cells
PPIC	6.78751e-70	0.503526	0.703	0.386	1.46196e-65	unspecified mural cells
TFPI	1.1553e-46	0.502058	0.638	0.374	2.48839e-42	unspecified mural cells
CARMN	7.66334e-28	0.501114	0.493	0.307	1.65061e-23	unspecified mural cells
PLD3	8.98349e-57	0.495983	0.958	0.857	1.93495e-52	unspecified mural cells
TAGLN	2.65608e-62	0.495164	0.882	0.646	5.72094e-58	unspecified mural cells
FNIP2	3.38515e-66	0.495064	0.556	0.269	7.29127e-62	unspecified mural cells
PDE3A	1.90138e-72	0.49247	0.577	0.269	4.09539e-68	unspecified mural cells
FCGRT	6.62882e-63	0.491461	0.852	0.557	1.42778e-58	unspecified mural cells
FOXC1	2.77628e-65	0.4894	0.67	0.352	5.97984e-61	unspecified mural cells
ITGAV	2.93442e-60	0.487177	0.602	0.315	6.32044e-56	unspecified mural cells
2007-09-01	1.91115e-52	0.484124	0.984	0.928	4.11643e-48	unspecified mural cells
PLCL1	9.77082e-83	0.482628	0.496	0.191	2.10454e-78	unspecified mural cells
CAVIN3	4.62834e-59	0.482587	0.665	0.376	9.96899e-55	unspecified mural cells
INHBA	1.01185e-66	0.479139	0.469	0.193	2.17941e-62	unspecified mural cells
ITGA11	2.1822e-103	0.47796	0.384	0.104	4.70025e-99	unspecified mural cells
CLEC11A	2.37187e-47	0.474622	0.766	0.514	5.10877e-43	unspecified mural cells
TIMP1	2.70069e-44	0.472427	0.944	0.858	5.81702e-40	unspecified mural cells
ENG	3.45907e-62	0.472417	0.601	0.299	7.4505e-58	unspecified mural cells
KLF2	2.85763e-41	0.469882	0.325	0.14	6.15505e-37	unspecified mural cells
SERPINH1	7.20414e-56	0.466026	0.968	0.851	1.5517e-51	unspecified mural cells
UNC5B	5.02405e-52	0.45696	0.701	0.423	1.08213e-47	unspecified mural cells
ID4	3.92535e-23	0.455369	0.76	0.594	8.45481e-19	unspecified mural cells
NETO2	2.39847e-07	0.453913	0.195	0.134	0.00516606	unspecified mural cells
ADAMTS16	3.83702e-96	0.453471	0.371	0.1	8.26455e-92	unspecified mural cells
NDUFA4L2	2.79085e-54	0.452772	0.471	0.211	6.01121e-50	unspecified mural cells
TCF4	7.81321e-39	0.452545	0.811	0.598	1.68289e-34	unspecified mural cells
MFAP4	7.76704e-42	0.452276	0.636	0.389	1.67294e-37	unspecified mural cells
IDS	4.04855e-59	0.449454	0.571	0.292	8.72016e-55	unspecified mural cells
COL23A1	4.04163e-63	0.448611	0.459	0.192	8.70527e-59	unspecified mural cells
HSPA1A	1.30622e-19	0.4484	0.989	0.985	2.81348e-15	unspecified mural cells
PLEKHH3	1.02425e-61	0.447905	0.529	0.253	2.20614e-57	unspecified mural cells
ITGA1	2.99767e-34	0.447647	0.525	0.303	6.45669e-30	unspecified mural cells
LTBP4	3.37753e-50	0.447559	0.806	0.54	7.27486e-46	unspecified mural cells
LMO7	1.06103e-57	0.446843	0.331	0.118	2.28536e-53	unspecified mural cells
ITGB1	2.99227e-38	0.444442	0.931	0.787	6.44506e-34	unspecified mural cells
FLT1	1.43362e-68	0.442701	0.282	0.079	3.08788e-64	unspecified mural cells
HOPX	7.1064e-83	0.442032	0.45	0.159	1.53065e-78	unspecified mural cells
HSPA1B	8.97355e-19	0.436727	0.849	0.709	1.93281e-14	unspecified mural cells
MALAT1	7.8998e-32	0.435415	1	0.998	1.70154e-27	unspecified mural cells
NPC2	4.45269e-44	0.435213	0.872	0.676	9.59064e-40	unspecified mural cells
PDLIM1	2.80611e-29	0.431624	0.615	0.398	6.04409e-25	unspecified mural cells
TOX3	8.60853e-71	0.426844	0.333	0.103	1.85419e-66	unspecified mural cells
ANTXR2	1.511e-52	0.425542	0.53	0.271	3.25455e-48	unspecified mural cells
PHACTR2	2.70537e-41	0.423532	0.704	0.455	5.82711e-37	unspecified mural cells
BMP5	2.11282e-46	0.423359	0.649	0.375	4.55081e-42	unspecified mural cells
BAMBI	1.68686e-42	0.422849	0.585	0.35	3.63333e-38	unspecified mural cells
FRAS1	1.38157e-62	0.421508	0.44	0.184	2.97575e-58	unspecified mural cells
CNN3	1.40853e-33	0.420353	0.909	0.771	3.03384e-29	unspecified mural cells
A2M	2.42128e-23	0.420094	0.371	0.211	5.2152e-19	unspecified mural cells
PRKAR2B	6.66798e-64	0.418109	0.423	0.169	1.43622e-59	unspecified mural cells
LMNA	1.15417e-43	0.417942	0.809	0.547	2.48597e-39	unspecified mural cells
NAV2	9.94061e-64	0.415913	0.445	0.178	2.14111e-59	unspecified mural cells
SELENOW	1.58075e-40	0.412037	0.972	0.906	3.40478e-36	unspecified mural cells
ARID5B	6.27962e-41	0.409364	0.872	0.656	1.35257e-36	unspecified mural cells
EGR1	7.31111e-34	0.407996	0.788	0.589	1.57474e-29	unspecified mural cells
FOSB	7.48241e-29	0.405229	0.557	0.357	1.61164e-24	unspecified mural cells
ABRACL	6.00255e-32	0.403955	0.605	0.398	1.29289e-27	unspecified mural cells
COL5A1	6.97037e-35	0.4034	0.713	0.475	1.50135e-30	unspecified mural cells
USP53	4.20339e-62	0.39678	0.395	0.147	9.05367e-58	unspecified mural cells
RHOC	9.35754e-43	0.395261	0.94	0.783	2.01552e-38	unspecified mural cells
EFEMP2	2.25796e-41	0.394935	0.854	0.623	4.86342e-37	unspecified mural cells
TM7SF2	1.13977e-50	0.394827	0.447	0.204	2.45494e-46	unspecified mural cells
EBF1	1.23135e-25	0.392786	0.642	0.45	2.65221e-21	unspecified mural cells
NPDC1	4.13136e-57	0.392402	0.553	0.273	8.89853e-53	unspecified mural cells
PDGFC	3.09079e-47	0.391642	0.512	0.261	6.65725e-43	unspecified mural cells
GMDS	9.44886e-44	0.391609	0.596	0.343	2.03519e-39	unspecified mural cells
CYTOR	2.71386e-35	0.391519	0.444	0.232	5.84538e-31	unspecified mural cells
BCHE	4.37007e-32	0.390749	0.491	0.295	9.4127e-28	unspecified mural cells
ENPP2	1.02585e-48	0.390532	0.377	0.163	2.20959e-44	unspecified mural cells
CNTN4	2.5607e-39	0.389859	0.52	0.294	5.5155e-35	unspecified mural cells
SPINT2	3.99324e-34	0.389304	0.575	0.364	8.60104e-30	unspecified mural cells
TPM2	4.00953e-38	0.388555	0.969	0.908	8.63612e-34	unspecified mural cells
ISOC1	3.79326e-38	0.388304	0.444	0.24	8.17031e-34	unspecified mural cells
IER2	4.06902e-19	0.38503	0.869	0.735	8.76426e-15	unspecified mural cells
TRPM3	8.9299e-50	0.384652	0.348	0.136	1.92341e-45	unspecified mural cells
EHD2	7.77243e-67	0.38391	0.569	0.264	1.6741e-62	unspecified mural cells
SELENOP	1.50112e-23	0.383781	0.69	0.535	3.23327e-19	unspecified mural cells
ACTA2	1.69877e-35	0.382381	0.612	0.413	3.65898e-31	unspecified mural cells
MIR181A1HG	1.20571e-39	0.381168	0.437	0.22	2.59698e-35	unspecified mural cells
GUCY1B1	2.5887e-47	0.380359	0.515	0.267	5.57581e-43	unspecified mural cells
PLOD2	2.02609e-29	0.379662	0.487	0.286	4.36399e-25	unspecified mural cells
SUCNR1	1.55704e-30	0.379504	0.199	0.074	3.35371e-26	unspecified mural cells
NAP1L3	1.07108e-40	0.377005	0.412	0.204	2.307e-36	unspecified mural cells
PCDH7	4.62248e-33	0.376995	0.589	0.366	9.95636e-29	unspecified mural cells
IFI27L2	1.14656e-31	0.376017	0.811	0.621	2.46957e-27	unspecified mural cells
RALYL	9.31212e-52	0.375517	0.434	0.19	2.00574e-47	unspecified mural cells
DSTN	1.88701e-38	0.375233	0.958	0.847	4.06444e-34	unspecified mural cells
ANGPT2	9.07996e-36	0.37437	0.34	0.158	1.95573e-31	unspecified mural cells
PIP4P2	3.70102e-38	0.372854	0.519	0.3	7.97163e-34	unspecified mural cells
SH3BGR	1.29417e-62	0.372526	0.399	0.156	2.78751e-58	unspecified mural cells
AC100793.2	8.38773e-68	0.368305	0.31	0.096	1.80663e-63	unspecified mural cells
MRC2	4.72081e-41	0.36729	0.682	0.424	1.01682e-36	unspecified mural cells
NRP1	4.94302e-42	0.366506	0.643	0.384	1.06468e-37	unspecified mural cells
NR2F1	1.37931e-27	0.364986	0.82	0.595	2.9709e-23	unspecified mural cells
NRK	1.39423e-62	0.364483	0.467	0.194	3.00303e-58	unspecified mural cells
ADAMTS6	3.10721e-56	0.363701	0.497	0.223	6.69261e-52	unspecified mural cells
IGFBP3	2.76286e-20	0.362968	0.41	0.248	5.95092e-16	unspecified mural cells
FXYD1	1.9086e-45	0.362557	0.555	0.297	4.11092e-41	unspecified mural cells
RBP1	3.73302e-25	0.362506	0.818	0.613	8.04054e-21	unspecified mural cells
SMARCA1	1.48231e-33	0.361383	0.784	0.58	3.19276e-29	unspecified mural cells
PYGL	1.5115e-62	0.36134	0.461	0.197	3.25562e-58	unspecified mural cells
TGM2	2.24096e-53	0.361234	0.29	0.1	4.82681e-49	unspecified mural cells
EPHA7	7.68671e-45	0.360815	0.507	0.262	1.65564e-40	unspecified mural cells
ZFAS1	1.73241e-27	0.359411	0.947	0.876	3.73145e-23	unspecified mural cells
MEST	3.55378e-15	0.357776	0.88	0.783	7.65449e-11	unspecified mural cells
DLC1	1.82854e-32	0.356974	0.634	0.402	3.9385e-28	unspecified mural cells
OSBPL9	1.14039e-40	0.35632	0.659	0.41	2.45629e-36	unspecified mural cells
PPP1R14A	4.48765e-41	0.356019	0.436	0.218	9.66594e-37	unspecified mural cells
SLCO3A1	8.95805e-54	0.35565	0.315	0.113	1.92947e-49	unspecified mural cells
TMEM59	1.81146e-38	0.355541	0.877	0.718	3.90171e-34	unspecified mural cells
CAVIN1	2.72116e-39	0.354407	0.382	0.178	5.86111e-35	unspecified mural cells
TGFB1	3.04816e-57	0.35427	0.493	0.229	6.56543e-53	unspecified mural cells
MMP2	2.6243e-30	0.350909	0.809	0.602	5.65249e-26	unspecified mural cells
PGM2	1.57764e-39	0.350494	0.492	0.269	3.39807e-35	unspecified mural cells
MT-CO1	3.88424e-21	0.350451	1	0.998	8.36626e-17	unspecified mural cells
LRRTM3	1.12815e-67	0.350351	0.34	0.11	2.42991e-63	unspecified mural cells
MAP4K4	2.23055e-21	0.3498	0.758	0.573	4.80439e-17	unspecified mural cells
PPP1R3C	4.3732e-50	0.349276	0.41	0.18	9.41944e-46	unspecified mural cells
CYBRD1	1.03361e-56	0.348647	0.357	0.138	2.22628e-52	unspecified mural cells
ELN	9.88123e-07	0.346362	0.321	0.249	0.0212832	unspecified mural cells
HEYL	7.5591e-59	0.344968	0.328	0.116	1.62815e-54	unspecified mural cells
MECOM	2.08015e-43	0.344484	0.602	0.326	4.48044e-39	unspecified mural cells
OLFM3	1.52652e-31	0.340708	0.35	0.171	3.28798e-27	unspecified mural cells
BTG1	5.12741e-27	0.340416	0.941	0.85	1.10439e-22	unspecified mural cells
MAML2	1.33068e-37	0.339009	0.692	0.433	2.86615e-33	unspecified mural cells
NUDT9	3.05887e-37	0.337625	0.583	0.355	6.5885e-33	unspecified mural cells
DGKB	1.69859e-61	0.337505	0.39	0.147	3.65859e-57	unspecified mural cells
SAT1	1.30616e-32	0.33736	0.719	0.501	2.81335e-28	unspecified mural cells
NRG1	1.4513e-82	0.336813	0.307	0.077	3.12596e-78	unspecified mural cells
FSTL1	1.85293e-28	0.336691	0.926	0.787	3.99103e-24	unspecified mural cells
ARPC3	1.33753e-37	0.336011	0.937	0.79	2.88091e-33	unspecified mural cells
CCPG1	2.56374e-42	0.335711	0.508	0.269	5.52204e-38	unspecified mural cells
EGLN3	5.4367e-38	0.335315	0.394	0.193	1.17101e-33	unspecified mural cells
GSTT2B	1.1916e-39	0.335139	0.712	0.468	2.56658e-35	unspecified mural cells
ADH1B	6.23606e-62	0.334409	0.202	0.046	1.34318e-57	unspecified mural cells
HSPB7	2.14815e-79	0.334358	0.24	0.051	4.62689e-75	unspecified mural cells
TENT5A	1.39412e-45	0.333428	0.266	0.094	3.0028e-41	unspecified mural cells
ANKRD50	8.38029e-38	0.331601	0.521	0.291	1.80503e-33	unspecified mural cells
AC103702.2	2.45988e-45	0.329609	0.442	0.213	5.29835e-41	unspecified mural cells
AKAP12	3.36241e-19	0.328933	0.8	0.597	7.2423e-15	unspecified mural cells
LRRN1	6.16437e-29	0.326971	0.312	0.154	1.32774e-24	unspecified mural cells
JMJD1C	1.60957e-26	0.326593	0.789	0.592	3.46684e-22	unspecified mural cells
C3orf58	4.65455e-22	0.326514	0.539	0.36	1.00254e-17	unspecified mural cells
C1QTNF3	8.92672e-29	0.325201	0.206	0.082	1.92273e-24	unspecified mural cells
B2M	6.58644e-13	0.324314	0.926	0.834	1.41865e-08	unspecified mural cells
PDLIM5	4.02375e-35	0.323797	0.48	0.264	8.66675e-31	unspecified mural cells
CHMP2B	3.60716e-30	0.323347	0.628	0.42	7.76946e-26	unspecified mural cells
FZD7	6.59175e-25	0.323025	0.539	0.352	1.4198e-20	unspecified mural cells
HRC	6.80072e-46	0.322833	0.454	0.219	1.46481e-41	unspecified mural cells
GSTK1	9.1395e-33	0.321658	0.735	0.523	1.96856e-28	unspecified mural cells
PTPRK	5.16088e-36	0.321597	0.439	0.234	1.1116e-31	unspecified mural cells
LEPROT	9.02474e-31	0.321072	0.842	0.641	1.94384e-26	unspecified mural cells
LOXL1	8.72739e-29	0.319057	0.671	0.458	1.87979e-24	unspecified mural cells
MTRNR2L8	1.93594e-12	0.31823	0.513	0.384	4.16982e-08	unspecified mural cells
MEIS3	9.94184e-32	0.317741	0.74	0.507	2.14137e-27	unspecified mural cells
IL11RA	1.181e-24	0.317569	0.807	0.619	2.54375e-20	unspecified mural cells
RGS10	5.61599e-26	0.316735	0.281	0.14	1.20963e-21	unspecified mural cells
TRIM9	2.13415e-74	0.316607	0.291	0.079	4.59675e-70	unspecified mural cells
MXRA8	2.72688e-29	0.316224	0.859	0.673	5.87343e-25	unspecified mural cells
LDOC1	1.37579e-40	0.315792	0.575	0.335	2.96332e-36	unspecified mural cells
CHST2	6.41737e-25	0.315559	0.48	0.296	1.38224e-20	unspecified mural cells
SMIM3	2.2386e-37	0.315136	0.383	0.186	4.82172e-33	unspecified mural cells
FBXW7	6.11727e-30	0.31472	0.39	0.213	1.3176e-25	unspecified mural cells
PPP1R12A	5.04141e-20	0.314676	0.795	0.641	1.08587e-15	unspecified mural cells
HES1	8.12771e-19	0.31347	0.605	0.43	1.75063e-14	unspecified mural cells
ZEB2	7.60642e-28	0.313319	0.825	0.59	1.63835e-23	unspecified mural cells
IL6ST	5.56323e-27	0.31251	0.593	0.389	1.19826e-22	unspecified mural cells
APLP2	2.40271e-32	0.311871	0.816	0.587	5.17521e-28	unspecified mural cells
CCR10	1.51335e-59	0.31145	0.274	0.082	3.25961e-55	unspecified mural cells
KLHDC8B	4.65578e-38	0.31066	0.658	0.404	1.00281e-33	unspecified mural cells
IGFBP5	1.9799e-13	0.31035	0.834	0.696	4.2645e-09	unspecified mural cells
LBH	6.4905e-29	0.309721	0.525	0.316	1.39799e-24	unspecified mural cells
PLXDC2	2.27248e-29	0.309637	0.469	0.268	4.89469e-25	unspecified mural cells
HIGD1A	7.55507e-28	0.309505	0.563	0.367	1.62729e-23	unspecified mural cells
ITM2B	8.07962e-34	0.309459	0.987	0.956	1.74027e-29	unspecified mural cells
MGAT4C	1.35062e-17	0.308098	0.388	0.244	2.90909e-13	unspecified mural cells
OST4	2.28365e-24	0.306977	0.941	0.849	4.91875e-20	unspecified mural cells
TCEAL9	1.84645e-23	0.306904	0.872	0.732	3.97706e-19	unspecified mural cells
CXXC5	5.22715e-27	0.306823	0.84	0.61	1.12588e-22	unspecified mural cells
SSR1	8.94234e-25	0.30648	0.637	0.458	1.92609e-20	unspecified mural cells
SLC8A1	1.1995e-28	0.306236	0.474	0.273	2.5836e-24	unspecified mural cells
PPIB	8.80656e-35	0.305624	0.982	0.936	1.89685e-30	unspecified mural cells
EMCN	1.19646e-18	0.304818	0.524	0.363	2.57706e-14	unspecified mural cells
FAM110B	2.09889e-38	0.304533	0.476	0.257	4.5208e-34	unspecified mural cells
CHCHD10	1.21968e-28	0.302287	0.82	0.625	2.62707e-24	unspecified mural cells
PLBD1	3.15804e-43	0.302055	0.314	0.13	6.8021e-39	unspecified mural cells
SLC35F1	6.84122e-67	0.301365	0.281	0.079	1.47353e-62	unspecified mural cells
EGFL6	2.31769e-23	0.301216	0.179	0.074	4.99207e-19	unspecified mural cells
VMP1	9.33484e-20	0.300921	0.708	0.517	2.01063e-15	unspecified mural cells
SDC2	3.74697e-27	0.30075	0.766	0.558	8.07061e-23	unspecified mural cells
SEMA5A	3.32922e-14	0.299233	0.553	0.412	7.17082e-10	unspecified mural cells
LIMS1	7.0465e-22	0.298155	0.745	0.553	1.51775e-17	unspecified mural cells
YPEL2	3.4845e-45	0.297926	0.428	0.198	7.50527e-41	unspecified mural cells
SIPA1L2	7.85667e-31	0.297397	0.426	0.234	1.69225e-26	unspecified mural cells
AMPH	2.97243e-35	0.296649	0.272	0.115	6.40232e-31	unspecified mural cells
SLC29A1	5.35072e-48	0.296647	0.293	0.107	1.15249e-43	unspecified mural cells
MFAP2	9.507e-31	0.295961	0.813	0.598	2.04771e-26	unspecified mural cells
NPW	1.94436e-12	0.295083	0.69	0.546	4.18796e-08	unspecified mural cells
NEO1	3.06244e-30	0.295081	0.496	0.295	6.59618e-26	unspecified mural cells
HCFC1R1	1.67594e-27	0.292484	0.638	0.425	3.6098e-23	unspecified mural cells
RAP1B	8.36067e-22	0.291652	0.879	0.733	1.80081e-17	unspecified mural cells
PLS3	1.22125e-33	0.289616	0.632	0.398	2.63044e-29	unspecified mural cells
MSTN	8.65051e-60	0.2894	0.171	0.033	1.86323e-55	unspecified mural cells
ITGA4	3.13098e-27	0.289349	0.47	0.276	6.74383e-23	unspecified mural cells
RRAS	1.51315e-27	0.289226	0.71	0.483	3.25917e-23	unspecified mural cells
LINC00632	1.25375e-27	0.28803	0.569	0.363	2.70045e-23	unspecified mural cells
MTRNR2L12	2.79449e-10	0.287796	0.719	0.58	6.01905e-06	unspecified mural cells
MIR99AHG	3.38185e-25	0.287248	0.74	0.534	7.28417e-21	unspecified mural cells
TAGLN2	6.85262e-37	0.286784	0.589	0.348	1.47599e-32	unspecified mural cells
TMEM165	1.82768e-26	0.28598	0.669	0.463	3.93664e-22	unspecified mural cells
SH3GLB1	1.08895e-27	0.28593	0.664	0.454	2.34548e-23	unspecified mural cells
ATP1B2	6.21927e-47	0.285872	0.407	0.182	1.33957e-42	unspecified mural cells
TM4SF1	4.48794e-27	0.285152	0.169	0.062	9.66658e-23	unspecified mural cells
HSP90B1	8.01655e-19	0.283536	0.973	0.888	1.72669e-14	unspecified mural cells
LGALS3BP	1.26748e-37	0.282679	0.46	0.238	2.73002e-33	unspecified mural cells
FHL3	4.35311e-28	0.282502	0.694	0.472	9.37617e-24	unspecified mural cells
RGS7BP	3.40805e-57	0.28225	0.274	0.085	7.34059e-53	unspecified mural cells
JUP	2.64693e-39	0.282232	0.508	0.276	5.70122e-35	unspecified mural cells
PMEPA1	1.38931e-17	0.28164	0.465	0.308	2.99244e-13	unspecified mural cells
CSTB	7.08563e-22	0.281141	0.882	0.754	1.52617e-17	unspecified mural cells
PTEN	1.31846e-16	0.279814	0.733	0.578	2.83983e-12	unspecified mural cells
MKL2	9.8934e-30	0.279629	0.494	0.293	2.13094e-25	unspecified mural cells
REEP3	8.84544e-29	0.278823	0.528	0.325	1.90522e-24	unspecified mural cells
SLC40A1	8.51554e-28	0.278707	0.391	0.214	1.83416e-23	unspecified mural cells
MOCS2	8.52174e-31	0.278677	0.599	0.388	1.8355e-26	unspecified mural cells
LINC00623	4.35182e-50	0.278338	0.309	0.116	9.37339e-46	unspecified mural cells
TNFAIP8	2.13178e-33	0.278315	0.418	0.225	4.59164e-29	unspecified mural cells
CREG1	6.01542e-45	0.277328	0.4	0.184	1.29566e-40	unspecified mural cells
MAP1B	2.67182e-21	0.27731	0.844	0.676	5.75484e-17	unspecified mural cells
CALR	3.27301e-20	0.276935	0.969	0.902	7.04974e-16	unspecified mural cells
VASN	1.67354e-25	0.276711	0.426	0.246	3.60463e-21	unspecified mural cells
STAC	8.40772e-73	0.276666	0.229	0.05	1.81094e-68	unspecified mural cells
GRIA2	7.27488e-42	0.276525	0.113	0.021	1.56694e-37	unspecified mural cells
MIR4435-2HG	2.12212e-33	0.276234	0.428	0.225	4.57084e-29	unspecified mural cells
SKIL	4.67806e-20	0.275401	0.707	0.509	1.00761e-15	unspecified mural cells
STK17A	1.75381e-44	0.274575	0.271	0.099	3.77753e-40	unspecified mural cells
VCL	3.44152e-26	0.274557	0.757	0.536	7.4127e-22	unspecified mural cells
CHST9	3.70622e-52	0.274553	0.137	0.025	7.98282e-48	unspecified mural cells
STRA6	2.69108e-29	0.27386	0.438	0.246	5.79632e-25	unspecified mural cells
CST3	6.65295e-20	0.272465	0.898	0.767	1.43298e-15	unspecified mural cells
MANF	1.13062e-18	0.271737	0.802	0.633	2.43525e-14	unspecified mural cells
KDELR3	2.04422e-34	0.271518	0.318	0.148	4.40305e-30	unspecified mural cells
MPG	1.59408e-25	0.271221	0.731	0.513	3.43349e-21	unspecified mural cells
BCAR3	1.37248e-54	0.270939	0.346	0.13	2.95618e-50	unspecified mural cells
LRRC32	5.20937e-41	0.270939	0.239	0.085	1.12205e-36	unspecified mural cells
RAB30	3.64932e-38	0.269848	0.294	0.123	7.86027e-34	unspecified mural cells
CRIP1	9.61889e-28	0.269019	0.201	0.081	2.07181e-23	unspecified mural cells
LINGO1	1.40514e-24	0.268764	0.504	0.321	3.02653e-20	unspecified mural cells
F2R	1.32708e-22	0.268562	0.548	0.354	2.8584e-18	unspecified mural cells
MRVI1	2.35995e-31	0.268065	0.294	0.138	5.0831e-27	unspecified mural cells
TXNIP	7.0003e-13	0.267693	0.746	0.613	1.5078e-08	unspecified mural cells
CTGF	4.02271e-07	0.267199	0.61	0.509	0.00866451	unspecified mural cells
IFI27L1	5.08724e-31	0.266677	0.47	0.266	1.09574e-26	unspecified mural cells
ADGRA2	2.25069e-29	0.26647	0.487	0.281	4.84776e-25	unspecified mural cells
FKBP10	1.47606e-22	0.266241	0.874	0.731	3.17928e-18	unspecified mural cells
CMTM6	3.68781e-18	0.264376	0.724	0.551	7.94318e-14	unspecified mural cells
WSB1	7.07599e-11	0.26437	0.944	0.853	1.5241e-06	unspecified mural cells
GSN	1.54387e-17	0.26331	0.622	0.459	3.32533e-13	unspecified mural cells
PHYHIPL	4.1029e-33	0.26231	0.329	0.151	8.83724e-29	unspecified mural cells
GRN	8.47463e-23	0.261326	0.784	0.592	1.82535e-18	unspecified mural cells
CERCAM	5.41189e-33	0.260355	0.537	0.319	1.16567e-28	unspecified mural cells
MAF	4.95593e-26	0.260312	0.405	0.23	1.06746e-21	unspecified mural cells
CHPF	2.92925e-39	0.259336	0.48	0.248	6.30931e-35	unspecified mural cells
APOC1	5.4716e-32	0.258579	0.377	0.194	1.17853e-27	unspecified mural cells
LRP10	9.81953e-37	0.258155	0.481	0.256	2.11503e-32	unspecified mural cells
TSC22D4	1.92538e-27	0.257206	0.434	0.253	4.14707e-23	unspecified mural cells
ROR1	3.53076e-29	0.257183	0.523	0.309	7.6049e-25	unspecified mural cells
CCND3	1.92031e-31	0.257038	0.443	0.245	4.13615e-27	unspecified mural cells
SERPINE2	1.20982e-15	0.256434	0.583	0.425	2.60583e-11	unspecified mural cells
ZFP36L2	4.28698e-08	0.256254	0.674	0.54	0.000923372	unspecified mural cells
SNX18	3.54252e-26	0.256191	0.481	0.295	7.63023e-22	unspecified mural cells
KCNE4	3.0997e-23	0.255545	0.633	0.438	6.67643e-19	unspecified mural cells
ENTPD1	4.22435e-52	0.255431	0.233	0.069	9.09882e-48	unspecified mural cells
CNTN6	8.94299e-60	0.255186	0.236	0.063	1.92623e-55	unspecified mural cells
DMD	2.83402e-35	0.255096	0.399	0.198	6.1042e-31	unspecified mural cells
ANXA5	2.60755e-21	0.254678	0.817	0.641	5.61639e-17	unspecified mural cells
PBX3	1.37935e-19	0.254201	0.618	0.446	2.97098e-15	unspecified mural cells
DGKH	1.36143e-21	0.254098	0.352	0.206	2.93239e-17	unspecified mural cells
PFN2	1.7917e-12	0.254005	0.876	0.768	3.85913e-08	unspecified mural cells
CD248	2.15814e-24	0.25383	0.539	0.34	4.64842e-20	unspecified mural cells
ZDHHC14	4.19357e-46	0.252896	0.231	0.074	9.03253e-42	unspecified mural cells
MT-ND3	2.09097e-12	0.251725	0.988	0.981	4.50373e-08	unspecified mural cells
ASPH	2.48017e-22	0.251689	0.541	0.359	5.34205e-18	unspecified mural cells
SRSF8	2.04391e-29	0.250481	0.46	0.264	4.40238e-25	unspecified mural cells

## Sheet: Pericytes mesangial cells
gene	p_val	avg_log2FC	pct.1	pct.2	p_val_adj	cluster
REN	3.28588e-80	2.37337	0.19	0.017	7.07747e-76	pericytes mesangial cells
ALDH1A1	6.18707e-102	1.90423	0.677	0.212	1.33263e-97	pericytes mesangial cells
A2M	7.2091e-166	1.83678	0.792	0.199	1.55277e-161	pericytes mesangial cells
GATA3	1.60074e-129	1.82921	0.858	0.341	3.44783e-125	pericytes mesangial cells
NDUFA4L2	5.43124e-172	1.67273	0.828	0.213	1.16983e-167	pericytes mesangial cells
PLAT	1.28784e-111	1.67149	0.882	0.413	2.77387e-107	pericytes mesangial cells
POSTN	2.85393e-78	1.66043	0.909	0.566	6.14708e-74	pericytes mesangial cells
MEF2C	1.24878e-137	1.6421	0.879	0.316	2.68975e-133	pericytes mesangial cells
ENG	1.15036e-113	1.56417	0.801	0.314	2.47776e-109	pericytes mesangial cells
LMO4	2.45835e-79	1.50936	0.873	0.547	5.29504e-75	pericytes mesangial cells
USP53	1.70584e-136	1.46377	0.65	0.154	3.67421e-132	pericytes mesangial cells
LMO7	2.46666e-99	1.44732	0.517	0.126	5.31293e-95	pericytes mesangial cells
PDGFRB	2.08527e-96	1.42759	0.915	0.577	4.49147e-92	pericytes mesangial cells
APOE	1.04403e-77	1.37843	0.994	0.851	2.24874e-73	pericytes mesangial cells
MECOM	6.6223e-97	1.31767	0.795	0.339	1.42638e-92	pericytes mesangial cells
GNAS	7.24342e-66	1.29956	0.985	0.983	1.56016e-61	pericytes mesangial cells
KCNE4	4.6449e-56	1.22216	0.789	0.446	1.00047e-51	pericytes mesangial cells
SLC26A7	1.05122e-102	1.19021	0.761	0.231	2.26422e-98	pericytes mesangial cells
PDGFA	7.94934e-93	1.18388	0.776	0.313	1.71221e-88	pericytes mesangial cells
MGP	4.28642e-39	1.17599	0.831	0.494	9.23252e-35	pericytes mesangial cells
TBX3	2.47017e-66	1.13144	0.65	0.258	5.32051e-62	pericytes mesangial cells
EFNB2	3.43115e-68	1.12369	0.801	0.426	7.39035e-64	pericytes mesangial cells
SUCNR1	1.98523e-92	1.11977	0.399	0.073	4.27599e-88	pericytes mesangial cells
MCAM	2.24711e-61	1.07599	0.677	0.284	4.84005e-57	pericytes mesangial cells
ANGPTL4	8.53089e-76	1.07303	0.758	0.344	1.83747e-71	pericytes mesangial cells
SLC8A1	7.55564e-67	1.06747	0.656	0.28	1.62741e-62	pericytes mesangial cells
RGS16	8.87632e-117	1.06652	0.541	0.114	1.91187e-112	pericytes mesangial cells
TINAGL1	6.66451e-84	1.0555	0.489	0.127	1.43547e-79	pericytes mesangial cells
IGF2.1	1.1639e-51	1.02862	0.659	0.339	2.50693e-47	pericytes mesangial cells
EMCN	8.59191e-52	1.02137	0.71	0.366	1.85061e-47	pericytes mesangial cells
LGALS3	2.18577e-71	1.02102	0.586	0.2	4.70792e-67	pericytes mesangial cells
GJA5	1.17504e-166	0.997312	0.447	0.05	2.53092e-162	pericytes mesangial cells
CARMN	8.61386e-52	0.972271	0.665	0.313	1.85534e-47	pericytes mesangial cells
TBX2	3.07667e-81	0.943647	0.795	0.327	6.62684e-77	pericytes mesangial cells
GATA3-AS1	1.06651e-86	0.942088	0.613	0.192	2.29716e-82	pericytes mesangial cells
DUSP2	4.46094e-71	0.928296	0.477	0.132	9.60843e-67	pericytes mesangial cells
LINC02381	1.32147e-68	0.907811	0.396	0.095	2.84632e-64	pericytes mesangial cells
RAPH1	2.56444e-93	0.888829	0.486	0.113	5.52354e-89	pericytes mesangial cells
LMNA	2.01211e-57	0.882378	0.87	0.566	4.33389e-53	pericytes mesangial cells
PDLIM1	1.00037e-36	0.881594	0.698	0.412	2.15469e-32	pericytes mesangial cells
EGLN3	1.98205e-87	0.864845	0.625	0.197	4.26915e-83	pericytes mesangial cells
ABI2	7.0042e-44	0.864703	0.825	0.575	1.50864e-39	pericytes mesangial cells
COL4A1	2.2713e-48	0.856325	0.846	0.493	4.89215e-44	pericytes mesangial cells
CYGB	9.92331e-63	0.848055	0.64	0.249	2.13738e-58	pericytes mesangial cells
BMP5	4.88147e-61	0.841308	0.779	0.391	1.05142e-56	pericytes mesangial cells
EBF1	2.4115e-58	0.837495	0.819	0.457	5.19413e-54	pericytes mesangial cells
CYSLTR1	1.79112e-154	0.833144	0.396	0.041	3.85789e-150	pericytes mesangial cells
CITED2	7.06928e-54	0.832835	0.668	0.316	1.52265e-49	pericytes mesangial cells
ABRACL	3.37656e-41	0.826105	0.707	0.411	7.27278e-37	pericytes mesangial cells
ANXA1	7.10676e-18	0.803969	0.653	0.463	1.53072e-13	pericytes mesangial cells
GNAI1	5.0448e-46	0.801283	0.704	0.403	1.0866e-41	pericytes mesangial cells
COL4A2	2.07536e-45	0.787708	0.897	0.613	4.47012e-41	pericytes mesangial cells
TNFRSF21	3.08721e-110	0.774439	0.538	0.119	6.64955e-106	pericytes mesangial cells
FCGRT	9.56272e-52	0.763797	0.885	0.582	2.05971e-47	pericytes mesangial cells
CEP85L	1.25941e-52	0.761798	0.616	0.272	2.71264e-48	pericytes mesangial cells
PIP4P2	8.82925e-60	0.754133	0.68	0.31	1.90173e-55	pericytes mesangial cells
PDE3A	1.65095e-55	0.74999	0.653	0.291	3.55597e-51	pericytes mesangial cells
TRPM3	1.65641e-77	0.746826	0.526	0.144	3.56773e-73	pericytes mesangial cells
AFAP1L2	4.67162e-84	0.743149	0.523	0.143	1.00622e-79	pericytes mesangial cells
THY1	2.91359e-27	0.740838	0.716	0.487	6.27559e-23	pericytes mesangial cells
COL23A1	9.39447e-49	0.728516	0.535	0.211	2.02347e-44	pericytes mesangial cells
RCSD1	2.55252e-78	0.723598	0.508	0.138	5.49788e-74	pericytes mesangial cells
IGFBP4	7.16203e-27	0.721152	0.813	0.635	1.54263e-22	pericytes mesangial cells
PALMD	5.17411e-108	0.720966	0.429	0.074	1.11445e-103	pericytes mesangial cells
FAM162B	2.7028e-126	0.708793	0.387	0.049	5.82156e-122	pericytes mesangial cells
PTPN12	1.29831e-59	0.707451	0.631	0.263	2.79642e-55	pericytes mesangial cells
GPRIN3	3.39722e-104	0.703346	0.48	0.098	7.31728e-100	pericytes mesangial cells
NRGN	2.30036e-58	0.702141	0.444	0.137	4.95474e-54	pericytes mesangial cells
CD248	3.63786e-51	0.700786	0.707	0.348	7.83559e-47	pericytes mesangial cells
TBC1D1	1.44355e-43	0.700658	0.737	0.42	3.10926e-39	pericytes mesangial cells
SLC40A1	1.05451e-52	0.69806	0.559	0.219	2.2713e-48	pericytes mesangial cells
KLHDC8B	5.7608e-54	0.691648	0.773	0.42	1.24082e-49	pericytes mesangial cells
PPARG	3.27272e-111	0.689502	0.495	0.098	7.0491e-107	pericytes mesangial cells
GNPTAB	5.67874e-35	0.686356	0.601	0.323	1.22314e-30	pericytes mesangial cells
BGN	3.28067e-40	0.686152	0.864	0.532	7.06624e-36	pericytes mesangial cells
PLEKHH3	2.35884e-47	0.677259	0.604	0.273	5.08071e-43	pericytes mesangial cells
SEMA5B	1.92793e-57	0.674579	0.523	0.183	4.15257e-53	pericytes mesangial cells
CLIC1	6.01957e-44	0.669348	0.967	0.855	1.29655e-39	pericytes mesangial cells
ITGA8	5.0425e-32	0.667005	0.462	0.204	1.08611e-27	pericytes mesangial cells
TFPI	1.93276e-38	0.666332	0.725	0.393	4.16298e-34	pericytes mesangial cells
PTGER4	1.43642e-61	0.665026	0.456	0.134	3.0939e-57	pericytes mesangial cells
MIR181A1HG	8.1959e-38	0.660645	0.523	0.234	1.76531e-33	pericytes mesangial cells
ISYNA1	7.3377e-38	0.654628	0.906	0.714	1.58047e-33	pericytes mesangial cells
MTSS1	6.76613e-96	0.653374	0.338	0.05	1.45736e-91	pericytes mesangial cells
SMIM3	3.57483e-41	0.649156	0.48	0.198	7.69982e-37	pericytes mesangial cells
PTGER2	1.77502e-86	0.64542	0.347	0.059	3.82322e-82	pericytes mesangial cells
IL3RA	1.27332e-108	0.643423	0.341	0.045	2.7426e-104	pericytes mesangial cells
PTPRK	7.34994e-42	0.637263	0.55	0.245	1.5831e-37	pericytes mesangial cells
SPTBN1	8.43538e-27	0.635779	0.764	0.552	1.8169e-22	pericytes mesangial cells
AGTR1	3.26761e-74	0.635533	0.39	0.085	7.03811e-70	pericytes mesangial cells
IGFBP7	1.95399e-21	0.631709	0.849	0.678	4.2087e-17	pericytes mesangial cells
AP3M2	1.93227e-41	0.631308	0.565	0.264	4.16193e-37	pericytes mesangial cells
B2M	2.56119e-43	0.630125	0.967	0.84	5.51654e-39	pericytes mesangial cells
CCR10	1.75822e-78	0.62781	0.411	0.091	3.78704e-74	pericytes mesangial cells
2004-09-01	3.73052e-89	0.627523	0.417	0.083	8.03517e-85	pericytes mesangial cells
KCNIP4	6.34047e-108	0.625783	0.363	0.052	1.36567e-103	pericytes mesangial cells
CALD1	1.73981e-43	0.623931	0.985	0.92	3.74737e-39	pericytes mesangial cells
PDE1A	7.47322e-43	0.621335	0.559	0.238	1.60966e-38	pericytes mesangial cells
PMEPA1	2.39007e-19	0.6209	0.523	0.318	5.14798e-15	pericytes mesangial cells
AC100793.2	7.39816e-93	0.618142	0.477	0.105	1.59349e-88	pericytes mesangial cells
FRZB	2.41102e-31	0.615702	0.659	0.359	5.1931e-27	pericytes mesangial cells
TNFRSF1A	1.63865e-35	0.614979	0.746	0.471	3.5295e-31	pericytes mesangial cells
CTHRC1	9.47663e-10	0.609097	0.408	0.273	2.04117e-05	pericytes mesangial cells
ARID5B	4.38441e-29	0.60446	0.873	0.675	9.44359e-25	pericytes mesangial cells
FKBP1B	5.654e-42	0.603903	0.52	0.227	1.21781e-37	pericytes mesangial cells
SELENOP	1.29216e-31	0.601084	0.801	0.542	2.78318e-27	pericytes mesangial cells
CYTOR	6.01871e-24	0.600897	0.471	0.249	1.29637e-19	pericytes mesangial cells
SLCO3A1	9.57989e-69	0.595315	0.456	0.122	2.06341e-64	pericytes mesangial cells
CHST2	3.40757e-39	0.593696	0.61	0.304	7.33956e-35	pericytes mesangial cells
EVA1B	1.5062e-31	0.591895	0.918	0.796	3.2442e-27	pericytes mesangial cells
IFITM3	3.56723e-31	0.590296	0.988	0.927	7.68346e-27	pericytes mesangial cells
HS3ST3B1	5.38536e-88	0.587649	0.411	0.081	1.15995e-83	pericytes mesangial cells
HS3ST3A1	2.72176e-72	0.583828	0.441	0.111	5.86241e-68	pericytes mesangial cells
HES4	1.50767e-26	0.582998	0.813	0.578	3.24736e-22	pericytes mesangial cells
CXXC5	2.89504e-28	0.581624	0.843	0.63	6.23562e-24	pericytes mesangial cells
OSBPL1A	3.39323e-30	0.579251	0.734	0.485	7.30869e-26	pericytes mesangial cells
ATP1B1	4.31189e-17	0.578652	0.483	0.295	9.28739e-13	pericytes mesangial cells
RAP1B	3.42141e-23	0.577477	0.888	0.745	7.36937e-19	pericytes mesangial cells
OAZ2	7.62148e-27	0.571799	0.761	0.548	1.64159e-22	pericytes mesangial cells
PLCL1	3.85893e-43	0.569951	0.52	0.217	8.31176e-39	pericytes mesangial cells
PFN2	5.86931e-23	0.568076	0.885	0.777	1.26419e-18	pericytes mesangial cells
UNC5B	1.5158e-31	0.557603	0.719	0.447	3.26488e-27	pericytes mesangial cells
RBPMS	1.34868e-31	0.556061	0.68	0.42	2.90491e-27	pericytes mesangial cells
FKBP1A	3.27899e-31	0.551374	0.934	0.832	7.06263e-27	pericytes mesangial cells
FAM89A	2.24927e-18	0.550299	0.505	0.315	4.84471e-14	pericytes mesangial cells
WDR86	1.12061e-34	0.549509	0.477	0.211	2.41368e-30	pericytes mesangial cells
GPC1	5.75682e-26	0.541194	0.477	0.245	1.23996e-21	pericytes mesangial cells
CA10	2.69555e-65	0.537992	0.35	0.075	5.80595e-61	pericytes mesangial cells
KRT18	9.13945e-17	0.531771	0.683	0.477	1.96855e-12	pericytes mesangial cells
SLITRK1	8.0815e-61	0.531085	0.423	0.115	1.74067e-56	pericytes mesangial cells
IL6ST	3.36413e-24	0.529565	0.653	0.404	7.246e-20	pericytes mesangial cells
TXNIP	2.45403e-13	0.526995	0.767	0.623	5.28574e-09	pericytes mesangial cells
MAP4K4	1.14352e-25	0.524624	0.813	0.586	2.46303e-21	pericytes mesangial cells
STK17B	2.86538e-34	0.519856	0.36	0.133	6.17174e-30	pericytes mesangial cells
GPRC5C	1.53256e-44	0.518007	0.492	0.19	3.30099e-40	pericytes mesangial cells
CD63	1.98146e-39	0.517069	0.994	0.979	4.26787e-35	pericytes mesangial cells
RASL12	1.753e-33	0.509862	0.486	0.22	3.77579e-29	pericytes mesangial cells
ATP1B2	2.87309e-37	0.509271	0.468	0.198	6.18834e-33	pericytes mesangial cells
CD55	8.18371e-46	0.50808	0.474	0.171	1.76269e-41	pericytes mesangial cells
NUDT9	2.89615e-26	0.50691	0.619	0.373	6.23801e-22	pericytes mesangial cells
MALAT1	2.10008e-29	0.50474	1	0.999	4.52336e-25	pericytes mesangial cells
MRVI1	1.13697e-50	0.503547	0.435	0.143	2.44893e-46	pericytes mesangial cells
DGKH	6.2823e-31	0.502207	0.462	0.212	1.35315e-26	pericytes mesangial cells
ARHGDIB	1.39935e-40	0.501703	0.414	0.147	3.01406e-36	pericytes mesangial cells
IGFBP6	2.4476e-38	0.500446	0.363	0.122	5.27189e-34	pericytes mesangial cells
NAP1L3	9.0706e-32	0.498498	0.474	0.219	1.95372e-27	pericytes mesangial cells
GSN	5.91308e-23	0.496692	0.698	0.469	1.27362e-18	pericytes mesangial cells
MYL12A	2.5359e-27	0.494811	0.952	0.816	5.46207e-23	pericytes mesangial cells
RAB22A	2.73301e-20	0.494057	0.553	0.356	5.88663e-16	pericytes mesangial cells
LAPTM4A	2.41772e-33	0.492704	0.97	0.876	5.20754e-29	pericytes mesangial cells
ITGA1	6.2814e-18	0.489871	0.535	0.322	1.35295e-13	pericytes mesangial cells
PLVAP	2.34709e-43	0.488712	0.363	0.114	5.0554e-39	pericytes mesangial cells
TAX1BP1	1.4207e-19	0.48837	0.785	0.601	3.06004e-15	pericytes mesangial cells
CYSTM1	2.85216e-32	0.48612	0.547	0.278	6.14326e-28	pericytes mesangial cells
SLFN5	1.08709e-27	0.484078	0.483	0.244	2.34148e-23	pericytes mesangial cells
HSPA1B	0.000122795	0.482814	0.752	0.727	1	pericytes mesangial cells
LHFPL6	1.87918e-19	0.479394	0.634	0.392	4.04756e-15	pericytes mesangial cells
PPP1R12A	1.70722e-22	0.477585	0.852	0.651	3.67717e-18	pericytes mesangial cells
MIR4435-2HG	4.9362e-20	0.476521	0.447	0.242	1.06321e-15	pericytes mesangial cells
PCDH9	3.7694e-20	0.474479	0.834	0.59	8.11891e-16	pericytes mesangial cells
S1PR3	1.74282e-27	0.473146	0.492	0.241	3.75386e-23	pericytes mesangial cells
GDF11	1.87699e-19	0.472685	0.644	0.454	4.04285e-15	pericytes mesangial cells
TMSB4X	1.54015e-25	0.469705	1	0.998	3.31732e-21	pericytes mesangial cells
SPON2	0.00724325	0.469704	0.109	0.071	1	pericytes mesangial cells
HRC	2.87933e-30	0.468854	0.502	0.237	6.20179e-26	pericytes mesangial cells
PIEZO2	7.38693e-34	0.467946	0.55	0.257	1.59107e-29	pericytes mesangial cells
SULF1	9.32035e-22	0.467909	0.625	0.349	2.00751e-17	pericytes mesangial cells
PRKCA	5.33267e-45	0.464029	0.387	0.122	1.1486e-40	pericytes mesangial cells
SPRY1	7.03957e-16	0.462941	0.644	0.442	1.51625e-11	pericytes mesangial cells
NPY1R	8.29915e-38	0.46223	0.332	0.1	1.78755e-33	pericytes mesangial cells
ALDH7A1	1.73443e-18	0.459564	0.804	0.62	3.73579e-14	pericytes mesangial cells
ITGB1	1.06909e-22	0.459162	0.94	0.8	2.30272e-18	pericytes mesangial cells
NRARP	1.52874e-29	0.456164	0.272	0.089	3.29275e-25	pericytes mesangial cells
SOX4	1.15535e-25	0.455916	0.991	0.947	2.48851e-21	pericytes mesangial cells
FHL3	3.68197e-20	0.453567	0.707	0.491	7.9306e-16	pericytes mesangial cells
CRISPLD1	4.22377e-19	0.45274	0.489	0.284	9.09759e-15	pericytes mesangial cells
PTGER3	1.00054e-57	0.45159	0.211	0.032	2.15506e-53	pericytes mesangial cells
PGF	3.50212e-22	0.448584	0.471	0.245	7.54322e-18	pericytes mesangial cells
NEAT1	1.55283e-10	0.444416	0.903	0.788	3.34464e-06	pericytes mesangial cells
NOTCH3	3.49102e-26	0.442511	0.728	0.467	7.51932e-22	pericytes mesangial cells
KLHL24	2.63585e-29	0.442228	0.577	0.301	5.67736e-25	pericytes mesangial cells
DST	1.08205e-11	0.441878	0.592	0.445	2.33063e-07	pericytes mesangial cells
PRKG1	6.58884e-21	0.44099	0.722	0.481	1.41917e-16	pericytes mesangial cells
TOX3	2.48173e-32	0.438308	0.347	0.122	5.34539e-28	pericytes mesangial cells
MT2A	2.1864e-14	0.43594	0.305	0.153	4.70929e-10	pericytes mesangial cells
RGS5	6.79494e-10	0.434861	0.227	0.115	1.46356e-05	pericytes mesangial cells
PPFIBP1	2.98488e-16	0.433489	0.613	0.416	6.42914e-12	pericytes mesangial cells
FLT1	1.41468e-30	0.432961	0.293	0.097	3.04707e-26	pericytes mesangial cells
EGFL7	6.30896e-14	0.432117	0.353	0.197	1.35889e-09	pericytes mesangial cells
HOPX	2.41017e-10	0.428667	0.323	0.193	5.19127e-06	pericytes mesangial cells
ARHGEF17	1.0181e-25	0.428603	0.541	0.284	2.19289e-21	pericytes mesangial cells
CDC42BPA	1.92733e-19	0.42709	0.553	0.348	4.15128e-15	pericytes mesangial cells
N4BP2L2	2.06897e-17	0.423863	0.885	0.742	4.45635e-13	pericytes mesangial cells
UACA	1.63703e-08	0.422838	0.438	0.316	0.0003526	pericytes mesangial cells
MYL12B	5.82023e-24	0.421894	0.955	0.902	1.25362e-19	pericytes mesangial cells
MYO1B	8.82499e-26	0.421455	0.529	0.282	1.90081e-21	pericytes mesangial cells
SNTG1	4.4514e-66	0.42081	0.227	0.032	9.58786e-62	pericytes mesangial cells
HSPA6	0.00566155	0.419942	0.378	0.473	1	pericytes mesangial cells
BTG1	1.85267e-16	0.419466	0.943	0.858	3.99046e-12	pericytes mesangial cells
TPT1	1.1864e-45	0.419385	1	0.998	2.55539e-41	pericytes mesangial cells
TIMP3	1.87672e-17	0.416956	0.526	0.31	4.04227e-13	pericytes mesangial cells
SPRED1	1.24969e-23	0.415912	0.511	0.274	2.69171e-19	pericytes mesangial cells
ADGRA2	3.86896e-20	0.414902	0.523	0.297	8.33336e-16	pericytes mesangial cells
KCNJ8	7.10501e-14	0.414602	0.296	0.151	1.53035e-09	pericytes mesangial cells
ID3	5.33281e-12	0.412103	0.961	0.945	1.14863e-07	pericytes mesangial cells
EPHA3	4.59189e-33	0.411892	0.456	0.184	9.89047e-29	pericytes mesangial cells
SCML1	2.24871e-23	0.407503	0.39	0.183	4.84349e-19	pericytes mesangial cells
UBA2	2.38014e-11	0.406809	0.719	0.586	5.12658e-07	pericytes mesangial cells
NPC2	2.85722e-17	0.406463	0.858	0.695	6.15416e-13	pericytes mesangial cells
ASPA	6.18821e-84	0.404482	0.211	0.02	1.33288e-79	pericytes mesangial cells
ACADVL	7.88174e-22	0.4038	0.767	0.523	1.69765e-17	pericytes mesangial cells
CITED1	1.41756e-45	0.40316	0.163	0.024	3.05327e-41	pericytes mesangial cells
PLPPR5	1.04282e-68	0.399313	0.254	0.039	2.24613e-64	pericytes mesangial cells
SNAI2	2.61716e-12	0.398642	0.695	0.504	5.6371e-08	pericytes mesangial cells
SSPN	3.61321e-21	0.397734	0.435	0.228	7.7825e-17	pericytes mesangial cells
PYGL	5.22832e-20	0.396663	0.423	0.223	1.12613e-15	pericytes mesangial cells
RHOC	5.40272e-20	0.395598	0.931	0.798	1.16369e-15	pericytes mesangial cells
CAMK1G	2.07327e-80	0.392519	0.284	0.042	4.46561e-76	pericytes mesangial cells
SERPINH1	7.79416e-18	0.391523	0.967	0.862	1.67878e-13	pericytes mesangial cells
SDCBP	4.52519e-19	0.390854	0.789	0.569	9.74681e-15	pericytes mesangial cells
MGST3	1.5402e-20	0.389759	0.937	0.854	3.31744e-16	pericytes mesangial cells
LIMA1	3.75193e-13	0.389661	0.716	0.556	8.08129e-09	pericytes mesangial cells
ENPP2	3.45601e-22	0.389615	0.39	0.181	7.44389e-18	pericytes mesangial cells
TMEM173	5.34288e-27	0.388592	0.556	0.293	1.1508e-22	pericytes mesangial cells
RALYL	5.39752e-17	0.387963	0.402	0.214	1.16257e-12	pericytes mesangial cells
GUCY1B1	1.31535e-19	0.38785	0.508	0.29	2.83314e-15	pericytes mesangial cells
TCF4	1.86661e-14	0.387085	0.795	0.618	4.02049e-10	pericytes mesangial cells
PRSS23	6.11468e-15	0.386609	0.622	0.416	1.31704e-10	pericytes mesangial cells
MAGI2	5.31315e-20	0.384669	0.541	0.311	1.1444e-15	pericytes mesangial cells
PHF14	1.02663e-14	0.384317	0.801	0.673	2.21126e-10	pericytes mesangial cells
TNS2	6.27931e-26	0.383286	0.523	0.268	1.3525e-21	pericytes mesangial cells
KLF2	3.18723e-09	0.382856	0.275	0.159	6.86498e-05	pericytes mesangial cells
VASN	5.22694e-14	0.382377	0.438	0.261	1.12583e-09	pericytes mesangial cells
PHTF2	8.31801e-28	0.379165	0.462	0.218	1.79162e-23	pericytes mesangial cells
ADGRF5	2.4103e-24	0.378348	0.205	0.061	5.19154e-20	pericytes mesangial cells
UBE2E1	2.74897e-22	0.377817	0.671	0.424	5.921e-18	pericytes mesangial cells
ANKRD50	3.19518e-18	0.377303	0.52	0.312	6.8821e-14	pericytes mesangial cells
KTN1	4.69934e-17	0.377102	0.776	0.578	1.01219e-12	pericytes mesangial cells
FBLIM1	3.75418e-18	0.376774	0.559	0.342	8.08612e-14	pericytes mesangial cells
EPAS1	3.33613e-76	0.375865	0.266	0.038	7.1857e-72	pericytes mesangial cells
CHD4	6.41898e-17	0.375186	0.849	0.649	1.38258e-12	pericytes mesangial cells
ROCK2	3.38521e-16	0.375062	0.589	0.404	7.29141e-12	pericytes mesangial cells
GCC2	4.13497e-16	0.374897	0.607	0.42	8.90632e-12	pericytes mesangial cells
RBMS1	6.92856e-16	0.372223	0.713	0.525	1.49234e-11	pericytes mesangial cells
PCDH1	1.65111e-43	0.372219	0.305	0.083	3.55632e-39	pericytes mesangial cells
CHODL	3.59372e-23	0.372149	0.193	0.055	7.74052e-19	pericytes mesangial cells
CYBA	8.55784e-17	0.371812	0.795	0.611	1.84327e-12	pericytes mesangial cells
IDS	7.8639e-22	0.370613	0.556	0.317	1.6938e-17	pericytes mesangial cells
ADCY6	3.53604e-33	0.37039	0.35	0.123	7.61627e-29	pericytes mesangial cells
TMEM59	3.25384e-15	0.369341	0.858	0.733	7.00844e-11	pericytes mesangial cells
ADAM12	5.01865e-13	0.368313	0.248	0.119	1.08097e-08	pericytes mesangial cells
JAK1	2.39724e-20	0.367829	0.722	0.489	5.16342e-16	pericytes mesangial cells
GPM6B	4.35489e-22	0.367543	0.716	0.455	9.38001e-18	pericytes mesangial cells
LAMC1	6.69489e-20	0.367526	0.477	0.267	1.44201e-15	pericytes mesangial cells
RAPGEF5	2.92805e-50	0.366838	0.275	0.06	6.30672e-46	pericytes mesangial cells
PGM2	9.41603e-19	0.365429	0.498	0.288	2.02812e-14	pericytes mesangial cells
ATP10D	7.29421e-28	0.364932	0.356	0.143	1.5711e-23	pericytes mesangial cells
PTEN	8.4688e-17	0.364233	0.779	0.589	1.82409e-12	pericytes mesangial cells
CAMK2N1	7.00533e-10	0.364071	0.429	0.288	1.50888e-05	pericytes mesangial cells
PTCHD1	1.15056e-40	0.363899	0.257	0.063	2.47819e-36	pericytes mesangial cells
TCAF1	5.57875e-17	0.36384	0.713	0.495	1.20161e-12	pericytes mesangial cells
TUSC1	1.09885e-15	0.363718	0.577	0.382	2.36681e-11	pericytes mesangial cells
COL21A1	5.91e-09	0.36329	0.619	0.457	0.000127296	pericytes mesangial cells
SPCS3	5.03667e-17	0.362966	0.758	0.56	1.08485e-12	pericytes mesangial cells
ID1	2.53066e-05	0.362721	0.906	0.854	0.54508	pericytes mesangial cells
ERGIC2	1.20865e-14	0.362275	0.671	0.502	2.60331e-10	pericytes mesangial cells
LPL	7.18586e-32	0.362085	0.169	0.035	1.54776e-27	pericytes mesangial cells
PSMB8	3.03084e-49	0.361278	0.308	0.076	6.52812e-45	pericytes mesangial cells
VGLL4	1.68324e-11	0.360463	0.825	0.683	3.62552e-07	pericytes mesangial cells
C11orf96	1.57996e-18	0.359663	0.574	0.338	3.40307e-14	pericytes mesangial cells
GJA4	4.25851e-52	0.35966	0.175	0.024	9.1724e-48	pericytes mesangial cells
SCARB2	2.19603e-14	0.359618	0.683	0.498	4.73003e-10	pericytes mesangial cells
HSD17B4	2.6744e-17	0.359511	0.604	0.407	5.76038e-13	pericytes mesangial cells
SRSF8	1.49748e-18	0.359073	0.486	0.28	3.22543e-14	pericytes mesangial cells
ABTB1	2.93756e-39	0.359017	0.305	0.088	6.32721e-35	pericytes mesangial cells
NR3C1	2.03748e-20	0.358527	0.571	0.34	4.38852e-16	pericytes mesangial cells
F2R	5.21085e-11	0.357821	0.529	0.373	1.12237e-06	pericytes mesangial cells
NFE2L2	4.79133e-16	0.357385	0.665	0.456	1.032e-11	pericytes mesangial cells
FTH1	2.59013e-27	0.357256	0.997	0.995	5.57887e-23	pericytes mesangial cells
TLN1	3.5116e-14	0.356593	0.746	0.582	7.56363e-10	pericytes mesangial cells
TMEM204	4.22182e-19	0.356107	0.495	0.274	9.09337e-15	pericytes mesangial cells
SERPINI1	2.92418e-18	0.355638	0.305	0.137	6.29839e-14	pericytes mesangial cells
TUSC3	5.29246e-18	0.354519	0.77	0.573	1.13994e-13	pericytes mesangial cells
BCAR3	1.7179e-24	0.353657	0.347	0.149	3.70019e-20	pericytes mesangial cells
CD164	8.34853e-18	0.353308	0.801	0.639	1.79819e-13	pericytes mesangial cells
CDK14	2.56913e-15	0.352835	0.441	0.263	5.53364e-11	pericytes mesangial cells
NR2F1	9.76646e-13	0.352578	0.825	0.614	2.1036e-08	pericytes mesangial cells
HIPK2	8.7296e-15	0.352153	0.613	0.416	1.88027e-10	pericytes mesangial cells
YWHAB	2.33574e-17	0.350507	0.952	0.874	5.03096e-13	pericytes mesangial cells
CSNK1E	9.02652e-19	0.349271	0.571	0.36	1.94422e-14	pericytes mesangial cells
TNNI1	5.95132e-18	0.347511	0.511	0.292	1.28185e-13	pericytes mesangial cells
CNIH1	6.46846e-14	0.34741	0.671	0.484	1.39324e-09	pericytes mesangial cells
SLA	1.11911e-63	0.346428	0.227	0.033	2.41044e-59	pericytes mesangial cells
ZEB2	4.73409e-15	0.345987	0.813	0.612	1.01967e-10	pericytes mesangial cells
ARPC3	3.98343e-17	0.345246	0.937	0.803	8.57992e-13	pericytes mesangial cells
KIAA1217	5.8159e-20	0.34515	0.32	0.141	1.25269e-15	pericytes mesangial cells
ZFAND5	1.02786e-10	0.344364	0.68	0.531	2.2139e-06	pericytes mesangial cells
SMARCA1	2.90273e-11	0.344033	0.74	0.601	6.2522e-07	pericytes mesangial cells
ZBTB46	3.86331e-34	0.343409	0.356	0.126	8.32119e-30	pericytes mesangial cells
PLXND1	2.80971e-23	0.338012	0.366	0.164	6.05184e-19	pericytes mesangial cells
CAT	6.41841e-22	0.335518	0.529	0.3	1.38246e-17	pericytes mesangial cells
FAM110B	8.68926e-15	0.335038	0.465	0.277	1.87158e-10	pericytes mesangial cells
IFITM2	2.43491e-13	0.33486	0.792	0.642	5.24455e-09	pericytes mesangial cells
WISP1	3.59359e-18	0.334715	0.257	0.107	7.74024e-14	pericytes mesangial cells
TMEM47	2.21006e-20	0.33463	0.378	0.182	4.76025e-16	pericytes mesangial cells
H3F3B	7.4291e-25	0.333776	1	0.996	1.60015e-20	pericytes mesangial cells
LGALS3BP	4.72821e-16	0.332469	0.45	0.258	1.01841e-11	pericytes mesangial cells
NT5DC1	1.08069e-23	0.331254	0.408	0.191	2.3277e-19	pericytes mesangial cells
ZHX1	3.01307e-15	0.331051	0.411	0.239	6.48986e-11	pericytes mesangial cells
TMEM74B	2.6286e-90	0.330536	0.202	0.017	5.66173e-86	pericytes mesangial cells
SLC27A3	2.70417e-19	0.329017	0.353	0.168	5.82451e-15	pericytes mesangial cells
ORAI3	6.67192e-22	0.32898	0.453	0.238	1.43706e-17	pericytes mesangial cells
GNG11	7.65203e-13	0.328928	0.698	0.538	1.64817e-08	pericytes mesangial cells
EIF4A2	8.3313e-17	0.328122	0.964	0.893	1.79448e-12	pericytes mesangial cells
KCNIP4-IT1	1.36762e-31	0.32751	0.166	0.034	2.94573e-27	pericytes mesangial cells
FNBP1L	2.59705e-11	0.326765	0.668	0.506	5.59379e-07	pericytes mesangial cells
GLS	2.85019e-18	0.325726	0.529	0.312	6.13902e-14	pericytes mesangial cells
PNRC1	9.44726e-13	0.325575	0.855	0.7	2.03484e-08	pericytes mesangial cells
CMTM6	5.41699e-15	0.325571	0.746	0.565	1.16677e-10	pericytes mesangial cells
UBE2E2	1.26493e-15	0.325277	0.471	0.286	2.72453e-11	pericytes mesangial cells
S100A11	2.75329e-17	0.325099	0.982	0.942	5.93031e-13	pericytes mesangial cells
ECH1	4.00535e-14	0.324733	0.798	0.654	8.62713e-10	pericytes mesangial cells
PTPRR	3.31011e-31	0.32461	0.199	0.049	7.12965e-27	pericytes mesangial cells
CAV1	3.15349e-07	0.32416	0.136	0.065	0.00679229	pericytes mesangial cells
HLA-E	2.26198e-24	0.323315	0.495	0.256	4.87208e-20	pericytes mesangial cells
FARP1	6.47705e-08	0.323141	0.755	0.644	0.00139509	pericytes mesangial cells
TSC22D1	5.42377e-07	0.322611	0.903	0.845	0.0116823	pericytes mesangial cells
SNAP25	1.16023e-23	0.32191	0.287	0.111	2.49902e-19	pericytes mesangial cells
STAT2	5.03774e-19	0.321889	0.435	0.234	1.08508e-14	pericytes mesangial cells
IFITM1	5.88195e-11	0.321596	0.456	0.301	1.26691e-06	pericytes mesangial cells
VAMP5	1.93612e-09	0.320817	0.55	0.407	4.1702e-05	pericytes mesangial cells
CSNK1A1	5.46812e-12	0.318168	0.897	0.77	1.17778e-07	pericytes mesangial cells
CLINT1	1.35467e-13	0.31681	0.725	0.522	2.91782e-09	pericytes mesangial cells
AP3S1	1.52771e-14	0.315699	0.758	0.585	3.29053e-10	pericytes mesangial cells
FLOT1	4.2294e-14	0.315378	0.707	0.515	9.10969e-10	pericytes mesangial cells
ARF5	6.54426e-15	0.314064	0.9	0.774	1.40957e-10	pericytes mesangial cells
TRIM38	5.30959e-16	0.313744	0.432	0.254	1.14363e-11	pericytes mesangial cells
ADGRL2	1.25735e-10	0.313504	0.474	0.321	2.70821e-06	pericytes mesangial cells
ETS1	3.07152e-18	0.313332	0.417	0.22	6.61575e-14	pericytes mesangial cells
ZFP36L1	9.28917e-10	0.313146	0.852	0.707	2.00079e-05	pericytes mesangial cells
SERINC3	1.12299e-16	0.31311	0.483	0.298	2.41881e-12	pericytes mesangial cells
SH2D3C	3.25845e-21	0.31303	0.299	0.126	7.01838e-17	pericytes mesangial cells
PRKAR1A	2.40489e-12	0.312705	0.764	0.62	5.17989e-08	pericytes mesangial cells
NDUFB5	1.06e-13	0.312058	0.761	0.584	2.28314e-09	pericytes mesangial cells
C3orf58	1.18392e-08	0.311942	0.508	0.378	0.000255005	pericytes mesangial cells
FERMT2	9.07268e-10	0.311629	0.71	0.564	1.95417e-05	pericytes mesangial cells
REEP3	2.1361e-14	0.311183	0.532	0.342	4.60095e-10	pericytes mesangial cells
ID4	1.75974e-07	0.308514	0.734	0.61	0.00379031	pericytes mesangial cells
LRRC4C	6.75964e-10	0.308237	0.411	0.256	1.45596e-05	pericytes mesangial cells
REPS1	1.81961e-15	0.308111	0.36	0.194	3.91926e-11	pericytes mesangial cells
RHOBTB1	4.00245e-11	0.307842	0.462	0.311	8.62087e-07	pericytes mesangial cells
ATP13A3	2.7133e-08	0.306294	0.396	0.278	0.000584417	pericytes mesangial cells
FNIP2	2.37374e-10	0.305366	0.453	0.301	5.11281e-06	pericytes mesangial cells
ERP44	2.59087e-13	0.304607	0.625	0.458	5.58048e-09	pericytes mesangial cells
LIMD2	1.24641e-14	0.304017	0.767	0.582	2.68463e-10	pericytes mesangial cells
CRTAC1	3.73253e-13	0.301713	0.16	0.061	8.03949e-09	pericytes mesangial cells
TMEM50A	9.26698e-13	0.301025	0.725	0.549	1.99601e-08	pericytes mesangial cells
CELF2	5.70788e-18	0.297688	0.242	0.096	1.22942e-13	pericytes mesangial cells
MFGE8	2.18403e-10	0.297505	0.647	0.5	4.70419e-06	pericytes mesangial cells
SLITRK4	7.36449e-16	0.296481	0.32	0.157	1.58624e-11	pericytes mesangial cells
HADHB	1.26992e-13	0.296417	0.755	0.596	2.73528e-09	pericytes mesangial cells
TMC6	5.02811e-32	0.296278	0.272	0.083	1.083e-27	pericytes mesangial cells
GOLIM4	5.44499e-10	0.295954	0.725	0.574	1.1728e-05	pericytes mesangial cells
SYNE1	4.87637e-15	0.295781	0.462	0.278	1.05032e-10	pericytes mesangial cells
ROCK1	1.05502e-11	0.295715	0.683	0.517	2.27241e-07	pericytes mesangial cells
HMBOX1	9.93924e-14	0.294061	0.435	0.269	2.14081e-09	pericytes mesangial cells
CREM	2.42044e-11	0.29404	0.553	0.389	5.21338e-07	pericytes mesangial cells
TERF2IP	1.77516e-13	0.293523	0.773	0.624	3.82351e-09	pericytes mesangial cells
SHMT2	4.82097e-11	0.293375	0.583	0.425	1.03839e-06	pericytes mesangial cells
LAMB2	4.96136e-13	0.29283	0.471	0.296	1.06863e-08	pericytes mesangial cells
WT1	1.16931e-10	0.292503	0.332	0.197	2.51857e-06	pericytes mesangial cells
LINGO1	3.46744e-10	0.292364	0.495	0.338	7.46852e-06	pericytes mesangial cells
MAML2	6.39043e-15	0.291271	0.671	0.458	1.37643e-10	pericytes mesangial cells
MICU3	1.42567e-22	0.290468	0.393	0.183	3.07076e-18	pericytes mesangial cells
CPNE3	2.1996e-12	0.290135	0.659	0.494	4.73771e-08	pericytes mesangial cells
CNTN3	7.13119e-32	0.290126	0.151	0.028	1.53599e-27	pericytes mesangial cells
BTBD3	9.38221e-11	0.290072	0.405	0.256	2.02083e-06	pericytes mesangial cells
PDE1B	2.63896e-59	0.289654	0.205	0.029	5.68406e-55	pericytes mesangial cells
SLC35F1	1.74993e-22	0.289095	0.263	0.098	3.76917e-18	pericytes mesangial cells
TRIM9	1.2506e-25	0.288951	0.278	0.099	2.69367e-21	pericytes mesangial cells
TMEM200A	1.37211e-34	0.287757	0.23	0.058	2.95539e-30	pericytes mesangial cells
C6orf48	1.61913e-12	0.287577	0.921	0.793	3.48745e-08	pericytes mesangial cells
ACTG1	1.89492e-14	0.287513	1	0.999	4.08147e-10	pericytes mesangial cells
IRF2	4.81681e-25	0.287485	0.308	0.12	1.03749e-20	pericytes mesangial cells
C21orf91	1.46093e-19	0.286705	0.369	0.176	3.14669e-15	pericytes mesangial cells
HIGD2A	1.13326e-11	0.286032	0.867	0.754	2.44092e-07	pericytes mesangial cells
SMIM30	5.21692e-13	0.285392	0.535	0.363	1.12367e-08	pericytes mesangial cells
PFN1	2.75321e-12	0.285158	0.949	0.894	5.93015e-08	pericytes mesangial cells
ESD	2.14793e-09	0.28514	0.873	0.771	4.62642e-05	pericytes mesangial cells
HDAC1	1.36936e-11	0.284945	0.571	0.405	2.94947e-07	pericytes mesangial cells
RAB7A	4.83704e-14	0.284933	0.701	0.515	1.04185e-09	pericytes mesangial cells
P2RY1	1.3773e-27	0.284835	0.263	0.086	2.96656e-23	pericytes mesangial cells
GADD45G	2.62156e-07	0.283249	0.145	0.07	0.00564659	pericytes mesangial cells
ESAM	4.43421e-38	0.283146	0.245	0.059	9.55085e-34	pericytes mesangial cells
AMOTL1	5.02315e-08	0.283	0.344	0.229	0.00108194	pericytes mesangial cells
MGST2	1.58463e-13	0.282983	0.477	0.303	3.41313e-09	pericytes mesangial cells
JUP	3.49978e-16	0.282746	0.495	0.298	7.53818e-12	pericytes mesangial cells
CMTM7	5.80283e-20	0.280449	0.387	0.192	1.24987e-15	pericytes mesangial cells
STX18	5.86908e-14	0.280227	0.462	0.288	1.26414e-09	pericytes mesangial cells
ABCC9	4.69904e-07	0.280128	0.266	0.166	0.0101213	pericytes mesangial cells
BBX	4.79254e-10	0.280012	0.698	0.534	1.03227e-05	pericytes mesangial cells
TBX2-AS1	2.06567e-16	0.279465	0.305	0.145	4.44925e-12	pericytes mesangial cells
NDFIP1	7.27091e-12	0.279301	0.807	0.653	1.56608e-07	pericytes mesangial cells
FAM122A	7.96569e-16	0.27926	0.384	0.21	1.71573e-11	pericytes mesangial cells
SNRK	1.26865e-19	0.279129	0.305	0.134	2.73254e-15	pericytes mesangial cells
EDNRA	1.05662e-06	0.278999	0.758	0.591	0.0227585	pericytes mesangial cells
GNRH1	3.67646e-32	0.278714	0.169	0.035	7.91873e-28	pericytes mesangial cells
VAPA	4.14472e-11	0.27741	0.9	0.76	8.92732e-07	pericytes mesangial cells
CRTAP	4.76579e-14	0.277293	0.722	0.514	1.0265e-09	pericytes mesangial cells
BCHE	2.8554e-07	0.277064	0.441	0.316	0.00615024	pericytes mesangial cells
DECR1	4.49567e-11	0.276817	0.698	0.563	9.68322e-07	pericytes mesangial cells
SEMA6D	6.20644e-17	0.276747	0.353	0.176	1.33681e-12	pericytes mesangial cells
ACTR3	1.15155e-10	0.276356	0.74	0.572	2.48031e-06	pericytes mesangial cells
BSG	6.03345e-09	0.27577	0.912	0.829	0.000129955	pericytes mesangial cells
ARHGAP42	3.61449e-13	0.275503	0.417	0.253	7.78526e-09	pericytes mesangial cells
CLDND1	7.62214e-15	0.275227	0.547	0.358	1.64173e-10	pericytes mesangial cells
DLC1	0.00079351	0.27512	0.52	0.43	1	pericytes mesangial cells
SVOPL	2.89275e-102	0.274458	0.196	0.013	6.2307e-98	pericytes mesangial cells
RNF207	3.25515e-29	0.273921	0.218	0.06	7.01127e-25	pericytes mesangial cells
LY6E	9.669e-10	0.273855	0.74	0.569	2.08261e-05	pericytes mesangial cells
LUC7L3	3.59032e-10	0.273389	0.891	0.799	7.73318e-06	pericytes mesangial cells
PCMTD1	7.65252e-11	0.272185	0.532	0.383	1.64828e-06	pericytes mesangial cells
DUSP1	0.000975386	0.272059	0.502	0.409	1	pericytes mesangial cells
TNMD	1.22174e-11	0.270796	0.154	0.06	2.63151e-07	pericytes mesangial cells
ARPC2	3.75753e-12	0.270459	0.967	0.884	8.09335e-08	pericytes mesangial cells
SLC25A5	6.2312e-10	0.269658	0.912	0.818	1.34214e-05	pericytes mesangial cells
MAPT	7.85218e-15	0.269165	0.36	0.189	1.69128e-10	pericytes mesangial cells
PEAK1	4.86512e-09	0.268863	0.36	0.23	0.00010479	pericytes mesangial cells
TSC22D4	2.5667e-12	0.268853	0.435	0.269	5.52842e-08	pericytes mesangial cells
HBP1	2.78706e-10	0.268847	0.535	0.383	6.00306e-06	pericytes mesangial cells
RBFOX2	1.20142e-11	0.268799	0.861	0.741	2.58773e-07	pericytes mesangial cells
DTNA	4.16795e-14	0.268783	0.293	0.147	8.97735e-10	pericytes mesangial cells
GSTK1	1.64298e-10	0.267327	0.698	0.544	3.53881e-06	pericytes mesangial cells
LOXL1	3.54433e-07	0.26718	0.607	0.481	0.00763413	pericytes mesangial cells
NPTN	1.25379e-08	0.266755	0.562	0.419	0.000270053	pericytes mesangial cells
NUDT4	7.10848e-09	0.266496	0.541	0.392	0.00015311	pericytes mesangial cells
H1F0	2.51799e-05	0.265595	0.568	0.469	0.542349	pericytes mesangial cells
ERP29	2.93471e-08	0.264366	0.9	0.832	0.000632107	pericytes mesangial cells
RFTN1	4.45959e-13	0.263923	0.363	0.206	9.60552e-09	pericytes mesangial cells
TNS1	5.67456e-19	0.263789	0.335	0.156	1.22224e-14	pericytes mesangial cells
ATRX	2.37503e-07	0.263417	0.84	0.731	0.00511557	pericytes mesangial cells
SPARC	7.00184e-11	0.263292	0.943	0.834	1.50813e-06	pericytes mesangial cells
BRINP3	1.33716e-25	0.262711	0.145	0.032	2.88011e-21	pericytes mesangial cells
HTR2B	1.15725e-58	0.262511	0.187	0.024	2.4926e-54	pericytes mesangial cells
FAM241A	9.63876e-44	0.2625	0.215	0.042	2.07609e-39	pericytes mesangial cells
ITM2C	5.13145e-11	0.262392	0.97	0.94	1.10526e-06	pericytes mesangial cells
PHLDA1	7.74119e-07	0.262044	0.429	0.311	0.0166737	pericytes mesangial cells
CWC15	6.69964e-08	0.261839	0.731	0.615	0.00144304	pericytes mesangial cells
PCOLCE	6.66926e-07	0.261721	0.84	0.705	0.0143649	pericytes mesangial cells
C1orf54	3.39726e-09	0.261342	0.659	0.513	7.31735e-05	pericytes mesangial cells
TCEAL9	5.24771e-08	0.261168	0.888	0.744	0.0011303	pericytes mesangial cells
NOTCH1	2.63046e-10	0.260938	0.293	0.167	5.66575e-06	pericytes mesangial cells
NFAT5	4.99863e-13	0.260916	0.619	0.416	1.07665e-08	pericytes mesangial cells
PDK4	1.56767e-37	0.260682	0.199	0.042	3.37661e-33	pericytes mesangial cells
ARPC5	3.36267e-09	0.260651	0.846	0.734	7.24285e-05	pericytes mesangial cells
AGRN	6.85645e-10	0.260394	0.411	0.264	1.47681e-05	pericytes mesangial cells
IL1RAPL1	3.87911e-21	0.260087	0.296	0.121	8.35522e-17	pericytes mesangial cells
MYO1E	5.25661e-13	0.259842	0.236	0.112	1.13222e-08	pericytes mesangial cells
OTUD6B-AS1	8.38626e-07	0.258745	0.502	0.389	0.0180632	pericytes mesangial cells
NAB2	9.20499e-11	0.25867	0.411	0.264	1.98266e-06	pericytes mesangial cells
GRAMD2B	2.94987e-24	0.258419	0.236	0.078	6.35372e-20	pericytes mesangial cells
YPEL2	7.4653e-12	0.257049	0.375	0.222	1.60795e-07	pericytes mesangial cells
ATP5F1E	6.40091e-09	0.256802	0.982	0.97	0.000137869	pericytes mesangial cells
AKAP12	1.97218e-10	0.256232	0.785	0.616	4.24788e-06	pericytes mesangial cells
DNPEP	1.90385e-10	0.256119	0.502	0.351	4.10069e-06	pericytes mesangial cells
DOK6	2.6241e-16	0.256066	0.36	0.186	5.65205e-12	pericytes mesangial cells
TENT5A	1.88543e-11	0.256022	0.233	0.112	4.06102e-07	pericytes mesangial cells
AP2S1	5.65998e-10	0.254304	0.946	0.86	1.2191e-05	pericytes mesangial cells
CHMP5	5.40646e-12	0.253689	0.776	0.6	1.1645e-07	pericytes mesangial cells
ZNF641	1.75072e-20	0.25325	0.317	0.138	3.77087e-16	pericytes mesangial cells
TLE1	7.07694e-08	0.252399	0.592	0.437	0.0015243	pericytes mesangial cells
2002-09-01	3.39521e-08	0.252382	0.909	0.787	0.000731293	pericytes mesangial cells
HLF	1.83148e-26	0.25194	0.196	0.054	3.94482e-22	pericytes mesangial cells
PTP4A3	5.67645e-11	0.251597	0.338	0.199	1.22265e-06	pericytes mesangial cells
FAM107B	4.83592e-12	0.25145	0.426	0.264	1.04161e-07	pericytes mesangial cells
PCDHB2	2.91986e-07	0.251289	0.541	0.421	0.0062891	pericytes mesangial cells
ZFHX3	5.56123e-11	0.250454	0.595	0.421	1.19783e-06	pericytes mesangial cells
PDGFB	1.95798e-53	0.250332	0.163	0.02	4.2173e-49	pericytes mesangial cells

## Sheet: Smooth muscle cells
gene	p_val	avg_log2FC	pct.1	pct.2	p_val_adj	cluster
ACTA2	2.0429e-128	4.30463	0.93	0.418	4.40019e-124	smooth muscle cells
TAGLN	1.34662e-131	3.4478	0.992	0.665	2.90048e-127	smooth muscle cells
ACTC1	3.14407e-113	3.14009	0.527	0.093	6.77201e-109	smooth muscle cells
ACTG2	1.57534e-217	2.7006	0.655	0.075	3.39313e-213	smooth muscle cells
CTGF	9.31971e-69	2.65597	0.88	0.507	2.00737e-64	smooth muscle cells
MYL9	1.23067e-110	2.19409	0.988	0.659	2.65073e-106	smooth muscle cells
KRT18	2.63799e-111	2.13072	0.957	0.467	5.68197e-107	smooth muscle cells
KRT8	2.39527e-95	2.07287	0.953	0.556	5.15917e-91	smooth muscle cells
TPM1	1.7391e-122	2.01091	1	0.881	3.74585e-118	smooth muscle cells
CSRP1	1.10897e-125	1.88985	0.977	0.466	2.3886e-121	smooth muscle cells
TPM2	2.00404e-114	1.80272	0.996	0.913	4.3165e-110	smooth muscle cells
IGFBP7	4.40386e-89	1.78777	0.977	0.674	9.48547e-85	smooth muscle cells
CALD1	9.68428e-92	1.6668	1	0.92	2.0859e-87	smooth muscle cells
CRYAB	6.85292e-47	1.61827	0.574	0.211	1.47605e-42	smooth muscle cells
PRSS35	2.18694e-86	1.61326	0.756	0.25	4.71045e-82	smooth muscle cells
HTRA1	2.74504e-71	1.59943	0.86	0.446	5.91254e-67	smooth muscle cells
ACTN1	3.74965e-103	1.54177	0.957	0.45	8.07636e-99	smooth muscle cells
CAVIN1	1.22344e-181	1.53533	0.853	0.177	2.63517e-177	smooth muscle cells
MGP	6.86503e-56	1.51452	0.888	0.495	1.47866e-51	smooth muscle cells
FN1	3.0988e-71	1.5043	0.969	0.618	6.67451e-67	smooth muscle cells
COL4A1	1.17027e-90	1.4935	0.965	0.492	2.52065e-86	smooth muscle cells
ANKRD1	4.16898e-207	1.46319	0.333	0.013	8.97958e-203	smooth muscle cells
S100A6	3.79048e-46	1.40243	0.907	0.65	8.16431e-42	smooth muscle cells
IGFBP3	9.04044e-48	1.35453	0.643	0.253	1.94722e-43	smooth muscle cells
TNFRSF12A	1.79871e-151	1.34688	0.678	0.117	3.87425e-147	smooth muscle cells
INHBA	8.98419e-100	1.29954	0.736	0.208	1.9351e-95	smooth muscle cells
ANXA2	2.96684e-85	1.29429	0.988	0.852	6.39028e-81	smooth muscle cells
BGN	9.06514e-66	1.27752	0.961	0.532	1.95254e-61	smooth muscle cells
PPP1R14A	1.39489e-107	1.22315	0.779	0.224	3.00445e-103	smooth muscle cells
ANXA1	4.73667e-67	1.21667	0.888	0.455	1.02023e-62	smooth muscle cells
SLC26A7	8.70719e-50	1.21458	0.643	0.243	1.87544e-45	smooth muscle cells
DSTN	9.73489e-87	1.21174	1	0.856	2.0968e-82	smooth muscle cells
MYL12A	1.00596e-67	1.20703	0.988	0.816	2.16675e-63	smooth muscle cells
RGS5	5.36854e-72	1.19416	0.473	0.105	1.15633e-67	smooth muscle cells
ITGAV	7.78917e-84	1.11769	0.849	0.332	1.67771e-79	smooth muscle cells
NEXN	1.25643e-86	1.11638	0.725	0.235	2.70622e-82	smooth muscle cells
PRSS23	2.04548e-69	1.1037	0.88	0.406	4.40575e-65	smooth muscle cells
C12orf75	3.19114e-65	1.10087	0.853	0.397	6.87341e-61	smooth muscle cells
COL4A2	2.87567e-66	1.09743	0.981	0.613	6.19391e-62	smooth muscle cells
TAGLN2	4.53623e-66	1.09073	0.802	0.362	9.77058e-62	smooth muscle cells
TPM4	5.64146e-75	1.08431	0.996	0.854	1.21511e-70	smooth muscle cells
IGFBP2	1.42868e-40	1.0802	0.969	0.833	3.07723e-36	smooth muscle cells
S100A11	9.8067e-69	1.04125	0.996	0.942	2.11227e-64	smooth muscle cells
MCAM	9.08551e-83	1.02909	0.826	0.283	1.95693e-78	smooth muscle cells
TGFB1I1	1.30158e-69	1.01825	0.95	0.559	2.80348e-65	smooth muscle cells
MYL6	3.63019e-68	1.01034	0.996	0.987	7.81907e-64	smooth muscle cells
CYTOR	1.00617e-83	1.0102	0.756	0.239	2.16719e-79	smooth muscle cells
FBLIM1	1.12371e-78	1.00687	0.833	0.332	2.42036e-74	smooth muscle cells
CNN1	1.24267e-163	1.00557	0.62	0.089	2.67658e-159	smooth muscle cells
CAVIN3	1.2926e-69	0.997327	0.86	0.396	2.78412e-65	smooth muscle cells
IER3	2.16409e-56	0.990977	0.686	0.252	4.66124e-52	smooth muscle cells
F2R	4.28955e-77	0.975807	0.88	0.358	9.23927e-73	smooth muscle cells
ELN	1.60901e-17	0.96596	0.473	0.249	3.46565e-13	smooth muscle cells
LGALS1	2.09386e-30	0.947338	0.981	0.885	4.50997e-26	smooth muscle cells
VCL	3.57046e-57	0.938604	0.942	0.55	7.69042e-53	smooth muscle cells
ACTN4	1.93292e-67	0.934746	0.938	0.504	4.16331e-63	smooth muscle cells
SERPINE1	3.00613e-122	0.932339	0.407	0.046	6.47491e-118	smooth muscle cells
TIMP1	1.81798e-18	0.917323	0.988	0.865	3.91574e-14	smooth muscle cells
PHLDA2	3.12463e-114	0.917247	0.477	0.07	6.73014e-110	smooth muscle cells
FLNA	2.83236e-49	0.897784	0.969	0.671	6.10062e-45	smooth muscle cells
MIR4435-2HG	4.0056e-77	0.882439	0.725	0.231	8.62767e-73	smooth muscle cells
MT2A	1.37775e-11	0.881017	0.322	0.154	2.96754e-07	smooth muscle cells
CYR61	2.54355e-34	0.869658	0.752	0.379	5.47856e-30	smooth muscle cells
CD55	9.01823e-64	0.866077	0.578	0.171	1.94244e-59	smooth muscle cells
C11orf96	1.24447e-27	0.86587	0.659	0.337	2.68047e-23	smooth muscle cells
SPARC	4.04772e-53	0.861117	1	0.833	8.71839e-49	smooth muscle cells
FHL1	1.44497e-56	0.850777	0.771	0.344	3.11232e-52	smooth muscle cells
ACTB	4.29815e-55	0.850672	1	0.997	9.25779e-51	smooth muscle cells
ARPC2	5.50523e-66	0.848859	0.988	0.884	1.18577e-61	smooth muscle cells
LASP1	1.00831e-52	0.847523	0.795	0.365	2.17181e-48	smooth muscle cells
MYH10	7.58546e-39	0.847384	0.965	0.701	1.63383e-34	smooth muscle cells
PLS3	5.33812e-59	0.846325	0.86	0.411	1.14978e-54	smooth muscle cells
FHL2	1.13215e-52	0.839096	0.81	0.379	2.43853e-48	smooth muscle cells
FSTL1	9.38499e-39	0.835755	0.977	0.799	2.02143e-34	smooth muscle cells
ILK	6.03716e-56	0.830974	0.95	0.656	1.30034e-51	smooth muscle cells
TNMD	1.76165e-120	0.82965	0.415	0.049	3.79442e-116	smooth muscle cells
DSP	9.05737e-34	0.829537	0.686	0.324	1.95087e-29	smooth muscle cells
TES	3.3726e-68	0.82364	0.756	0.285	7.26424e-64	smooth muscle cells
MYLK	7.12895e-34	0.820332	0.69	0.341	1.5355e-29	smooth muscle cells
JAG1	3.92696e-57	0.819987	0.694	0.262	8.45829e-53	smooth muscle cells
MYH11	5.48336e-87	0.811783	0.488	0.094	1.18106e-82	smooth muscle cells
ITGB1	3.51369e-45	0.807391	0.981	0.799	7.56814e-41	smooth muscle cells
2007-09-01	8.04711e-54	0.801469	0.996	0.934	1.73327e-49	smooth muscle cells
SDC2	1.64463e-46	0.793	0.919	0.572	3.54237e-42	smooth muscle cells
TUBB6	9.5873e-63	0.792329	0.829	0.344	2.06501e-58	smooth muscle cells
C1orf198	1.54835e-59	0.790562	0.713	0.27	3.335e-55	smooth muscle cells
WDR1	3.57688e-60	0.786198	0.895	0.47	7.70424e-56	smooth muscle cells
PDLIM1	4.96616e-45	0.77209	0.857	0.409	1.06966e-40	smooth muscle cells
EDN1	2.93412e-168	0.769349	0.298	0.014	6.31979e-164	smooth muscle cells
UCHL1	3.52569e-22	0.76305	0.857	0.708	7.59398e-18	smooth muscle cells
CBLN2	1.93522e-80	0.757221	0.399	0.068	4.16826e-76	smooth muscle cells
NNMT	6.74476e-188	0.756316	0.345	0.017	1.45275e-183	smooth muscle cells
PDLIM5	2.60099e-57	0.754647	0.717	0.275	5.60228e-53	smooth muscle cells
S100A10	1.10864e-21	0.75366	0.795	0.499	2.3879e-17	smooth muscle cells
CALM1	3.98318e-45	0.752933	0.996	0.873	8.57938e-41	smooth muscle cells
CAP1	2.7638e-47	0.747571	0.934	0.613	5.95295e-43	smooth muscle cells
FERMT2	6.93302e-50	0.746786	0.934	0.555	1.4933e-45	smooth muscle cells
RAI14	1.91681e-50	0.740123	0.841	0.397	4.12862e-46	smooth muscle cells
TFPI	1.14404e-31	0.739304	0.748	0.396	2.46414e-27	smooth muscle cells
COL1A1	3.02961e-34	0.737736	0.996	0.845	6.52549e-30	smooth muscle cells
SUCNR1	4.69407e-23	0.735295	0.267	0.083	1.01106e-18	smooth muscle cells
CXCL12	7.55368e-23	0.734357	0.872	0.585	1.62699e-18	smooth muscle cells
ARPC5	3.47264e-38	0.733058	0.938	0.731	7.47972e-34	smooth muscle cells
FILIP1L	1.45497e-39	0.732636	0.659	0.287	3.13386e-35	smooth muscle cells
GLIPR1	7.38477e-79	0.717744	0.64	0.176	1.59061e-74	smooth muscle cells
LMNA	3.94074e-42	0.715786	0.934	0.567	8.48795e-38	smooth muscle cells
MSRB3	5.04863e-62	0.710347	0.787	0.315	1.08743e-57	smooth muscle cells
PPIC	3.03667e-48	0.710231	0.833	0.412	6.54068e-44	smooth muscle cells
CSRP2	2.58409e-23	0.709688	0.891	0.678	5.56588e-19	smooth muscle cells
MYL12B	9.82919e-44	0.709639	0.984	0.902	2.11711e-39	smooth muscle cells
FBN1	1.76181e-35	0.709262	0.767	0.394	3.79476e-31	smooth muscle cells
MYH9	5.66784e-47	0.703195	0.841	0.415	1.2208e-42	smooth muscle cells
COTL1	1.07127e-30	0.701608	0.884	0.587	2.30742e-26	smooth muscle cells
FILIP1	1.66435e-44	0.694848	0.674	0.277	3.58485e-40	smooth muscle cells
SULF1	5.92344e-49	0.694602	0.798	0.345	1.27585e-44	smooth muscle cells
RHOC	2.0951e-41	0.692528	0.957	0.799	4.51264e-37	smooth muscle cells
SERPINE2	1.63739e-19	0.689685	0.702	0.436	3.52677e-15	smooth muscle cells
PDLIM7	3.64871e-36	0.686883	0.973	0.789	7.85896e-32	smooth muscle cells
TINAGL1	3.66318e-75	0.684795	0.547	0.129	7.89012e-71	smooth muscle cells
SLMAP	2.84595e-60	0.676156	0.57	0.172	6.12988e-56	smooth muscle cells
TGM2	1.00446e-73	0.66949	0.488	0.109	2.16351e-69	smooth muscle cells
MTCH1	1.99689e-41	0.663959	0.984	0.843	4.30111e-37	smooth muscle cells
ARID5B	2.75555e-18	0.654368	0.919	0.676	5.93519e-14	smooth muscle cells
PFN1	1.29534e-40	0.64721	0.988	0.893	2.79002e-36	smooth muscle cells
ITGA1	1.06364e-38	0.645638	0.705	0.317	2.29097e-34	smooth muscle cells
STK38L	1.96554e-57	0.640859	0.492	0.135	4.23358e-53	smooth muscle cells
ANOS1	7.78002e-110	0.640611	0.461	0.067	1.67574e-105	smooth muscle cells
COL8A1	2.37365e-88	0.63661	0.329	0.042	5.11261e-84	smooth muscle cells
ACTR3	6.29727e-37	0.632919	0.88	0.568	1.35637e-32	smooth muscle cells
HES4	3.56711e-29	0.631004	0.88	0.578	7.6832e-25	smooth muscle cells
ANXA5	7.79864e-30	0.63033	0.938	0.653	1.67975e-25	smooth muscle cells
KIF5B	6.03219e-27	0.628518	0.957	0.759	1.29927e-22	smooth muscle cells
AC245595.1	1.41967e-51	0.624573	0.752	0.315	3.05783e-47	smooth muscle cells
CD151	6.37423e-35	0.620788	0.891	0.537	1.37295e-30	smooth muscle cells
PLN	1.18413e-86	0.620081	0.368	0.052	2.55049e-82	smooth muscle cells
PLXDC1	2.3464e-71	0.618055	0.601	0.16	5.05391e-67	smooth muscle cells
HBEGF	1.68449e-82	0.617034	0.353	0.052	3.62822e-78	smooth muscle cells
SELENOW	4.36567e-38	0.614018	0.981	0.912	9.40322e-34	smooth muscle cells
LIMS1	2.05304e-22	0.613562	0.829	0.569	4.42205e-18	smooth muscle cells
COL5A1	3.78625e-34	0.609007	0.868	0.492	8.15521e-30	smooth muscle cells
PDGFA	1.07405e-46	0.60567	0.767	0.319	2.3134e-42	smooth muscle cells
CAV2	8.03041e-110	0.605569	0.484	0.074	1.72967e-105	smooth muscle cells
TLN1	7.22675e-35	0.602363	0.888	0.578	1.55657e-30	smooth muscle cells
MSMO1	1.36901e-27	0.601788	0.736	0.402	2.94872e-23	smooth muscle cells
VIM	1.00679e-31	0.601214	1	0.999	2.16853e-27	smooth muscle cells
NDUFA4L2	1.10048e-22	0.596337	0.508	0.236	2.37032e-18	smooth muscle cells
ACAT2	8.01178e-21	0.586464	0.682	0.406	1.72566e-16	smooth muscle cells
RAB32	2.3699e-41	0.585575	0.779	0.391	5.10452e-37	smooth muscle cells
FAM114A1	1.3621e-48	0.581718	0.818	0.37	2.93384e-44	smooth muscle cells
FBLN5	1.58323e-41	0.574035	0.597	0.221	3.41012e-37	smooth muscle cells
ISG15	2.60345e-30	0.573804	0.764	0.426	5.60758e-26	smooth muscle cells
CNN2	6.90402e-30	0.570818	0.911	0.619	1.48706e-25	smooth muscle cells
AC083967.1	8.95865e-21	0.56892	0.143	0.032	1.9296e-16	smooth muscle cells
REXO2	9.38375e-42	0.568417	0.787	0.394	2.02117e-37	smooth muscle cells
PALLD	2.55075e-27	0.566993	0.926	0.66	5.49406e-23	smooth muscle cells
GAPDH	4.9179e-30	0.563095	1	0.995	1.05927e-25	smooth muscle cells
HSPA2	1.16442e-68	0.562996	0.461	0.105	2.50805e-64	smooth muscle cells
MAP1B	1.10369e-27	0.561708	0.934	0.689	2.37725e-23	smooth muscle cells
ENAH	1.87371e-21	0.559928	0.818	0.534	4.03579e-17	smooth muscle cells
FHL3	7.10891e-34	0.559038	0.864	0.487	1.53119e-29	smooth muscle cells
ARF4	2.25986e-29	0.558413	0.95	0.735	4.86751e-25	smooth muscle cells
CALU	1.17132e-27	0.557255	0.977	0.823	2.5229e-23	smooth muscle cells
FOXP1	9.48713e-34	0.554135	0.907	0.536	2.04343e-29	smooth muscle cells
FDPS	7.57513e-19	0.552427	0.888	0.679	1.63161e-14	smooth muscle cells
HCFC1R1	1.79655e-33	0.541305	0.795	0.439	3.86958e-29	smooth muscle cells
PPP1R14B	4.80028e-31	0.540621	0.973	0.848	1.03393e-26	smooth muscle cells
TGFB1	1.37835e-42	0.538572	0.636	0.249	2.96883e-38	smooth muscle cells
SLC25A4	6.02833e-42	0.53816	0.585	0.223	1.29844e-37	smooth muscle cells
GATA3	3.1939e-22	0.535656	0.678	0.357	6.87934e-18	smooth muscle cells
NOTCH3	5.27446e-30	0.535236	0.849	0.464	1.13607e-25	smooth muscle cells
SERPINH1	5.25737e-33	0.534926	0.996	0.862	1.13239e-28	smooth muscle cells
TSPO	3.0526e-33	0.53462	0.593	0.25	6.57499e-29	smooth muscle cells
TUBB2A	7.45368e-37	0.533779	0.752	0.359	1.60545e-32	smooth muscle cells
CAV1	1.55988e-51	0.533605	0.302	0.058	3.35983e-47	smooth muscle cells
PGAM1	2.36623e-25	0.529717	0.953	0.717	5.09662e-21	smooth muscle cells
RSU1	3.45361e-38	0.529457	0.659	0.297	7.43872e-34	smooth muscle cells
RRAS	7.65252e-30	0.526264	0.853	0.5	1.64828e-25	smooth muscle cells
P4HB	2.43398e-29	0.525474	0.973	0.843	5.24256e-25	smooth muscle cells
UPP1	8.06041e-66	0.525235	0.477	0.111	1.73613e-61	smooth muscle cells
SEC61G	2.67272e-14	0.52494	0.911	0.717	5.75677e-10	smooth muscle cells
PXDC1	3.06541e-65	0.521294	0.508	0.126	6.60258e-61	smooth muscle cells
LPP	3.38054e-33	0.520096	0.783	0.391	7.28134e-29	smooth muscle cells
ZYX	4.9491e-37	0.516507	0.798	0.395	1.06599e-32	smooth muscle cells
VASP	2.2329e-40	0.516347	0.709	0.315	4.80943e-36	smooth muscle cells
LIMA1	9.94173e-29	0.512829	0.895	0.55	2.14135e-24	smooth muscle cells
LMCD1	9.45508e-25	0.509641	0.616	0.323	2.03653e-20	smooth muscle cells
WFDC1	2.01188e-68	0.507975	0.442	0.096	4.33339e-64	smooth muscle cells
PHLDA3	1.01358e-60	0.506798	0.547	0.148	2.18316e-56	smooth muscle cells
ISOC1	1.129e-24	0.505927	0.558	0.255	2.43175e-20	smooth muscle cells
SELENOM	5.39093e-23	0.505253	0.752	0.439	1.16115e-18	smooth muscle cells
SPP1	5.34087e-11	0.50057	0.318	0.154	1.15037e-06	smooth muscle cells
GSTP1	2.6245e-24	0.496178	0.988	0.975	5.6529e-20	smooth muscle cells
PRDM6	1.381e-41	0.495229	0.601	0.223	2.97454e-37	smooth muscle cells
GNG12	1.72298e-27	0.492792	0.853	0.472	3.71113e-23	smooth muscle cells
POSTN	7.16301e-18	0.491524	0.853	0.573	1.54284e-13	smooth muscle cells
SLC16A3	5.30206e-34	0.491098	0.333	0.094	1.14201e-29	smooth muscle cells
NUAK1	7.67338e-38	0.490966	0.488	0.169	1.65277e-33	smooth muscle cells
IDI1	1.0278e-22	0.489877	0.767	0.449	2.21378e-18	smooth muscle cells
HMGCS1	4.28125e-17	0.489605	0.717	0.432	9.22137e-13	smooth muscle cells
TMSB10	2.22376e-27	0.487875	1	0.997	4.78976e-23	smooth muscle cells
PHLDB2	1.44562e-37	0.487493	0.543	0.205	3.11373e-33	smooth muscle cells
PFKP	5.23713e-57	0.486187	0.508	0.141	1.12803e-52	smooth muscle cells
CCNYL1	1.28698e-64	0.485691	0.453	0.104	2.77203e-60	smooth muscle cells
CAP2	4.03487e-64	0.483918	0.492	0.12	8.69072e-60	smooth muscle cells
PLOD2	4.19174e-22	0.482495	0.593	0.301	9.02858e-18	smooth muscle cells
AKAP12	1.74907e-19	0.482277	0.922	0.612	3.76733e-15	smooth muscle cells
YWHAH	2.2261e-21	0.481436	0.872	0.604	4.79479e-17	smooth muscle cells
KCNMB1	6.17932e-67	0.480843	0.508	0.123	1.33096e-62	smooth muscle cells
SPSB1	5.87072e-63	0.479873	0.504	0.127	1.2645e-58	smooth muscle cells
TUBA1A	5.74184e-16	0.478411	0.988	0.972	1.23674e-11	smooth muscle cells
GMDS	2.48876e-21	0.478241	0.674	0.365	5.36055e-17	smooth muscle cells
SBSPON	1.27448e-37	0.477067	0.372	0.107	2.74511e-33	smooth muscle cells
ENG	2.37174e-36	0.475885	0.736	0.323	5.10849e-32	smooth muscle cells
LDHA	4.67642e-07	0.473748	0.977	0.849	0.0100725	smooth muscle cells
GSN	8.91313e-28	0.472333	0.822	0.466	1.9198e-23	smooth muscle cells
CPNE8	7.12234e-48	0.47199	0.419	0.111	1.53408e-43	smooth muscle cells
EFEMP2	2.35515e-26	0.471049	0.942	0.642	5.07276e-22	smooth muscle cells
GLIPR2	1.75221e-29	0.470118	0.798	0.445	3.77409e-25	smooth muscle cells
ADM	7.61989e-26	0.468948	0.202	0.048	1.64125e-21	smooth muscle cells
SNX18	4.03382e-34	0.467483	0.667	0.305	8.68843e-30	smooth muscle cells
EFNB2	4.6836e-20	0.467456	0.752	0.433	1.0088e-15	smooth muscle cells
MVD	1.58066e-27	0.467292	0.632	0.305	3.40458e-23	smooth muscle cells
PDGFC	7.6656e-35	0.465106	0.655	0.28	1.65109e-30	smooth muscle cells
DYNLT3	2.23774e-34	0.464629	0.632	0.277	4.81987e-30	smooth muscle cells
SERTAD4-AS1	4.25956e-72	0.464508	0.562	0.136	9.17467e-68	smooth muscle cells
CLIC4	7.10496e-30	0.464409	0.779	0.422	1.53034e-25	smooth muscle cells
RNH1	3.27672e-25	0.463754	0.95	0.682	7.05772e-21	smooth muscle cells
COL11A1	2.49087e-19	0.462603	0.531	0.266	5.36509e-15	smooth muscle cells
VMP1	1.82365e-21	0.461823	0.822	0.531	3.92796e-17	smooth muscle cells
OST4	7.92346e-23	0.456005	0.981	0.856	1.70663e-18	smooth muscle cells
CRIM1	1.8464e-43	0.454789	0.438	0.128	3.97696e-39	smooth muscle cells
SOD3	2.38088e-35	0.454452	0.469	0.156	5.12817e-31	smooth muscle cells
CRIP2	2.89438e-29	0.454046	0.721	0.365	6.2342e-25	smooth muscle cells
YIF1A	2.39678e-27	0.452711	0.888	0.575	5.16242e-23	smooth muscle cells
POMP	2.40378e-24	0.4525	0.984	0.855	5.1775e-20	smooth muscle cells
FLT1	5.90611e-71	0.452418	0.45	0.092	1.27212e-66	smooth muscle cells
SBDS	9.43097e-31	0.452246	0.744	0.379	2.03134e-26	smooth muscle cells
CD9	2.27049e-30	0.451991	0.488	0.191	4.8904e-26	smooth muscle cells
HSPA5	1.45677e-08	0.450986	0.973	0.862	0.000313774	smooth muscle cells
CARMN	8.974e-17	0.448768	0.601	0.321	1.93291e-12	smooth muscle cells
RHOB	4.67974e-27	0.447797	0.74	0.371	1.00797e-22	smooth muscle cells
TMSB4X	4.52823e-23	0.447032	1	0.998	9.75335e-19	smooth muscle cells
ARHGDIA	1.66983e-26	0.44481	0.93	0.624	3.59666e-22	smooth muscle cells
CES1	7.70999e-88	0.444211	0.395	0.061	1.66065e-83	smooth muscle cells
CD59	1.0735e-27	0.44198	0.806	0.451	2.31221e-23	smooth muscle cells
GADD45B	3.58137e-26	0.440069	0.597	0.271	7.71392e-22	smooth muscle cells
EHD2	5.26066e-42	0.438124	0.713	0.288	1.13309e-37	smooth muscle cells
ENO1	9.68692e-10	0.436637	0.992	0.888	2.08647e-05	smooth muscle cells
DBI	3.23273e-19	0.435883	0.919	0.71	6.96297e-15	smooth muscle cells
PGK1	9.08092e-10	0.432559	0.884	0.719	1.95594e-05	smooth muscle cells
LTBP1	1.00894e-33	0.429725	0.581	0.232	2.17316e-29	smooth muscle cells
PDLIM3	1.96259e-132	0.429207	0.306	0.022	4.22722e-128	smooth muscle cells
VASN	2.92879e-34	0.429092	0.62	0.255	6.30833e-30	smooth muscle cells
CDK2AP2	1.62797e-31	0.427178	0.566	0.243	3.50647e-27	smooth muscle cells
ADAM19	3.53803e-61	0.426774	0.5	0.127	7.62057e-57	smooth muscle cells
RTN4	1.55138e-20	0.423357	0.969	0.798	3.34151e-16	smooth muscle cells
NECTIN2	7.34582e-24	0.423114	0.826	0.48	1.58222e-19	smooth muscle cells
ARPC3	4.52631e-22	0.42085	0.981	0.803	9.74921e-18	smooth muscle cells
HLA-C	1.108e-44	0.420523	0.496	0.154	2.38651e-40	smooth muscle cells
MAP1LC3B	1.49248e-20	0.419988	0.81	0.545	3.21465e-16	smooth muscle cells
CD63	4.38623e-20	0.417153	1	0.979	9.44751e-16	smooth muscle cells
LMO7	3.64317e-40	0.416295	0.45	0.134	7.84703e-36	smooth muscle cells
DAPK3	4.27908e-37	0.415887	0.705	0.306	9.21672e-33	smooth muscle cells
RBPMS	3.29447e-28	0.414438	0.783	0.418	7.09595e-24	smooth muscle cells
IKBIP	1.45318e-28	0.414196	0.678	0.329	3.13e-24	smooth muscle cells
BACH1	2.73236e-20	0.413294	0.62	0.32	5.88523e-16	smooth muscle cells
COL12A1	2.32827e-21	0.413204	0.574	0.28	5.01487e-17	smooth muscle cells
ANXA6	2.60295e-18	0.413102	0.938	0.699	5.60649e-14	smooth muscle cells
HACD1	1.06844e-74	0.412287	0.442	0.088	2.30132e-70	smooth muscle cells
ATP5MD	9.40586e-18	0.41118	0.93	0.75	2.02593e-13	smooth muscle cells
FKBP1A	1.69005e-17	0.40916	0.973	0.832	3.64021e-13	smooth muscle cells
PPIB	2.14517e-20	0.406633	0.992	0.94	4.62048e-16	smooth muscle cells
FOXC1	6.15847e-24	0.404515	0.733	0.381	1.32647e-19	smooth muscle cells
MAP4	2.52843e-24	0.403647	0.891	0.537	5.44599e-20	smooth muscle cells
CCDC107	6.2115e-25	0.402491	0.783	0.43	1.3379e-20	smooth muscle cells
KDELR2	7.83399e-18	0.402308	0.942	0.716	1.68736e-13	smooth muscle cells
H2AFJ	6.91891e-16	0.401882	0.868	0.6	1.49026e-11	smooth muscle cells
MYO1C	3.22137e-47	0.400308	0.612	0.207	6.9385e-43	smooth muscle cells
TM4SF1	4.46259e-31	0.399194	0.267	0.068	9.61197e-27	smooth muscle cells
FDFT1	1.98856e-15	0.398413	0.744	0.496	4.28317e-11	smooth muscle cells
SRM	5.81882e-16	0.397641	0.884	0.64	1.25331e-11	smooth muscle cells
RHOA	5.91546e-21	0.395596	0.973	0.864	1.27413e-16	smooth muscle cells
SH3BGRL3	5.5061e-20	0.394601	0.965	0.846	1.18596e-15	smooth muscle cells
MXRA7	1.64155e-26	0.389903	0.872	0.526	3.53574e-22	smooth muscle cells
EIF1	5.79881e-27	0.389104	1	0.988	1.24901e-22	smooth muscle cells
GDF7	1.57953e-67	0.388939	0.302	0.045	3.40216e-63	smooth muscle cells
SLC2A1	5.19584e-08	0.388504	0.229	0.117	0.00111913	smooth muscle cells
METRNL	1.26184e-38	0.387874	0.558	0.207	2.71788e-34	smooth muscle cells
RAP1B	6.79707e-17	0.387595	0.961	0.744	1.46402e-12	smooth muscle cells
AC092807.3	1.89915e-56	0.387134	0.326	0.062	4.09058e-52	smooth muscle cells
MYDGF	8.87891e-21	0.386455	0.911	0.604	1.91243e-16	smooth muscle cells
ARPC4	1.01471e-17	0.384943	0.903	0.687	2.18557e-13	smooth muscle cells
SQLE	2.0665e-21	0.384855	0.733	0.417	4.45103e-17	smooth muscle cells
LOXL1	3.7128e-19	0.384714	0.795	0.474	7.99701e-15	smooth muscle cells
DAPP1	9.95845e-101	0.382123	0.213	0.013	2.14495e-96	smooth muscle cells
AP2M1	2.37167e-16	0.380355	0.946	0.805	5.10834e-12	smooth muscle cells
CFL1	2.34799e-24	0.377969	1	0.979	5.05734e-20	smooth muscle cells
SLC29A1	1.18806e-38	0.377968	0.403	0.12	2.55896e-34	smooth muscle cells
RCAN1	1.46783e-34	0.377933	0.434	0.143	3.16155e-30	smooth muscle cells
GDF15	1.03893e-08	0.377914	0.132	0.05	0.000223774	smooth muscle cells
DMD	1.81161e-34	0.377879	0.562	0.211	3.90203e-30	smooth muscle cells
DESI2	1.17276e-19	0.377304	0.787	0.465	2.52602e-15	smooth muscle cells
SERF2	1.06494e-19	0.376898	0.996	0.983	2.29377e-15	smooth muscle cells
LOX	8.89752e-49	0.376292	0.368	0.085	1.91644e-44	smooth muscle cells
PTTG1IP	3.05426e-17	0.376127	0.868	0.63	6.57857e-13	smooth muscle cells
PPP1R12A	1.81371e-15	0.374453	0.903	0.652	3.90655e-11	smooth muscle cells
MTHFD2	4.57611e-29	0.373276	0.535	0.223	9.85648e-25	smooth muscle cells
ITGA5	5.53793e-31	0.373175	0.558	0.226	1.19281e-26	smooth muscle cells
HSP90B1	3.9907e-10	0.371596	0.984	0.896	8.59557e-06	smooth muscle cells
MSN	1.81981e-23	0.370698	0.752	0.406	3.91969e-19	smooth muscle cells
CNN3	1.55381e-11	0.370003	0.938	0.783	3.34675e-07	smooth muscle cells
HSPB1	7.09526e-14	0.368082	0.992	0.955	1.52825e-09	smooth muscle cells
CDK14	4.87971e-31	0.366889	0.609	0.258	1.05104e-26	smooth muscle cells
APOE	1.31778e-11	0.366519	0.977	0.854	2.83837e-07	smooth muscle cells
ITGA11	5.47418e-39	0.365769	0.434	0.13	1.17908e-34	smooth muscle cells
RAB33A	1.29247e-78	0.365655	0.337	0.049	2.78385e-74	smooth muscle cells
CLIC1	1.50251e-12	0.363302	0.957	0.857	3.23626e-08	smooth muscle cells
NES	5.57207e-12	0.362732	0.721	0.483	1.20017e-07	smooth muscle cells
RGS3	4.42903e-18	0.361006	0.659	0.364	9.53969e-14	smooth muscle cells
JUNB	2.00972e-07	0.360982	0.694	0.493	0.00432873	smooth muscle cells
YBX3	2.06538e-14	0.360362	0.837	0.566	4.44863e-10	smooth muscle cells
FAM50A	6.64395e-22	0.36011	0.86	0.521	1.43104e-17	smooth muscle cells
NLRP1	3.11908e-09	0.359685	0.748	0.544	6.71819e-05	smooth muscle cells
YWHAZ	3.13004e-15	0.357733	0.93	0.734	6.7418e-11	smooth muscle cells
FABP3	1.10778e-38	0.357663	0.36	0.097	2.38606e-34	smooth muscle cells
ST6GAL2	1.73273e-33	0.356556	0.481	0.17	3.73213e-29	smooth muscle cells
IL6ST	7.75778e-18	0.356212	0.713	0.404	1.67095e-13	smooth muscle cells
DLC1	2.58457e-19	0.355281	0.744	0.421	5.56691e-15	smooth muscle cells
APLP2	1.07926e-14	0.354809	0.872	0.607	2.32462e-10	smooth muscle cells
NANS	1.30385e-22	0.354148	0.771	0.445	2.80836e-18	smooth muscle cells
NDRG1	4.80879e-12	0.353697	0.279	0.129	1.03577e-07	smooth muscle cells
DEGS1	6.87216e-20	0.353572	0.717	0.41	1.48019e-15	smooth muscle cells
DKK3	8.30999e-45	0.353421	0.543	0.171	1.78989e-40	smooth muscle cells
DDAH1	1.67683e-41	0.352674	0.442	0.131	3.61172e-37	smooth muscle cells
RCN1	4.19231e-16	0.352523	0.942	0.678	9.02982e-12	smooth muscle cells
KLF6	2.32774e-13	0.352432	0.709	0.445	5.01372e-09	smooth muscle cells
PCDH10	1.47336e-19	0.352058	0.488	0.224	3.17347e-15	smooth muscle cells
GPR37	2.72007e-70	0.351733	0.349	0.057	5.85875e-66	smooth muscle cells
PPP1R3C	3.27331e-16	0.348834	0.419	0.203	7.05039e-12	smooth muscle cells
FOXS1	3.56093e-25	0.347142	0.516	0.222	7.66989e-21	smooth muscle cells
GNAI2	6.54308e-17	0.347089	0.961	0.813	1.40931e-12	smooth muscle cells
COPZ2	7.38513e-41	0.347069	0.597	0.21	1.59068e-36	smooth muscle cells
FABP5	2.02735e-08	0.346589	0.915	0.697	0.000436671	smooth muscle cells
PARVA	9.01086e-26	0.34651	0.81	0.416	1.94085e-21	smooth muscle cells
EXT1	9.70502e-26	0.346488	0.643	0.315	2.09037e-21	smooth muscle cells
MANF	4.69539e-15	0.345057	0.895	0.646	1.01134e-10	smooth muscle cells
TMED9	1.55902e-15	0.345003	0.95	0.729	3.35797e-11	smooth muscle cells
SYDE1	3.44334e-33	0.34456	0.589	0.236	7.41661e-29	smooth muscle cells
TXNDC17	6.75716e-16	0.344506	0.895	0.665	1.45543e-11	smooth muscle cells
ACBD3	3.45751e-18	0.344494	0.76	0.451	7.44713e-14	smooth muscle cells
FOXC2	5.01354e-24	0.343794	0.717	0.368	1.07987e-19	smooth muscle cells
CDKN2B	5.01786e-75	0.343643	0.194	0.016	1.0808e-70	smooth muscle cells
AC093673.1	5.0224e-34	0.342678	0.512	0.185	1.08178e-29	smooth muscle cells
ARSJ	4.03743e-61	0.341431	0.318	0.054	8.69621e-57	smooth muscle cells
CTTN	3.04721e-19	0.340385	0.833	0.507	6.56338e-15	smooth muscle cells
MLLT11	3.89442e-13	0.340125	0.783	0.53	8.38819e-09	smooth muscle cells
SH3BGR	4.11125e-28	0.339903	0.461	0.177	8.85522e-24	smooth muscle cells
RCN3	2.82511e-25	0.339877	0.605	0.28	6.085e-21	smooth muscle cells
PDLIM2	3.89296e-16	0.338742	0.857	0.576	8.38504e-12	smooth muscle cells
FIBIN	4.84466e-12	0.337032	0.512	0.292	1.04349e-07	smooth muscle cells
RAB31	2.53662e-22	0.336787	0.686	0.362	5.46364e-18	smooth muscle cells
P4HA1	6.27396e-08	0.335469	0.465	0.295	0.00135135	smooth muscle cells
SELENOS	1.60482e-16	0.331666	0.779	0.492	3.45662e-12	smooth muscle cells
RAC1	3.48307e-20	0.3297	0.988	0.929	7.50218e-16	smooth muscle cells
FLNB	7.76761e-21	0.327925	0.484	0.219	1.67307e-16	smooth muscle cells
SYNPO	9.26202e-38	0.327539	0.492	0.162	1.99495e-33	smooth muscle cells
CYBRD1	4.07669e-24	0.32742	0.407	0.158	8.78078e-20	smooth muscle cells
CYB5R3	4.01942e-16	0.327109	0.857	0.591	8.65743e-12	smooth muscle cells
CTSZ	2.74289e-24	0.326961	0.593	0.277	5.90792e-20	smooth muscle cells
SEMA5A	3.21905e-14	0.326892	0.686	0.42	6.93351e-10	smooth muscle cells
RGS4	7.3573e-27	0.326873	0.295	0.087	1.58469e-22	smooth muscle cells
PMP22	2.51044e-23	0.326065	0.709	0.365	5.40724e-19	smooth muscle cells
BCAR1	3.45027e-19	0.32557	0.601	0.316	7.43154e-15	smooth muscle cells
ADGRG6	1.73993e-56	0.325289	0.283	0.047	3.74764e-52	smooth muscle cells
RPS27L	3.32968e-12	0.324929	0.853	0.654	7.1718e-08	smooth muscle cells
CORO1C	6.31269e-24	0.324814	0.512	0.222	1.35969e-19	smooth muscle cells
ARHGDIB	8.18352e-23	0.324696	0.395	0.152	1.76265e-18	smooth muscle cells
OSBPL9	4.1623e-15	0.323594	0.717	0.432	8.96517e-11	smooth muscle cells
DPYSL3	5.46303e-33	0.323179	0.411	0.133	1.17668e-28	smooth muscle cells
LOXL2	5.66217e-28	0.3229	0.636	0.288	1.21957e-23	smooth muscle cells
TGFBR1	1.71691e-17	0.322681	0.465	0.224	3.69806e-13	smooth muscle cells
EIF4EBP1	5.49523e-18	0.322464	0.814	0.508	1.18362e-13	smooth muscle cells
PFN2	2.23903e-09	0.321121	0.953	0.775	4.82265e-05	smooth muscle cells
KDELR3	1.22286e-43	0.319068	0.508	0.157	2.63392e-39	smooth muscle cells
PGM3	7.14277e-26	0.318809	0.632	0.301	1.53848e-21	smooth muscle cells
SSFA2	1.18136e-12	0.318507	0.651	0.397	2.54453e-08	smooth muscle cells
PDZRN4	4.32282e-22	0.316702	0.453	0.186	9.31092e-18	smooth muscle cells
ATP2B1	9.29969e-11	0.315941	0.822	0.595	2.00306e-06	smooth muscle cells
SEC23A	1.66078e-18	0.315558	0.655	0.356	3.57716e-14	smooth muscle cells
KLF2	2.74396e-23	0.314964	0.403	0.155	5.91021e-19	smooth muscle cells
CTHRC1	8.17045e-19	0.314303	0.547	0.268	1.75983e-14	smooth muscle cells
LINC00672	5.79648e-27	0.314045	0.512	0.212	1.2485e-22	smooth muscle cells
THY1	1.98402e-07	0.313104	0.713	0.49	0.00427338	smooth muscle cells
2011-09-01	2.35904e-08	0.312899	0.957	0.808	0.000508113	smooth muscle cells
PSMA7	2.94968e-16	0.312442	0.981	0.94	6.35331e-12	smooth muscle cells
GUK1	1.3323e-13	0.312107	0.946	0.825	2.86964e-09	smooth muscle cells
ATP6V0E1	3.51776e-12	0.312059	0.95	0.785	7.57691e-08	smooth muscle cells
POLR2L	1.81158e-11	0.311724	0.95	0.818	3.90197e-07	smooth muscle cells
THBS1	1.46278e-20	0.31106	0.326	0.121	3.15068e-16	smooth muscle cells
IQGAP1	4.88382e-28	0.310948	0.585	0.254	1.05193e-23	smooth muscle cells
PEA15	6.60023e-30	0.310717	0.574	0.235	1.42162e-25	smooth muscle cells
LRRC32	1.43333e-45	0.309682	0.38	0.094	3.08724e-41	smooth muscle cells
ARF1	3.48391e-14	0.30937	0.961	0.812	7.504e-10	smooth muscle cells
LRP10	1.58614e-29	0.309357	0.628	0.272	3.41639e-25	smooth muscle cells
CANX	5.69879e-11	0.308181	0.93	0.732	1.22746e-06	smooth muscle cells
NEAT1	9.55346e-06	0.308161	0.938	0.787	0.205772	smooth muscle cells
TNC	3.89374e-06	0.307451	0.298	0.184	0.0838673	smooth muscle cells
CRMP1	1.08552e-20	0.307344	0.64	0.323	2.33809e-16	smooth muscle cells
PFDN1	4.41548e-13	0.30662	0.853	0.628	9.51049e-09	smooth muscle cells
XBP1	2.62022e-21	0.305239	0.678	0.352	5.6437e-17	smooth muscle cells
UACA	1.9955e-05	0.304534	0.461	0.316	0.429811	smooth muscle cells
SPECC1	3.35176e-46	0.302956	0.446	0.123	7.21936e-42	smooth muscle cells
MYADM	3.05773e-21	0.302071	0.636	0.321	6.58604e-17	smooth muscle cells
PKM	4.00886e-11	0.301648	0.965	0.784	8.63468e-07	smooth muscle cells
C1orf122	7.10635e-13	0.300914	0.926	0.748	1.53064e-08	smooth muscle cells
MGAT4C	1.05842e-09	0.300278	0.446	0.256	2.27972e-05	smooth muscle cells
ZNF804A	3.43954e-19	0.299809	0.422	0.184	7.40842e-15	smooth muscle cells
TSPAN2	1.07313e-24	0.299533	0.481	0.195	2.31142e-20	smooth muscle cells
FAM129A	9.69391e-39	0.299482	0.295	0.069	2.08797e-34	smooth muscle cells
LIMS2	7.51159e-135	0.298792	0.333	0.026	1.61792e-130	smooth muscle cells
AC018647.1	1.77567e-51	0.298278	0.233	0.035	3.82461e-47	smooth muscle cells
ADRM1	2.86873e-16	0.297908	0.853	0.581	6.17896e-12	smooth muscle cells
TRAF5	2.83698e-46	0.296734	0.45	0.123	6.11058e-42	smooth muscle cells
DHCR7	5.24943e-30	0.296111	0.465	0.17	1.13068e-25	smooth muscle cells
RCSD1	2.01308e-26	0.2949	0.407	0.147	4.33597e-22	smooth muscle cells
CEBPD	4.63853e-17	0.294662	0.302	0.117	9.99094e-13	smooth muscle cells
PDIA6	2.09528e-11	0.294331	0.992	0.892	4.51303e-07	smooth muscle cells
HERPUD1	5.82009e-14	0.293891	0.64	0.378	1.25359e-09	smooth muscle cells
C4orf3	9.07271e-10	0.293582	0.915	0.718	1.95417e-05	smooth muscle cells
RPL36AL	1.05869e-11	0.293148	0.973	0.898	2.28031e-07	smooth muscle cells
CHPF	5.36741e-21	0.292836	0.562	0.268	1.15609e-16	smooth muscle cells
JUP	1.63073e-18	0.292484	0.581	0.296	3.51242e-14	smooth muscle cells
BNIP3	1.30189e-06	0.2917	0.62	0.415	0.0280415	smooth muscle cells
DDX21	3.39836e-11	0.290962	0.612	0.366	7.31974e-07	smooth muscle cells
S1PR5	3.93787e-42	0.288696	0.345	0.086	8.48177e-38	smooth muscle cells
ERRFI1	8.32055e-22	0.287052	0.333	0.122	1.79216e-17	smooth muscle cells
CAPG	4.79515e-22	0.286833	0.698	0.347	1.03283e-17	smooth muscle cells
CSTB	4.97047e-10	0.286161	0.961	0.763	1.07059e-05	smooth muscle cells
MAP1LC3A	2.46686e-14	0.285504	0.86	0.586	5.31337e-10	smooth muscle cells
RAB2A	2.87461e-13	0.28546	0.919	0.728	6.19163e-09	smooth muscle cells
TPM3	1.89646e-11	0.284853	0.876	0.653	4.08479e-07	smooth muscle cells
PKIG	3.27232e-10	0.284631	0.686	0.458	7.04825e-06	smooth muscle cells
MYL4	1.88257e-51	0.283876	0.19	0.023	4.05487e-47	smooth muscle cells
CAPNS1	3.46724e-11	0.283733	0.907	0.676	7.4681e-07	smooth muscle cells
LGI1	3.87801e-65	0.283677	0.213	0.023	8.35284e-61	smooth muscle cells
OLFML2B	8.80192e-50	0.283381	0.326	0.067	1.89585e-45	smooth muscle cells
TIMP2	2.31347e-15	0.28313	0.779	0.492	4.98298e-11	smooth muscle cells
SEMA5B	1.71304e-21	0.282957	0.45	0.191	3.68972e-17	smooth muscle cells
PAWR	9.10561e-21	0.281022	0.438	0.181	1.96126e-16	smooth muscle cells
CREB3	1.15212e-20	0.28092	0.671	0.348	2.48155e-16	smooth muscle cells
SC5D	2.43785e-22	0.280731	0.508	0.222	5.25088e-18	smooth muscle cells
SLC9A3R2	2.40833e-18	0.280462	0.756	0.426	5.18731e-14	smooth muscle cells
TCIM	2.29193e-26	0.280381	0.178	0.039	4.93658e-22	smooth muscle cells
MT1E	6.41901e-18	0.279839	0.136	0.032	1.38259e-13	smooth muscle cells
ARMCX3	2.01286e-13	0.279577	0.868	0.626	4.33549e-09	smooth muscle cells
SYNPO2	2.1304e-21	0.278884	0.326	0.116	4.58866e-17	smooth muscle cells
YIPF5	3.57186e-13	0.278555	0.798	0.507	7.69342e-09	smooth muscle cells
MBNL1	8.49003e-16	0.278243	0.725	0.422	1.82867e-11	smooth muscle cells
LMAN1	1.97061e-11	0.277452	0.86	0.594	4.2445e-07	smooth muscle cells
CAPZB	4.17669e-11	0.27718	0.907	0.699	8.99617e-07	smooth muscle cells
ELOVL1	5.27485e-27	0.276042	0.562	0.239	1.13615e-22	smooth muscle cells
LUM	2.28422e-08	0.275916	0.314	0.165	0.000491997	smooth muscle cells
GUCY1B1	8.44074e-20	0.275636	0.593	0.289	1.81805e-15	smooth muscle cells
LGMN	2.99996e-19	0.2753	0.601	0.31	6.46161e-15	smooth muscle cells
ITGA4	5.50093e-19	0.274717	0.581	0.29	1.18485e-14	smooth muscle cells
STX12	3.03019e-21	0.274264	0.558	0.271	6.52673e-17	smooth muscle cells
C5orf24	4.28172e-11	0.274146	0.752	0.511	9.2224e-07	smooth muscle cells
PLP2	1.97464e-35	0.273948	0.329	0.088	4.25317e-31	smooth muscle cells
TM7SF2	2.78704e-19	0.273839	0.488	0.226	6.00301e-15	smooth muscle cells
SEC61B	1.31697e-12	0.273607	0.977	0.911	2.83663e-08	smooth muscle cells
IL32	9.31081e-11	0.273421	0.202	0.081	2.00545e-06	smooth muscle cells
MAML2	5.02747e-14	0.271581	0.764	0.456	1.08287e-09	smooth muscle cells
RDH10	0.00232364	0.271038	0.236	0.163	1	smooth muscle cells
ADAMTS5	3.99357e-21	0.270564	0.492	0.221	8.60175e-17	smooth muscle cells
CDC42EP1	6.71994e-18	0.270442	0.674	0.371	1.44741e-13	smooth muscle cells
OPTN	1.16639e-31	0.270427	0.508	0.185	2.51228e-27	smooth muscle cells
GLRX2	4.5531e-31	0.270418	0.616	0.252	9.80693e-27	smooth muscle cells
ADAMTS16	9.47107e-26	0.269799	0.368	0.128	2.03997e-21	smooth muscle cells
RNF7	1.19757e-11	0.269561	0.953	0.818	2.57944e-07	smooth muscle cells
LMOD1	6.59122e-79	0.268784	0.213	0.018	1.41968e-74	smooth muscle cells
GSTT2B	5.8293e-13	0.267994	0.756	0.491	1.25557e-08	smooth muscle cells
COL5A2	5.53229e-13	0.267321	0.798	0.521	1.1916e-08	smooth muscle cells
SH3GLB1	1.10987e-13	0.26673	0.733	0.472	2.39054e-09	smooth muscle cells
NEK6	1.41882e-27	0.265482	0.508	0.202	3.056e-23	smooth muscle cells
FAM177A1	1.13335e-19	0.265429	0.748	0.403	2.44113e-15	smooth muscle cells
SERPINB6	1.61109e-13	0.265138	0.833	0.561	3.47013e-09	smooth muscle cells
IFITM2	7.14925e-09	0.264959	0.876	0.64	0.000153988	smooth muscle cells
OAZ1	1.18284e-11	0.263924	0.981	0.895	2.54772e-07	smooth muscle cells
OCIAD2	3.02746e-11	0.263395	0.651	0.417	6.52084e-07	smooth muscle cells
TMEM165	2.82507e-13	0.263148	0.744	0.481	6.08493e-09	smooth muscle cells
CIB1	1.57411e-19	0.262771	0.729	0.389	3.39048e-15	smooth muscle cells
BMP4	6.86105e-12	0.262366	0.461	0.252	1.4778e-07	smooth muscle cells
DPH3	2.47918e-15	0.26233	0.643	0.369	5.3399e-11	smooth muscle cells
IDS	5.23504e-20	0.262277	0.624	0.317	1.12757e-15	smooth muscle cells
SHC1	1.83842e-19	0.26195	0.682	0.36	3.95977e-15	smooth muscle cells
GADD45GIP1	6.73892e-09	0.261872	0.957	0.798	0.00014515	smooth muscle cells
APELA	1.00618e-45	0.26108	0.132	0.012	2.1672e-41	smooth muscle cells
MGST3	1.87583e-09	0.260356	0.946	0.855	4.04035e-05	smooth muscle cells
RPN2	3.94616e-11	0.260326	0.895	0.692	8.49962e-07	smooth muscle cells
MYOF	1.78068e-46	0.259302	0.349	0.079	3.83541e-42	smooth muscle cells
TMEM88	2.75058e-59	0.258984	0.287	0.046	5.92447e-55	smooth muscle cells
RAB5C	2.41611e-12	0.25857	0.903	0.697	5.20405e-08	smooth muscle cells
C9orf3	3.25391e-16	0.25808	0.535	0.272	7.0086e-12	smooth muscle cells
VCP	8.2929e-10	0.257428	0.946	0.803	1.78621e-05	smooth muscle cells
MICAL2	9.45791e-153	0.2574	0.271	0.013	2.03714e-148	smooth muscle cells
CD99	4.61612e-09	0.257062	0.965	0.864	9.94266e-05	smooth muscle cells
FSTL3	1.33833e-24	0.256261	0.376	0.137	2.88263e-20	smooth muscle cells
GLS	1.93727e-17	0.256105	0.601	0.311	4.17269e-13	smooth muscle cells
CITED2	2.33516e-14	0.255924	0.589	0.324	5.0297e-10	smooth muscle cells
TXNL4A	1.4133e-12	0.255477	0.891	0.63	3.04411e-08	smooth muscle cells
FADS3	3.70623e-45	0.254971	0.31	0.066	7.98285e-41	smooth muscle cells
SLC25A1	1.06675e-20	0.254237	0.651	0.327	2.29768e-16	smooth muscle cells
TFPI2	1.28232e-10	0.254134	0.151	0.054	2.76198e-06	smooth muscle cells
PDIA4	1.18431e-08	0.253696	0.783	0.529	0.000255088	smooth muscle cells
IFITM3	1.70632e-06	0.253272	0.977	0.928	0.0367525	smooth muscle cells
ARMCX2	3.35449e-14	0.252735	0.729	0.442	7.22524e-10	smooth muscle cells
SERP1	1.19606e-10	0.252541	0.899	0.682	2.5762e-06	smooth muscle cells
RFTN1	3.78524e-29	0.252084	0.519	0.201	8.15304e-25	smooth muscle cells
ANXA7	2.32588e-16	0.251324	0.702	0.396	5.00972e-12	smooth muscle cells
RABAC1	9.26761e-07	0.251277	0.961	0.856	0.0199615	smooth muscle cells
MRVI1	1.78127e-23	0.251241	0.395	0.149	3.83668e-19	smooth muscle cells
NEK7	3.7099e-22	0.250374	0.415	0.17	7.99075e-18	smooth muscle cells

## Sheet: Mesenchymal progenitors
gene	p_val	avg_log2FC	pct.1	pct.2	p_val_adj	cluster
PRRX1	3.61e-217	1.49832	0.721	0.344	7.78e-213	mesenchymal progenitors
CRABP1	1.18e-108	1.3697	0.685	0.448	2.55e-104	mesenchymal progenitors
SFRP2	9.8e-140	1.1862	0.561	0.236	2.11e-135	mesenchymal progenitors
CXCL14	1.07e-44	0.957118	0.177	0.061	2.31e-40	mesenchymal progenitors
VIM	3.11e-152	0.9242	0.999	0.999	6.69e-148	mesenchymal progenitors
IGF1	1.49e-42	0.908365	0.299	0.158	3.21e-38	mesenchymal progenitors
TWIST1	6.34e-88	0.904476	0.634	0.427	1.37e-83	mesenchymal progenitors
PRRX2	4.83e-111	0.863595	0.517	0.25	1.04e-106	mesenchymal progenitors
MAB21L2	3.74e-91	0.751624	0.309	0.097	8.05e-87	mesenchymal progenitors
ZFHX4	4.17e-53	0.742359	0.496	0.337	8.98e-49	mesenchymal progenitors
HOXD11	1.41e-61	0.72367	0.376	0.195	3.03e-57	mesenchymal progenitors
LIMCH1	2.02e-47	0.713399	0.505	0.373	4.34e-43	mesenchymal progenitors
SIX1	7.59e-65	0.684017	0.245	0.084	1.63e-60	mesenchymal progenitors
COL9A2	1.38e-79	0.678952	0.513	0.282	2.98e-75	mesenchymal progenitors
CD24	2.13e-34	0.665649	0.443	0.324	4.59e-30	mesenchymal progenitors
SOX11	2.09e-52	0.66429	0.671	0.575	4.51e-48	mesenchymal progenitors
CTSC	4.59e-15	0.658178	0.38	0.32	9.88e-11	mesenchymal progenitors
LGALS1	6.57e-63	0.620182	0.939	0.871	1.41e-58	mesenchymal progenitors
PRSS12	5.66e-36	0.618743	0.317	0.185	1.22e-31	mesenchymal progenitors
SERPINF1	2.05e-45	0.604958	0.448	0.309	4.42e-41	mesenchymal progenitors
CDC42EP5	7.26e-72	0.599859	0.831	0.776	1.56e-67	mesenchymal progenitors
OAF	3.06e-50	0.591735	0.614	0.498	6.6e-46	mesenchymal progenitors
PDZRN4	4.58e-48	0.575643	0.313	0.158	9.87e-44	mesenchymal progenitors
PCP4	1.32e-14	0.554409	0.269	0.196	2.85e-10	mesenchymal progenitors
AUTS2	3.77e-22	0.537643	0.49	0.434	8.11e-18	mesenchymal progenitors
DKK1	7.93e-33	0.532867	0.454	0.307	1.71e-28	mesenchymal progenitors
KCTD12	3.81e-26	0.521848	0.314	0.209	8.21e-22	mesenchymal progenitors
LUM	1.3e-09	0.510989	0.211	0.158	2.8e-05	mesenchymal progenitors
CLMP	1.59e-48	0.507931	0.356	0.192	3.43e-44	mesenchymal progenitors
OGN	7.13e-31	0.506151	0.182	0.08	1.54e-26	mesenchymal progenitors
RPS10	1.97e-43	0.488839	0.886	0.889	4.25e-39	mesenchymal progenitors
HOXD10	3.03e-29	0.485648	0.288	0.174	6.54e-25	mesenchymal progenitors
OLFML3	1.08e-21	0.479446	0.497	0.428	2.33e-17	mesenchymal progenitors
ID2	1.13e-32	0.470133	0.774	0.755	2.43e-28	mesenchymal progenitors
CTSK	2.58e-42	0.467607	0.287	0.149	5.55e-38	mesenchymal progenitors
HMGA2	3.46e-44	0.464952	0.86	0.844	7.45e-40	mesenchymal progenitors
CHD3	4.31e-20	0.464779	0.485	0.441	9.28e-16	mesenchymal progenitors
EFNA5	3.84e-16	0.463121	0.338	0.27	8.26e-12	mesenchymal progenitors
RPS11	2.45e-111	0.458644	0.989	0.988	5.28e-107	mesenchymal progenitors
IFI44L	4.07e-31	0.454565	0.251	0.135	8.76e-27	mesenchymal progenitors
NAV3	1.63e-12	0.452768	0.368	0.32	3.51e-08	mesenchymal progenitors
THSD7A	1.76e-10	0.451669	0.417	0.393	3.79e-06	mesenchymal progenitors
PTH1R	9.07e-20	0.44827	0.453	0.395	1.95e-15	mesenchymal progenitors
PTX3	1.42e-17	0.443913	0.217	0.137	3.06e-13	mesenchymal progenitors
CCND2	3.41e-32	0.423216	0.773	0.779	7.33e-28	mesenchymal progenitors
HOXA10	5.88e-27	0.421873	0.681	0.621	1.27e-22	mesenchymal progenitors
NOVA1	4.16e-06	0.413408	0.311	0.291	0.0895202	mesenchymal progenitors
GAS2	6.1e-32	0.402904	0.24	0.125	1.31e-27	mesenchymal progenitors
ADGRL3	3.36e-20	0.402704	0.293	0.204	7.24e-16	mesenchymal progenitors
RPS19	1.34e-113	0.401475	0.998	0.999	2.89e-109	mesenchymal progenitors
MDK	1.03e-74	0.395622	0.986	0.99	2.21e-70	mesenchymal progenitors
MME	1.42e-19	0.395484	0.277	0.187	3.06e-15	mesenchymal progenitors
RPS9	1.91e-99	0.395049	0.995	0.996	4.12e-95	mesenchymal progenitors
IL11RA	3.63e-18	0.391725	0.648	0.645	7.82e-14	mesenchymal progenitors
RPS14	3.13e-105	0.391012	0.998	0.998	6.74e-101	mesenchymal progenitors
IFI44	1.36e-35	0.38719	0.198	0.087	2.92e-31	mesenchymal progenitors
RPS15	2.91e-76	0.382061	0.997	0.995	6.27e-72	mesenchymal progenitors
C12orf57	2.95e-40	0.366726	0.898	0.914	6.34e-36	mesenchymal progenitors
RPL18	2.65e-86	0.366248	0.997	0.998	5.71e-82	mesenchymal progenitors
EEF1D	1.3e-51	0.362221	0.971	0.97	2.81e-47	mesenchymal progenitors
RPS27A	1.46e-111	0.360219	0.999	0.999	3.14e-107	mesenchymal progenitors
RPL27A	1.23e-78	0.359502	0.987	0.989	2.65e-74	mesenchymal progenitors
SNHG8	9.05e-22	0.359478	0.78	0.786	1.95e-17	mesenchymal progenitors
TBX3	1.85e-10	0.357096	0.327	0.264	3.99e-06	mesenchymal progenitors
CRABP2	4.9e-19	0.356586	0.644	0.63	1.05e-14	mesenchymal progenitors
CPE	1.24e-15	0.356296	0.709	0.686	2.66e-11	mesenchymal progenitors
SETBP1	5.14e-11	0.355998	0.32	0.268	1.11e-06	mesenchymal progenitors
RPL30	2.6e-120	0.355622	0.996	0.997	5.6e-116	mesenchymal progenitors
ALCAM	3.92e-10	0.355526	0.309	0.251	8.45e-06	mesenchymal progenitors
SOX6	2.65e-10	0.351174	0.294	0.237	5.7e-06	mesenchymal progenitors
LIX1	2.91e-20	0.350719	0.196	0.107	6.28e-16	mesenchymal progenitors
PLCG2	5.81e-10	0.350213	0.414	0.368	1.25e-05	mesenchymal progenitors
RPL18A	2.27e-75	0.349985	0.995	0.996	4.9e-71	mesenchymal progenitors
SH3BGRL3	1.86e-27	0.347467	0.838	0.856	4e-23	mesenchymal progenitors
SERINC2	2.59e-12	0.342945	0.44	0.406	5.58e-08	mesenchymal progenitors
BCL11A	7.56e-10	0.342338	0.312	0.261	1.63e-05	mesenchymal progenitors
RPL10	6.45e-80	0.338811	1	1	1.39e-75	mesenchymal progenitors
NACA	8.29e-96	0.338683	0.999	0.998	1.79e-91	mesenchymal progenitors
PCOLCE	6.18e-18	0.33847	0.707	0.715	1.33e-13	mesenchymal progenitors
HNRNPA1P48	1.29e-09	0.333596	0.341	0.305	2.78e-05	mesenchymal progenitors
SNCAIP	6.52e-18	0.333112	0.279	0.192	1.4e-13	mesenchymal progenitors
CIRBP	3.06e-46	0.331081	0.983	0.983	6.59e-42	mesenchymal progenitors
HOXD9	4.62e-05	0.328682	0.423	0.427	0.995115	mesenchymal progenitors
MDFI	6.53e-20	0.327765	0.717	0.738	1.41e-15	mesenchymal progenitors
EPB41L4A-AS1	1.53e-11	0.325586	0.602	0.635	3.29e-07	mesenchymal progenitors
RARG	4.48e-18	0.32534	0.231	0.149	9.65e-14	mesenchymal progenitors
RPL11	1.21e-94	0.325133	1	0.999	2.6e-90	mesenchymal progenitors
BNC2	8.77e-19	0.324983	0.166	0.091	1.89e-14	mesenchymal progenitors
RPL13A	9.95e-79	0.319007	0.996	0.998	2.14e-74	mesenchymal progenitors
RPS15A	1.25e-82	0.317178	0.995	0.996	2.7e-78	mesenchymal progenitors
PDGFRA	3.01e-08	0.316294	0.6	0.626	0.00064883	mesenchymal progenitors
UBE2E3	8e-23	0.314454	0.874	0.919	1.72e-18	mesenchymal progenitors
EYA1	5.17e-13	0.312971	0.223	0.154	1.11e-08	mesenchymal progenitors
RPS3	6.77e-80	0.312741	0.998	0.998	1.46e-75	mesenchymal progenitors
ASXL3	4.47e-08	0.312375	0.273	0.231	0.00096212	mesenchymal progenitors
RPL29	7.58e-66	0.311921	0.997	0.995	1.63e-61	mesenchymal progenitors
EIF3F	8.65e-48	0.31177	0.951	0.954	1.86e-43	mesenchymal progenitors
MAB21L1	3.66e-30	0.309736	0.109	0.033	7.89e-26	mesenchymal progenitors
ZNF428	4.36e-17	0.308791	0.745	0.798	9.39e-13	mesenchymal progenitors
PFDN5	4.27e-45	0.307576	0.976	0.972	9.21e-41	mesenchymal progenitors
TRIL	2.2e-08	0.307198	0.356	0.318	0.00047334	mesenchymal progenitors
HNRNPDL	9.65e-35	0.307095	0.936	0.956	2.08e-30	mesenchymal progenitors
UBA52	1.31e-50	0.304612	0.981	0.984	2.82e-46	mesenchymal progenitors
RPS8	1.89e-77	0.304548	0.997	0.999	4.08e-73	mesenchymal progenitors
ABCA5	2.3e-13	0.303501	0.143	0.084	4.96e-09	mesenchymal progenitors
ID1	4.73e-20	0.302763	0.856	0.857	1.02e-15	mesenchymal progenitors
RPS21	6.11e-27	0.300072	0.892	0.907	1.32e-22	mesenchymal progenitors
TCF12	4.74e-05	0.299354	0.45	0.471	1	mesenchymal progenitors
MPPED2	2.97e-16	0.299016	0.144	0.076	6.4e-12	mesenchymal progenitors
NDUFA11	4.47e-18	0.298617	0.755	0.79	9.62e-14	mesenchymal progenitors
DACT3	3.92e-07	0.298603	0.366	0.351	0.0084436	mesenchymal progenitors
RPS13	1.93e-81	0.297984	0.989	0.994	4.16e-77	mesenchymal progenitors
BOC	6.45e-09	0.296232	0.356	0.312	0.00013894	mesenchymal progenitors
RPL32	2.1e-79	0.295638	0.999	0.998	4.52e-75	mesenchymal progenitors
SPARCL1	1.79e-09	0.29537	0.265	0.203	3.86e-05	mesenchymal progenitors
NME4	5.33e-24	0.295313	0.863	0.886	1.15e-19	mesenchymal progenitors
DNM1	1.29e-07	0.294272	0.313	0.279	0.0027802	mesenchymal progenitors
HNRNPA1	6.07e-40	0.294107	0.987	0.989	1.31e-35	mesenchymal progenitors
RPS5	2.03e-53	0.293506	0.989	0.991	4.36e-49	mesenchymal progenitors
IRX3	5.7e-30	0.293468	0.128	0.045	1.23e-25	mesenchymal progenitors
NOP53	4.09e-24	0.293457	0.862	0.891	8.81e-20	mesenchymal progenitors
DHRS3	0.00835678	0.293394	0.268	0.257	1	mesenchymal progenitors
COL13A1	1.35e-22	0.29303	0.17	0.086	2.92e-18	mesenchymal progenitors
ROBO1	0.00342286	0.292227	0.39	0.414	1	mesenchymal progenitors
RPS4X	5.21e-66	0.292202	0.997	0.998	1.12e-61	mesenchymal progenitors
AFF3	5.3e-07	0.291718	0.377	0.353	0.0114161	mesenchymal progenitors
PARM1	1.43e-05	0.291642	0.199	0.166	0.307271	mesenchymal progenitors
KIFAP3	0.00015464	0.291274	0.377	0.388	1	mesenchymal progenitors
RPL19	2.28e-83	0.291168	0.997	0.997	4.91e-79	mesenchymal progenitors
EPHA4	1.68e-06	0.290469	0.228	0.188	0.0362437	mesenchymal progenitors
AIF1	1.68e-05	0.289135	0.473	0.48	0.361779	mesenchymal progenitors
COL26A1	1.26e-12	0.288725	0.241	0.176	2.71e-08	mesenchymal progenitors
SEMA3A	1.29e-10	0.286967	0.281	0.219	2.77e-06	mesenchymal progenitors
RPL28	2.66e-59	0.286812	0.997	0.998	5.73e-55	mesenchymal progenitors
TKT	5.75e-10	0.286601	0.721	0.778	1.24e-05	mesenchymal progenitors
RPS12	1.02e-71	0.285061	0.995	0.997	2.2e-67	mesenchymal progenitors
SYT1	0.00563244	0.282877	0.181	0.162	1	mesenchymal progenitors
OLFM2	4.36e-08	0.282462	0.289	0.25	0.00093837	mesenchymal progenitors
TIMM13	3.58e-17	0.281712	0.844	0.885	7.72e-13	mesenchymal progenitors
NPHS2	2.77e-05	0.281545	0.455	0.458	0.596732	mesenchymal progenitors
ATP5MG	8.21e-34	0.280026	0.955	0.963	1.77e-29	mesenchymal progenitors
RPL35A	2.03e-65	0.279514	0.994	0.995	4.37e-61	mesenchymal progenitors
RPL22	1.36e-53	0.278857	0.983	0.989	2.92e-49	mesenchymal progenitors
UBXN1	8.16e-16	0.278318	0.815	0.875	1.76e-11	mesenchymal progenitors
LDB2	6.38e-06	0.27402	0.363	0.344	0.137428	mesenchymal progenitors
2006-09-01	4.85e-06	0.273484	0.547	0.59	0.10437	mesenchymal progenitors
EIF3G	1.85e-16	0.270199	0.848	0.888	3.99e-12	mesenchymal progenitors
RAB34	2.94e-15	0.268796	0.82	0.859	6.34e-11	mesenchymal progenitors
Z97200.1	3.15e-25	0.268493	0.13	0.052	6.79e-21	mesenchymal progenitors
RBMS3	0.00042051	0.267184	0.352	0.354	1	mesenchymal progenitors
FLRT2	0.00028479	0.266235	0.493	0.508	1	mesenchymal progenitors
RPS23	1.04e-68	0.26608	0.996	0.997	2.25e-64	mesenchymal progenitors
PAFAH1B3	4.51e-18	0.263782	0.838	0.873	9.71e-14	mesenchymal progenitors
KCNG1	6.2e-18	0.263356	0.138	0.069	1.34e-13	mesenchymal progenitors
NCAM2	6.16e-15	0.261751	0.2	0.126	1.33e-10	mesenchymal progenitors
LEF1	5.25e-11	0.260962	0.221	0.159	1.13e-06	mesenchymal progenitors
HINT1	3.63e-31	0.260864	0.97	0.972	7.83e-27	mesenchymal progenitors
TMEM119	1.45e-12	0.260863	0.195	0.131	3.13e-08	mesenchymal progenitors
RFLNA	1.7e-07	0.259482	0.211	0.165	0.00366491	mesenchymal progenitors
EMP3	7.15e-12	0.259228	0.807	0.845	1.54e-07	mesenchymal progenitors
RACK1	5.14e-57	0.25882	0.995	0.996	1.11e-52	mesenchymal progenitors
ZNF462	0.00800662	0.258176	0.351	0.367	1	mesenchymal progenitors
LRRC75A	0.00129086	0.256864	0.5	0.526	1	mesenchymal progenitors
RPL26	1.8e-42	0.256779	0.991	0.993	3.88e-38	mesenchymal progenitors
PIK3R3	9.36e-06	0.256181	0.301	0.272	0.20168	mesenchymal progenitors
TENM3	4.38e-05	0.255679	0.232	0.201	0.942643	mesenchymal progenitors
HMCN1	6.15e-11	0.253007	0.181	0.122	1.33e-06	mesenchymal progenitors
EYA4	1.52e-14	0.252252	0.182	0.112	3.28e-10	mesenchymal progenitors
SNAI2	0.00812597	0.252105	0.488	0.525	1	mesenchymal progenitors
RPS16	2.4e-55	0.252058	0.99	0.996	5.17e-51	mesenchymal progenitors
MYL6B	6.84e-15	0.251334	0.765	0.822	1.47e-10	mesenchymal progenitors
ZEB1	0.00149657	0.251073	0.257	0.242	1	mesenchymal progenitors

## Sheet: Chondrocyte-like cells
gene	p_val	avg_log2FC	pct.1	pct.2	p_val_adj	cluster
MATN4	3.0541e-173	2.72941	0.667	0.038	6.57823e-169	chondrocyte-like cells
COL2A1	6.48084e-51	2.57151	0.833	0.241	1.39591e-46	chondrocyte-like cells
COL9A2	2.76835e-58	2.38972	0.967	0.333	5.96274e-54	chondrocyte-like cells
COL9A1	3.00056e-65	2.36009	0.689	0.124	6.46292e-61	chondrocyte-like cells
CNMD	6.23954e-140	2.34113	0.644	0.046	1.34394e-135	chondrocyte-like cells
EPYC	4.04611e-136	2.24324	0.233	0.004	8.71491e-132	chondrocyte-like cells
COL9A3	4.39856e-66	1.98402	0.833	0.186	9.47406e-62	chondrocyte-like cells
SOX6	1.6204e-33	1.45945	0.722	0.245	3.49018e-29	chondrocyte-like cells
SFRP2	3.6782e-22	1.35764	0.744	0.314	7.92247e-18	chondrocyte-like cells
PMP22	2.53018e-19	1.32454	0.711	0.375	5.44975e-15	chondrocyte-like cells
C2orf40	1.04362e-46	1.2687	0.433	0.063	2.24785e-42	chondrocyte-like cells
FIBIN	2.38598e-15	1.20889	0.622	0.296	5.13916e-11	chondrocyte-like cells
ITM2A	3.22642e-09	1.17673	0.4	0.19	6.94938e-05	chondrocyte-like cells
MIA	1.05483e-166	1.15681	0.456	0.016	2.272e-162	chondrocyte-like cells
COL11A2	1.81129e-59	1.11866	0.4	0.042	3.90133e-55	chondrocyte-like cells
KLF5	3.57376e-63	1.05982	0.389	0.036	7.69753e-59	chondrocyte-like cells
COL11A1	2.50494e-17	1.0533	0.622	0.273	5.39539e-13	chondrocyte-like cells
POMC	4.23893e-30	1.03672	0.278	0.038	9.13024e-26	chondrocyte-like cells
CPE	1.94204e-12	1.02168	0.889	0.689	4.18297e-08	chondrocyte-like cells
HAPLN1	1.67705e-16	0.982977	0.267	0.06	3.6122e-12	chondrocyte-like cells
OGN	2.68388e-10	0.980391	0.3	0.104	5.78081e-06	chondrocyte-like cells
TSPO	6.52721e-14	0.979022	0.556	0.261	1.4059e-09	chondrocyte-like cells
RFLNA	4.01179e-24	0.97654	0.544	0.171	8.64099e-20	chondrocyte-like cells
S100B	2.54313e-19	0.973474	0.256	0.049	5.47766e-15	chondrocyte-like cells
SORBS2	2.74568e-27	0.874468	0.344	0.065	5.91393e-23	chondrocyte-like cells
WWP2	1.70898e-19	0.860829	0.389	0.109	3.68098e-15	chondrocyte-like cells
RPS10	4.86165e-13	0.854641	0.933	0.887	1.04715e-08	chondrocyte-like cells
COL12A1	9.39127e-05	0.80684	0.422	0.291	1	chondrocyte-like cells
SLC1A3	3.14647e-11	0.786284	0.5	0.233	6.77717e-07	chondrocyte-like cells
PTN	9.41071e-10	0.755561	0.856	0.669	2.02697e-05	chondrocyte-like cells
SOX9	1.89226e-16	0.74845	0.478	0.176	4.07573e-12	chondrocyte-like cells
PCOLCE2	7.69619e-18	0.721382	0.378	0.111	1.65768e-13	chondrocyte-like cells
BMP5	5.13593e-06	0.718273	0.589	0.411	0.110623	chondrocyte-like cells
RPS12	1.00477e-24	0.709356	1	0.996	2.16417e-20	chondrocyte-like cells
DMKN	1.17577e-12	0.674887	0.433	0.177	2.53249e-08	chondrocyte-like cells
WFDC2	1.41319e-05	0.671232	0.456	0.303	0.304386	chondrocyte-like cells
ACSF2	3.08534e-08	0.637582	0.422	0.216	0.000664552	chondrocyte-like cells
ERG	4.5077e-13	0.635366	0.211	0.048	9.70913e-09	chondrocyte-like cells
RPL18A	2.12907e-22	0.634835	1	0.996	4.5858e-18	chondrocyte-like cells
COL8A2	1.52997e-64	0.631705	0.244	0.013	3.2954e-60	chondrocyte-like cells
RPS19	2.37434e-23	0.630876	1	0.999	5.11409e-19	chondrocyte-like cells
SOX5	7.72515e-10	0.62277	0.489	0.24	1.66392e-05	chondrocyte-like cells
MECOM	3.81508e-10	0.622206	0.644	0.361	8.2173e-06	chondrocyte-like cells
RPS21	1.25504e-10	0.621676	0.933	0.903	2.70323e-06	chondrocyte-like cells
ZIC1	4.39023e-34	0.606818	0.156	0.011	9.45612e-30	chondrocyte-like cells
RPS27A	1.4094e-25	0.602194	1	0.999	3.03571e-21	chondrocyte-like cells
RPS5	1.48417e-18	0.579492	1	0.99	3.19675e-14	chondrocyte-like cells
RPS11	6.39468e-17	0.572612	0.989	0.988	1.37735e-12	chondrocyte-like cells
RPS15	1.13523e-16	0.569986	1	0.995	2.44518e-12	chondrocyte-like cells
FGFRL1	5.45527e-07	0.560687	0.333	0.163	0.0117501	chondrocyte-like cells
HINT1	5.99652e-15	0.559708	0.989	0.971	1.29159e-10	chondrocyte-like cells
OAF	1.41188e-08	0.551346	0.733	0.525	0.000304105	chondrocyte-like cells
RPL18	4.53726e-18	0.533568	1	0.998	9.77281e-14	chondrocyte-like cells
RPS2	4.30722e-17	0.527598	1	0.999	9.27733e-13	chondrocyte-like cells
ZFHX4	0.000199967	0.524866	0.556	0.376	1	chondrocyte-like cells
LIMCH1	2.86556e-05	0.517599	0.567	0.405	0.617214	chondrocyte-like cells
RPS9	6.80591e-16	0.516558	1	0.996	1.46593e-11	chondrocyte-like cells
RPS13	4.56305e-19	0.514234	0.989	0.993	9.82835e-15	chondrocyte-like cells
SRGAP1	0.00170852	0.512328	0.456	0.359	1	chondrocyte-like cells
RPL28	1.09088e-17	0.51092	1	0.997	2.34965e-13	chondrocyte-like cells
EBF2	1.45343e-09	0.510772	0.3	0.108	3.13053e-05	chondrocyte-like cells
HMGA1	5.39574e-06	0.510673	0.656	0.498	0.116219	chondrocyte-like cells
SH3BGRL3	6.08197e-08	0.508721	0.9	0.85	0.00131	chondrocyte-like cells
RPS4X	7.7669e-16	0.505743	1	0.998	1.67291e-11	chondrocyte-like cells
CDC42EP3	7.53656e-09	0.50487	0.322	0.127	0.00016233	chondrocyte-like cells
RPL10	1.12766e-14	0.499953	1	1	2.42887e-10	chondrocyte-like cells
UBA52	1.48073e-14	0.499152	0.978	0.983	3.18935e-10	chondrocyte-like cells
NDUFA10	3.18775e-06	0.499143	0.822	0.723	0.0686609	chondrocyte-like cells
RPL11	3.86871e-20	0.496364	1	0.999	8.33282e-16	chondrocyte-like cells
RPS14	1.27571e-17	0.496228	1	0.998	2.74775e-13	chondrocyte-like cells
EEF1D	8.13461e-14	0.494108	0.956	0.971	1.75211e-09	chondrocyte-like cells
SCX	0.00260731	0.493453	0.356	0.244	1	chondrocyte-like cells
RPL12	2.59266e-13	0.490934	1	0.995	5.58433e-09	chondrocyte-like cells
RPL41	1.30646e-15	0.483375	1	0.999	2.81397e-11	chondrocyte-like cells
RPL32	2.04412e-17	0.479108	1	0.998	4.40282e-13	chondrocyte-like cells
S100A6	2.30798e-05	0.477482	0.767	0.66	0.497117	chondrocyte-like cells
CAPN6	3.97528e-22	0.476985	0.289	0.054	8.56236e-18	chondrocyte-like cells
RPL19	6.09081e-18	0.476235	1	0.997	1.3119e-13	chondrocyte-like cells
RPS8	1.52536e-15	0.475735	1	0.999	3.28548e-11	chondrocyte-like cells
RPL27A	1.26509e-12	0.475653	0.967	0.989	2.72487e-08	chondrocyte-like cells
GAS2	8.8003e-08	0.474538	0.344	0.152	0.0018955	chondrocyte-like cells
DHRS3	5.68352e-05	0.473872	0.422	0.257	1	chondrocyte-like cells
RARG	1.63788e-05	0.4732	0.322	0.168	0.352783	chondrocyte-like cells
MEOX2	1.81442e-10	0.470759	0.289	0.094	3.90808e-06	chondrocyte-like cells
S100A10	0.00153445	0.470482	0.6	0.511	1	chondrocyte-like cells
FBXO2	1.58103e-19	0.468732	0.178	0.025	3.40538e-15	chondrocyte-like cells
RPL26	1.57912e-13	0.465616	0.989	0.993	3.40126e-09	chondrocyte-like cells
RPL30	1.82463e-17	0.462364	1	0.997	3.93006e-13	chondrocyte-like cells
RGS3	6.60972e-06	0.461067	0.544	0.375	0.142367	chondrocyte-like cells
RPS24	8.23933e-20	0.455642	1	0.996	1.77467e-15	chondrocyte-like cells
AIF1L	1.35525e-06	0.455264	0.378	0.195	0.0291906	chondrocyte-like cells
RPL35	1.11742e-13	0.454411	0.989	0.992	2.40681e-09	chondrocyte-like cells
NDRG2	0.00514288	0.450911	0.389	0.297	1	chondrocyte-like cells
RPS15A	1.34076e-16	0.450702	1	0.996	2.88786e-12	chondrocyte-like cells
USH1C	6.84655e-10	0.450397	0.222	0.063	1.47468e-05	chondrocyte-like cells
C12orf57	4.96892e-07	0.445635	0.911	0.91	0.0107026	chondrocyte-like cells
RPL13A	2.0216e-15	0.44551	1	0.998	4.35432e-11	chondrocyte-like cells
RPL29	1.56622e-15	0.445003	1	0.996	3.37347e-11	chondrocyte-like cells
RPSA	5.35487e-14	0.444388	0.978	0.994	1.15338e-09	chondrocyte-like cells
RPS16	1.0052e-15	0.443433	1	0.994	2.16511e-11	chondrocyte-like cells
SNHG8	8.66779e-05	0.438542	0.833	0.784	1	chondrocyte-like cells
PAPSS2	1.16815e-08	0.433589	0.3	0.118	0.000251609	chondrocyte-like cells
PCDH19	2.51999e-06	0.431948	0.189	0.067	0.0542782	chondrocyte-like cells
RPLP1	4.31545e-17	0.431189	1	0.999	9.29506e-13	chondrocyte-like cells
PSMG1	0.00119989	0.428775	0.456	0.366	1	chondrocyte-like cells
SETBP1	0.00272878	0.426086	0.389	0.28	1	chondrocyte-like cells
RPLP0	2.8917e-12	0.424093	0.978	0.993	6.22842e-08	chondrocyte-like cells
RHOD	1.38277e-05	0.420803	0.244	0.112	0.297834	chondrocyte-like cells
TIMM13	1.96474e-05	0.419826	0.878	0.874	0.423186	chondrocyte-like cells
RPL8	8.23805e-14	0.417326	1	0.997	1.77439e-09	chondrocyte-like cells
RPS25	2.27421e-11	0.416102	0.989	0.985	4.89842e-07	chondrocyte-like cells
CFH	0.0021162	0.41291	0.311	0.2	1	chondrocyte-like cells
ATP1A2	2.22306e-06	0.41171	0.2	0.073	0.0478824	chondrocyte-like cells
RPS3	9.22697e-13	0.409915	1	0.998	1.9874e-08	chondrocyte-like cells
NFIX	6.68359e-05	0.409336	0.233	0.112	1	chondrocyte-like cells
RHOJ	0.000941332	0.409046	0.311	0.197	1	chondrocyte-like cells
MZT2A	0.000208544	0.403092	0.733	0.67	1	chondrocyte-like cells
BOC	0.000172379	0.40303	0.478	0.321	1	chondrocyte-like cells
EIF3K	5.16847e-09	0.40175	0.956	0.935	0.000111324	chondrocyte-like cells
SPHK1	0.000218073	0.401308	0.256	0.135	1	chondrocyte-like cells
ST8SIA6	1.11029e-31	0.396521	0.156	0.011	2.39144e-27	chondrocyte-like cells
PRDX1	2.27991e-07	0.395688	0.967	0.91	0.0049107	chondrocyte-like cells
FXYD1	0.00348296	0.395547	0.433	0.332	1	chondrocyte-like cells
FAU	1.11292e-11	0.394133	0.989	0.984	2.39712e-07	chondrocyte-like cells
RPS23	1.5405e-13	0.390937	1	0.997	3.31808e-09	chondrocyte-like cells
SORBS1	0.000100557	0.388733	0.233	0.114	1	chondrocyte-like cells
RPS18	4.24878e-16	0.387308	1	0.999	9.15145e-12	chondrocyte-like cells
RPL22	6.40871e-10	0.385861	0.978	0.988	1.38037e-05	chondrocyte-like cells
RPL15	2.04919e-17	0.381358	1	0.999	4.41375e-13	chondrocyte-like cells
SEMA3E	8.57093e-05	0.380987	0.122	0.041	1	chondrocyte-like cells
NACA	9.63088e-13	0.378931	1	0.998	2.0744e-08	chondrocyte-like cells
RPS3A	3.17086e-14	0.378209	1	0.999	6.82971e-10	chondrocyte-like cells
GCNT1	6.40036e-26	0.378081	0.133	0.01	1.37857e-21	chondrocyte-like cells
RPL34	2.23975e-10	0.374301	1	0.994	4.82419e-06	chondrocyte-like cells
RACK1	1.25463e-12	0.364721	1	0.995	2.70234e-08	chondrocyte-like cells
RPL35A	4.23697e-11	0.362951	0.989	0.995	9.12601e-07	chondrocyte-like cells
PAFAH1B3	5.67567e-05	0.362774	0.878	0.863	1	chondrocyte-like cells
CTSH	0.000126185	0.361182	0.178	0.076	1	chondrocyte-like cells
MZT2B	0.00010131	0.36077	0.933	0.896	1	chondrocyte-like cells
DCTPP1	0.00460911	0.357856	0.5	0.438	1	chondrocyte-like cells
RPL36A	0.0043858	0.357781	0.811	0.718	1	chondrocyte-like cells
EEF1B2	3.03671e-06	0.357571	0.956	0.951	0.0654077	chondrocyte-like cells
MAB21L2	1.50068e-07	0.350813	0.356	0.149	0.00323233	chondrocyte-like cells
HSP90AB1	7.34279e-09	0.350604	0.989	0.993	0.000158156	chondrocyte-like cells
KCNMA1	4.46109e-11	0.350324	0.156	0.032	9.60875e-07	chondrocyte-like cells
PRICKLE1	0.00926349	0.350249	0.378	0.288	1	chondrocyte-like cells
HNRNPA1P48	5.05917e-05	0.347706	0.467	0.312	1	chondrocyte-like cells
RPS28	2.05203e-11	0.347515	1	0.996	4.41987e-07	chondrocyte-like cells
LDHB	1.06413e-06	0.346533	0.944	0.969	0.0229202	chondrocyte-like cells
RPL14	4.64846e-11	0.346365	0.989	0.992	1.00123e-06	chondrocyte-like cells
RPL3	3.00319e-12	0.34513	1	0.999	6.46858e-08	chondrocyte-like cells
DNAJB1	0.00373818	0.344698	0.822	0.782	1	chondrocyte-like cells
SNRPD2	9.57741e-05	0.338715	0.922	0.898	1	chondrocyte-like cells
NOP53	0.000138929	0.338456	0.889	0.883	1	chondrocyte-like cells
PDLIM4	0.00257988	0.338413	0.522	0.431	1	chondrocyte-like cells
NME1	0.000517751	0.336451	0.8	0.724	1	chondrocyte-like cells
PNKD	0.00182211	0.335149	0.689	0.643	1	chondrocyte-like cells
CLTA	1.10616e-05	0.331591	0.967	0.953	0.238256	chondrocyte-like cells
RPS7	1.25371e-11	0.330411	0.989	0.998	2.70037e-07	chondrocyte-like cells
YPEL2	0.00384788	0.328773	0.333	0.229	1	chondrocyte-like cells
ITGA10	2.12702e-11	0.32873	0.189	0.044	4.58138e-07	chondrocyte-like cells
TSPAN4	0.00989422	0.326624	0.511	0.428	1	chondrocyte-like cells
PFDN5	7.3001e-08	0.325645	0.978	0.973	0.00157237	chondrocyte-like cells
ENHO	4.30848e-05	0.325358	0.233	0.106	0.928004	chondrocyte-like cells
EMP3	0.00528175	0.325055	0.878	0.835	1	chondrocyte-like cells
RPL7A	9.5775e-12	0.32405	1	0.998	2.0629e-07	chondrocyte-like cells
RPL21	8.119e-08	0.323445	0.989	0.991	0.00174875	chondrocyte-like cells
RPL37	2.87244e-05	0.322828	1	0.994	0.618695	chondrocyte-like cells
C16orf89	1.39445e-06	0.321531	0.156	0.049	0.030035	chondrocyte-like cells
RPL36	1.78589e-07	0.321225	0.978	0.991	0.00384663	chondrocyte-like cells
CA2	1.27563e-05	0.320841	0.111	0.031	0.274759	chondrocyte-like cells
TNNC1	0.00802882	0.320602	0.144	0.074	1	chondrocyte-like cells
FOXD1	0.000455503	0.319353	0.167	0.072	1	chondrocyte-like cells
RPL13	3.32523e-11	0.318827	1	1	7.16221e-07	chondrocyte-like cells
LSM7	0.000211153	0.317963	0.878	0.853	1	chondrocyte-like cells
C1GALT1	0.00143319	0.317171	0.222	0.122	1	chondrocyte-like cells
LAMA4	0.00777136	0.316918	0.289	0.195	1	chondrocyte-like cells
CCND1	0.00691693	0.316038	0.711	0.672	1	chondrocyte-like cells
RPS27	3.31229e-08	0.314438	1	0.997	0.000713434	chondrocyte-like cells
UQCRH	6.4874e-05	0.313983	0.944	0.937	1	chondrocyte-like cells
CRABP1	1.78989e-05	0.310738	0.7	0.507	0.385525	chondrocyte-like cells
SEMA3D	0.00968289	0.31039	0.156	0.085	1	chondrocyte-like cells
C1QTNF3	0.000164521	0.309215	0.211	0.098	1	chondrocyte-like cells
ATP5MG	2.48082e-06	0.308852	0.978	0.961	0.0534345	chondrocyte-like cells
UCHL1	0.000659801	0.308336	0.767	0.714	1	chondrocyte-like cells
RPL10A	6.51787e-09	0.307372	1	0.996	0.000140388	chondrocyte-like cells
RNF175	1.73376e-05	0.306459	0.278	0.132	0.373435	chondrocyte-like cells
CRISPLD1	0.00648005	0.306333	0.389	0.294	1	chondrocyte-like cells
RPL6	7.34672e-12	0.305877	1	0.999	1.58241e-07	chondrocyte-like cells
MRPS15	0.00197604	0.302622	0.7	0.634	1	chondrocyte-like cells
RPL31	0.000298828	0.300586	0.967	0.953	1	chondrocyte-like cells
PSMB5	0.000503939	0.300357	0.889	0.903	1	chondrocyte-like cells
NHP2	0.00405682	0.299773	0.689	0.713	1	chondrocyte-like cells
RPL7	4.90548e-07	0.297743	1	0.988	0.0105659	chondrocyte-like cells
PHB2	0.000883947	0.295382	0.867	0.854	1	chondrocyte-like cells
JDP2	0.00593697	0.295266	0.222	0.135	1	chondrocyte-like cells
GADD45B	0.000797108	0.295193	0.422	0.283	1	chondrocyte-like cells
RPL24	3.76218e-08	0.292231	0.978	0.992	0.000810336	chondrocyte-like cells
NFATC2	2.1639e-06	0.290027	0.122	0.033	0.0466082	chondrocyte-like cells
RPS26	0.000143906	0.28786	0.944	0.939	1	chondrocyte-like cells
TOMM7	0.000635604	0.28622	0.889	0.891	1	chondrocyte-like cells
RPLP2	6.85218e-07	0.285099	0.978	0.984	0.0147589	chondrocyte-like cells
PYCARD	0.000209826	0.28152	0.289	0.158	1	chondrocyte-like cells
RPL5	5.18322e-08	0.280359	1	0.998	0.00111641	chondrocyte-like cells
SRSF3	9.27158e-05	0.276959	0.944	0.952	1	chondrocyte-like cells
SSR3	0.00785882	0.269183	0.789	0.798	1	chondrocyte-like cells
SNRPE	0.000166078	0.268193	0.911	0.873	1	chondrocyte-like cells
EIF3F	0.000102005	0.261174	0.956	0.953	1	chondrocyte-like cells
FTL	6.28767e-05	0.260962	1	0.999	1	chondrocyte-like cells
TPT1	1.62116e-07	0.259989	0.989	0.998	0.00349182	chondrocyte-like cells
MPPED2	2.28551e-05	0.256477	0.222	0.092	0.492275	chondrocyte-like cells
GJA1	0.00159753	0.253219	0.189	0.094	1	chondrocyte-like cells
RPS20	0.000394015	0.253149	0.978	0.977	1	chondrocyte-like cells
HAPLN3	0.00222465	0.251627	0.144	0.067	1	chondrocyte-like cells
HSD17B10	0.0056591	0.251135	0.756	0.752	1	chondrocyte-like cells

## Sheet: Neural progenitors
gene	p_val	avg_log2FC	pct.1	pct.2	p_val_adj	cluster
FABP7	0	2.24662	0.655	0.064	0	neural progenitors
AP1S2	1.08721e-194	2.18029	0.771	0.227	2.34173e-190	neural progenitors
METRN	1.38413e-203	2.17869	0.932	0.452	2.98127e-199	neural progenitors
NTRK2	1.29339e-292	2.15724	0.876	0.186	2.78583e-288	neural progenitors
MSX1	4.98126e-241	2.05244	0.764	0.15	1.07291e-236	neural progenitors
TTYH1	1.43662e-223	2.01221	0.796	0.2	3.09434e-219	neural progenitors
SOX2	0	1.98026	0.796	0.043	0	neural progenitors
APCDD1	3.34575e-236	1.84968	0.759	0.153	7.20641e-232	neural progenitors
PCSK1N	4.03204e-116	1.78735	0.779	0.332	8.6846e-112	neural progenitors
LY6H	4.93283e-233	1.72991	0.509	0.056	1.06248e-228	neural progenitors
RFX4	0	1.62047	0.691	0.026	0	neural progenitors
TUBB2B	2.00423e-142	1.60506	0.925	0.568	4.31691e-138	neural progenitors
LYPD1	3.45504e-123	1.58924	0.618	0.189	7.44182e-119	neural progenitors
ZIC2	1.08807e-251	1.58684	0.786	0.144	2.3436e-247	neural progenitors
PTN	9.33961e-90	1.58218	0.927	0.653	2.01166e-85	neural progenitors
COL2A1	5.54411e-131	1.57491	0.701	0.216	1.19415e-126	neural progenitors
THSD4	6.94927e-175	1.51311	0.596	0.116	1.4968e-170	neural progenitors
PAX3	1.45968e-300	1.43893	0.676	0.073	3.14401e-296	neural progenitors
CDH6	5.93091e-154	1.38885	0.599	0.133	1.27746e-149	neural progenitors
IGFBP2	1.03317e-101	1.3033	0.968	0.829	2.22534e-97	neural progenitors
GPM6B	2.06995e-102	1.29606	0.822	0.443	4.45846e-98	neural progenitors
HES6	5.26017e-15	1.28581	0.173	0.069	1.13299e-10	neural progenitors
SAT1	3.38617e-65	1.26293	0.788	0.512	7.29347e-61	neural progenitors
WLS	1.14581e-93	1.25712	0.803	0.478	2.46796e-89	neural progenitors
RAB3C	0	1.25491	0.523	0.024	0	neural progenitors
FAM181B	1.7504e-252	1.24582	0.555	0.061	3.77018e-248	neural progenitors
NLRP1	5.14709e-88	1.23541	0.832	0.531	1.10863e-83	neural progenitors
CHL1	0	1.23353	0.547	0.024	0	neural progenitors
PHYHIPL	2.38052e-146	1.20148	0.606	0.143	5.12739e-142	neural progenitors
DKK1	0.00027552	1.16163	0.389	0.342	1	neural progenitors
FZD3	6.95857e-126	1.11949	0.574	0.154	1.49881e-121	neural progenitors
NFIA	2.18326e-54	1.11188	0.8	0.574	4.70252e-50	neural progenitors
HOXC10	4.57277e-134	1.09127	0.616	0.155	9.84929e-130	neural progenitors
APLP1	1.73817e-113	1.05892	0.672	0.242	3.74385e-109	neural progenitors
PLTP	9.81117e-69	1.05268	0.793	0.526	2.11323e-64	neural progenitors
MATN4	3.26857e-32	1.03715	0.168	0.039	7.04017e-28	neural progenitors
LIX1	3.6477e-113	1.02912	0.489	0.103	7.85678e-109	neural progenitors
CALM2	4.64769e-94	1.01667	0.988	0.951	1.00107e-89	neural progenitors
CKB	6.22886e-25	1.00284	0.528	0.347	1.34163e-20	neural progenitors
ARL4C	4.75457e-83	0.993287	0.431	0.113	1.02409e-78	neural progenitors
CRIP2	1.92233e-69	0.974775	0.696	0.356	4.1405e-65	neural progenitors
SPARCL1	1.60713e-31	0.97223	0.426	0.203	3.46159e-27	neural progenitors
FAT3	1.91861e-93	0.946225	0.535	0.159	4.1325e-89	neural progenitors
MSX2	9.28586e-102	0.944881	0.509	0.132	2.00008e-97	neural progenitors
ELN	2.7877e-52	0.944017	0.533	0.238	6.00443e-48	neural progenitors
ID2	8.38019e-56	0.931757	0.895	0.75	1.80501e-51	neural progenitors
GLIS3	1.40385e-177	0.930433	0.431	0.051	3.02376e-173	neural progenitors
GOLM1	3.13609e-67	0.92142	0.835	0.601	6.75483e-63	neural progenitors
DMD	4.8734e-54	0.912549	0.496	0.206	1.04968e-49	neural progenitors
CADM1	8.42889e-31	0.910565	0.779	0.632	1.8155e-26	neural progenitors
ADGRV1	1.76551e-173	0.906606	0.414	0.047	3.80274e-169	neural progenitors
PLEKHA5	7.82771e-43	0.885723	0.65	0.411	1.68601e-38	neural progenitors
GDF10	6.05019e-146	0.869122	0.397	0.051	1.30315e-141	neural progenitors
EFNB3	5.77076e-104	0.863395	0.414	0.085	1.24296e-99	neural progenitors
NELL2	4.86695e-82	0.850981	0.35	0.073	1.04829e-77	neural progenitors
PSAP	8.52739e-65	0.835114	0.91	0.794	1.83671e-60	neural progenitors
PENK	4.42051e-114	0.832656	0.195	0.012	9.52134e-110	neural progenitors
SRGAP3	3.41452e-57	0.83128	0.482	0.181	7.35454e-53	neural progenitors
MAL	5.03517e-139	0.826293	0.297	0.028	1.08453e-134	neural progenitors
PCDH8	2.36373e-148	0.823852	0.345	0.037	5.09123e-144	neural progenitors
TUBB2A	8.9245e-42	0.822118	0.623	0.358	1.92225e-37	neural progenitors
NKAIN3	7.31156e-94	0.80385	0.37	0.074	1.57484e-89	neural progenitors
BEX1	1.66794e-37	0.785029	0.635	0.393	3.59257e-33	neural progenitors
RND2	3.49261e-82	0.784089	0.428	0.114	7.52272e-78	neural progenitors
FJX1	1.22413e-22	0.780878	0.54	0.344	2.63664e-18	neural progenitors
CNIH2	1.77936e-102	0.760075	0.426	0.093	3.83257e-98	neural progenitors
SMOC1	1.93777e-242	0.74959	0.273	0.006	4.17376e-238	neural progenitors
AC004540.2	3.17999e-54	0.744083	0.528	0.226	6.84939e-50	neural progenitors
ODC1	1.13028e-35	0.743222	0.808	0.666	2.43451e-31	neural progenitors
PBX1	1.49617e-16	0.742807	0.679	0.602	3.22261e-12	neural progenitors
ADCY2	2.14026e-111	0.738841	0.282	0.033	4.60991e-107	neural progenitors
CRB2	5.07493e-225	0.735228	0.401	0.029	1.09309e-220	neural progenitors
POU3F2	3.89337e-158	0.73399	0.363	0.038	8.38594e-154	neural progenitors
RSPO3	3.82425e-17	0.720702	0.214	0.092	8.23706e-13	neural progenitors
CXXC5	4.60628e-36	0.716899	0.813	0.629	9.92146e-32	neural progenitors
SEMA6A	3.06902e-34	0.711899	0.662	0.417	6.61037e-30	neural progenitors
PEG10	5.33368e-31	0.708669	0.672	0.469	1.14882e-26	neural progenitors
AFF3	2.38478e-39	0.703626	0.599	0.341	5.13658e-35	neural progenitors
ID1	2.19211e-32	0.699219	0.927	0.851	4.7216e-28	neural progenitors
HOXA10	9.02811e-44	0.688186	0.852	0.62	1.94456e-39	neural progenitors
PTPRZ1	4.50558e-239	0.686728	0.319	0.012	9.70457e-235	neural progenitors
CYP1B1	1.73935e-47	0.681945	0.287	0.078	3.74639e-43	neural progenitors
C4orf48	2.59343e-31	0.674793	0.686	0.507	5.58599e-27	neural progenitors
KIF21A	3.85161e-94	0.669031	0.35	0.065	8.29598e-90	neural progenitors
ID4	3.42581e-21	0.664697	0.735	0.608	7.37885e-17	neural progenitors
CACNG8	2.61902e-110	0.653027	0.333	0.048	5.64112e-106	neural progenitors
BTBD17	2.46598e-202	0.650103	0.331	0.02	5.31148e-198	neural progenitors
BOC	1.695e-39	0.64314	0.572	0.304	3.65085e-35	neural progenitors
PPM1L	9.82236e-90	0.641239	0.382	0.08	2.11564e-85	neural progenitors
COL9A2	1.43963e-16	0.637571	0.506	0.33	3.10083e-12	neural progenitors
PI15	2.5995e-16	0.636893	0.175	0.069	5.59906e-12	neural progenitors
SLC16A9	3.22074e-34	0.635842	0.399	0.179	6.93715e-30	neural progenitors
TUBA1A	2.18861e-41	0.634062	0.988	0.971	4.71405e-37	neural progenitors
OAF	4.27161e-22	0.62815	0.657	0.519	9.20063e-18	neural progenitors
SAMD11	4.1762e-16	0.622438	0.662	0.559	8.99512e-12	neural progenitors
GOLIM4	4.84539e-15	0.618602	0.664	0.576	1.04365e-10	neural progenitors
ITSN1	4.25463e-28	0.617347	0.479	0.276	9.16404e-24	neural progenitors
LMX1A	6.4703e-233	0.609828	0.241	0.004	1.39364e-228	neural progenitors
GDF7	2.6269e-72	0.608621	0.248	0.041	5.65809e-68	neural progenitors
SLIT1	1.89771e-212	0.605364	0.268	0.009	4.08748e-208	neural progenitors
SALL1	1.64967e-78	0.604246	0.38	0.089	3.55322e-74	neural progenitors
WSCD2	2.91323e-218	0.603534	0.309	0.014	6.27481e-214	neural progenitors
C1QL1	9.90687e-27	0.598136	0.161	0.043	2.13384e-22	neural progenitors
COL9A3	2.36082e-29	0.597774	0.397	0.181	5.08498e-25	neural progenitors
ANXA2	3.39612e-43	0.594326	0.961	0.851	7.31491e-39	neural progenitors
NAV2	2.04922e-36	0.593104	0.44	0.199	4.41382e-32	neural progenitors
ID3	1.73076e-21	0.590124	0.971	0.944	3.72789e-17	neural progenitors
CPNE2	6.53149e-57	0.575061	0.384	0.122	1.40682e-52	neural progenitors
CNTNAP2	5.42378e-18	0.573352	0.26	0.125	1.16823e-13	neural progenitors
CTXN1	7.84834e-24	0.571026	0.523	0.345	1.69045e-19	neural progenitors
TLE4	8.60175e-25	0.570519	0.557	0.365	1.85273e-20	neural progenitors
DACH1	3.64657e-25	0.569426	0.494	0.291	7.85434e-21	neural progenitors
VAT1	1.21114e-30	0.568911	0.55	0.334	2.60868e-26	neural progenitors
ZIC5	4.13434e-152	0.566742	0.321	0.029	8.90495e-148	neural progenitors
PPP1R17	1.05023e-96	0.565269	0.187	0.015	2.26209e-92	neural progenitors
TPBG	1.23005e-18	0.564245	0.506	0.332	2.6494e-14	neural progenitors
PREX1	5.46952e-139	0.560725	0.338	0.038	1.17808e-134	neural progenitors
WNT3A	3.23718e-259	0.555335	0.255	0.003	6.97257e-255	neural progenitors
APLP2	1.14716e-21	0.55461	0.737	0.61	2.47087e-17	neural progenitors
WNT3	4.00587e-133	0.54163	0.324	0.036	8.62824e-129	neural progenitors
CDC42EP3	8.6711e-28	0.538933	0.294	0.117	1.86767e-23	neural progenitors
GPC4	1.52873e-52	0.538451	0.401	0.133	3.29273e-48	neural progenitors
RCN2	4.13663e-31	0.535707	0.876	0.788	8.90988e-27	neural progenitors
ZFHX4	1.18514e-31	0.530216	0.625	0.36	2.55266e-27	neural progenitors
PRCP	2.45748e-22	0.524846	0.562	0.404	5.29316e-18	neural progenitors
PKM	5.39652e-21	0.521012	0.859	0.787	1.16236e-16	neural progenitors
DPYSL2	1.35434e-27	0.511288	0.601	0.409	2.91712e-23	neural progenitors
HHIP	4.38935e-61	0.509769	0.207	0.033	9.45423e-57	neural progenitors
WNK2	7.10753e-67	0.506338	0.307	0.067	1.53089e-62	neural progenitors
ZNF503	1.36097e-20	0.505656	0.679	0.5	2.9314e-16	neural progenitors
PLEC	2.67909e-34	0.504634	0.45	0.214	5.77049e-30	neural progenitors
PLPPR3	4.24736e-27	0.503207	0.628	0.413	9.14838e-23	neural progenitors
RDH10	1.1143e-28	0.501218	0.353	0.152	2.4001e-24	neural progenitors
LRRC3B	6.48646e-64	0.500121	0.299	0.066	1.39712e-59	neural progenitors
CASZ1	2.08264e-128	0.496974	0.214	0.013	4.4858e-124	neural progenitors
SRP14	3.85999e-66	0.49541	0.993	0.987	8.31403e-62	neural progenitors
MLLT1	2.765e-21	0.493631	0.445	0.269	5.95552e-17	neural progenitors
MAP1B	9.12011e-20	0.492637	0.805	0.692	1.96438e-15	neural progenitors
CST3	4.12942e-21	0.490032	0.859	0.78	8.89436e-17	neural progenitors
NCKAP5	8.9415e-39	0.48935	0.234	0.064	1.92591e-34	neural progenitors
S100B	5.28879e-60	0.484232	0.224	0.039	1.13915e-55	neural progenitors
SLC1A3	2.81166e-19	0.482675	0.399	0.224	6.05603e-15	neural progenitors
MCUB	1.50027e-147	0.481689	0.268	0.019	3.23143e-143	neural progenitors
CXADR	4.37537e-44	0.481373	0.35	0.116	9.4241e-40	neural progenitors
FXYD6	3.03323e-21	0.479558	0.762	0.64	6.53328e-17	neural progenitors
BCL2	5.34338e-33	0.477493	0.297	0.109	1.15091e-28	neural progenitors
LRRN2	2.36427e-122	0.476244	0.258	0.024	5.09239e-118	neural progenitors
ALDH1A2	2.35247e-21	0.475603	0.382	0.196	5.06698e-17	neural progenitors
MAP6	5.4343e-135	0.474966	0.253	0.019	1.17049e-130	neural progenitors
FLNC	2.56685e-28	0.473444	0.324	0.139	5.52874e-24	neural progenitors
DEK	8.31258e-14	0.472456	0.74	0.669	1.79045e-09	neural progenitors
CLU	7.56963e-16	0.469907	0.506	0.353	1.63042e-11	neural progenitors
GPC3	3.77875e-21	0.46823	0.871	0.726	8.13905e-17	neural progenitors
HOXA9	3.22565e-17	0.466408	0.589	0.436	6.94772e-13	neural progenitors
HINT1	1.30368e-32	0.464565	0.983	0.971	2.808e-28	neural progenitors
SLC22A17	1.85385e-23	0.46372	0.404	0.216	3.99301e-19	neural progenitors
CCDC80	1.75047e-16	0.463337	0.686	0.569	3.77035e-12	neural progenitors
SLIT2	9.51191e-14	0.46265	0.401	0.269	2.04877e-09	neural progenitors
MAF	1.45011e-20	0.462628	0.421	0.242	3.12339e-16	neural progenitors
RFX3	2.50628e-38	0.462393	0.36	0.137	5.39828e-34	neural progenitors
PUF60	1.43806e-24	0.460968	0.842	0.761	3.09745e-20	neural progenitors
FGFBP3	2.83042e-13	0.460545	0.226	0.115	6.09645e-09	neural progenitors
ATP1B1	7.46013e-11	0.457838	0.431	0.296	1.60684e-06	neural progenitors
COTL1	3.80183e-08	0.452662	0.645	0.597	0.000818876	neural progenitors
STEAP1	9.68509e-42	0.450414	0.258	0.072	2.08607e-37	neural progenitors
FEZ1	6.03597e-32	0.449256	0.389	0.175	1.30009e-27	neural progenitors
GREM1	1.59892e-12	0.447773	0.148	0.06	3.44392e-08	neural progenitors
MYO10	6.42279e-35	0.446107	0.37	0.147	1.3834e-30	neural progenitors
HOXA11	1.61577e-27	0.442192	0.358	0.157	3.48021e-23	neural progenitors
CCND1	2.68599e-08	0.439961	0.706	0.67	0.000578536	neural progenitors
TSPAN2	3.83983e-15	0.43948	0.336	0.198	8.27061e-11	neural progenitors
SH3BP4	1.54886e-36	0.434327	0.299	0.102	3.3361e-32	neural progenitors
PERP	4.00517e-33	0.429996	0.294	0.107	8.62674e-29	neural progenitors
DKK3	8.26287e-26	0.42841	0.365	0.174	1.77974e-21	neural progenitors
DTX4	2.56361e-56	0.427603	0.268	0.06	5.52176e-52	neural progenitors
SULF2	4.32363e-17	0.427235	0.251	0.117	9.31266e-13	neural progenitors
LRPAP1	7.05989e-16	0.426264	0.676	0.561	1.52063e-11	neural progenitors
SLC17A8	7.88411e-153	0.424482	0.175	0.004	1.69816e-148	neural progenitors
TBC1D1	4.49637e-10	0.423883	0.53	0.432	9.68473e-06	neural progenitors
NTM	4.54542e-15	0.423713	0.268	0.135	9.79039e-11	neural progenitors
SOX9	2.95694e-19	0.420933	0.333	0.169	6.36895e-15	neural progenitors
UQCR10	2.60686e-19	0.419196	0.929	0.894	5.61492e-15	neural progenitors
TMEM47	3.40794e-24	0.418659	0.365	0.18	7.34035e-20	neural progenitors
ASS1	3.42886e-26	0.417504	0.243	0.088	7.38542e-22	neural progenitors
TRMT9B	1.8037e-28	0.415534	0.297	0.115	3.88499e-24	neural progenitors
FAM84A	1.6159e-23	0.414189	0.146	0.04	3.48049e-19	neural progenitors
WDR34	6.23581e-18	0.41371	0.443	0.277	1.34313e-13	neural progenitors
IFT22	1.90745e-15	0.412976	0.591	0.486	4.10846e-11	neural progenitors
PON2	2.09129e-14	0.41267	0.511	0.38	4.50444e-10	neural progenitors
BMP7	2.99143e-32	0.411664	0.302	0.107	6.44324e-28	neural progenitors
LGALS3BP	1.06454e-15	0.411247	0.414	0.258	2.29292e-11	neural progenitors
LINC00461	6.79007e-104	0.410953	0.165	0.009	1.46251e-99	neural progenitors
LINC00472	3.40393e-42	0.410461	0.226	0.055	7.33172e-38	neural progenitors
PGM2	2.79042e-08	0.409215	0.382	0.294	0.000601029	neural progenitors
EMP1	2.27877e-75	0.409109	0.224	0.031	4.90824e-71	neural progenitors
ZNRF3	2.49361e-42	0.408982	0.251	0.067	5.37099e-38	neural progenitors
ISYNA1	7.16718e-14	0.408783	0.808	0.718	1.54374e-09	neural progenitors
SLC9A3R1	1.27851e-14	0.408685	0.397	0.254	2.75379e-10	neural progenitors
COL4A6	7.71229e-66	0.40856	0.214	0.033	1.66115e-61	neural progenitors
FMNL2	4.10956e-17	0.408356	0.367	0.209	8.85158e-13	neural progenitors
CD24	1.4835e-16	0.405627	0.528	0.342	3.1953e-12	neural progenitors
CEMIP2	4.60133e-17	0.405494	0.319	0.169	9.9108e-13	neural progenitors
MSI1	4.239e-28	0.404133	0.28	0.108	9.13038e-24	neural progenitors
ADAMTS3	1.28734e-54	0.400882	0.224	0.043	2.77279e-50	neural progenitors
KLHDC8B	1.22728e-11	0.400357	0.543	0.432	2.64344e-07	neural progenitors
SEMA6D	9.2782e-16	0.398971	0.319	0.176	1.99843e-11	neural progenitors
HMGN2	1.47568e-25	0.398482	0.968	0.96	3.17848e-21	neural progenitors
DCC	1.03844e-23	0.398016	0.224	0.08	2.23671e-19	neural progenitors
BEX2	7.79676e-16	0.394361	0.504	0.341	1.67934e-11	neural progenitors
ANK2	7.76282e-30	0.39255	0.275	0.099	1.67203e-25	neural progenitors
GDAP1	1.29951e-19	0.392431	0.341	0.18	2.79902e-15	neural progenitors
CTSL	7.75687e-09	0.391432	0.511	0.438	0.000167075	neural progenitors
FAM69B	5.16742e-15	0.390102	0.487	0.343	1.11301e-10	neural progenitors
QKI	3.38934e-14	0.389157	0.703	0.598	7.30029e-10	neural progenitors
POMC	2.12536e-14	0.388453	0.114	0.036	4.57781e-10	neural progenitors
PRR7	1.25123e-35	0.387935	0.294	0.102	2.69503e-31	neural progenitors
OTULINL	1.10202e-51	0.385039	0.248	0.055	2.37363e-47	neural progenitors
JAKMIP2	4.77905e-28	0.38503	0.314	0.129	1.02936e-23	neural progenitors
HMGA1	3.27796e-09	0.383715	0.591	0.493	7.06039e-05	neural progenitors
HS6ST1	6.4204e-26	0.380454	0.304	0.128	1.38289e-21	neural progenitors
EFCC1	9.63664e-150	0.380437	0.17	0.004	2.07564e-145	neural progenitors
KCNQ2	1.30624e-25	0.379402	0.253	0.093	2.81352e-21	neural progenitors
EFNB2	2.27809e-15	0.37742	0.613	0.435	4.90679e-11	neural progenitors
TSPAN3	5.0439e-16	0.377223	0.793	0.747	1.0864e-11	neural progenitors
PTTG1IP	7.94772e-14	0.376003	0.715	0.635	1.71186e-09	neural progenitors
TSPAN18	4.47123e-27	0.375317	0.316	0.132	9.63058e-23	neural progenitors
COMTD1	1.46045e-31	0.374068	0.253	0.085	3.14566e-27	neural progenitors
TIMM8B	1.55722e-13	0.373485	0.786	0.698	3.3541e-09	neural progenitors
STEAP2	7.86573e-41	0.372027	0.18	0.037	1.6942e-36	neural progenitors
LIFR	3.40881e-16	0.372009	0.299	0.158	7.34224e-12	neural progenitors
NDUFS8	7.00121e-15	0.37189	0.847	0.789	1.50799e-10	neural progenitors
LEF1	7.69631e-16	0.371752	0.309	0.165	1.65771e-11	neural progenitors
EFHC1	4.45578e-16	0.369956	0.399	0.25	9.59731e-12	neural progenitors
ATP1A2	1.03414e-40	0.369778	0.241	0.062	2.22744e-36	neural progenitors
HOXD10	1.59113e-20	0.368852	0.38	0.19	3.42714e-16	neural progenitors
SLC44A1	8.35895e-19	0.366174	0.331	0.172	1.80043e-14	neural progenitors
RDX	3.45408e-13	0.365878	0.745	0.667	7.43974e-09	neural progenitors
LRRC4	4.61591e-70	0.365738	0.173	0.019	9.9422e-66	neural progenitors
SPATA6	1.09444e-14	0.365484	0.394	0.251	2.35732e-10	neural progenitors
EZR	3.75618e-10	0.365035	0.338	0.222	8.09044e-06	neural progenitors
TPPP3	1.37196e-21	0.36503	0.258	0.107	2.95507e-17	neural progenitors
NAT14	7.46731e-11	0.36501	0.586	0.496	1.60838e-06	neural progenitors
NOG	3.50814e-30	0.364967	0.224	0.068	7.55617e-26	neural progenitors
IRF2BPL	1.34097e-10	0.364925	0.462	0.349	2.88831e-06	neural progenitors
MPPED2	4.73312e-46	0.364887	0.294	0.079	1.01947e-41	neural progenitors
CRIP1	2.72804e-28	0.363453	0.248	0.086	5.87592e-24	neural progenitors
ATP2B4	1.96056e-17	0.362662	0.428	0.26	4.22284e-13	neural progenitors
EMP2	3.86998e-13	0.362251	0.448	0.305	8.33555e-09	neural progenitors
NETO2	1.12441e-34	0.362234	0.343	0.127	2.42187e-30	neural progenitors
TRIM2	2.82757e-19	0.36217	0.372	0.199	6.09029e-15	neural progenitors
RERE	7.09989e-11	0.361193	0.596	0.485	1.52925e-06	neural progenitors
BAALC	2.59931e-62	0.360571	0.217	0.035	5.59865e-58	neural progenitors
C7orf50	1.01377e-14	0.360425	0.781	0.684	2.18355e-10	neural progenitors
TMEM158	7.47507e-24	0.359699	0.224	0.081	1.61005e-19	neural progenitors
SPCS2	3.00036e-16	0.359632	0.873	0.825	6.46247e-12	neural progenitors
PELI2	2.7908e-47	0.358478	0.207	0.043	6.0111e-43	neural progenitors
HSBP1	3.92484e-20	0.355353	0.876	0.879	8.45371e-16	neural progenitors
FAM84B	3.70113e-29	0.355106	0.219	0.068	7.97187e-25	neural progenitors
SRSF5	9.60887e-09	0.352854	0.752	0.713	0.000206965	neural progenitors
RIPPLY3	1.01882e-120	0.352841	0.134	0.003	2.19444e-116	neural progenitors
CHD7	4.32712e-17	0.352508	0.345	0.188	9.32018e-13	neural progenitors
FAM49B	5.4279e-19	0.352505	0.462	0.285	1.16911e-14	neural progenitors
B3GLCT	1.44238e-11	0.351971	0.338	0.211	3.10674e-07	neural progenitors
RAMP1	8.415e-34	0.350618	0.134	0.025	1.81251e-29	neural progenitors
UGP2	7.02274e-08	0.349072	0.516	0.439	0.00151263	neural progenitors
ELOB	2.37757e-15	0.349003	0.956	0.936	5.12104e-11	neural progenitors
NAP1L1	3.11517e-10	0.348694	0.934	0.938	6.70977e-06	neural progenitors
CYBA	8.14003e-09	0.348484	0.667	0.618	0.000175328	neural progenitors
IFITM1	2.23293e-06	0.348347	0.384	0.305	0.0480952	neural progenitors
NTRK3	3.079e-23	0.348104	0.204	0.071	6.63186e-19	neural progenitors
TFAP2A	4.79741e-38	0.347676	0.156	0.029	1.03331e-33	neural progenitors
GAP43	6.93412e-52	0.347085	0.214	0.041	1.49354e-47	neural progenitors
PCBD1	5.03845e-13	0.347012	0.56	0.434	1.08523e-08	neural progenitors
TM7SF2	6.38908e-10	0.346704	0.348	0.23	1.37614e-05	neural progenitors
SDK2	3.89657e-25	0.346302	0.282	0.114	8.39283e-21	neural progenitors
UBL3	4.99993e-11	0.345459	0.411	0.293	1.07693e-06	neural progenitors
DNER	5.92106e-98	0.344297	0.168	0.011	1.27534e-93	neural progenitors
ARGLU1	8.46248e-11	0.342648	0.827	0.797	1.82273e-06	neural progenitors
MAP2	1.74072e-11	0.341862	0.292	0.175	3.74935e-07	neural progenitors
CANX	2.63425e-10	0.341142	0.776	0.738	5.6739e-06	neural progenitors
RARRES2	4.72592e-10	0.340796	0.336	0.218	1.01792e-05	neural progenitors
MT-CO3	5.09347e-10	0.340338	0.995	0.996	1.09708e-05	neural progenitors
TCF12	0.000836495	0.338708	0.491	0.463	1	neural progenitors
BRINP1	7.73389e-34	0.338603	0.251	0.078	1.6658e-29	neural progenitors
JAM2	1.64228e-24	0.338586	0.229	0.084	3.5373e-20	neural progenitors
XXYLT1	4.96421e-11	0.338174	0.45	0.334	1.06924e-06	neural progenitors
MEST	1.83053e-06	0.337936	0.805	0.796	0.0394277	neural progenitors
CNTNAP3B	1.05966e-62	0.337914	0.209	0.033	2.28239e-58	neural progenitors
POLR2L	1.23216e-12	0.337644	0.871	0.82	2.65394e-08	neural progenitors
GABPB1-AS1	0.000550378	0.337064	0.674	0.67	1	neural progenitors
AGTRAP	5.28565e-14	0.336892	0.453	0.31	1.13848e-09	neural progenitors
LRRC75A	1.94923e-05	0.336198	0.577	0.515	0.419845	neural progenitors
POLR2I	5.69572e-11	0.33559	0.781	0.717	1.2268e-06	neural progenitors
MRPL57	1.05927e-12	0.334356	0.713	0.643	2.28157e-08	neural progenitors
TMEM106C	1.49874e-08	0.333874	0.479	0.396	0.000322814	neural progenitors
GGH	5.4192e-19	0.333514	0.387	0.214	1.16724e-14	neural progenitors
CARHSP1	5.89332e-11	0.333345	0.637	0.55	1.26936e-06	neural progenitors
PARP1	2.90998e-08	0.333028	0.645	0.614	0.00062678	neural progenitors
DNALI1	6.78272e-13	0.332129	0.363	0.232	1.46093e-08	neural progenitors
NDUFA11	2.99939e-08	0.332096	0.796	0.78	0.000646038	neural progenitors
ECI1	7.76195e-12	0.331769	0.623	0.515	1.67185e-07	neural progenitors
DPCD	3.67382e-11	0.331576	0.465	0.354	7.91304e-07	neural progenitors
FAM171A2	3.03342e-12	0.330316	0.353	0.226	6.53368e-08	neural progenitors
LRRTM1	3.00781e-30	0.329577	0.17	0.042	6.47851e-26	neural progenitors
CCS	8.36369e-08	0.329232	0.657	0.612	0.00180146	neural progenitors
CSRNP3	3.96745e-10	0.329216	0.37	0.251	8.54549e-06	neural progenitors
MT-ATP6	2.80757e-14	0.329136	0.998	0.996	6.04723e-10	neural progenitors
CAPS	1.08256e-26	0.327761	0.17	0.047	2.33172e-22	neural progenitors
FRMD3	2.99755e-65	0.327135	0.19	0.025	6.45642e-61	neural progenitors
CLEC18B	1.96888e-36	0.326818	0.195	0.047	4.24077e-32	neural progenitors
TCTEX1D2	5.27272e-14	0.326673	0.409	0.266	1.13569e-09	neural progenitors
PRDX2	2.47264e-14	0.326165	0.944	0.93	5.32581e-10	neural progenitors
STK33	3.03751e-26	0.325678	0.275	0.108	6.5425e-22	neural progenitors
EDNRB	1.36745e-20	0.325518	0.204	0.075	2.94535e-16	neural progenitors
YWHAE	2.52834e-20	0.32551	0.961	0.95	5.44579e-16	neural progenitors
PEA15	6.76118e-11	0.32492	0.358	0.242	1.45629e-06	neural progenitors
SEMA3C	3.15972e-17	0.32485	0.226	0.097	6.80573e-13	neural progenitors
LAGE3	1.06866e-09	0.324137	0.582	0.493	2.30179e-05	neural progenitors
NKD1	7.20122e-26	0.322928	0.297	0.118	1.55107e-21	neural progenitors
POLR2G	8.74131e-10	0.322921	0.781	0.741	1.88279e-05	neural progenitors
NOVA2	3.42847e-123	0.319741	0.175	0.008	7.38458e-119	neural progenitors
GNB2	2.13698e-09	0.318887	0.667	0.618	4.60285e-05	neural progenitors
GINS2	5.0682e-08	0.318254	0.341	0.238	0.00109164	neural progenitors
GJA1	7.09529e-40	0.318159	0.282	0.081	1.52825e-35	neural progenitors
AIG1	1.35957e-12	0.31813	0.496	0.364	2.92837e-08	neural progenitors
PXMP2	8.25861e-11	0.317996	0.457	0.338	1.77882e-06	neural progenitors
PPDPF	7.85963e-16	0.317806	0.942	0.924	1.69289e-11	neural progenitors
TKTL1	1.09739e-76	0.317622	0.119	0.006	2.36368e-72	neural progenitors
PRNP	2.9161e-13	0.315231	0.29	0.164	6.28099e-09	neural progenitors
CETN2	1.94339e-08	0.31355	0.557	0.479	0.000418588	neural progenitors
H2AFY2	3.22077e-10	0.313477	0.594	0.505	6.93722e-06	neural progenitors
RNF144B	2.91345e-96	0.312998	0.195	0.016	6.27527e-92	neural progenitors
FAM229B	1.69268e-09	0.312295	0.501	0.415	3.64586e-05	neural progenitors
TUSC3	1.12707e-08	0.31186	0.635	0.581	0.000242759	neural progenitors
AKR7A2	1.59089e-11	0.311832	0.766	0.702	3.42661e-07	neural progenitors
COMMD9	6.92475e-07	0.311327	0.455	0.399	0.0149152	neural progenitors
NASP	1.22392e-11	0.311234	0.842	0.808	2.63619e-07	neural progenitors
POLD2	5.97159e-09	0.310701	0.628	0.577	0.000128622	neural progenitors
RUNX2	4.43922e-34	0.309672	0.151	0.031	9.56164e-30	neural progenitors
NSMF	6.93996e-12	0.308728	0.253	0.14	1.4948e-07	neural progenitors
PCNA	0.000604605	0.308229	0.414	0.367	1	neural progenitors
TYMS	0.0020485	0.308067	0.409	0.353	1	neural progenitors
WNT10B	1.21605e-142	0.307712	0.161	0.004	2.61925e-138	neural progenitors
TCTN1	6.01155e-06	0.307637	0.35	0.278	0.129483	neural progenitors
COL4A5	5.98927e-09	0.306707	0.302	0.197	0.000129003	neural progenitors
ATP5MF	1.61692e-09	0.306119	0.847	0.793	3.48268e-05	neural progenitors
GYPC	0.000326804	0.306054	0.564	0.552	1	neural progenitors
FGFR3	1.68961e-44	0.30554	0.226	0.052	3.63926e-40	neural progenitors
C2orf40	5.4861e-29	0.304443	0.204	0.059	1.18165e-24	neural progenitors
CHCHD5	1.23619e-05	0.303845	0.56	0.512	0.266264	neural progenitors
HOXA6	6.44871e-10	0.303207	0.345	0.23	1.38899e-05	neural progenitors
SESN3	0.00106932	0.303035	0.569	0.541	1	neural progenitors
MLEC	7.72661e-08	0.302209	0.766	0.731	0.00166423	neural progenitors
FGFR2	9.97192e-14	0.301969	0.287	0.15	2.14785e-09	neural progenitors
ARL6IP5	2.68019e-08	0.30149	0.703	0.659	0.000577287	neural progenitors
DUSP6	3.19842e-06	0.30105	0.217	0.144	0.0688908	neural progenitors
BMPR1B	1.08923e-21	0.301007	0.192	0.066	2.34609e-17	neural progenitors
JAM3	1.91563e-07	0.300966	0.438	0.357	0.00412608	neural progenitors
TCEAL2	8.75586e-19	0.300913	0.253	0.109	1.88593e-14	neural progenitors
NDUFS3	1.65281e-09	0.300722	0.779	0.733	3.55999e-05	neural progenitors
H2AFY	4.04286e-08	0.300072	0.74	0.736	0.000870792	neural progenitors
ACAT2	4.27475e-05	0.299341	0.487	0.414	0.920737	neural progenitors
TMTC4	1.23284e-13	0.298536	0.294	0.163	2.65542e-09	neural progenitors
CCDC140	6.33397e-66	0.298349	0.131	0.011	1.36427e-61	neural progenitors
TMEM123	5.66961e-09	0.297487	0.489	0.388	0.000122118	neural progenitors
MFSD10	9.77029e-08	0.296864	0.501	0.414	0.00210442	neural progenitors
SOBP	4.67947e-09	0.295954	0.292	0.186	0.000100791	neural progenitors
PHKB	5.7022e-06	0.294763	0.377	0.302	0.12282	neural progenitors
CCDC136	5.54674e-23	0.294711	0.204	0.071	1.19471e-18	neural progenitors
RHBDD2	2.49352e-07	0.294041	0.363	0.273	0.0053708	neural progenitors
FAM161A	8.24129e-08	0.293842	0.336	0.241	0.00177509	neural progenitors
SNRPN	5.30644e-06	0.29384	0.735	0.734	0.114295	neural progenitors
DNPH1	6.14516e-08	0.293711	0.603	0.518	0.00132361	neural progenitors
TCEAL3	1.23591e-08	0.293517	0.409	0.301	0.000266202	neural progenitors
ARL3	2.06336e-09	0.293188	0.689	0.64	4.44426e-05	neural progenitors
RRAGD	2.57282e-12	0.292923	0.209	0.103	5.5416e-08	neural progenitors
BICC1	1.75565e-09	0.292419	0.287	0.184	3.7815e-05	neural progenitors
MAD2L2	7.78981e-08	0.291188	0.547	0.46	0.00167785	neural progenitors
ATP6AP1	1.71695e-09	0.290807	0.603	0.505	3.69815e-05	neural progenitors
GTF2F2	2.1872e-05	0.290284	0.462	0.41	0.471102	neural progenitors
JADE1	2.87936e-12	0.290164	0.27	0.151	6.20185e-08	neural progenitors
METRNL	5.11263e-09	0.289852	0.319	0.215	0.000110121	neural progenitors
ZNF608	6.07192e-07	0.289749	0.433	0.337	0.0130783	neural progenitors
NOV	5.1719e-27	0.288499	0.156	0.039	1.11398e-22	neural progenitors
KIAA1958	1.23383e-19	0.287747	0.219	0.088	2.65755e-15	neural progenitors
RNASEH2C	4.39522e-07	0.287081	0.65	0.6	0.00946686	neural progenitors
KCTD1	1.09311e-24	0.286724	0.27	0.107	2.35444e-20	neural progenitors
EMC10	1.9025e-08	0.286652	0.652	0.589	0.00040978	neural progenitors
RAB30-AS1	5.36977e-05	0.286595	0.384	0.32	1	neural progenitors
DHX40	1.48774e-06	0.284797	0.326	0.248	0.0320445	neural progenitors
ZNF423	3.73871e-08	0.284768	0.263	0.17	0.000805281	neural progenitors
IFT57	2.52919e-09	0.284659	0.53	0.444	5.44763e-05	neural progenitors
UQCC2	5.00002e-06	0.284348	0.667	0.661	0.107695	neural progenitors
CCDC160	7.70758e-54	0.284032	0.173	0.026	1.66013e-49	neural progenitors
SOX6	1.3146e-14	0.283439	0.414	0.24	2.83153e-10	neural progenitors
FAM107A	1.7139e-102	0.283418	0.119	0.003	3.69157e-98	neural progenitors
HOXA3	7.51894e-06	0.282273	0.414	0.346	0.161951	neural progenitors
HOXD11	4.58103e-18	0.281397	0.428	0.228	9.86707e-14	neural progenitors
TPGS2	5.21938e-07	0.280994	0.599	0.533	0.011242	neural progenitors
CPVL	5.85124e-16	0.280147	0.287	0.148	1.2603e-11	neural progenitors
ATP1B3	7.51437e-08	0.279575	0.623	0.575	0.00161852	neural progenitors
HOXC9	2.50133e-07	0.279532	0.552	0.46	0.00538762	neural progenitors
GABRB3	3.68104e-32	0.279134	0.168	0.04	7.92858e-28	neural progenitors
CLSTN1	1.91855e-07	0.278261	0.414	0.325	0.00413236	neural progenitors
WNT4	9.62853e-20	0.278203	0.234	0.093	2.07389e-15	neural progenitors
PAM	5.87073e-09	0.277061	0.321	0.219	0.00012645	neural progenitors
FEN1	5.98248e-06	0.276527	0.302	0.223	0.128857	neural progenitors
PALM	2.34506e-06	0.276241	0.436	0.355	0.0505102	neural progenitors
ZFHX4-AS1	8.06847e-44	0.276077	0.226	0.051	1.73787e-39	neural progenitors
MAP2K5	4.67173e-07	0.275689	0.217	0.136	0.0100624	neural progenitors
DDR1	3.79552e-10	0.275579	0.316	0.203	8.17517e-06	neural progenitors
PDLIM4	0.000240151	0.275183	0.474	0.429	1	neural progenitors
TRIM8	0.000532918	0.275119	0.341	0.29	1	neural progenitors
MORN2	4.16481e-07	0.27449	0.545	0.484	0.00897059	neural progenitors
ZNF385A	3.91311e-08	0.273734	0.243	0.155	0.000842844	neural progenitors
VEZF1	1.11066e-07	0.273704	0.392	0.293	0.00239226	neural progenitors
WDR54	3.22603e-06	0.273316	0.367	0.294	0.0694854	neural progenitors
PROM1	2.9718e-51	0.273148	0.18	0.03	6.40096e-47	neural progenitors
SIL1	8.34889e-05	0.272879	0.382	0.32	1	neural progenitors
LSAMP	2.7743e-11	0.272334	0.416	0.279	5.97556e-07	neural progenitors
GABRA5	1.95453e-96	0.270707	0.122	0.004	4.20986e-92	neural progenitors
ZEB1	1.70014e-11	0.270286	0.372	0.236	3.66194e-07	neural progenitors
PLCG2	0.00175566	0.270053	0.426	0.376	1	neural progenitors
TSTD1	5.64955e-10	0.269098	0.251	0.147	1.21686e-05	neural progenitors
FYN	6.635e-07	0.269029	0.506	0.424	0.0142911	neural progenitors
THTPA	7.60524e-13	0.269019	0.265	0.144	1.63809e-08	neural progenitors
NDUFC2	1.71089e-07	0.268541	0.776	0.745	0.00368508	neural progenitors
CUTA	1.44742e-07	0.26818	0.881	0.881	0.0031176	neural progenitors
CTSH	3.37107e-20	0.267798	0.192	0.069	7.26095e-16	neural progenitors
GAS1	6.6065e-07	0.267698	0.389	0.287	0.0142297	neural progenitors
LSM4	2.53944e-07	0.267191	0.764	0.752	0.00546971	neural progenitors
MCM7	0.000283934	0.267113	0.455	0.403	1	neural progenitors
MRPS6	1.06146e-06	0.266733	0.742	0.701	0.0228629	neural progenitors
DTNA	4.74723e-11	0.266553	0.26	0.147	1.02251e-06	neural progenitors
DALRD3	2.37543e-05	0.266139	0.421	0.352	0.511643	neural progenitors
CECR2	2.18481e-15	0.265623	0.236	0.11	4.70586e-11	neural progenitors
IFI27L2	4.12088e-06	0.264739	0.706	0.643	0.0887596	neural progenitors
PHGDH	8.01014e-07	0.263208	0.752	0.711	0.017253	neural progenitors
VPS35	1.96533e-07	0.26309	0.669	0.615	0.00423313	neural progenitors
HLA-A	6.32779e-07	0.263087	0.788	0.746	0.0136294	neural progenitors
PTOV1	2.11916e-06	0.26279	0.742	0.733	0.0456445	neural progenitors
TTC3	5.92134e-07	0.26247	0.888	0.87	0.012754	neural progenitors
TRAPPC6A	8.26698e-06	0.262239	0.409	0.34	0.178062	neural progenitors
YWHAQ	3.89396e-09	0.261956	0.849	0.842	8.3872e-05	neural progenitors
PGAM2	6.31175e-28	0.261821	0.187	0.053	1.35949e-23	neural progenitors
CHPT1	4.52918e-11	0.261612	0.336	0.217	9.7554e-07	neural progenitors
DCLK1	1.24053e-33	0.261256	0.17	0.039	2.67197e-29	neural progenitors
COX7A2L	6.76388e-09	0.261132	0.869	0.844	0.000145687	neural progenitors
MLLT3	0.000170593	0.260514	0.333	0.273	1	neural progenitors
NOVA1	3.06156e-11	0.259862	0.428	0.286	6.5943e-07	neural progenitors
C9orf116	1.59251e-22	0.259452	0.217	0.079	3.4301e-18	neural progenitors
ZNRF3-AS1	5.31981e-27	0.259106	0.127	0.027	1.14583e-22	neural progenitors
PSAT1	1.99352e-10	0.259024	0.314	0.196	4.29385e-06	neural progenitors
CHMP2A	5.08137e-06	0.258955	0.737	0.678	0.109448	neural progenitors
AK1	5.21966e-07	0.258701	0.231	0.15	0.0112426	neural progenitors
SLC25A13	1.01322e-06	0.25851	0.37	0.286	0.0218238	neural progenitors
CYB5D2	6.89368e-13	0.258211	0.309	0.18	1.48483e-08	neural progenitors
CADPS	1.22664e-51	0.258146	0.131	0.015	2.64206e-47	neural progenitors
PRTG	5.12841e-09	0.258023	0.243	0.147	0.000110461	neural progenitors
PSIP1	2.90465e-07	0.257935	0.713	0.669	0.00625632	neural progenitors
CTSD	9.70164e-06	0.257782	0.652	0.628	0.208964	neural progenitors
RAB38	1.20028e-30	0.257179	0.173	0.043	2.58527e-26	neural progenitors
SASH1	6.39401e-12	0.255963	0.27	0.151	1.37721e-07	neural progenitors
GULP1	9.8879e-08	0.255865	0.326	0.222	0.00212976	neural progenitors
CDON	1.50598e-16	0.255469	0.192	0.076	3.24373e-12	neural progenitors
ARPP19	1.16303e-05	0.255321	0.56	0.522	0.250504	neural progenitors
COQ9	0.00331695	0.254944	0.345	0.306	1	neural progenitors
RALGPS2	1.78544e-08	0.254711	0.246	0.151	0.000384566	neural progenitors
SCRN1	1.10488e-06	0.252903	0.345	0.257	0.0237979	neural progenitors
LPL	3.73985e-10	0.252814	0.102	0.039	8.05526e-06	neural progenitors
VIPR2	6.87443e-14	0.252373	0.109	0.035	1.48068e-09	neural progenitors
ARSG	8.22108e-07	0.252319	0.219	0.141	0.0177074	neural progenitors
NDUFS6	9.37566e-06	0.25171	0.808	0.818	0.201942	neural progenitors
NECAB2	1.58929e-36	0.25132	0.153	0.03	3.42317e-32	neural progenitors
PHPT1	2.89746e-08	0.251253	0.888	0.883	0.000624083	neural progenitors
NAT8L	2.63894e-43	0.251004	0.112	0.013	5.68402e-39	neural progenitors
OCIAD2	1.29733e-07	0.250912	0.509	0.421	0.00279431	neural progenitors
MT-CYB	2.68383e-10	0.250664	0.998	0.996	5.78071e-06	neural progenitors
ASNA1	4.12513e-05	0.250555	0.591	0.553	0.888512	neural progenitors
AC120042.3	1.79214e-33	0.250519	0.124	0.022	3.86008e-29	neural progenitors

[truncated: 2 more sheets: Neuron-like cells, Melanocyte-like cells]
