# Supplementary material for: Vasculogenesis in kidney organoids upon transplantation
Source: NPJ Regen Med. 2022 Aug 19;7:40. doi: 10.1038/s41536-022-00237-4 (PMC9391397; doi:10.1038/s41536-022-00237-4)
Supplement: Supplementary file 16 — Supplementary data 9 [file 41536_2022_237_MOESM16_ESM.xlsx]

## Sheet: DGEA EC d7+20
,"p_val","avg_log2FC","pct.1","pct.2","p_val_adj"
PLCG2,3.39793173301518e-25,-3.49495055149464,0.237,1,7.3188051597414e-21
B2M,9.42879704684014e-22,2.64378262564461,0.974,0.821,2.0308685959189e-17
HSPG2,3.21805260570968e-20,2.00796943536994,0.982,0.821,6.93136350743809e-16
IGFBP3,4.80736524474274e-20,2.06879163238422,0.991,0.964,1.03545840006514e-15
HLA-B,5.73295151775559e-19,3.24700595084416,0.939,0.25,1.23482042740938e-14
NDUFA11,9.2441366151012e-18,-1.53662340179161,0.623,0.857,1.99109458552665e-13
UACA,2.11844537830843e-17,2.28600684349859,0.991,0.5,4.56291950033852e-13
RPS15,1.05377819556959e-15,-1.27365670231263,0.93,0.964,2.26973285543734e-11
RPS19,1.92327428001875e-15,-1.51796686292553,0.982,1,4.14254047173238e-11
HLA-C,4.80233278855275e-15,2.18302132519092,0.965,0.571,1.03437445932638e-10
ITGB1,7.32892356240563e-15,1.34337453370988,0.974,0.893,1.57857684610655e-10
PHPT1,8.72214509588521e-15,-1.5440262120359,0.772,0.857,1.87866283220271e-10
CD93,1.80138097911583e-14,1.3730190503021,0.974,0.75,3.87999449091759e-10
RPS10,4.00893054578962e-14,-1.53369803745875,0.693,0.821,8.63483550257625e-10
PRND,1.76582170665134e-13,2.31643385972487,0.965,0.321,3.80340337395633e-09
PECAM1,2.64032328942864e-13,1.18058603599508,1,0.893,5.68699233310036e-09
GYPC,9.69654187130907e-13,-1.9936079265575,0.632,0.857,2.08853815366126e-08
RPL41,1.01831178603144e-12,-1.04293064574309,0.956,1,2.19334175593311e-08
A2M,1.57269748414597e-12,2.09424213377682,0.93,0.393,3.38743311110201e-08
PODXL,1.80552340058318e-12,1.55152292362071,0.956,0.821,3.8889168525161e-08
RPL28,2.66304842331724e-12,-0.930618334303904,1,1,5.73593999898301e-08
PFDN5,3.48285815382874e-12,-0.706020862599953,0.991,0.857,7.50172817753173e-08
EIF6,1.10255321860741e-11,-0.974967752776348,0.658,0.786,2.3747893775585e-07
RPL12,1.17843313020114e-11,-0.996661597084896,0.956,1,2.53822711914023e-07
UNC5B,1.27044060111562e-11,1.08147004882471,0.982,0.75,2.73640201074293e-07
CRABP1,1.71280419684246e-11,-1.1988866662654,0.009,0.536,3.68920895957897e-07
RPL11,1.71462341913101e-11,-0.943185222028875,1,1,3.69312738246628e-07
HLA-A,1.98347648916107e-11,1.5658813573791,0.956,0.786,4.27221001000403e-07
TMEM88,2.52920871173076e-11,1.63189706021353,0.772,0.036,5.44766264419688e-07
EPAS1,3.5685786618856e-11,1.59276905634918,0.868,0.143,7.6863615798354e-07
NRP1,3.78823220610984e-11,1.38600697669814,0.956,0.607,8.15947334873999e-07
AQP1,1.18735723157823e-10,1.42703981818314,0.737,0.036,2.55744874109635e-06
EFCAB14,1.33496677810019e-10,1.37758477434095,0.982,0.536,2.87538494335e-06
CDH5,1.76291403403336e-10,0.895987537560647,0.982,0.893,3.79714053790446e-06
CAVIN1,2.96081929966253e-10,1.4281133808478,0.982,0.536,6.37730868954313e-06
VASH1,5.53499824392184e-10,1.28886263740103,0.939,0.679,1.19218327175832e-05
NOTCH4,5.95057243867409e-10,1.24102783579106,0.93,0.607,1.28169379756601e-05
APLNR,6.38681081659329e-10,-2.31158289479766,0.035,0.643,1.37565518178603e-05
RGS16,6.42326684845544e-10,-1.20112347553967,0.035,0.464,1.38350744648882e-05
RPL36,6.78153554679502e-10,-0.828819109367412,0.956,0.929,1.46067494142418e-05
CDKN1A,8.10978547175886e-10,-1.34413313678216,0.079,0.643,1.74676669276214e-05
EEF1D,8.1294545433654e-10,-1.00724441708886,0.851,0.929,1.75100321409547e-05
PREX1,1.4888077956576e-09,1.29552121630468,0.886,0.286,3.2067431110669e-05
AIF1,1.50903398272654e-09,-0.827755670954397,0.114,0.607,3.25030829539469e-05
VSIR,1.52127874163034e-09,1.24085152354003,0.789,0.071,3.27668228159759e-05
RPL18,1.99246411104224e-09,-0.834528958371615,0.982,0.964,4.29156844877387e-05
GTF2I,2.3452945515063e-09,1.14715197185349,0.939,0.5,5.05152993448943e-05
RPS21,2.69320688012108e-09,-0.968429757203178,0.772,0.821,5.8008982990928e-05
MYH9,3.09209687198612e-09,1.03792477082777,0.974,0.75,6.6600674525709e-05
EGR1,3.59547346747223e-09,-0.688372075787186,0.211,0.714,7.74429030158844e-05
RPL8,4.15017737076203e-09,-0.842736383014688,0.974,0.964,8.93906703888434e-05
RPL32,4.36689929815679e-09,-0.738533213753366,0.982,0.964,9.4058643982999e-05
RPS27L,4.88180214998657e-09,-1.33913784845635,0.781,0.893,0.000105149136508561
TCF4,5.09047363832009e-09,0.807052853625305,0.982,0.964,0.000109643711695776
FTL,5.1754742639359e-09,-0.93268420072682,0.982,1,0.000111474540170915
HSP90B1,5.48438434018024e-09,1.50297564980943,0.956,0.821,0.000118128154303142
SFRP1,5.89531417877761e-09,-1.16570256414069,0.281,0.714,0.000126979172096691
HINT1,6.08855136108894e-09,-0.718134241199023,0.939,0.964,0.000131141307766495
RPS4X,6.56643109045067e-09,-0.64586056806989,0.982,0.964,0.000141434359257217
RPS8,6.89757681292146e-09,-0.787095742717631,0.991,1,0.000148566906973515
MYL9,6.9070977161592e-09,1.87426855885508,0.868,0.464,0.000148771977708353
RPL26,7.0072456645291e-09,-0.790392275014266,0.939,0.929,0.000150929064368292
GSN,7.15820833544819e-09,1.22776265526066,0.982,0.607,0.000154180649337219
PDGFB,7.43803209391441e-09,1.32802858714966,0.886,0.286,0.000160207773270822
IL3RA,8.10200257934131e-09,1.36433608057924,0.807,0.179,0.000174509033556432
ABCA1,9.87343972564895e-09,1.01607532390743,0.675,0.036,0.000212664018250753
RPS2,1.03844796092364e-08,-1.06565149204424,1,1,0.000223671306303342
ACTA2,1.11057113249534e-08,-1.47632772287219,0.184,0.643,0.000239205916228171
NDUFB7,1.40998878051367e-08,-0.832601609185474,0.798,0.857,0.000303697483434839
MARCKSL1,1.54056232502827e-08,0.878221233173256,1,1,0.000331821719187839
CCND1,1.84532243725051e-08,-1.50185811978721,0.719,0.857,0.000397463999759388
PSMD8,2.2668533447915e-08,-0.629296984319037,0.86,0.786,0.000488257541934641
COL4A1,2.35850238526042e-08,0.96810658995838,0.982,0.964,0.000507997828761241
MRPL52,3.57839638612463e-08,-0.81820796579701,0.711,0.679,0.000770750797607384
APOE,3.67548171178471e-08,-1.45015903695788,0.272,0.75,0.000791662005901308
RBP1,3.77744098650226e-08,1.36494549464672,0.939,0.607,0.000813623014082721
PRDX5,4.0013233707339e-08,-0.822072130043304,0.886,0.857,0.000861845040822376
RPS12,4.77171875701171e-08,-0.733411912553454,0.991,0.964,0.00102778050307275
S100A6,5.02874681951149e-08,-1.49551997751035,0.675,0.929,0.00108314177745458
C4orf48,5.34075787748443e-08,-1.06389688315859,0.64,0.857,0.00115034583923137
AIDA,5.69982641746929e-08,1.12053925889015,0.754,0.107,0.00122768561205871
ARF5,6.30472447035693e-08,1.13326116954766,0.86,0.571,0.00135797460367018
ELOB,6.40584767314905e-08,-0.867654079406396,0.877,0.929,0.00137975553031957
TSPAN2,7.15317463112211e-08,1.35245834773864,0.754,0.143,0.00154072228379739
ESM1,7.22742833724489e-08,1.97617294299251,0.904,0.321,0.00155671578955918
RPL30,7.38473255708698e-08,-0.694640462457664,0.974,1,0.00159059754547096
SOX7,7.95109542545427e-08,1.69808343711915,0.868,0.321,0.00171258644368859
RPS5,8.17731473535843e-08,-0.862904388617192,0.956,0.964,0.00176131182084885
ARHGAP18,8.37407397312071e-08,1.43051667081417,0.904,0.429,0.00180369179307047
NDUFA12,8.86040528965838e-08,-0.775050481606931,0.746,0.821,0.00190844269533952
AP2S1,1.07761597585063e-07,-0.676909055384423,0.877,0.821,0.00232107705038468
RPS28,1.09313576459286e-07,-0.726060041236448,0.974,1,0.00235450512335656
VWF,1.37445015483712e-07,0.882330708482489,0.526,0,0.00296042818850366
CD34,1.48107807660077e-07,0.933705226170241,0.956,0.929,0.00319009406919041
PCP4,1.50252751708298e-07,-0.715946061677265,0.026,0.357,0.00323629401904503
RPL29,1.63324883124982e-07,-0.726992590946297,0.982,1,0.00351785465762898
RALA,1.79788708760895e-07,-0.982780993718916,0.754,0.929,0.00387246899800092
RGS3,1.81473406994136e-07,1.19350530507874,0.947,0.607,0.00390875571324669
RPS18,1.99282681891062e-07,-0.699680570485483,1,1,0.00429234968525159
MZT2B,2.18889125721947e-07,-0.849410194475537,0.781,0.929,0.00471465287892501
COL18A1,2.19919054615256e-07,1.53300715553561,0.842,0.357,0.00473683651735799
SPARC,2.20498533604481e-07,1.0867672478461,0.982,0.929,0.00474931791530691
UQCC2,2.51736486107262e-07,-0.895895506529938,0.482,0.679,0.00542215217426432
ITGA9,2.61628991173182e-07,1.10316918995626,0.719,0.143,0.00563522684087918
KDR,3.12537365969659e-07,0.779737454874296,0.974,0.929,0.00673174232562048
IGFBP4,3.32789849584472e-07,1.00205603319378,0.974,0.893,0.00716796057019994
S100A11,3.55224162758042e-07,-0.707998274028229,0.956,0.929,0.00765117324164546
SLC27A3,3.59347311760966e-07,-1.17055970442832,0.588,0.821,0.00773998174801944
CHST1,3.68951448320668e-07,1.25247163469865,0.912,0.536,0.00794684524537886
TCF15,3.74783360205716e-07,1.27394833175876,0.693,0.071,0.00807245879547091
RPS27A,3.80617504263178e-07,-0.688868871004929,0.982,1,0.00819812042432459
FIBP,4.18698776066191e-07,-0.846960584132801,0.702,0.929,0.00901835293768968
APLP2,4.83099315590352e-07,0.758626092135178,0.965,0.857,0.0104054761585006
NDUFS6,5.03573437468676e-07,-0.720925039709829,0.772,0.786,0.0108464682696378
PTPRB,5.67916758183304e-07,1.22898465334662,0.825,0.286,0.0122323590545102
CENPX,5.84944063853755e-07,-0.856213004220855,0.544,0.714,0.012599110191346
UQCR10,6.04912996534674e-07,-0.797366438090358,0.781,0.893,0.0130292210323603
MYH10,6.56108877987153e-07,1.01367171717416,0.93,0.5,0.0141319291229653
MGP,6.85004474223869e-07,-0.838478369160403,0.088,0.5,0.0147543113703079
RNASE1,7.00103659743156e-07,1.35089497140001,0.939,0.607,0.0150795327272078
MYO10,8.16636201030368e-07,1.31713297993181,0.93,0.5,0.0175895271339931
WSB1,8.93577254197207e-07,0.968470746351517,0.868,0.679,0.0192467604781536
RPL18A,9.20207329396694e-07,-0.839923610415883,0.991,0.964,0.0198203456678754
MYO6,9.20581059210817e-07,1.05305117412294,0.833,0.25,0.0198283954343418
GJA5,9.60538918739369e-07,2.20429782941934,0.412,0,0.0206890477707273
MXRA8,1.04314968192236e-06,-0.602946855861675,0.149,0.571,0.0224684009989258
ACTN4,1.05464888210299e-06,1.13660630493338,0.912,0.679,0.0227160822716163
RPS9,1.18463132614053e-06,-0.60320184001747,0.974,0.964,0.025515774133741
RBM8A,1.23336506169516e-06,-0.699369541991617,0.728,0.821,0.026565450063852
RPS23,1.48288863485667e-06,-0.634667682128679,0.956,1,0.0319399383061778
RFLNB,1.5385910108717e-06,1.60308916806834,0.781,0.393,0.0331397117831656
MRPL14,1.60485475576353e-06,-0.766002613644065,0.316,0.571,0.0345669665843906
SSUH2,1.643279626074e-06,1.11453731629956,0.649,0.036,0.0353945998660079
NR2F2,1.69424882276548e-06,-0.694243822390017,0.211,0.643,0.0364924253935456
PEBP1,1.71961949492969e-06,-0.785213716318155,0.719,0.821,0.0370388843012906
DIAPH2,1.75594508220274e-06,1.10432180481778,0.851,0.429,0.0378213011255649
NDUFA13,1.84357773351603e-06,-0.903862725560317,0.623,0.75,0.0397088208022018
TSPAN14,1.8490722551438e-06,0.944880342524467,0.851,0.357,0.0398271673035422
C12orf57,1.85555843590619e-06,-0.705628575119681,0.781,0.786,0.0399668731509833
SERPINH1,1.90728849956433e-06,0.722326679702344,0.991,0.929,0.0410810869921161
UBA52,1.95218244076328e-06,-0.644095802802678,0.947,0.964,0.0420480575916004
HDAC1,1.96074559442195e-06,1.05835164784095,0.789,0.286,0.0422324993582544
ATP5MF,2.22466908147225e-06,-0.792973785035389,0.711,0.786,0.0479171473458308
TECR,2.23887954080633e-06,-0.85733559017679,0.667,0.75,0.0482232264294276
RASSF2,2.24948569544204e-06,0.982250693158953,0.851,0.357,0.0484516723941262
EIF3G,2.38690455944431e-06,-0.742450885330435,0.833,0.786,0.0514115373058711
PHLDA1,2.44802065660831e-06,0.654706791905553,0.965,0.536,0.0527279169226865
RPS6KA2,2.54050325787367e-06,0.93021110099245,0.886,0.643,0.054719899671341
TNFRSF1B,2.64034569673896e-06,1.10865040294816,0.693,0.107,0.0568704059620604
SLC3A2,2.94919303299685e-06,-1.14822899781094,0.632,0.75,0.0635226687377191
CXCR4,3.05996961066888e-06,1.04315447367579,0.93,0.464,0.065908685444197
PTP4A2,3.06862330651192e-06,0.908476331220175,0.895,0.464,0.0660950773989603
ADGRF5,3.13919172651185e-06,0.850785415176493,0.886,0.643,0.0676150505973388
LRRC75A,3.21009244273865e-06,-0.830152204861347,0.404,0.714,0.0691421811241478
GPRIN3,3.2433719078374e-06,1.18943628611155,0.868,0.393,0.0698589875229098
MZT2A,3.42465767407352e-06,-0.741525370931978,0.675,0.821,0.0737637016418696
C9orf16,3.58050724673525e-06,-0.732389667531652,0.798,0.786,0.0771205455874305
TP53I3,3.78540795967725e-06,-0.789923385373113,0.737,0.821,0.0815339020434882
HLA-E,3.85527231138072e-06,0.988173033836457,0.93,0.643,0.0830387103148292
EIF4EBP1,3.91264403570011e-06,-0.927586897834416,0.728,0.893,0.0842744398849447
RNF19A,4.1820013501299e-06,1.16796084325386,0.912,0.571,0.0900761270804479
NPHS2,4.19122882368999e-06,-1.11174865918967,0.263,0.643,0.0902748776334586
LRRFIP1,4.5171793681485e-06,0.969967237873933,0.833,0.536,0.0972955264105505
PLOD1,4.54019303178513e-06,0.955246795463772,0.781,0.357,0.0977912177116199
RPL35,4.56903725413339e-06,-0.659147962156075,0.974,1,0.0984124934167791
RPL6,4.67943199500051e-06,-0.458332674972148,0.991,1,0.100790285740316
ATP6V0B,5.59317907334503e-06,-0.753693681219436,0.825,0.821,0.120471484060779
RPS3,5.64454122345657e-06,-0.59156177134873,0.991,1,0.121577773412031
RPL35A,5.69727697348594e-06,-0.54891963737413,0.965,1,0.122713648731914
ATP8A1,5.87177924323131e-06,0.906732067092099,0.518,0.036,0.126472253119959
ZBTB44,6.02379612135745e-06,0.535789284242786,0.465,0,0.129746544657918
ABHD2,6.51106625111716e-06,0.540885059858792,0.456,0,0.140241855982812
ADGRL4,6.83506480519715e-06,0.741628508686164,0.956,0.893,0.147220460839141
SORBS2,7.21971725489149e-06,0.915562991570897,0.368,0,0.155505489953108
WFDC2,7.42300443369697e-06,-0.527753368121887,0.018,0.357,0.159884092497399
UBB,7.70211979125099e-06,-0.55087982296463,0.965,0.929,0.165895958183755
PAWR,7.71862336489315e-06,0.731731973026902,0.57,0.036,0.166251428656434
PREX2,7.81896151664178e-06,0.791010271971373,0.798,0.25,0.168412612106947
MEGF6,8.32693305517402e-06,0.863658725077374,0.596,0.071,0.179353811075393
EGFL7,8.78747766901288e-06,-0.897541055259632,0.974,1,0.189273481512868
DAPK2,8.79947036703193e-06,0.525927153464177,0.456,0,0.189531792235501
IGFBP2,9.11255126282036e-06,0.764078331922172,0.991,0.964,0.196275241649888
ATP2B4,9.91324494666098e-06,0.905190103877983,0.825,0.321,0.213521382906131
GJA4,9.94217717397248e-06,1.49309550119527,0.895,0.571,0.214144554150193
SCD,9.97816426607008e-06,-0.850369242952306,0.044,0.429,0.214919680126883
MT-ATP6,1.00241008768835e-05,-1.32318773409246,0.982,1,0.215909108787194
STOM,1.04588275612762e-05,0.710347964150154,0.482,0,0.225272686842329
TMEM50A,1.25205941241667e-05,0.999132575339818,0.904,0.5,0.269681076840427
FAU,1.31786473785959e-05,-0.488987179604997,0.965,0.964,0.283854885887578
SDC3,1.32210991186793e-05,0.759029155479169,0.614,0.071,0.284769253917234
INSR,1.32784791451707e-05,1.23155995266238,0.912,0.536,0.286005162307831
DEPP1,1.35538134186308e-05,1.4534896817876,0.781,0.25,0.291935587223889
NDUFB8,1.45774504914373e-05,-0.834398849837055,0.702,0.821,0.313983706135068
IQCK,1.53673683629601e-05,0.702301595863851,0.596,0.071,0.330997747169798
MLEC,1.60236458227456e-05,1.08430843628486,0.833,0.429,0.345133307376118
ATP5F1D,1.62952229501826e-05,-0.522689695364011,0.816,0.786,0.350982807123983
TRAPPC2L,1.6394659152386e-05,-0.732199401501757,0.614,0.75,0.353124563483243
PAFAH1B3,1.67700254228897e-05,-0.743872304456365,0.711,0.821,0.361209577583621
NUDT4,1.74458375571208e-05,1.42263870103139,0.816,0.393,0.375765895142825
ASNS,1.76046294930411e-05,-0.788449492201042,0.105,0.464,0.379186114650613
CKB,1.85820084875054e-05,-0.494730303087868,0.105,0.393,0.400237880812378
MME,1.86674788370476e-05,-0.747083369297977,0.088,0.429,0.402078826671168
EDN1,1.91033778653018e-05,1.16357697256147,0.36,0,0.411467655840736
TBX1,1.97915334299053e-05,-1.00918614448793,0.149,0.536,0.426289838546731
ABHD17A,2.00830825783911e-05,0.866757058940143,0.939,0.643,0.432569515655965
PAM,2.01773719703871e-05,0.697998673975394,0.684,0.107,0.434600414870168
MINDY2,2.07815803510556e-05,0.84964228082141,0.746,0.179,0.447614459181387
METRN,2.09442983760539e-05,-0.746143157849722,0.325,0.607,0.451119242721825
RPS15A,2.11866902780063e-05,-0.518445951150031,0.982,0.964,0.456340121897977
C19orf70,2.1715294255977e-05,-0.668293828410067,0.632,0.679,0.467725722979489
TTC3,2.20810158942801e-05,1.07362662108261,0.877,0.5,0.475603001346898
CTSZ,2.22691826454082e-05,1.23615140415662,0.763,0.25,0.479655924999448
LOXL2,2.27387975364445e-05,0.895787218227457,0.667,0.107,0.489770960137477
QPRT,2.30045968473906e-05,-0.700188792478863,0.202,0.536,0.495496011495945
RPL37,2.37946718368941e-05,-0.478431385292246,0.965,0.964,0.512513436694862
FBXO9,2.41895754990063e-05,0.560513548806945,0.474,0,0.521019266673097
GPC4,2.49879857906542e-05,1.02491273054575,0.579,0.107,0.5382162259449
RDX,2.55961981391378e-05,0.787177656886768,0.86,0.714,0.55131651171889
HSPA8,2.62932930269489e-05,-0.502376722273122,0.974,0.964,0.566331238507453
EIF3K,2.66854878680789e-05,-0.518408348151294,0.833,0.893,0.574778723190552
BLOC1S1,2.6933251680007e-05,-0.684656509899481,0.675,0.714,0.580115307935672
JPT1,2.69453503577264e-05,-0.760922101444173,0.737,0.786,0.580375901355068
TP53I11,2.7511256495703e-05,-0.927723543705956,0.842,1,0.592564953660946
SEPT2,2.872731725876e-05,0.805446686240233,0.912,0.714,0.618757686436432
GPRC5B,2.95248588226453e-05,0.865935829234328,0.64,0.107,0.635935934180957
RNF144A,3.00138998235416e-05,0.919941442918793,0.798,0.393,0.646469388299261
ATP6V1F,3.01404593273424e-05,-0.555985176854442,0.763,0.857,0.649195353451627
PXDN,3.06824378068737e-05,0.597522764199168,0.974,0.821,0.660869027922253
PIK3CA,3.09998901457685e-05,0.728555455055967,0.544,0.036,0.667706633849707
PSMB5,3.13525723631378e-05,-0.509283957654176,0.842,0.786,0.675303056129626
CRABP2,3.23081365373991e-05,-0.371223869052765,0.044,0.25,0.695884952879039
RPS16,3.30471996707808e-05,-0.5417950361526,0.965,1,0.711803633708947
DOCK9,3.47137836151979e-05,0.494157287709688,0.939,0.679,0.747700185287749
CTNND1,3.67478460254972e-05,0.801992840308132,0.746,0.286,0.791511855543183
DPYSL3,3.79041105711887e-05,0.883520094778297,0.702,0.214,0.816416637592833
COL15A1,3.81438913943374e-05,0.860850943517235,0.93,0.786,0.821581276742633
IL27RA,3.93494183764569e-05,0.00261878438352575,0.289,0.036,0.847547122410504
ANKRD13A,3.95915631288268e-05,0.495770236860909,0.386,0,0.8527626782318
CLIC4,4.00142236348498e-05,0.800715757478285,0.877,0.607,0.861866362871029
ATP8B1,4.07405603896872e-05,0.359668010329333,0.456,0.036,0.877510930233472
SERINC2,4.08653661288095e-05,-0.441916887426653,0.096,0.393,0.880199121048428
TSPAN18,4.34601444239684e-05,0.632192214814762,0.904,0.714,0.936088050747856
PLVAP,4.48500296240931e-05,-0.911001062449244,0.728,0.929,0.966024788073341
AC010737.1,4.66484113882408e-05,0.488886083610466,0.404,0,1
RPL10,4.68170336865261e-05,-0.516929018486134,1,1,1
RBM12,4.7400103162475e-05,0.550307125796315,0.439,0,1
NUDT1,4.79203383362145e-05,-0.528610761409055,0.237,0.393,1
TRDMT1,4.94782796052535e-05,0.47745089552035,0.404,0,1
DCXR,5.03101020761003e-05,-0.613452165695052,0.447,0.607,1
HOXB9,5.10672211023508e-05,-1.02876218928735,0.184,0.5,1
SCAF11,5.14121316016928e-05,0.566126002231506,0.781,0.607,1
SOST,5.36951870962192e-05,-0.558471225891218,0.035,0.286,1
ERP44,5.78601793669148e-05,0.83665103839665,0.596,0.071,1
GNAS,5.79721634845737e-05,0.948907205058647,0.991,0.929,1
ARL6IP6,5.94102581722664e-05,0.495075627485222,0.412,0,1
CAPG,6.02888130569299e-05,-0.941652525560093,0.316,0.571,1
RPL36AL,6.05652166479762e-05,-0.407706842604889,0.816,0.786,1
MYO1B,6.15644166800328e-05,0.849818526609855,0.904,0.536,1
MRPL55,6.30198219929821e-05,-0.635165595002981,0.561,0.786,1
BTNL9,6.34713516610129e-05,0.824753527475148,0.632,0.107,1
ITIH5,6.55831494788141e-05,-0.611298118328425,0.035,0.286,1
SCAND1,6.60790770185143e-05,-0.679974766586045,0.807,0.857,1
IGDCC3,6.63169012570379e-05,0.863489588288046,0.605,0.107,1
MMP25,6.78036632008662e-05,-0.367635569957066,0.009,0.214,1
ANGPTL4,6.78507625004516e-05,0.777390196944239,0.544,0.036,1
PTX3,6.90224761092144e-05,-0.492577067522717,0.009,0.214,1
PPP1R14B,7.00870431961514e-05,-0.536133428606257,0.947,0.929,1
NAP1L1,7.20106130474521e-05,0.824290875193106,0.939,0.679,1
ITGA1,7.35764691065029e-05,0.968328833902421,0.789,0.321,1
NDUFV3,7.39934113890393e-05,-0.689192017064348,0.579,0.679,1
PHLDA3,7.40574224697776e-05,-0.825308993347031,0.096,0.429,1
RPS14,7.43660975839071e-05,-0.607035981986444,0.974,1,1
HNRNPA1,7.50077527099764e-05,1.03088549828242,0.947,0.75,1
SYNJ2,7.52503236693602e-05,0.970744745708189,0.658,0.143,1
NID1,7.70406476455554e-05,0.858411472924925,0.807,0.286,1
MMP1,7.81925706658961e-05,-0.863435616136869,0.009,0.25,1
YPEL2,8.03144209014323e-05,0.887020832877365,0.684,0.143,1
LTBP1,8.33135308829001e-05,0.912330045739883,0.737,0.286,1
CEMIP2,8.49743384605466e-05,0.67772181622117,0.833,0.321,1
LY96,8.74930576230192e-05,-0.480461461119687,0.009,0.25,1
TIMP1,8.8274025870186e-05,-0.544372003882051,0.912,0.857,1
ADAM10,9.00465367576864e-05,0.570961327754346,0.868,0.714,1
DNAJB1,9.07159382714651e-05,-1.10156273749569,0.535,0.821,1
ARHGEF2,9.12100875320465e-05,0.70534500543767,0.798,0.286,1
GADD45A,9.12892127124e-05,-0.784801834423302,0.43,0.714,1
ODC1,9.1796004211272e-05,-0.945395576301189,0.5,0.679,1
SCRN3,9.38921564271777e-05,-0.0613048612537631,0.263,0.036,1
ARL15,9.48180044458852e-05,0.985042129522591,0.632,0.143,1
ZMAT3,9.64958414213741e-05,-0.914577636742082,0.193,0.464,1
RPL14,9.65354013875382e-05,-0.0876855294909684,0.991,0.857,1
MECOM,9.70044462177529e-05,0.74087071892416,0.904,0.607,1
STRIP1,9.78797014912286e-05,0.491925713332905,0.404,0,1
KIAA1147,9.90183334172503e-05,0.842246689659327,0.64,0.143,1
PCMTD1,9.9739827772646e-05,0.958222810464455,0.719,0.321,1
EDF1,0.000105515868486069,-0.518086104542953,0.904,0.857,1
RRP9,0.000108381731024137,-0.290222870693907,0.132,0.321,1
UXS1,0.00010886341279014,0.973356291277756,0.798,0.357,1
AFAP1L1,0.000111924283602135,0.67791981786114,0.921,0.714,1
SV2B,0.00011234233870227,0.52772430007558,0.412,0,1
CDH11,0.000117283121815859,-0.319598679086708,0.035,0.25,1
SEC22C,0.000119297512449968,0.478722831398737,0.43,0,1
ABRACL,0.000122992007693595,0.906171956614474,0.816,0.357,1
ZNF268,0.000128964647800313,0.400217501572035,0.368,0,1
RCN2,0.000130220877150479,0.870888677629611,0.781,0.286,1
IFNAR1,0.000132719342809079,0.768052233168312,0.798,0.321,1
HSPB1,0.000134239637488692,-0.688754683057688,0.895,0.964,1
FKBP8,0.00013605447169193,-0.720777603905211,0.667,0.679,1
RAC3,0.000138482509995762,-0.343432019069193,0.035,0.286,1
MAFB,0.000139744063200215,-0.845597274924133,0.219,0.571,1
CHCHD10,0.00013983118618891,-0.664459706297224,0.579,0.75,1
CFLAR,0.000142528245352134,0.632615173595941,0.807,0.464,1
WDR86,0.000142739653282907,0.424249601241209,0.351,0,1
COL12A1,0.000144107977254812,1.34111321825172,0.614,0.25,1
MRPL17,0.000145434433194189,0.927553577540847,0.798,0.393,1
ADAT1,0.000146173485720638,-0.45270412199083,0.482,0.179,1
CYYR1,0.000147958979369647,0.964725019917285,0.789,0.393,1
NDUFAF8,0.000148519482968783,-0.779314195985496,0.684,0.75,1
DDRGK1,0.000153966425118946,-0.543643622592112,0.561,0.75,1
PHLDB2,0.000155679982456295,0.673092965483444,0.728,0.179,1
TIE1,0.000157421728303782,0.419435783753094,0.939,0.929,1
MRPL40,0.000161980791048165,-0.739122213625036,0.491,0.536,1
MDN1,0.000163727921451235,0.105065925663343,0.5,0.107,1
CHST15,0.000166567331915938,0.923938160259134,0.816,0.357,1
PABPC4,0.000167442676569637,0.746709840199095,0.754,0.286,1
LGALS3BP,0.000167814726577812,-0.357021898103156,0.035,0.214,1
PSMB7,0.000168196266377116,-0.527184825925493,0.789,0.786,1
RPS4Y1,0.000174050128210319,-0.542289017264117,0.93,0.929,1
SERPINE2,0.000178543223953355,0.789624557150121,0.64,0.107,1
CYB561,0.000182870701010183,0.0484610188996414,0.281,0.036,1
MFAP2,0.000182915088376947,0.72163727491451,0.649,0.107,1
PTP4A3,0.000187106749628672,0.966248717566076,0.895,0.536,1
GPC3,0.000187484375041442,-0.631797790105952,0.193,0.5,1
RAP2B,0.000189996860678728,-0.823765968506438,0.579,0.679,1
LAMTOR4,0.000195643238766267,-0.553800716271632,0.737,0.714,1
SLC9A3R2,0.000197286643744445,0.945159650841078,0.877,0.5,1
LRP6,0.000199879712356148,0.617765809841858,0.711,0.214,1
PDE4D,0.000211468845406794,0.840973421324672,0.64,0.143,1
PEX5,0.000211793016563341,-0.166100945252459,0.211,0.036,1
SH3BP4,0.00021229070936457,0.626203297450816,0.605,0.107,1
PCMT1,0.000214438276394773,-0.601500331773983,0.632,0.643,1
TSPAN8,0.000219642836732461,-0.474325446885037,0.088,0.357,1
GPIHBP1,0.000220698039034403,0.513486028384185,0.289,0,1
TET2,0.000225480971892812,0.50856960950705,0.474,0.036,1
PAXX,0.000227416206936292,-0.728445916825404,0.368,0.536,1
PDIA3,0.000230843638873877,0.862120755005173,0.939,0.786,1
BSDC1,0.000232515999600076,-0.512004295083144,0.404,0.143,1
TMEM123,0.000232953566562312,0.805132653808217,0.719,0.286,1
POC1B,0.00023485670389329,-0.0617930520163105,0.237,0.036,1
GGT5,0.000247900270867612,-0.853276979925018,0.061,0.321,1
SOX5,0.000249265009988175,0.597965963990986,0.474,0.036,1
RRBP1,0.000250200758285124,0.615318571764335,0.956,0.714,1
HSPA1A,0.000253632955730572,-0.640524768678048,0.921,1,1
CRIM1,0.000255715891410382,0.498413294286382,0.702,0.214,1
VEGFC,0.000256023592766282,1.00879552086039,0.544,0.071,1
COX5B,0.000256738942753394,-0.689998635471628,0.772,0.893,1
NDUFS3,0.000262139000831652,-0.585099226440195,0.649,0.714,1
ERO1A,0.000265291127178143,0.546926558797884,0.561,0.107,1
SH3TC1,0.000266804003918663,0.698093812135169,0.544,0.107,1
HPS5,0.000268987722559488,0.340219285881996,0.342,0,1
RACK1,0.00028289306934001,-0.417804215567496,0.991,1,1
NDUFS8,0.000288699341358992,-0.459311088910882,0.658,0.714,1
CKS1B,0.000295278884311777,-0.172815774531984,0.36,0.536,1
DNPH1,0.000308962363677122,-0.758611599568056,0.228,0.464,1
SETX,0.000310418786885115,0.723752008672861,0.728,0.25,1
MCAM,0.00031483719223716,0.626513346319401,0.947,0.893,1
LSM7,0.000315881621353498,-0.594954114498523,0.807,0.786,1
MARCKS,0.000317387470411597,-0.547783815039596,0.965,1,1
PTK7,0.000319743539678438,0.70394454774204,0.623,0.143,1
HPGD,0.000325028543722426,1.21332132975015,0.544,0.071,1
METRNL,0.000328052242550871,-0.597780944241608,0.175,0.464,1
DACH1,0.000328417545431004,0.964605514418879,0.649,0.179,1
DGKH,0.000329078353024901,0.530363719057731,0.851,0.679,1
EOGT,0.00033296822784927,0.480221140034237,0.632,0.143,1
NPIPB5,0.000336441489226599,0.400101162551043,0.43,0.036,1
AZIN1,0.000341428904383327,0.821505296853585,0.588,0.071,1
PCAT19,0.00034630510205662,-0.789871390887754,0.132,0.464,1
RAB34,0.000348260425540153,-0.561802793126372,0.526,0.571,1
NSDHL,0.000353314371621378,-0.605476925734192,0.158,0.321,1
CLU,0.000362391327408068,-0.642975337500526,0.202,0.536,1
YBX1,0.000363892848447486,-0.470456721179711,0.93,0.929,1
TNFAIP8L1,0.000363921256452643,0.814591401003425,0.798,0.571,1
CMPK1,0.000364278997211578,0.374389190668994,0.605,0.107,1
FKBP4,0.000365150219215821,-0.594861948646876,0.377,0.464,1
DPEP1,0.000367700785210264,0.910149735423679,0.561,0.143,1
KIF1C,0.00036971480257557,0.772721700834542,0.64,0.214,1
RHOB,0.000372697964742246,0.880973188563581,0.86,0.5,1
ROBO4,0.000376104591241726,0.519281779098404,0.904,0.679,1
NDUFS5,0.00037719939923701,-0.503422228234447,0.807,0.857,1
ENC1,0.000379451056069291,-1.03351986877353,0.465,0.75,1
NOSIP,0.000384852882471154,-0.3977505546521,0.658,0.571,1
IMPA1,0.000385005783010906,-0.132838550272769,0.202,0.036,1
IDH3G,0.000387300225981569,-0.538512388832043,0.535,0.536,1
AL441992.1,0.000388667676068347,-0.140394535699353,0.035,0.179,1
MMRN2,0.000389592718386222,0.616721689415856,0.921,0.643,1
SRSF9,0.000393184145389825,0.703684147484819,0.807,0.643,1
IDH3B,0.000402646536467503,-0.572399580601149,0.526,0.643,1
SMAD3,0.000403739271218006,0.415769691315674,0.351,0,1
OTUD1,0.000404426104118795,0.383630886568657,0.298,0,1
MAP2K4,0.00040819206759671,-0.0434933751531509,0.386,0.107,1
YWHAQ,0.000415665283263068,-0.469113667834647,0.807,0.786,1
SVIL,0.000418154581678702,-1.17459216793574,0.368,0.679,1
ATP6V0E1,0.000420452282297006,-0.427719780644692,0.886,0.75,1
FAM199X,0.000423036619125113,0.208527298044971,0.36,0.036,1
GFOD1,0.000424805309100519,0.744006652081504,0.632,0.179,1
SPNS2,0.000427438315679814,0.638225573532541,0.482,0.036,1
BAHD1,0.000432214338439225,-0.0229606466026136,0.228,0.036,1
COX4I1,0.000433720548556749,-0.387191450991565,0.93,0.857,1
YES1,0.000441245350745716,0.537438231749767,0.904,0.714,1
ISOC1,0.000444317833335743,0.699796101194333,0.465,0.036,1
FAM89A,0.000446665803982738,1.05867592827418,0.877,0.536,1
BAX,0.00044971777026909,-0.756816419744546,0.772,0.821,1
BLVRB,0.000450153302862094,-0.739225848456154,0.228,0.464,1
SLC52A2,0.000456089686969662,-0.657691089461056,0.404,0.5,1
RPS25,0.000462894240918096,-0.377743023659242,0.956,0.964,1
RPS13,0.000468676643240389,-0.305638859508467,0.956,0.929,1
EDRF1,0.000473127435333302,0.34506075060367,0.298,0,1
CLEC14A,0.000473253018763515,0.952432825652218,0.772,0.286,1
STMN2,0.000473917690879936,-0.372067275745557,0,0.143,1
BCAP29,0.000482940538969664,0.63410013358865,0.877,0.464,1
CSDE1,0.000485120559874462,0.595060721736729,0.904,0.786,1
C12orf10,0.000487512452403698,-0.469297035894907,0.465,0.571,1
HNRNPA3,0.000490234495087267,0.576205900793482,0.921,0.857,1
TEX261,0.000490777968848277,0.055400178356402,0.316,0.036,1
CXADR,0.000496510186252642,0.442555275716789,0.272,0,1
RNF25,0.000497037559504145,-0.660556008150482,0.149,0.357,1
DICER1,0.000517229116121126,0.693368295372136,0.816,0.357,1
SERPING1,0.000518070961550393,0.540137886721183,0.491,0.036,1
NID2,0.000518118227897895,0.719394929377094,0.737,0.25,1
HEXA,0.000518684840971539,-0.697803784072965,0.544,0.536,1
SARAF,0.000523980283148364,0.700445435798651,0.833,0.429,1
CAMSAP2,0.000532009000279015,0.711197702523831,0.649,0.214,1
ERLIN1,0.000537700131935574,0.331083539905118,0.333,0,1
PMP22,0.000541990919690679,-0.449368884274716,0.184,0.429,1
AGPAT2,0.000550543348274252,-0.433859866314319,0.07,0.321,1
SOS1,0.000556432461583878,0.581094635147523,0.789,0.286,1
HOMER3,0.000561462096364164,-0.700286800608247,0.877,0.857,1
CAV2,0.00056294383399102,0.72035540761477,0.728,0.286,1
MRPL41,0.00057098435134877,-0.525358271506974,0.754,0.75,1
MRPL37,0.000572556302552487,-0.291997078913963,0.351,0.536,1
RPL39,0.0005889527098087,-0.312790218199482,0.921,1,1
TMEM178A,0.000592210958413147,0.948837562878048,0.693,0.25,1
NCBP2-AS2,0.000597197981415485,-0.517196528955364,0.544,0.679,1
RAPGEF5,0.000607817334852178,-0.633794452966269,0.746,0.929,1
CSNK1A1,0.000620038971884446,0.4256494826022,0.912,0.857,1
CRYAB,0.000621698102782754,-0.252925392276623,0.026,0.179,1
DST,0.000627706617516202,0.769899281008894,0.789,0.357,1
SPON1,0.0006314205554384,0.0912351837264225,0.298,0.036,1
PLCB1,0.000632110494569448,0.817968980316969,0.702,0.321,1
CCAR2,0.00063658196314763,0.224231225484065,0.404,0.036,1
RRAGA,0.000639231113416419,0.788509402591138,0.842,0.5,1
NCKAP5,0.000639821790231925,0.478305788608882,0.386,0.036,1
TNFSF10,0.000649263918265825,0.787579435294505,0.833,0.393,1
LRRC36,0.000650643342038139,0.582936096310897,0.386,0.036,1
NEDD4L,0.000654969032917588,0.646931740497899,0.544,0.071,1
ARL6IP4,0.000667047410352972,-0.424760991243578,0.868,0.857,1
TCFL5,0.000669580964553636,0.813567861808516,0.596,0.179,1
GNG2,0.000680094622099465,0.441870608184524,0.807,0.714,1
ROCK2,0.000686728799433037,0.735178688932036,0.833,0.571,1
BMPR2,0.000691940502796455,0.602520130996748,0.789,0.393,1
LAMA4,0.00069965614142357,0.567879551269113,0.965,0.786,1
TIMM13,0.000701856623756099,-0.569706644574866,0.825,0.75,1
SNX3,0.000703898419455715,0.791654992401792,0.868,0.643,1
NPAS2,0.000705757151155157,0.525902310865638,0.465,0.036,1
NAXE,0.000707975482837896,-0.4931389337069,0.482,0.643,1
GPR85,0.000717739179494063,0.51792942027032,0.404,0.036,1
PTPRG,0.000720471665597743,0.821158998835306,0.702,0.214,1
THSD1,0.000725373804980691,0.805469033885839,0.789,0.393,1
ATP5IF1,0.000738249619313197,-0.530817953426211,0.851,0.857,1
ARPC3,0.000752290456776393,0.794030701064521,0.904,0.786,1
LEF1,0.000754162869794653,-0.746248898506901,0.07,0.286,1
KAT6A,0.000756659035115851,0.59031429066396,0.667,0.214,1
PDZD2,0.000764462028847384,0.598635490387088,0.544,0.107,1
MAP2K6,0.000774068660266156,0.751442809129307,0.623,0.179,1
RPL19,0.000786515500662362,-0.33258039341781,0.991,0.929,1
BST2,0.00078721637037549,-0.347059696706999,0.351,0.643,1
PLTP,0.000787799827341993,-0.633137024381722,0.202,0.5,1
CIB2,0.000790312540517604,-0.47617433348982,0.228,0.5,1
NAXD,0.0007992918935612,0.326677396762313,0.289,0,1
SRRM2,0.000800756705863925,-0.631051767641695,0.886,0.929,1
NFIB,0.000809003597427624,0.473782782955701,0.912,0.75,1
NES,0.000813017859184322,0.598255444796032,0.895,0.821,1
TAX1BP1,0.000819697692429985,0.619061500218045,0.825,0.571,1
NRP2,0.00083188542225371,-1.14101449551376,0.491,0.607,1
JMY,0.000839158917289649,0.351886076653873,0.289,0,1
TUBB2B,0.000841727406257949,-0.354410985638575,0.237,0.536,1
ALPK3,0.000845515313595711,0.448194440393033,0.482,0.357,1
SLC35A3,0.000849035486812502,0.583747741195012,0.447,0.071,1
ADAMTS5,0.000855588523369334,0.60012407618823,0.289,0,1
ARL4C,0.000857923065437746,0.69923757451648,0.649,0.179,1
SELENON,0.000860234394180104,0.63337739420571,0.632,0.143,1
SWAP70,0.000864404108058509,0.588578571385092,0.596,0.107,1
FAM213A,0.000868541838400924,0.772179759184221,0.877,0.571,1
FSD1L,0.000873093076802018,0.0732452906531783,0.272,0.036,1
MMP11,0.000880289884410466,0.324354322426085,0.289,0,1
CLASP1,0.000886991827081976,0.551537016040442,0.535,0.071,1
ETS1,0.000890553830836788,0.626135191635639,0.904,0.643,1
OSTF1,0.000893097515349951,0.760489372976906,0.57,0.071,1
RAD54L,0.000897052259301947,-0.0842824691730586,0.009,0.107,1
SERPINF1,0.000907481385981824,-0.357873321350004,0.044,0.214,1
AKAP9,0.000911814358563701,0.673305922003733,0.842,0.5,1
GPC1,0.000919172967054048,-0.365408501477645,0.018,0.214,1
RICTOR,0.000921451500929402,0.434043946975504,0.474,0.071,1
LAMB1,0.000932840513785318,0.44702456022788,0.93,0.786,1
UBA3,0.000938463686946128,0.273903589145593,0.439,0.036,1
UBC,0.000949680855264647,-0.512152794677315,0.974,0.964,1
DNAJC10,0.000967675037437955,0.553438599064382,0.798,0.357,1
TNFRSF11A,0.000971759328821253,0.359331170499731,0.246,0,1
MSL2,0.000976157345163168,0.274202100101945,0.307,0,1
LMNA,0.000978659384590168,-0.696979395640585,0.781,0.75,1
VCL,0.000989038456299072,0.694426595570107,0.781,0.429,1
GIGYF2,0.000992101412771363,0.227554733988678,0.553,0.143,1
DDT,0.000992945168276732,-0.633137514679188,0.579,0.607,1
ETFB,0.00100710681079294,-0.603607383921662,0.684,0.786,1
GOLGA3,0.00100733666946724,0.187519716780999,0.649,0.214,1
PSMC5,0.00100803715183275,-0.555015482701058,0.728,0.75,1
COL9A2,0.00101361386529629,-0.23351833199513,0.009,0.143,1
MT-ND2,0.00101577681013088,-0.956763638784489,0.974,0.964,1
MFSD8,0.0010159274672072,0.280563220218259,0.263,0,1
AURKAIP1,0.00102044459101629,-0.607627760302833,0.781,0.857,1
COX6A1,0.00102047462916961,-0.435233604003107,0.816,0.786,1
TAGLN2,0.00103934917169386,0.993228745890995,0.886,0.571,1
SOX17,0.00105259274991156,0.827702875531584,0.86,0.429,1
SNRK,0.00105490296549713,0.439546620826067,0.851,0.429,1
CPT1A,0.00107193341609858,0.203481760293256,0.368,0.036,1
CD63,0.0010734735801584,-0.470238770560675,0.991,1,1
STAT3,0.00107844921118686,0.708860980117715,0.763,0.286,1
EFNB2,0.00107979990960367,0.597287801922415,0.93,0.679,1
HIRA,0.0010841578778772,0.290533944087845,0.272,0,1
TOR4A,0.00109107836605276,0.55672717416819,0.535,0.107,1
ZAP70,0.00109782090897807,-0.477573000411539,0.018,0.214,1
GALNT18,0.00109841244735499,0.693686893611602,0.614,0.143,1
RB1CC1,0.00110432340480826,0.559340605490651,0.702,0.25,1
RABAC1,0.00112942502182089,-0.422583957487253,0.912,0.821,1
ZNF197,0.00113047721565961,0.494664925575289,0.412,0.036,1
C1orf115,0.00113627102528361,0.858066138360853,0.447,0.071,1
C11orf96,0.00115825573934567,1.02628864958855,0.667,0.179,1
CDC42EP2,0.00116474218429453,-0.664547715711185,0.439,0.571,1
ATOX1,0.00118176836109999,-0.6195435613524,0.833,0.821,1
RPS24,0.00119331333184609,-0.428443489708214,0.982,1,1
GNAQ,0.00120171320005764,0.682538493138171,0.728,0.357,1
SSR4,0.00120811149221613,-0.59662454604953,0.851,0.857,1
FAM69B,0.00122511089740915,0.652138158959664,0.904,0.607,1
ZNF740,0.00123487564691651,0.335023088274399,0.307,0,1
ZDHHC21,0.00124536862510505,0.436153650875468,0.57,0.143,1
ITGB5,0.00125705702780546,-0.232006235165846,0.325,0.107,1
C7orf50,0.00127185562722269,-0.514775012270353,0.693,0.607,1
PPM1G,0.00130371569090971,-0.454827617229774,0.684,0.821,1
ILDR2,0.00130707766847411,0.338692063437045,0.246,0,1
MGST3,0.00131154479892504,0.891131010178257,0.921,0.75,1
PCDHB10,0.00131766552121083,-0.598434529291081,0.193,0.071,1
KCNQ3,0.00132218125932802,0.597893424988388,0.404,0.036,1
SPTBN1,0.00132287680948928,0.28996135691547,0.991,0.964,1
KCTD12,0.00132391142570047,0.758241598339864,0.5,0.071,1
UBTD1,0.00133154190934729,-0.572203048969121,0.57,0.643,1
SNRPE,0.00133806529920041,-0.464344818836736,0.781,0.786,1
CETP,0.00136249259089038,0.282166884324225,0.246,0,1
LGALS2,0.00137856235445996,-0.370441565426092,0,0.143,1
MAGI3,0.00138067099382044,0.351207744969514,0.298,0,1
DGKE,0.0013958606737464,0.682721673530792,0.456,0.071,1
RPGRIP1L,0.00141021157908267,-0.318827534721502,0.149,0.036,1
SNF8,0.00141083368672197,-0.627225502038839,0.763,0.857,1
JUND,0.00142471832740887,-0.561941084067882,0.912,0.893,1
UBE2J1,0.00143161235210613,0.878739630105542,0.807,0.429,1
PTH1R,0.00143382398387424,-0.567098951835167,0.105,0.321,1
FLRT2,0.0014373390233333,-0.563395788292168,0.07,0.286,1
CHST3,0.00144429460191738,0.373927818298538,0.228,0,1
MRPS18C,0.00146234549164009,-0.60754613589442,0.526,0.607,1
TSPAN13,0.00146573558608241,0.908761078248142,0.64,0.179,1
SNRPC,0.0014702485968307,-0.473689209681695,0.737,0.75,1
CBFB,0.00147781822669363,0.564165076420387,0.439,0.036,1
MT-CO3,0.00149478652839788,-0.841653984722557,0.991,0.964,1
MT-CO2,0.00150591844302283,-0.931333408000534,1,1,1
PAQR7,0.00150882026075351,-0.323567584614038,0.114,0.321,1
SLFN5,0.00151262531819228,0.698987729505591,0.728,0.357,1
GRIN2A,0.00151710661899483,0.487291521135484,0.289,0,1
PDIA6,0.00155013622054283,0.8541113621982,0.947,0.75,1
CPNE2,0.00155760597036219,0.763837652079691,0.746,0.321,1
GNB1,0.00157094898995343,0.707152126609038,0.904,0.607,1
DLG1,0.00160148905750214,0.499395896691297,0.57,0.107,1
STEAP1B,0.00161561444652416,-0.562622117515712,0.096,0.321,1
S100A4,0.00161750649978553,-0.364909757884008,0.114,0.357,1
MRPS21,0.00162998750207583,-0.542304581243538,0.737,0.821,1
VAMP8,0.00163485180325553,-0.507086573157456,0.184,0.393,1
RPS11,0.00163572492600286,-0.341298443209849,0.974,0.964,1
PIEZO2,0.00163705637164015,-0.663016237237132,0.307,0.536,1
FBH1,0.0016523718500622,-0.118056324812283,0.5,0.179,1
RPLP1,0.00166288248232049,-0.335371948059795,0.991,1,1
AC100803.3,0.00166495297883096,0.295293422560451,0.254,0,1
GCNT2,0.00167754279061295,0.641896561649424,0.368,0.036,1
GSS,0.00167794550314001,-0.509068261861695,0.272,0.321,1
ACKR3,0.00167949041130117,0.946505622504319,0.825,0.464,1
SFMBT2,0.00170727980566425,0.551447831342764,0.482,0.071,1
VEGFA,0.00174807627191838,-0.57977397328135,0.158,0.393,1
LUC7L2,0.00176075335068844,0.303077194764007,0.561,0.107,1
CANX,0.00176762796356485,0.643990123300813,0.912,0.679,1
N4BP2,0.00178884364199585,0.703907762460172,0.623,0.179,1
SNRPD2,0.00179019846007556,-0.425893465346192,0.798,0.786,1
NR2F1,0.00179795638892335,-0.644459985891218,0.044,0.286,1
ABL2,0.00180513061293486,0.533796474938391,0.807,0.571,1
ETV2,0.00181142024045162,-0.188787458026394,0.053,0.179,1
PTDSS1,0.00181927149278619,0.418675484063708,0.518,0.071,1
CMTM6,0.00182580414083668,0.665042364521048,0.816,0.393,1
AGFG2,0.00183914243719671,0.292335877497681,0.228,0,1
NANS,0.00184364522542943,-0.464071127988185,0.456,0.536,1
MRPS15,0.00184790006325485,-0.49737253213635,0.675,0.679,1
EMCN,0.00187999674693394,0.672514498237598,0.816,0.429,1
ANKRD13B,0.00189450796527206,-0.351886589904269,0.018,0.214,1
GNPDA2,0.00189757780768956,0.273642641453352,0.298,0,1
DDR1,0.00189945253602254,-0.289428065386322,0.096,0.321,1
SPG7,0.00191531740631735,0.645356756300897,0.789,0.429,1
COLGALT1,0.00192100682646333,0.720085466310386,0.737,0.357,1
OAF,0.00192826328697146,-0.791540329754745,0.36,0.536,1
MARCH6,0.0019422387208307,0.580957429834331,0.816,0.393,1
PLCB3,0.00194445070315021,0.274101940323787,0.272,0,1
PPP4C,0.00195072447955743,0.694751034462,0.807,0.357,1
TGM2,0.00195631939675631,0.602332423939859,0.509,0.071,1
SHE,0.00198047950884973,0.630224301245938,0.675,0.321,1
COMMD4,0.00198149918024355,-0.605588973754672,0.684,0.786,1
RBM12B,0.00198371650154102,0.462741839266239,0.465,0.071,1
COL26A1,0.0019918337491329,-0.106360071250958,0.009,0.107,1
OTUB1,0.00199226808354465,-0.387663288740304,0.474,0.536,1
PRDX1,0.00201494683494504,-0.331733102290251,0.877,0.821,1
SLC38A9,0.00201684426320563,0.272323395722794,0.237,0,1
FBXO2,0.00202787931247729,-0.0448467465405517,0,0.071,1
FCHO2,0.00206367528570324,0.46199128854249,0.482,0.071,1
KCNQ1,0.00206621990484877,0.784561328770481,0.57,0.107,1
USP6NL,0.00208416630781552,0.60920323640393,0.456,0.071,1
CNTRL,0.00210820396054996,0.117182735061092,0.342,0.071,1
CDC42EP1,0.00210999214850349,0.488937437478008,0.711,0.214,1
NDUFA9,0.00212306621223775,-0.25827939944333,0.605,0.393,1
VPS28,0.0021244512642444,-0.400334389342646,0.833,0.821,1
CTHRC1,0.00213795232346963,0.771054618738529,0.798,0.5,1
SLMAP,0.00214537029115855,0.466347470098743,0.447,0.036,1
ADNP2,0.0021507286436164,-0.0526037608399138,0.307,0.071,1
SULF2,0.00215100886096827,0.469020015664723,0.877,0.536,1
HLA-DPB1,0.00215421996002905,-0.149250290491475,0.018,0.143,1
MIR34AHG,0.00215552028112338,-0.663809506965526,0.018,0.214,1
GRK5,0.00215607435075781,0.519102760658748,0.807,0.357,1
WWC3,0.00217067018925482,0.687309848704774,0.623,0.214,1
RPL24,0.00217905553574428,-0.352231767515895,0.939,0.964,1
SLC2A1,0.0022153648396565,0.275567937944985,0.333,0.036,1
DYNC1H1,0.00221719391503536,0.460010050406326,0.877,0.786,1
TSPO,0.00222196704196387,-0.516127487853339,0.281,0.464,1
TMEM47,0.00222256383579885,0.494919097266584,0.509,0.071,1
REV3L,0.00222851632331634,0.305574950626958,0.596,0.143,1
PIN4,0.00223902670957858,-0.530995746846359,0.482,0.607,1
PARD6B,0.00224441819226233,-0.264879606689104,0.035,0.179,1
KIAA1671,0.00226986182171889,0.465527147261498,0.693,0.25,1
NFE2L3,0.00228175416530859,0.0905875905983901,0.281,0.036,1
LINS1,0.00228323611378032,0.275007780085124,0.281,0,1
GID8,0.00234763274805067,0.519889466412051,0.614,0.214,1
IGFBP6,0.00237209337292995,0.479138765254459,0.316,0,1
APRT,0.00240021885414577,-0.403074315464868,0.728,0.75,1
DDX46,0.00240768333812196,-0.265279788202092,0.693,0.821,1
FDFT1,0.00241211172714514,-0.525951397155922,0.333,0.464,1
OGG1,0.00242708744650134,0.330067001109786,0.281,0,1
MT-CYB,0.00242880762400313,-0.90139495448744,1,1,1
MGST2,0.00243794689530905,0.77820925272681,0.93,0.714,1
SIAH1,0.00244035082366278,0.325266790915283,0.588,0.143,1
AKT3,0.0024665321417771,0.512944873058323,0.64,0.179,1
ATP5ME,0.00247660781630657,-0.567308210529424,0.912,0.893,1
LY6E,0.00248270175537825,-0.414617377661574,0.149,0.321,1
COPE,0.00249708818317494,-0.458583130627113,0.825,0.821,1
MAP2K2,0.00251216827136363,-0.542617138591634,0.772,0.786,1
RTL10,0.00253364669023861,-0.36740713727277,0.184,0.357,1
AL136084.3,0.00254099094803165,-0.474615788732152,0.053,0.25,1
AC013394.1,0.00257266976256213,0.309813143913384,0.298,0,1
OAZ2,0.00257791923986785,0.494637426425141,0.746,0.607,1
MRPL9,0.00258093763010577,-0.447703154636077,0.5,0.607,1
KPNA1,0.00258126640414082,0.286466551571807,0.544,0.107,1
TLE1,0.00258432313200791,0.286264306649369,0.535,0.143,1
PUF60,0.00260612568070023,-0.42152249967691,0.746,0.714,1
EEPD1,0.00263896960740357,0.300988493270757,0.289,0,1
IKBIP,0.00265279150927586,0.802401120567475,0.746,0.357,1
TNIP1,0.0026986000542514,0.207456949211507,0.623,0.179,1
EMP3,0.0027074716464755,-0.633818567967091,0.281,0.464,1
NUDC,0.00271097936659249,-0.522961013748664,0.754,0.821,1
MLF1,0.00271742343079703,0.785303460814466,0.781,0.536,1
HINT3,0.00275182817925483,0.116603551243315,0.298,0.036,1
ATP11B,0.00275342793577593,0.518313227541077,0.412,0.071,1
GAP43,0.00276921730692285,-0.293860620362352,0,0.107,1
CD320,0.00277396964953638,-0.465741200195942,0.412,0.393,1
PLXDC2,0.00277813948815889,0.1936943690505,0.298,0.036,1
MRPL22,0.00279259899068856,-0.452731043849434,0.544,0.571,1
TNIP2,0.00281359386529669,-0.396923406768352,0.325,0.5,1
CYFIP1,0.00283850212247575,0.700075074495169,0.719,0.25,1
PA2G4,0.00284247424107801,-0.538893631814147,0.719,0.821,1
RBFA,0.00284517821855946,-0.524144711659737,0.377,0.464,1
RPLP0,0.00285980883535444,-0.279740271132443,0.956,0.893,1
DGKD,0.00287568029635332,0.780284943890659,0.667,0.214,1
NHSL2,0.00291796588934818,0.527542004664807,0.535,0.107,1
EIF1,0.0029435487131787,-0.382751936469364,0.982,1,1
A1BG,0.00296489536552028,-0.207385768187022,0.246,0.393,1
IGF2BP2,0.00296640448832868,0.347938203372495,0.789,0.643,1
TMEM184B,0.00297979566006444,0.554520874337455,0.605,0.143,1
STAT5B,0.00300977521911968,0.479600246635832,0.5,0.071,1
S1PR1,0.00301605818972891,0.472243215330913,0.491,0.071,1
SNCG,0.00302921271268189,-0.549896448598761,0.439,0.429,1
ZNF792,0.00304474453694852,-0.33363443454072,0.167,0.071,1
TTC39A,0.0030525761103537,-0.128099664049591,0,0.107,1
EGLN3,0.00305439676295057,0.656846279361474,0.439,0.036,1
ZDHHC17,0.00308097118331294,0.571709693540439,0.491,0.107,1
NISCH,0.0030827164294144,0.560278987646386,0.596,0.25,1
PDE10A,0.00308991387728728,0.250173928732527,0.254,0,1
LAMC1,0.00309607375667158,0.643866956395052,0.895,0.679,1
UBXN1,0.00310548460600124,-0.460064829839482,0.789,0.857,1
VANGL2,0.00310970152887091,0.202615401252329,0.175,0,1
NOV,0.00311813172961143,-0.540686552863707,0.044,0.25,1
IAH1,0.00312979913664919,-0.47197099799052,0.57,0.5,1
ID2,0.00314164868505065,-0.608825764670156,0.272,0.5,1
ARAP3,0.00314487615579709,0.632850022150846,0.596,0.214,1
ZMYM4,0.00315415474285287,0.607049471809714,0.561,0.143,1
HAAO,0.0031543641650783,-0.0730123956114105,0.018,0.107,1
RTN3,0.00315815079166178,0.703212383515027,0.711,0.25,1
CLDND1,0.00315886833080567,0.450527025035995,0.702,0.214,1
MRPL27,0.00316359197478768,-0.399625701961384,0.684,0.643,1
EIF3C,0.00316767659362236,0.336845257180626,0.289,0,1
HEG1,0.00319161837104354,0.687335940176294,0.605,0.214,1
NDUFB10,0.00320243801020122,-0.312429181148914,0.842,0.75,1
INAFM2,0.00321061052530884,0.240601069720358,0.263,0,1
FBXW7,0.00323077166917739,0.825428767323425,0.596,0.25,1
THNSL1,0.00323538599606953,-0.260520800113487,0.079,0.214,1
ATRX,0.00324892880903582,0.29086108550165,0.912,0.679,1
MRPS18A,0.00326052918180579,-0.294506236195274,0.36,0.464,1
AC008731.1,0.0032684406334853,-0.0516761683493305,0,0.071,1
CPE,0.00328154528060302,-0.427564707375672,0.053,0.179,1
PKN2,0.00329672417973422,0.649266046678958,0.798,0.393,1
KDELR2,0.00329835924239765,0.72975769012427,0.86,0.5,1
NRIP1,0.00330183232650684,0.626958101403348,0.807,0.393,1
BAD,0.00330847641265332,-0.635307837101205,0.605,0.714,1
MAP3K11,0.00331575950350846,0.558259500739208,0.851,0.5,1
UBE2C,0.00332395013602609,-0.45017946790605,0.132,0.286,1
PODXL2,0.00333873886736235,-0.866732858416602,0.202,0.429,1
AC092683.1,0.00334227417409913,0.52297150646799,0.5,0.071,1
MVB12A,0.00336163060013063,-0.504170804750424,0.579,0.679,1
TAF1D,0.00341932128307549,0.594796708774402,0.719,0.393,1
TCEAL2,0.00343739574384642,-0.358354354677547,0.061,0.214,1
AAMDC,0.00344138805675125,-0.541473189143364,0.5,0.571,1
SFPQ,0.00344294865310801,0.522870368266853,0.886,0.714,1
SLC26A2,0.00345207915171641,0.533776894123399,0.737,0.357,1
ULK2,0.00347132883442799,0.299246954406005,0.246,0,1
C4orf3,0.00347689392393155,0.597240817921144,0.86,0.607,1
EDEM1,0.00350937152377891,0.438505390662846,0.395,0.036,1
ARHGEF37,0.0035348451223927,0.219506767627931,0.184,0,1
TPM4,0.00356916533121332,0.538551928461338,0.982,0.821,1
PRDX2,0.00359366172427527,-0.404995175158596,0.825,0.786,1
SERTAD1,0.00359570459039873,-0.569876643979602,0.412,0.536,1
TRUB2,0.00360571651798011,-0.462115771193467,0.386,0.429,1
MAST4,0.00360735976845848,0.60152360774287,0.842,0.536,1
BUD31,0.0036447541455066,-0.429052122498288,0.667,0.786,1
INTS13,0.00367153799761213,0.229859791097061,0.263,0,1
PRR14,0.00367881599583404,-0.0330420858836898,0.325,0.071,1
HOMER2,0.00368854133893693,-0.0899146177094825,0.009,0.107,1
CASP8,0.00372747958980452,-0.212544957083179,0.026,0.179,1
HSPA6,0.0037378203624926,0.582611079110397,0.211,0.464,1
CRTC1,0.00379588743658992,-0.451489013607734,0.114,0.321,1
ECE1,0.0037998288144562,0.362688285411742,0.816,0.5,1
BMF,0.00380891514037225,0.224436536455243,0.184,0,1
GMPPB,0.00382728961203753,-0.163557003925954,0.149,0.286,1
ZNF593,0.00384098652335605,-0.566566112647787,0.474,0.536,1
WDR26,0.00384573726593852,0.552095300102462,0.675,0.25,1
NAV1,0.00385257749490105,0.657655374355804,0.86,0.536,1
JKAMP,0.0038864071017643,0.425595732342722,0.474,0.071,1
RARG,0.00388825977508135,0.418123989022617,0.421,0.036,1
KPNA6,0.003918665732679,0.572012805916738,0.632,0.25,1
ABCG1,0.0039242010488271,-0.604605986516559,0.289,0.5,1
CD55,0.00393073805219618,0.243629943132703,0.605,0.143,1
ASXL2,0.00393580858664026,-0.238550757843161,0.289,0.107,1
TECPR1,0.00395141835862711,0.53926444294239,0.632,0.286,1
PSMB1,0.00395234404841666,-0.29432985849723,0.912,0.821,1
SH3BP5L,0.00395462359656654,0.194846521445626,0.211,0,1
RGCC,0.00396705791517453,0.88761530697706,0.702,0.25,1
HRH1,0.00398710963708308,0.310110165566118,0.219,0,1
ARHGAP4,0.00399824813052346,0.475117160548586,0.368,0.036,1
SAP30BP,0.00403192594902561,-0.522678396251984,0.614,0.679,1
TMEM234,0.00404693835900168,-0.214706625069357,0.158,0.321,1
BYSL,0.00405565259357162,-0.597332892639345,0.202,0.357,1
BDP1,0.00406199497589419,0.604066316124774,0.623,0.179,1
ZFAND5,0.00406898701744323,0.570254649305386,0.807,0.643,1
IFNGR1,0.00408164629735465,0.549115088123232,0.588,0.357,1
FAM124B,0.00408955275414156,0.845712758172577,0.596,0.214,1
UBE3A,0.00409242674139323,0.462551212239018,0.711,0.25,1
NFS1,0.0041055661593954,-0.451159868303052,0.096,0.25,1
HCG18,0.00411138759274923,0.625322174358201,0.544,0.143,1
ITPRIPL2,0.00413759025408519,0.623815207930062,0.772,0.357,1
HSF1,0.00414524604624806,-0.42799827112254,0.482,0.429,1
HNF4G,0.00415216100112477,-0.0484048599294059,0.009,0.071,1
PTPRK,0.00415609573639292,0.47105296844525,0.518,0.107,1
RASGRF2,0.00416086372960393,0.390192704837682,0.368,0.036,1
LRWD1,0.00417031524017525,-0.186805271541521,0.325,0.464,1
LMF2,0.00418743776166381,-0.560055798960672,0.465,0.536,1
WRB,0.00419358366732769,0.533913378954088,0.684,0.214,1
SH3RF1,0.00421607850295606,0.245172824618259,0.228,0,1
REEP3,0.00422962330191291,0.67987538220009,0.763,0.393,1
SCYL2,0.00423543144932327,0.567705823965368,0.5,0.107,1
TERF1,0.00424811371407897,0.602307973235544,0.649,0.179,1
LMCD1,0.00425334312080466,0.756168552967404,0.675,0.357,1
WWC2,0.00428154098181964,0.315320752389816,0.64,0.214,1
EMSY,0.00429012732737625,0.247145896882723,0.263,0,1
ETV3,0.00431327206426817,0.302313651581398,0.237,0,1
IFI27,0.00432075118916133,-0.0492759882469788,0.009,0.071,1
PPT2,0.00432544850298687,0.227318416302611,0.228,0,1
GSTO1,0.00433915538222291,-0.416175063376085,0.614,0.679,1
PDK1,0.00435710415218399,0.426668584394348,0.404,0.036,1
LYPLA2,0.00436949405802802,-0.475204079394457,0.684,0.75,1
DEFB1,0.00436960747073862,-0.202592894701965,0,0.107,1
RNMT,0.00437529239012048,-0.429671036581045,0.623,0.357,1
SPINT2,0.00437891874225413,-0.347112544910766,0.237,0.464,1
CKS2,0.00444599347761273,-0.55078536930913,0.333,0.464,1
AGPAT5,0.00446203443766435,0.301217871444201,0.719,0.286,1
PCDH7,0.00446589066722819,-0.0985611224363872,0,0.071,1
TCIM,0.00448748467896339,0.637421651029691,0.728,0.286,1
ARL2BP,0.00450469395358605,0.571228153125522,0.825,0.464,1
UBL5,0.00451832577917316,-0.346054049415311,0.825,0.893,1
EFCAB1,0.00453784218659954,-0.17858897554438,0,0.107,1
TPK1,0.00457010664211512,-0.181082256059519,0.009,0.107,1
ERC1,0.00457052451409342,0.633824938896794,0.667,0.25,1
AGTPBP1,0.00460285388811307,0.373080498840257,0.36,0.036,1
ASGR1,0.00461901739831622,-0.0711257229961469,0.263,0.393,1
NDUFAB1,0.00465229401608812,-0.452337046654999,0.825,0.786,1
CHIC1,0.00465899332536566,-0.284980056680415,0.175,0.107,1
CTSB,0.00470828465161855,0.615485899538041,0.825,0.464,1
KIAA2026,0.00472897865464094,0.268236014234342,0.561,0.143,1
GNPTAB,0.00473056244017933,0.491857496885678,0.693,0.321,1
RHEB,0.00473873438200324,0.299871150089415,0.789,0.786,1
CDC14A,0.00475071865784447,-0.0742698401737676,0.307,0.107,1
LRRC3B,0.00477770984618043,0.326340262488616,0.219,0,1
NME4,0.00479428834730159,-0.34434946839105,0.868,0.786,1
ZDHHC20,0.00479436690148364,0.475064105445141,0.561,0.25,1
DISP2,0.00481523670996894,-0.194540833865298,0,0.107,1
ATP2B1,0.00484320911247686,0.462583211333804,0.675,0.536,1
GUK1,0.00484441704203532,-0.164167022641971,0.886,0.75,1
TPPP3,0.0048549102158359,-0.522003986021608,0.132,0.357,1
MMD,0.00487004556619792,0.55491355375672,0.632,0.179,1
SESN2,0.00488278979720059,-0.446937943353827,0.149,0.393,1
ATF6B,0.0048909094777206,0.470020498718808,0.509,0.107,1
PRMT2,0.00490207886678538,0.572977321702047,0.833,0.5,1
ATP1A1,0.004946423090103,0.676682569176812,0.772,0.357,1
TBC1D24,0.00495102762728222,0.310434169879245,0.211,0,1
MGMT,0.00495323605896467,-0.396902542398565,0.728,0.643,1
NEFM,0.00496773224072669,-0.431099583122433,0.026,0.214,1
ADPGK,0.00497222243469646,-0.211760040360041,0.254,0.107,1
NAA15,0.00499747713879861,0.560420756758598,0.491,0.071,1
TMEM189,0.00501419487707592,0.583112114192003,0.667,0.25,1
MFNG,0.00505038255854821,0.236298983581837,0.246,0,1
PPP1R16B,0.00508171542021623,0.474099926354728,0.526,0.107,1
PDZK1IP1,0.00510335713973219,-0.0635385711352217,0,0.071,1
C15orf41,0.00513540558893692,0.296778339106351,0.175,0,1
SCYL1,0.00514448123281081,-0.393928294562099,0.325,0.393,1
FEM1C,0.00517401321407272,0.204163325955535,0.307,0.036,1
KPNA3,0.00518606458193039,0.645433925801514,0.702,0.25,1
ELOF1,0.00522772636647928,-0.315993570440483,0.412,0.464,1
MOV10,0.00523529045022571,0.389924245442253,0.404,0.036,1
QKI,0.00523794907268354,-0.0559351218821251,0.868,0.929,1
SPIN1,0.00524205079097208,-0.0754936004667128,0.57,0.214,1
IGF2BP1,0.00524761243878697,0.363905750374267,0.772,0.321,1
OTUD4,0.00525066931010635,0.414778300048815,0.43,0.071,1
ARMCX3,0.00525878871585525,0.477087718525243,0.868,0.5,1
TTC28,0.00527322335002832,0.53482840452459,0.658,0.286,1
MAPK3,0.00527982022263965,0.599028148308217,0.658,0.286,1
LRIG2,0.00529836923801681,-0.336374742514874,0.228,0.143,1
AP002884.1,0.00530534250236588,-0.161146748735609,0.009,0.107,1
INO80,0.00533341382369533,0.374068758362955,0.386,0.036,1
PYGO2,0.005341022825025,-0.101336793284069,0.219,0.071,1
VWA1,0.00534960948808603,1.01132678296573,0.728,0.429,1
IKBKG,0.00535354431786214,-0.232654780568011,0.272,0.357,1
SOX6,0.0053544303295094,0.787745479405577,0.386,0.107,1
SCRN1,0.00538702895591666,0.658700812649163,0.702,0.321,1
SLK,0.00541404206797069,0.604273761263269,0.684,0.286,1
PKIG,0.00541583570926616,0.650463850462285,0.833,0.607,1
NMB,0.00541630569223859,-0.608066286873787,0.202,0.357,1
APOBEC3C,0.00542652140741281,-0.170914110388089,0.035,0.179,1
CCL2,0.0054327710781934,0.921978614469072,0.219,0,1
TUBA1B,0.00547394215374032,-0.255646140094781,0.974,1,1
DLC1,0.00548539579123666,0.604375992406564,0.781,0.536,1
ATP10D,0.00551851043031269,0.255732524488919,0.211,0,1
MFSD14C,0.00552068645538339,0.376288977379412,0.43,0.071,1
FAM129B,0.00552377732777419,0.491189652163506,0.711,0.357,1
HOXC9,0.00554032951529672,-0.375545596318357,0.123,0.25,1
CHURC1,0.0055483306302401,0.642275144489498,0.737,0.321,1
A4GALT,0.00556715864846715,0.269347055026105,0.219,0,1
UCK1,0.00557299210293053,-0.573682758260311,0.211,0.286,1
PCSK1N,0.00560105007069089,-0.329529780067495,0.184,0.464,1
USE1,0.00562778641505214,-0.284754209273031,0.351,0.464,1
DNAJC27-AS1,0.00564302063129073,-0.0887169118769345,0.009,0.107,1
CST3,0.00566835575681645,-0.540088652269738,0.632,0.679,1
NLRC5,0.00569084317507944,0.244490754293394,0.193,0,1
PCBP2,0.00571191995930236,0.592629690176737,0.868,0.536,1
ACOT13,0.00572222723055982,-0.620864432458334,0.43,0.571,1
SYT13,0.0058240849568185,0.287876604834794,0.263,0,1
DOCK1,0.00586881817127811,0.490487974551785,0.553,0.143,1
ADNP,0.00593523337088691,-0.475078851102572,0.64,0.643,1
MLXIP,0.0059363275366832,0.462612338200397,0.719,0.286,1
AATF,0.00598486332812724,-0.410239763293633,0.298,0.5,1
TOP2B,0.00599770485668675,0.606746067090891,0.737,0.429,1
GJA1,0.0060044388235661,0.771962630713975,0.868,0.643,1
AL583785.1,0.00604866141110548,0.270938773333261,0.202,0,1
COL6A2,0.00605201965169241,0.473405929997892,0.895,0.786,1
PC,0.00605601568226852,-0.366959598899325,0.044,0.214,1
JPX,0.00607723201480774,0.584934359075228,0.614,0.179,1
PKP4,0.00609477529210021,0.590687884564814,0.623,0.25,1
FADS3,0.00610344633723837,0.353318929914923,0.465,0.107,1
IL6ST,0.00611163682114559,0.531669640709543,0.754,0.393,1
ACOT8,0.00611829811143214,0.249540384698652,0.281,0,1
ADARB1,0.0061407849782899,0.20920657531818,0.254,0,1
AC108463.3,0.00618275461193803,0.19951302247133,0.202,0,1
PDIA4,0.00623740482351018,0.670988052692352,0.781,0.464,1
SDCBP2,0.00624247596428602,0.231197394223836,0.202,0,1
ACE,0.006280983968246,0.516824125276674,0.307,0.036,1
CD2AP,0.00628286897523329,0.409775163732108,0.702,0.286,1
LAMTOR5,0.00629099796065673,-0.447960172063343,0.842,0.893,1
CDHR3,0.00630769354438967,0.0143430663511938,0.219,0.036,1
TUSC3,0.00637101218540995,0.646918266364317,0.789,0.5,1
PCF11,0.00640593296830349,0.551802099509622,0.526,0.179,1
TMEM160,0.00642231253438577,-0.453036099040507,0.667,0.643,1
QRFPR,0.00642807463695184,-0.111972093316996,0.009,0.107,1
TXNDC17,0.00644393939525482,-0.370084987740819,0.772,0.75,1
DLL3,0.00645021030413408,-0.300619168913224,0.044,0.179,1
ZCCHC24,0.00645517383388561,0.37412211964598,0.368,0.036,1
ACTR2,0.00648700375134397,0.5830196065883,0.886,0.75,1
ARID1B,0.00648949526413636,0.551038108715809,0.825,0.536,1
POP5,0.00657576106617487,-0.255852040594107,0.307,0.464,1
CDK19,0.00661349396072126,0.524196898593026,0.518,0.143,1
JUN,0.00663711683020575,-0.902704822514865,0.728,0.821,1
SMARCA1,0.00666508748128366,0.626321492033845,0.658,0.321,1
TXNRD3,0.00667124135900821,-0.229650741168303,0.009,0.107,1
PHC2,0.00673027809174676,0.567949525744184,0.772,0.429,1
ENG,0.00674942604456986,0.679252068941909,0.833,0.679,1
RAN,0.00679934848985052,-0.222314794456282,0.833,0.714,1
TAP1,0.00680797287655556,0.246858987405077,0.254,0,1
ANXA6,0.00683374338635728,0.640984966884,0.842,0.607,1
RND2,0.00683917724279037,-0.107464196289452,0.018,0.107,1
CALR,0.00683967127875118,0.700140146749117,0.947,0.893,1
SELENBP1,0.00684147844538722,-0.166261790322046,0.044,0.179,1
WWTR1,0.00685708392097427,-0.264786235237326,0.781,0.857,1
ENDOG,0.00687502917510772,-0.485658641022377,0.36,0.536,1
ENDOD1,0.0069810207364881,0.280438796553908,0.281,0,1
PCDH17,0.00700538145537523,-0.889791801774876,0.518,0.714,1
DGUOK,0.00701416980259165,-0.388837511195651,0.658,0.536,1
CERS2,0.00702764873397474,0.314195185123844,0.526,0.107,1
SLC16A3,0.00702799535780187,0.862856184230945,0.623,0.179,1
COL4A2,0.00703250793718539,0.468108228378789,0.991,0.929,1
DCHS1,0.00704076207704256,0.509621692510876,0.711,0.5,1
OLA1,0.00710001982000929,0.104281659424027,0.412,0.393,1
MBD2,0.00710782787479688,0.61041580130136,0.579,0.143,1
EBNA1BP2,0.00711538805828114,0.0588168553464212,0.526,0.214,1
PSMB6,0.00714307184538647,-0.431380426079341,0.825,0.75,1
KIF26A,0.00717353449155102,0.457380820011009,0.649,0.25,1
YIF1A,0.0072269473700848,-0.519056723947098,0.553,0.571,1
LGALS8,0.00728637472626115,0.615357121227491,0.553,0.179,1
FIS1,0.00728662201038835,-0.235044428028335,0.86,0.714,1
CTXN1,0.0073279949372033,-0.78315997879544,0.368,0.536,1
PRKAR2B,0.00734896223138617,0.521714803230243,0.544,0.107,1
CASP3,0.00735072106164347,0.610437518125593,0.632,0.214,1
LAPTM4A,0.00736847146333631,0.615516334996663,0.886,0.714,1
FABP5,0.007370025749155,-0.383162383143202,0.763,0.607,1
TMED9,0.00737920090036947,0.626608973626112,0.904,0.679,1
RAB40B,0.00740988064507386,0.191331771554696,0.202,0,1
MTMR14,0.00742431508395639,0.407912119992397,0.395,0.036,1
CLCN7,0.00742606182980311,-0.158205488855254,0.342,0.143,1
HIPK2,0.00746305124338805,0.616979784070765,0.807,0.429,1
ANO8,0.00748755511929631,0.234082733639842,0.149,0,1
KIF12,0.00755430897980092,-0.239247610933762,0.035,0.179,1
AP5S1,0.00757503205307914,-0.452757935622194,0.132,0.321,1
PARP11,0.0075829094997004,0.273966785640705,0.158,0,1
FURIN,0.00759658385233292,0.574963522496849,0.535,0.179,1
CAST,0.00760215512695633,0.620554430828334,0.789,0.393,1
TRAK1,0.00760843498643594,0.350857258527206,0.5,0.107,1
GBX2,0.00761241579541346,0.346367045599081,0.254,0,1
MIPOL1,0.00762946337801183,0.197770721729282,0.202,0,1
NQO1,0.00764733002581476,-0.180356573943631,0.228,0.286,1
GLIPR2,0.00765653789357941,0.67270047082879,0.649,0.214,1
ADGRA2,0.00769666580783294,0.561738889028072,0.649,0.25,1
NAA20,0.00771334201659673,-0.503971822891125,0.596,0.607,1
MAT2A,0.0077911836809742,-0.415943750650661,0.465,0.321,1
CSGALNACT2,0.00779605759791811,0.180800418490734,0.211,0,1
PCDHAC2,0.00782157511631007,-0.0500117125004609,0.009,0.071,1
TAOK2,0.00789807313442727,0.398108417430819,0.658,0.25,1
STK32B,0.00791708962709288,0.262463421779845,0.167,0,1
C17orf82,0.00791838923900434,-0.109379561625419,0,0.071,1
MYO18A,0.00798074212655478,0.380517594171803,0.368,0.036,1
MFAP4,0.00798096554203943,-0.161399760187803,0.026,0.143,1
SPPL3,0.00798898484321525,0.533020961771997,0.588,0.214,1
AC005076.1,0.00804413089421643,-0.0800667144719587,0.026,0.107,1
IER2,0.00804829308602413,-0.399060117273428,0.825,0.857,1
BAIAP2-DT,0.00808856319609788,0.437830282852605,0.412,0.036,1
ATP6V0D1,0.00809505327834374,-0.297120774434325,0.561,0.393,1
PRSS42,0.00811860999221385,-0.0597784740234997,0,0.071,1
EPHB2,0.008119378302455,-0.0597806327603456,0,0.071,1
AL009178.2,0.00812898513082454,0.417936951860688,0.386,0.036,1
EPS15,0.00813282919958376,0.406207354475142,0.596,0.179,1
KLK10,0.00814320847291652,0.269425319945696,0.202,0,1
RPL37A,0.00815165089136985,-0.112131926851379,0.991,0.929,1
CRB2,0.00815544174371981,-0.211695738481142,0.018,0.107,1
MRPL51,0.00815621101141852,-0.378286821558741,0.833,0.893,1
RPP25,0.0081711858327725,-0.354026137416214,0.246,0.393,1
EPHB1,0.00818217735092597,-0.421132684005727,0.07,0.286,1
TMED1,0.00818384673458444,-0.194276414492719,0.474,0.571,1
AC233723.1,0.00820886406669262,-0.0963521052770551,0,0.071,1
PRDM1,0.00820897893088935,0.657804229268224,0.693,0.25,1
RAMP2-AS1,0.00821860076100945,0.209747041044471,0.237,0,1
PPM1L,0.00823129028212529,0.00870665330106601,0.184,0.036,1
PHGDH,0.00824632066541652,0.700281935820401,0.833,0.464,1
PPIE,0.00826650784618804,-0.330963236689849,0.482,0.464,1
DTX4,0.00834060014000013,0.196255622111103,0.211,0,1
ENKD1,0.00834229894401819,0.178034417421241,0.167,0,1
RPN1,0.00835133470634864,0.547098914556487,0.728,0.321,1
HSPA9,0.00835884911992601,0.281411864343589,0.667,0.214,1
NDUFB9,0.00838664649188707,-0.236328178588012,0.684,0.571,1
PLXNA2,0.00840877432782785,0.561646687354366,0.675,0.25,1
RBX1,0.00843746973383969,-0.569679235483412,0.851,0.857,1
LPCAT2,0.0084514550513211,0.597910396022992,0.667,0.25,1
PIK3R6,0.00846215926292964,0.493991640132034,0.474,0.071,1
HOOK3,0.00846992261048327,0.477079971710039,0.702,0.25,1
METTL23,0.00851170209398758,-0.428965988912555,0.368,0.429,1
SBNO1,0.00851742188125979,0.556836938245692,0.684,0.286,1
LZTR1,0.00851913346378967,0.254309775497837,0.316,0.036,1
TBC1D5,0.00859211008300654,0.155022346203196,0.491,0.143,1
N4BP2L2,0.00859560024842851,0.156021149178589,0.895,0.75,1
ADRM1,0.0085960940739393,-0.29303501136043,0.728,0.786,1
C9orf24,0.00860400315391456,-0.0435584368504257,0.018,0.071,1
RGL2,0.00865017445845582,0.271811703533167,0.746,0.321,1
EFEMP2,0.00866047526904496,0.592701739831576,0.772,0.536,1
SPAG7,0.00866156920458917,-0.403108873439074,0.605,0.643,1
TIA1,0.00867716187271629,0.653756521608238,0.632,0.286,1
PIK3R3,0.00870088493851694,0.39140279246281,0.342,0.036,1
TMEM59,0.0087230646463984,0.700488962506281,0.807,0.5,1
CBX4,0.00872449712960059,0.244461298172932,0.193,0,1
ACAT2,0.00876342631840784,-0.441148057757618,0.167,0.286,1
ATP5MG,0.008801870458362,-0.122560979354102,0.895,0.75,1
FCN3,0.00884109895079631,0.197053555999456,0.167,0,1
SAC3D1,0.00885081401323915,-0.190442894612181,0.202,0.357,1
TSPAN11,0.00888475640553867,-0.29415656275854,0.009,0.107,1
HIST1H2BE,0.00890532507541984,-0.248439364575986,0.009,0.107,1
FLT1,0.0089595413433504,0.53899936521551,0.93,0.821,1
LCP2,0.00896382068585488,0.241691495342253,0.211,0,1
BEX2,0.00899294073336901,-0.471883167292203,0.202,0.429,1
KRAS,0.00905532753409113,0.635202274180867,0.684,0.25,1
GIMAP7,0.00907215123975777,0.241708407799883,0.237,0,1
CATSPER3,0.00909509628148505,-0.0626374971702189,0,0.071,1
ETFDH,0.00911301005086137,-0.215376793563215,0.123,0.036,1
SEL1L3,0.00911439184085108,0.251013249242978,0.579,0.179,1
MAPK8IP3,0.0091424401154406,-0.269076404192459,0.158,0.071,1
SEPT11,0.00915230760258741,-0.456063280694127,0.754,0.714,1
RANBP3,0.00915826972163024,-0.341773525018103,0.333,0.393,1
VPS13A,0.00916408839757436,0.414575434695234,0.325,0.036,1
NFE2L1,0.00920217214864308,0.508919165068808,0.623,0.25,1
IQSEC3,0.00923983903010295,0.29310165612274,0.219,0,1
ADM,0.00924856545252982,0.682403709816532,0.57,0.143,1
DPP8,0.00925093661904771,0.296480201189921,0.526,0.143,1
PDCL3,0.00928226690729413,0.164377930698323,0.518,0.143,1
TUT4,0.00929037710740135,0.580934915722522,0.518,0.107,1
MAP4K3,0.00929152512632662,0.263769426060116,0.596,0.179,1
SSSCA1,0.00930196939858101,-0.298232653771366,0.421,0.464,1
APOLD1,0.00930551854596626,-0.647999388736236,0.263,0.429,1
SH3BGRL2,0.00936644555867214,0.371400415301023,0.316,0.036,1
SNU13,0.0093851975183195,-0.387902641537548,0.789,0.75,1
CLIP1,0.00938938906324769,0.662028758822162,0.614,0.286,1
NDUFB11,0.0094259742017247,-0.294727744402132,0.842,0.75,1
TP53BP2,0.00947144527420039,-0.311028152527565,0.404,0.25,1
DPYSL4,0.00947616098758492,-0.434687631757111,0.202,0.393,1
MYL12A,0.00947811053878575,0.699781873117207,0.974,0.893,1
NFKBIA,0.00948367036371298,0.776186634313301,0.614,0.179,1
UFC1,0.00956802413006445,-0.403112697971079,0.711,0.75,1
EDEM3,0.00957115084257814,0.484657855906732,0.588,0.214,1
NFKBIZ,0.00957320536842276,-0.163130609711323,0.009,0.107,1
RPSA,0.00957814209598856,-0.262972921131905,0.982,0.929,1
PDE7B,0.00957839726716905,0.253085038114373,0.211,0,1
RBM17,0.00959722688083288,0.482340649583146,0.807,0.393,1
SLC44A1,0.00960786623900903,0.527005092462332,0.526,0.143,1
EGLN1,0.00966777665797492,0.653540642059609,0.675,0.286,1
SNRPG,0.00966894779259562,-0.410122322679619,0.789,0.75,1
POLR2I,0.00970750319058156,-0.473848896435083,0.693,0.714,1
ATG4A,0.00972040648942315,-0.484554874500194,0.272,0.5,1
LHX1,0.00974435085889175,-0.0463465581029723,0.009,0.071,1
LIPA,0.00976928569817686,0.523310476835315,0.588,0.286,1
PTAR1,0.00977425751534548,-0.0953927310398286,0.421,0.179,1
ZNF576,0.00977433692064919,0.251760543889428,0.228,0,1
FAM98C,0.00980719020394995,0.223722740355018,0.219,0,1
SLN,0.00985038266099518,-0.448657272503059,0,0.071,1
MAVS,0.00989602451140793,0.528489325649115,0.509,0.179,1
AL050341.2,0.00991083853845463,0.184563167496656,0.228,0,1
AC078883.1,0.0100270567603079,0.185444323676656,0.211,0,1
TSC2,0.0100331967212687,0.432822435313976,0.535,0.143,1
TNFRSF14,0.0100380274430392,0.21591486507138,0.175,0,1
DNM3OS,0.0100711581100992,-0.161842718910295,0.053,0.179,1
LIFR,0.0100938205904156,0.599113529484158,0.456,0.107,1
HMGXB4,0.0100951512766648,-0.647402230130582,0.377,0.464,1
PDLIM5,0.0101075253120031,0.607335368213975,0.728,0.393,1
CMBL,0.0102280403710901,-0.560032565183694,0.184,0.321,1
MARCH5,0.010244877119179,0.565798848834069,0.57,0.143,1
HTRA3,0.010293455437925,0.191634530001171,0.184,0,1
DHRS3,0.0102934639697949,0.457194459862399,0.333,0.036,1
CHD1,0.0103057996646947,0.529141368985882,0.667,0.321,1
ELAC1,0.0103154538787468,0.223608282735293,0.219,0,1
IGFBP5,0.0103155627362145,-0.877908958535692,0.088,0.25,1
CAV1,0.0103160222423993,0.665017426288913,0.965,0.786,1
NDUFA10,0.0103261898766633,-0.482880088453987,0.675,0.786,1
SIRT7,0.0103817769952658,0.0404128978640728,0.281,0.071,1
GPATCH2L,0.0103930472446317,0.485866709742923,0.675,0.321,1
RGMB,0.0104344995136028,0.205110442384261,0.175,0,1
PSENEN,0.010477006601338,-0.672743188306083,0.491,0.571,1
SOX13,0.010480287821443,0.385126138046483,0.342,0.036,1
MAP4K4,0.0105058237767967,-0.78664666255995,0.912,0.964,1
TMEM38B,0.0105249757088802,-0.182965080775783,0.193,0.071,1
AC078846.1,0.0105410718996966,-0.111585781535691,0.132,0.036,1
TSPAN5,0.0105706043755281,-0.609101022105474,0.447,0.607,1
MRPS31,0.0106077941929995,-0.210348867040217,0.412,0.214,1
RAB13,0.0106762441801964,-0.331871438832068,0.886,0.786,1
CYTOR,0.0107335575764899,0.497550587976147,0.781,0.607,1
WDR83OS,0.0107521847799065,-0.423380294637078,0.851,0.821,1
APLN,0.0107783514146063,-0.315734756260443,0.649,0.821,1
AGO3,0.0107872340923647,0.504091854097326,0.579,0.214,1
DNAJB14,0.0108100036517822,0.404216205709803,0.702,0.25,1
CBWD3,0.0108250829034722,0.13065948365576,0.263,0.036,1
CCSER1,0.0108382175849116,0.372051353242719,0.272,0.036,1
MAP7D3,0.0108392329956268,-0.257523237334567,0.158,0.25,1
RASGRP3,0.0108542249180253,0.217022449475262,0.93,0.714,1
NIPSNAP3B,0.0108745422398264,0.207840328149316,0.167,0,1
UTRN,0.0108749130352848,0.261847736274913,0.895,0.643,1
PLCL2,0.0108820864114353,-0.639023425877881,0.114,0.321,1
TEAD1,0.010894642370505,0.234095315009493,0.57,0.179,1
NEIL1,0.0109735726881493,0.452705287144176,0.386,0.071,1
PLXND1,0.0109772863059263,0.231713135547855,0.974,0.964,1
TIMP3,0.0110100484134432,0.617648498459787,0.842,0.607,1
DCAF5,0.0110399882092028,0.295204913385507,0.386,0.071,1
BBS4,0.0110630443792518,0.226952362087414,0.228,0,1
CLEC11A,0.0110667304880445,-0.501727668295936,0.456,0.571,1
ABCD4,0.0110677640524183,0.249576925723301,0.772,0.357,1
CPD,0.0111018685981527,0.479977619627843,0.544,0.143,1
CCDC88A,0.0111341627842782,0.615315551777893,0.807,0.464,1
FLNB,0.0111596542161675,0.429168869715411,0.763,0.393,1
AC124312.1,0.0111653589926985,0.191252959299655,0.149,0,1
PALD1,0.0111818568412373,-0.459781850720503,0.772,0.607,1
TM7SF2,0.0112228151271697,-0.51607484430999,0.088,0.286,1
ANKRD49,0.0112278221339101,0.264666282694879,0.237,0,1
TNS2,0.0112430972859608,0.492041975113278,0.579,0.25,1
PPIG,0.0112548534221392,0.607601431861112,0.807,0.429,1
MPDZ,0.0112759486526431,0.495267632426466,0.623,0.25,1
PLSCR1,0.0112805018793444,0.503761744939364,0.465,0.071,1
PLCB4,0.0113316819757153,0.0966245350106776,0.404,0.107,1
AMD1,0.0113357079561717,0.698985828190285,0.737,0.393,1
RAPGEF2,0.0113557529154564,0.479677299115349,0.728,0.321,1
SYVN1,0.0113580061493813,0.3184802028026,0.202,0,1
SOD3,0.0113608719803045,-0.192793653163381,0,0.071,1
RAB1A,0.011364093577426,0.614215305060985,0.754,0.393,1
BACE2,0.0113662061822233,0.306405674547832,0.596,0.179,1
FOSB,0.0114323336895635,-0.195803678815186,0.316,0.464,1
ARHGAP22,0.0114349972210747,-0.0707016176220094,0,0.071,1
ARMC6,0.0114443332402029,-0.509743835497868,0.193,0.286,1
PPP1R13B,0.0115108666537946,0.48006119512235,0.57,0.25,1
GNG7,0.0115542127799949,0.384968565580413,0.404,0.036,1
IPO9,0.0115608410924732,0.385572097663017,0.763,0.357,1
ZNF546,0.01159013122476,-0.0665398897455901,0,0.071,1
DENND1B,0.0115942380114616,0.198172040071522,0.202,0,1
HIBCH,0.0116059887417518,0.263563049033032,0.561,0.143,1
PLAC9,0.0116166023601506,-0.0741695454503089,0.018,0.071,1
MTRNR2L8,0.0116648002852768,0.781664847656365,0.605,0.464,1
NOP56,0.011678193693295,-0.314732208181956,0.57,0.429,1
CCDC124,0.011681516451634,-0.462184768838348,0.737,0.821,1
P2RX4,0.0117143944749937,-0.377768972490216,0.053,0.214,1
MRI1,0.0117619821965158,0.212502699094619,0.36,0.071,1
NEAT1,0.0117835790356186,-0.913738535721018,0.86,0.964,1
INPP5E,0.0117838047670701,-0.378150335474536,0.228,0.179,1
ARHGAP5,0.0118027358802418,0.482675979490276,0.746,0.393,1
GSTZ1,0.0118083112485887,-0.22845029574585,0.184,0.321,1
EXT2,0.0118514025826108,0.17198721662365,0.509,0.143,1
WDR44,0.0118682912324035,0.232884006360646,0.202,0,1
INSIG2,0.0118776510347144,0.512987809197938,0.368,0.036,1
CALHM5,0.011936829488211,0.215697425954027,0.175,0,1
ENHO,0.0119587399716497,-0.138910452207569,0.018,0.143,1
NUDT14,0.0119618921437298,-0.495478239473153,0.456,0.607,1
MRC1,0.0119800229248519,-0.0995354351233464,0,0.071,1
ANO7,0.0119828757077956,-0.101900996512367,0.009,0.071,1
DPY19L1,0.0119859848955078,0.289131344835013,0.351,0.036,1
UBL7,0.011990354780848,-0.320606597918698,0.307,0.143,1
RBM7,0.0120075550308913,0.367209144461919,0.404,0.036,1
ATF7IP,0.0120137235009246,0.565503771729377,0.526,0.214,1
TMEM108,0.0120155150920563,-0.0597387712540582,0.009,0.071,1
ASH1L,0.0120195143497842,0.596511170926913,0.667,0.25,1
RPL27A,0.0120273532695378,-0.249354573786427,0.956,0.929,1
MON2,0.0120311790617969,0.313567653349804,0.395,0.071,1
EVI5L,0.0120561904192015,0.186712936227764,0.158,0,1
CGGBP1,0.0120654791624331,0.523620221711862,0.772,0.357,1
MMP15,0.0120662353940111,0.51065443350062,0.64,0.25,1
SNX30,0.0120711660569151,0.315986573391758,0.307,0.036,1
CLSPN,0.0121089118996838,0.162895735983517,0.167,0.179,1
SMAD4,0.0121422820957933,-0.204320274278218,0.447,0.214,1
BPTF,0.0122109838790162,0.37900905031307,0.895,0.714,1
PHKG1,0.0122174298623523,-0.309558115911759,0.14,0.25,1
LPP,0.0122330350206658,0.6512555332295,0.825,0.5,1
CSNK2A2,0.0122605553128481,0.593891352258786,0.649,0.214,1
FGD4,0.012266228123262,0.447180648080982,0.675,0.286,1
AMN,0.0122808092293112,-0.302011639185209,0.026,0.143,1
TXNL4B,0.0122935695635451,0.16071461364932,0.175,0,1
AC106881.1,0.012306318581246,-0.0627390707893956,0.009,0.071,1
CA12,0.0123123262399242,-0.234698130453347,0.009,0.143,1
MANSC1,0.0123315767187482,0.552992529740595,0.482,0.143,1
SMAGP,0.0123371093028598,-0.442450503978773,0.421,0.429,1
OGA,0.0124113932867092,0.417817325860391,0.754,0.393,1
ALX1,0.0124145759922591,-0.165638122511774,0.009,0.107,1
NXF1,0.0124362305454442,-0.153232006810177,0.237,0.107,1
STK4,0.0125248303280122,0.53440457411391,0.64,0.321,1
NFX1,0.0125248684260478,-0.470551245981526,0.211,0.321,1
INPP5D,0.0125280897682059,0.395712551521503,0.36,0.071,1
ECH1,0.0125386477571222,0.148827859233687,0.702,0.714,1
AF127577.4,0.0125417100074665,0.210144403718653,0.193,0,1
ZNF37A,0.0126042779660163,0.431240638238704,0.421,0.071,1
SNRPN,0.0126733773582571,-0.519657780512361,0.667,0.679,1
ARID4A,0.0126765801434815,0.594117496403298,0.632,0.214,1
C3orf38,0.012681307487,-0.430321118527022,0.333,0.393,1
CEPT1,0.0127070979750992,-0.00320598705046299,0.404,0.143,1
RNF181,0.0127133625076426,-0.347673449103489,0.614,0.607,1
SPOCK3,0.0127537756645672,-0.274605544559454,0.009,0.107,1
GALNT14,0.0127671611987148,0.343939865090086,0.132,0,1
RALGAPB,0.0127864831503675,0.476583321661011,0.447,0.107,1
LINC01588,0.0128326644956807,-0.0693834137461801,0,0.071,1
HMGCL,0.0128332736109271,-0.345054508076502,0.289,0.393,1
CARS,0.0128612341044119,-0.500264368739657,0.368,0.5,1
OXTR,0.0128696087555448,0.237443366540817,0.228,0,1
PMS2,0.012883230909544,0.379566351062298,0.395,0.036,1
ERG,0.0129375241462936,0.317044223252933,0.763,0.357,1
ZPR1,0.0130257316893801,-0.627021759803787,0.412,0.536,1
PRPF38B,0.0130277723554171,0.492517989872262,0.728,0.321,1
MRPL46,0.0130961907535423,-0.326047029300076,0.368,0.464,1
DMAP1,0.0131831436380067,-0.271475488638037,0.342,0.357,1
SURF2,0.0131884078506377,-0.562140091443378,0.342,0.464,1
ALKBH7,0.0131892814856851,-0.52514755548955,0.711,0.679,1
CERK,0.0132119454334218,0.119038748065266,0.588,0.179,1
NSUN2,0.013223920460779,0.209306224115017,0.316,0.036,1
GABARAPL2,0.0132263392484399,0.344028851521505,0.851,0.75,1
TENT4B,0.0133024266128094,0.199651707215918,0.193,0,1
TAGLN,0.0133050950265239,0.862374178420846,0.675,0.679,1
LINC00920,0.0133166291752973,0.173598875892786,0.158,0,1
NCBP3,0.0133610638869424,0.495554029542697,0.693,0.286,1
MYO5C,0.0133791289421535,0.233752064722164,0.43,0.071,1
MMP14,0.013454499750004,-0.670870561770815,0.404,0.536,1
RNASEK,0.0134584293680086,-0.0504875982937192,0.281,0.071,1
GNAI2,0.0135035764090807,0.450886174831032,0.982,0.893,1
B4GALT5,0.0135186229968611,0.448337779226408,0.667,0.25,1
PTP4A1,0.0135281342634408,0.408091707494579,0.544,0.143,1
GAL3ST1,0.0136901442960714,-0.362197828106501,0.009,0.107,1
DDX41,0.0137650619093877,-0.62925466078887,0.333,0.429,1
SHC2,0.01379389660842,-0.0393790383238694,0.544,0.643,1
NCSTN,0.013799315266963,0.435236957018351,0.439,0.071,1
IMPAD1,0.0138142660065058,0.315382770886629,0.623,0.214,1
BTN3A1,0.0138240205616709,0.177579250160391,0.202,0,1
PCDHA4,0.0138478258168613,0.18591076379022,0.123,0,1
NIPSNAP3A,0.0138758974129049,0.467187145118839,0.439,0.071,1
GULP1,0.0139233835325129,0.370138473217514,0.605,0.179,1
ST5,0.0139321494679106,0.38710306510044,0.684,0.286,1
SH3GL1,0.0139541126307575,-0.308336666915526,0.535,0.643,1
RAPGEF6,0.014018835341095,0.176613803170914,0.14,0,1
ATP5MC2,0.0140283075469043,-0.0391092705304756,0.947,0.821,1
CRMP1,0.014038239837631,-0.509523933998584,0.561,0.643,1
ATP5MPL,0.0140468639074242,-0.392133422171717,0.772,0.714,1
SECISBP2,0.0140984519545439,0.49519894101582,0.675,0.321,1
HSPA1B,0.0141051059192464,0.198749821065604,0.474,0.536,1
STARD4,0.0141393627104696,-0.389736632335227,0.07,0.214,1
SNCA,0.0141530875071513,-0.168656647271791,0.149,0.25,1
PALLD,0.0141620452039777,-0.301310903247528,0.175,0.321,1
KLF2,0.0141729111139843,0.910994106514946,0.561,0.25,1
KLHL12,0.014176944532005,0.206521605383167,0.184,0,1
TAF1C,0.0141810021318255,0.472508178488692,0.5,0.143,1
PGAP2,0.0141887782986014,-0.263354864856577,0.123,0.286,1
RAB21,0.014191316041399,0.560570109721471,0.57,0.214,1
FAM173A,0.0141961353846361,-0.344201765807063,0.281,0.429,1
ARL13B,0.0142039277973264,0.378908794012134,0.342,0.036,1
STIM2,0.0142285882677538,0.562366606682497,0.746,0.357,1
AC005332.5,0.0142954659170976,0.172941240016422,0.158,0,1
LARS,0.0142986546201109,-0.339218634999359,0.588,0.714,1
GPR155,0.0143322979854643,0.189055821125759,0.158,0,1
EP300,0.014353015429194,-0.539188706679662,0.596,0.357,1
SEC63,0.014398538570938,0.611680008771528,0.737,0.429,1
RNF41,0.0144233612153377,0.345118821543188,0.447,0.071,1
NETO2,0.0144259869184261,0.660038625949745,0.737,0.429,1
TFPI2,0.0144673859388579,-0.602103864743946,0.026,0.179,1
STON2,0.0144696586352151,-0.444069128565304,0.105,0.25,1
ATMIN,0.01448110387853,0.444155932237215,0.456,0.143,1
PGAM2,0.0145724895501768,-0.305833935006757,0.009,0.107,1
LHFPL2,0.0146975181617402,0.470101375060972,0.447,0.071,1
CENPV,0.0147047136050097,-0.353047580387556,0.061,0.214,1
OCEL1,0.0147147516122586,-0.20299922389694,0.123,0.214,1
SC5D,0.0147318983050823,-0.329306740791242,0.281,0.286,1
GCFC2,0.0147564136077797,0.212839882546623,0.219,0,1
DOCK6,0.0147654978364437,0.367336643935396,0.851,0.679,1
RNF180,0.0148006372619661,-0.299581944904114,0.088,0.036,1
NTMT1,0.0148320265294957,-0.575635215851912,0.544,0.714,1
CLEC2D,0.0148560470350512,0.41624070029391,0.307,0.036,1
AP1S1,0.0148691499573975,-0.357522429767791,0.632,0.536,1
NCOA4,0.0148969887058589,0.555014979979553,0.605,0.214,1
TSC22D1,0.0149148305408772,-0.34891655347086,0.763,0.857,1
GCC2,0.014916456612352,0.498252879839871,0.693,0.25,1
CCDC106,0.0149259465898158,-0.512835254311296,0.281,0.464,1
FOXJ1,0.0149446984052016,-0.248400082850319,0.009,0.107,1
ABLIM1,0.0149647680284167,0.463725790336598,0.684,0.321,1
ABHD11,0.0149792035881665,-0.16765693024999,0.105,0.214,1
CCNL1,0.0149821840226168,0.495661225423886,0.579,0.214,1
PIK3R1,0.0150256789774923,0.553847454951591,0.807,0.429,1
TERF2IP,0.0151444906260631,0.501945804336391,0.763,0.571,1
MDM2,0.0151500686769722,-0.651698559907059,0.404,0.429,1
POLR2J,0.0151593200474743,-0.315489915665195,0.675,0.679,1
BRAF,0.0151611619115413,0.442574599923603,0.667,0.25,1
C3orf70,0.0152065844603339,-0.453374731654636,0.246,0.357,1
DNAJC3,0.0152671376677599,0.756869654769139,0.667,0.286,1
STC2,0.015268335074687,0.338834003041129,0.404,0.071,1
CARD10,0.0152949938457633,0.281013204728232,0.491,0.107,1
UBASH3B,0.0153307497640255,0.393576953151517,0.368,0.036,1
POSTN,0.0153758579172527,-0.0255328225473397,0.053,0.179,1
CD99L2,0.0154185282243565,0.458384506087662,0.421,0.071,1
TAF4,0.0154319939780651,0.205003992187796,0.167,0,1
RAP1A,0.0154502801367457,0.606433816084108,0.588,0.179,1
TSC22D4,0.0154634958850784,0.520398925792518,0.526,0.143,1
ZNF581,0.0155102412409861,-0.329012154960729,0.325,0.393,1
CRELD1,0.015525610011244,0.447764108436255,0.439,0.107,1
TAF10,0.0155310547655854,-0.511771502166609,0.605,0.643,1
C19orf81,0.0155759430866021,-0.210139059618024,0.026,0.179,1
ZNF510,0.0156131001653614,0.180658871066797,0.149,0,1
TTC17,0.0156333371576596,0.346452885062742,0.605,0.214,1
PALMD,0.0157264092564909,0.734726589483558,0.491,0.143,1
USP47,0.0157279927184585,0.358238221451844,0.605,0.464,1
RANBP17,0.0157624484558425,0.240096315605685,0.386,0.071,1
NPEPPS,0.0157683023808373,0.419348683794511,0.579,0.179,1
PHF21A,0.0157804060015543,0.216426805118,0.404,0.107,1
GNG11,0.0157878099539598,-0.501019820133,1,1,1
PDE3B,0.0158587130405743,0.26359528100893,0.193,0,1
EFNA3,0.0158727784967022,0.182368214334442,0.167,0,1
HSPE1,0.0158801558345251,-0.398425983677481,0.833,0.857,1
TPR,0.0159215641053912,0.247209545668955,0.877,0.536,1
YBX3,0.0159617970276409,-0.531331898139317,0.825,0.857,1
RASL11B,0.0159793808092782,-0.10209991388582,0.018,0.071,1
SLC25A23,0.0159810822015595,-0.226137163483763,0.105,0.214,1
LINC01918,0.0160043683317232,-0.0782790668136941,0,0.071,1
MRPL38,0.0160308426610266,-0.0960429134865634,0,0.071,1
KIFC2,0.0160512317923775,-0.0837338670373649,0.009,0.107,1
RNF145,0.0160718522593947,0.407794550774856,0.658,0.25,1
RASGRP1,0.0160826578350832,-0.0785358738847905,0,0.071,1
SYPL2,0.0160826578350832,-0.0785358738847905,0,0.071,1
CPXM2,0.0160920289147002,0.244182006748581,0.211,0,1
FAM183A,0.016113361996707,-0.14123379653962,0.018,0.143,1
SH3BP5,0.0161144932369816,-0.548227595548476,0.868,0.893,1
DMKN,0.016131652354343,-0.135204947558427,0.018,0.143,1
TUBB,0.0161388718230921,-0.319758569062111,0.982,1,1
ZNF169,0.0161401229390847,0.189477484009153,0.132,0,1
TTC9,0.0161452158835942,0.4718872257095,0.474,0.071,1
ABCC4,0.0162451386938574,0.218846087320205,0.132,0,1
PARK7,0.0162488126328646,-0.213695976497728,0.833,0.75,1
USP12,0.0162751576285123,0.226600860500002,0.535,0.143,1
ERGIC1,0.0162862081153754,0.382951378226944,0.842,0.679,1
ANAPC11,0.0163657762018036,-0.420909059942177,0.807,0.75,1
TRIAP1,0.0163732901408434,-0.252808147944688,0.482,0.429,1
SMS,0.0164443315775854,0.79969736278054,0.851,0.607,1
RAC1,0.0164539450956107,0.140736668367054,0.956,0.75,1
MBOAT2,0.01648102500545,0.346245300379832,0.535,0.179,1
ASNA1,0.0165286336605442,-0.218194793917354,0.596,0.429,1
LMF1,0.0165315381900076,-0.40568867209423,0.193,0.321,1
UQCRH,0.0165603673532662,-0.215279715171182,0.816,0.857,1
FERMT2,0.0165949843419652,0.520897959362781,0.86,0.571,1
LASP1,0.0166306017798534,0.472866371751338,0.763,0.393,1
FAM71E1,0.0167636724683223,-0.0424464571788541,0.018,0.071,1
ZC3H12C,0.0167880098613303,0.36424521643333,0.316,0.036,1
FAM102B,0.0168008042400679,0.17382534380526,0.193,0,1
NUP188,0.0168404550071733,0.195251711632649,0.184,0,1
PIK3C2B,0.0168939138985373,0.497779878743235,0.605,0.25,1
PRCP,0.0169013619570453,-0.828789287019015,0.553,0.679,1
NFASC,0.0169129372198923,-0.0805732031535345,0,0.071,1
PPP1R7,0.016975365088963,-0.397171228605665,0.57,0.607,1
ADH5,0.0170214089380294,0.576976652351708,0.746,0.536,1
IRGQ,0.0170311850242515,0.42355275582558,0.36,0.036,1
GPR137C,0.0170409821724265,0.153470935211715,0.167,0,1
SERINC5,0.0170592993347515,0.495274492442346,0.456,0.143,1
MDFI,0.0171071200116086,-0.399205207306807,0.368,0.5,1
ATP1B3,0.0171073089022284,0.59409100584446,0.851,0.607,1
TMEM131L,0.0171114292815649,0.33865026106386,0.377,0.036,1
PRSS23,0.0171125660637217,0.682144209077493,0.684,0.357,1
DDX60L,0.0171225685941364,0.1845940427569,0.14,0,1
CDK17,0.0171326872694617,0.293116953153221,0.816,0.429,1
SSU72,0.0171816791215636,-0.498129647375782,0.702,0.714,1
DACH2,0.0172254942402458,-0.0802343484543187,0,0.071,1
RAB3C,0.0172254942402458,-0.0802343484543187,0,0.071,1
THSD4,0.0172358140296341,-0.311888274742399,0.009,0.107,1
FAM50A,0.0172416348459333,-0.547482071499303,0.693,0.714,1
RRN3,0.0172456395390797,0.113228879695338,0.36,0.071,1
Z99289.3,0.0173023422208861,0.228312772158104,0.175,0,1
EXOC6,0.017320392229623,0.535075840448969,0.412,0.107,1
SNAI2,0.0173362564159048,-0.508802109925167,0.368,0.5,1
GADD45GIP1,0.0173431665969825,-0.437169890850899,0.754,0.75,1
LRCH1,0.0173722692490678,0.414632952576804,0.561,0.321,1
RPS19BP1,0.0173779472906897,-0.524963420488245,0.825,0.821,1
AC006213.2,0.0173851152928395,0.155046498682312,0.149,0,1
MAN2B2,0.0174045035318999,0.173701022485619,0.167,0,1
POU3F2,0.0174086648639363,-0.128549877857258,0,0.071,1
SMOC1,0.0174086648639363,-0.0823089515496691,0,0.071,1
CCDC66,0.0174146989237135,0.0726363690264324,0.43,0.429,1
CTNNA1,0.0174267852286672,0.441887366268609,0.877,0.714,1
TMEM216,0.0174827067433936,-0.145397995412994,0.123,0.036,1
SESTD1,0.0174880497318112,0.450640951813032,0.807,0.429,1
C1orf198,0.0175519006934329,0.470387203432878,0.404,0.071,1
CLK3,0.0176498112493952,-0.607581600792271,0.219,0.357,1
CBLC,0.0176624551982782,-0.0820640165617094,0,0.071,1
PGP,0.017727034640136,-0.225280566292179,0.632,0.679,1
ZMAT1,0.0177516764889685,0.303857406487919,0.289,0.036,1
RNF114,0.017767445661535,0.262811140804124,0.526,0.143,1
RPL10A,0.017857987437017,-0.275333731055003,0.974,1,1
SETD1A,0.0178952478637722,0.0277258151741191,0.202,0.036,1
ZCCHC2,0.0179243453376995,0.341266444477656,0.289,0.036,1
MAL,0.0179300553196989,-0.37660649066514,0.044,0.214,1
SNX8,0.0179398382335879,-0.236300056439567,0.14,0.25,1
LIMCH1,0.0179529176257442,0.605784421978784,0.798,0.464,1
CDK2AP1,0.0179664608074819,0.485993363650539,0.535,0.107,1
WBP1L,0.0179773192165784,0.174519652975497,0.482,0.143,1
FAM207A,0.0179826033450469,-0.292565199978875,0.298,0.429,1
KIAA0232,0.0179904816550265,0.4768500921346,0.535,0.179,1
DENND6B,0.018029765138152,0.505215669350819,0.412,0.071,1
FAM96B,0.0180676345534666,-0.315998060699327,0.789,0.714,1
PDHA1,0.0180749237896599,-0.485606116416243,0.509,0.643,1
MAPK7,0.0181064234922435,0.189245161334004,0.211,0,1
TMC7,0.0181703551991113,0.492151537124552,0.43,0.107,1
ADGRL3,0.0181738923691061,-0.0475889478503765,0.228,0.071,1
SLC25A1,0.0182068668978429,-0.340525734821051,0.263,0.429,1
SLC35F2,0.0182273755779129,0.484801438256191,0.289,0.036,1
BAIAP2L1,0.0183336848474037,-0.230969766348331,0.009,0.107,1
PIGF,0.018390573035083,0.389663022248592,0.456,0.071,1
KCP,0.0184645481242732,-0.0842699191588774,0,0.071,1
TCIRG1,0.0184821916653347,0.272677976376339,0.474,0.143,1
RABGGTA,0.0184900295122325,-0.231324498277684,0.193,0.286,1
NLK,0.018519884660878,0.107200957814685,0.588,0.214,1
NIPA2,0.0185948082365573,0.460425804031307,0.57,0.179,1
AEN,0.0187362538215771,-0.353068661974354,0.123,0.25,1
ANKRD36,0.0187697579108915,0.400367057881281,0.456,0.143,1
ZYX,0.01881298727941,0.606965907233442,0.711,0.321,1
CHD1L,0.0188665155126137,0.183211788740994,0.175,0,1
MAP3K2,0.0189260782838594,0.421921759336032,0.482,0.143,1
ARHGAP23,0.018938966673588,0.469652032257563,0.57,0.393,1
VAMP2,0.0189787898700169,-0.43490770536391,0.491,0.607,1
MSL3,0.0190125163370231,0.565622706715146,0.658,0.25,1
CIAO1,0.0190196632927142,-0.293587775343837,0.482,0.464,1
FCMR,0.0190415687170011,-0.119151199915508,0.167,0.036,1
CTNNBL1,0.0190454747847104,-0.284457447980294,0.526,0.464,1
KIAA0556,0.01904737131727,0.161941664236052,0.184,0,1
IGF1R,0.0190519357248471,0.539829748983491,0.605,0.286,1
UPP1,0.0192266513531748,-0.358657663619455,0.36,0.5,1
TRNP1,0.0192529577319072,0.18491103230228,0.289,0.036,1
DPPA4,0.0192582544353203,-0.00413587738318355,0.193,0.036,1
CHD4,0.0193866509851416,0.621561901102429,0.746,0.464,1
ZNF25,0.0193911296287746,0.176701631360552,0.149,0,1
RAB6A,0.0194790018425463,0.383628253217554,0.737,0.393,1
ERBIN,0.0195252288369176,0.483073474027424,0.746,0.393,1
AP5M1,0.0195564971121315,0.413355478995415,0.421,0.107,1
GOLPH3,0.0195864094907189,0.558297944011295,0.579,0.179,1
SLC51B,0.0196190743157991,-0.0886153486973363,0,0.071,1
CLIC5,0.0196478974190757,-0.301685375302377,0.114,0.25,1
THNSL2,0.0197178241008266,-0.17302283886124,0.018,0.143,1
ZNF813,0.0197265996747108,0.189428797764942,0.14,0,1
CDKN3,0.0197385009975159,-0.32663619908239,0.105,0.214,1
PLPP3,0.0197745895372458,-0.550843153419519,0.272,0.357,1
SCN3A,0.019780436843339,-0.250560211926075,0,0.071,1
ABCA9-AS1,0.0198605826543616,0.391238474270757,0.298,0.036,1
FAM8A1,0.019863074383979,-0.132555243763527,0.149,0.036,1
ZSCAN12,0.0201188332232967,-0.199626503953101,0.07,0.179,1
C21orf58,0.0201331226365961,-0.277283769164736,0.105,0.179,1
CREBL2,0.0201717632692128,0.182773136941522,0.175,0,1
NME2,0.0201739358581928,0.343547285524833,0.377,0.036,1
RWDD1,0.0202199209836166,0.592043649746044,0.728,0.357,1
PSAT1,0.0202331601420081,-0.0765045233656444,0.123,0.25,1
C18orf54,0.0202788166624095,0.178704592564464,0.219,0,1
PCED1A,0.0202792269433877,-0.354722952971847,0.123,0.25,1
AK4,0.0203548742425289,0.235599745303261,0.158,0,1
CTNNBIP1,0.0204476916051132,0.636486999497551,0.754,0.464,1
COL23A1,0.0205398365550737,-0.0886866564851048,0,0.071,1
PROCR,0.0205465706882642,0.372979863264522,0.553,0.179,1
TMSB15A,0.0205481873806922,-0.256086435341965,0.123,0.214,1
MOB1A,0.0205719653646506,0.187020121879748,0.667,0.25,1
ZFAS1,0.0206073979832212,-0.382384323414208,0.632,0.643,1
LINC01197,0.0206507362276304,-0.237756293905758,0.018,0.143,1
PCM1,0.0206602638506385,0.493982496575059,0.781,0.5,1
MRPL2,0.0207381352026896,-0.371450618047853,0.368,0.429,1
LAPTM4B,0.0207407546226544,0.487915930699397,0.816,0.643,1
CDC25B,0.0207445087715839,-0.192559115541689,0.079,0.179,1
ARRB2,0.0207916688880442,-0.283195639308657,0.14,0.25,1
ZMYM2,0.0208059088263553,0.366712003235887,0.781,0.5,1
POLR2J3.1,0.0209018025494083,0.530799112901162,0.772,0.429,1
MRPL12,0.0209669530387334,-0.366478426367076,0.482,0.571,1
NR2F1-AS1,0.021006373184233,-0.0837472280683515,0.035,0.143,1
TADA3,0.0211124950284918,-0.176503930846327,0.535,0.571,1
IL17RA,0.0211166878025762,0.297529775260862,0.289,0.036,1
TMBIM6,0.0211383282149497,0.236149237447845,0.912,0.929,1
UGCG,0.0211670384515519,-0.12747602316743,0.412,0.143,1
SLC3A1,0.0211756045167194,-0.297453237384329,0.026,0.143,1
IER5L,0.0211759427598061,-0.407259740338305,0.316,0.393,1
HIP1R,0.0212124024344894,0.453294991501239,0.553,0.286,1
MCOLN1,0.0212218087813974,-0.561742479597294,0.36,0.429,1
LINC02482,0.0212430652561111,-0.0396242996351102,0.018,0.071,1
RFTN2,0.0212799796809093,0.339891908405552,0.482,0.107,1
CUBN,0.0212866850674855,0.280116846231262,0.281,0.036,1
RPL21,0.021329382437547,-0.150071209222756,0.974,1,1
BANF1,0.0213417044884301,-0.219509079463022,0.807,0.714,1
ELK1,0.021455140155014,0.164038387804814,0.149,0,1
FUOM,0.0214758975964789,-0.202997138463369,0.175,0.321,1
ERRFI1,0.0214837097544851,-0.108812612066736,0.07,0.179,1
PCOLCE,0.0215343145037377,-0.347408506102659,0.044,0.179,1
CDC42SE2,0.0215995793548077,-0.0678431591090715,0.5,0.214,1
RBBP7,0.0216023885525235,0.588210285209088,0.64,0.214,1
COPS8,0.0216241496965956,0.599107986980711,0.544,0.179,1
TPTEP2-CSNK1E,0.0216419724745032,0.0501633769310804,0.228,0.036,1
FAM208A,0.0216772100873451,0.396627130013131,0.596,0.357,1
SPAG4,0.0216992570021306,0.248453035185599,0.14,0,1
PIN1,0.021718434613798,-0.313276784051365,0.728,0.607,1
ADRA1D,0.0217382892156499,0.506983457396799,0.219,0.036,1
COL2A1,0.0217554058436824,-0.14053965489258,0.009,0.071,1
ESAM,0.021777808122175,0.303437379588003,0.982,0.821,1
ZNFX1,0.021790285575953,0.129222018381032,0.263,0.071,1
NLRP12,0.0218203061687712,0.170086926266187,0.167,0,1
ZNF853,0.0218447924040904,0.196295136658287,0.175,0,1
CES2,0.0218465283007336,0.173696344098184,0.281,0.036,1
HCST,0.0219543859742404,-0.0899618409983852,0.009,0.071,1
YTHDC2,0.0219631169822507,0.469157870756069,0.482,0.143,1
HYOU1,0.0219801794455636,0.492633237719218,0.509,0.107,1
PDGFRA,0.0220246496274859,-0.00918969872417236,0.026,0.107,1
MID1,0.0220290547613459,0.417885410174154,0.544,0.179,1
THAP12,0.0220406509956894,0.20248482228509,0.491,0.179,1
NDUFB2,0.0220641694968722,-0.4009292375177,0.851,0.821,1
KLHL3,0.0221184222123789,-0.155074129403508,0.272,0.143,1
ABCB9,0.0221189536437343,0.165453450388021,0.158,0,1
GPR4,0.0221324992935489,-0.376439098140145,0.325,0.429,1
CLDN7,0.0221406663592972,0.412410740811157,0.456,0.071,1
TMEM141,0.0221414032942985,0.577277781957648,0.667,0.357,1
AC012065.4,0.0222530129539266,-0.0930745321101301,0,0.071,1
TMEM233,0.0222685514203574,0.296760008497026,0.377,0.071,1
NUFIP1,0.0222783450709568,0.190336301996429,0.175,0,1
SMARCD2,0.0224062192958377,-0.00279128320086997,0.351,0.107,1
INSIG1,0.0224740466310195,-0.441398562576749,0.132,0.25,1
SAP18,0.0225372942653636,-0.223786889629751,0.886,0.75,1
NPHS1,0.022571832659316,0.0255225747426005,0.079,0.107,1
TTLL3,0.0225791329630308,-0.330760688336507,0.193,0.107,1
RPS27,0.0225845214485715,-0.376452443335472,0.965,0.964,1
TGDS,0.0225862785680358,0.170947607211395,0.158,0,1
CDHR2,0.0226629030664459,-0.217744850971628,0.009,0.071,1
CUL2,0.0226793735608344,0.440827481503948,0.544,0.143,1
FNDC5,0.0227317997313227,0.300413866354821,0.167,0,1
STX16,0.0227488281785326,0.428808405748098,0.447,0.179,1
DNER,0.0227741733663077,-0.259972179539559,0,0.071,1
SLC17A5,0.0227867546586775,0.103773558475346,0.237,0.036,1
AGAP1,0.0227983066057742,0.489487950687908,0.754,0.429,1
HOXD1,0.0229104001757759,0.470158194897664,0.404,0.107,1
HMGCS1,0.0229508303993949,-0.876935310107039,0.412,0.393,1
CD9,0.0229510150173181,0.567256235348898,0.649,0.286,1
SCN3B,0.0229672651977884,-0.557505187744275,0.184,0.321,1
HABP4,0.022999643863978,0.166823877542393,0.149,0,1
RAD23B,0.0230047259600293,0.48377334425635,0.719,0.5,1
WDR60,0.0231419052212586,0.31098133427033,0.395,0.071,1
EIF3F,0.023171035276676,-0.353196007641821,0.93,0.821,1
VAMP4,0.023174379572391,0.374853742845072,0.307,0.036,1
PI15,0.0233096427807254,-0.248906973115291,0.009,0.071,1
EXOC3L2,0.0233584797964133,-0.283234267695409,0.175,0.321,1
TACC1,0.0233821443443957,0.226730801073435,0.921,0.714,1
LINC01285,0.0233978734849498,-0.109288032799439,0,0.071,1
SNX22,0.0233978734849498,-0.109288032799439,0,0.071,1
EIF1AX,0.02341432793213,0.581602463453351,0.825,0.536,1
MAN1A2,0.0234578825961695,0.410282218850441,0.64,0.321,1
TNKS2,0.0234740567986346,0.534485186042454,0.588,0.321,1
MMP23B,0.0235424048648174,-0.358863417231059,0.061,0.179,1
SSFA2,0.0235476971353341,0.458330195425957,0.719,0.429,1
WDFY2,0.0235575448403535,-0.147851379014478,0.237,0.107,1
SRP54,0.0235630020620033,-0.392806659469605,0.553,0.464,1
ELMOD3,0.0235758239262264,0.396416480653372,0.307,0.071,1
MAP1LC3B,0.0235869526607976,-0.456480653193853,0.781,0.75,1
BTF3,0.023645452310556,0.545929181621451,0.982,0.821,1
NKAPD1,0.0236908668885034,0.404848622823498,0.368,0.036,1
MEF2A,0.0236986564776105,0.457280651146998,0.693,0.321,1
HS2ST1,0.0237004342603039,0.413197954568681,0.325,0.036,1
TPM2,0.0237133761344577,0.757826204651981,0.789,0.643,1
C19orf12,0.0238173106040176,-0.408769786355094,0.053,0.214,1
TEF,0.0238518485241203,-0.0677223843030382,0.009,0.071,1
UPF1,0.0239089680389095,-0.0650321161337605,0.368,0.393,1
COQ4,0.0239099208126294,-0.467923737056708,0.281,0.357,1
HNRNPC,0.0239419053371694,0.577066347877736,0.904,0.75,1
SKIL,0.0240043397028022,0.564410215997032,0.746,0.429,1
SEC13,0.0240134206759006,-0.402764549771023,0.623,0.571,1
TAF1,0.024127433530877,0.261187426520154,0.544,0.179,1
WASHC1,0.0242467459868451,0.240079477616463,0.491,0.107,1
PIP4K2B,0.0243993943514529,0.401127915787689,0.518,0.143,1
UBE2V1,0.0244024012523414,0.390861397657144,0.439,0.071,1
NFKB1,0.0244219472884413,0.350605250162147,0.351,0.071,1
CLCN6,0.0244633502466498,0.135723877109085,0.14,0,1
WDR18,0.0245102317466763,-0.518471988628567,0.491,0.536,1
DONSON,0.0245232641493826,0.180440209599937,0.132,0,1
LPCAT1,0.024525302775571,0.387476104537104,0.377,0.071,1
PHB,0.0245335622822715,-0.437768738331631,0.807,0.786,1
SPG11,0.0246028934282406,0.231397653659535,0.333,0.036,1
TYMS,0.0246610450921239,-0.530690639636297,0.281,0.357,1
TRIM16,0.024706088610046,0.510185965887511,0.579,0.25,1
KLHL28,0.0247092745204958,0.305475676744275,0.325,0.036,1
PAM16,0.0248178868296817,0.154680534022823,0.184,0,1
KLC4,0.0248276389637221,0.2646186343204,0.175,0,1
SOX18,0.0248467443543725,0.655550010688048,0.833,0.714,1
TLNRD1,0.0248564448507038,0.495291594289102,0.711,0.429,1
MAP3K1,0.0248611396629469,-0.520609893330921,0.246,0.464,1
DIAPH1,0.0248766076652698,0.52426159842087,0.614,0.357,1
TIFA,0.0249187737820053,-0.125556518765235,0.149,0.036,1
LCP1,0.0249224276101695,-0.0522973717641223,0.018,0.071,1
HMG20B,0.0249492502044475,-0.375550399313989,0.553,0.571,1
PYROXD2,0.0250273543291838,0.141472605962739,0.158,0,1
ATPAF2,0.0250785352171315,-0.184558743073003,0.132,0.286,1
MMP2,0.0250991036184431,0.48177545684518,0.877,0.75,1
RPLP2,0.0251253501543804,-0.201171905190565,0.912,0.964,1
TCF21,0.0251445274830448,0.0477332661094463,0.123,0.25,1
FAM215B,0.0251602388440601,-0.545399938212476,0.237,0.25,1
GALM,0.0252123657852342,-0.40471257394072,0.263,0.393,1
CEP85L,0.025234729823725,-0.439515736848197,0.307,0.286,1
ATXN1,0.0252564885772901,0.443764392571546,0.579,0.179,1
CCND2,0.0253825956453193,0.627748005692989,0.851,0.643,1
SLC37A4,0.0253879156033835,-0.359145259718382,0.184,0.286,1
LGALSL,0.0254451143323705,-0.239782698217425,0.149,0.214,1
ADD1,0.0255705863504433,-0.0484437652245182,0.798,0.857,1
CXorf38,0.0255989307230373,0.151947776003716,0.167,0,1
ZNF292,0.0256037216801247,0.333601784204012,0.754,0.393,1
MFAP3L,0.0256251037766934,0.161323877523037,0.14,0,1
VKORC1L1,0.025627435547878,0.435590403511308,0.404,0.071,1
S100A1,0.0256290511726875,-0.0557908539353325,0.009,0.071,1
GRAMD1A,0.0256417197591997,0.589600875036865,0.781,0.464,1
AC036214.1,0.0257459643834651,-0.312323099408491,0.009,0.143,1
COPRS,0.0257723011078525,-0.195455320204036,0.535,0.5,1
TAF6L,0.0258057801474025,-0.21507806327654,0.149,0.25,1
SGO2,0.0258237088675807,-0.493792348681744,0.219,0.214,1
USP34,0.0258988465597997,0.348074276488431,0.702,0.357,1
APBB2,0.0259522634175492,0.539926352017436,0.684,0.321,1
LINC01695,0.0259693038396142,0.222864528771367,0.132,0,1
MKL2,0.0259739962803448,0.0449165058925671,0.605,0.25,1
PSMB10,0.025994824681402,0.0547054707049971,0.289,0.071,1
PCDH19,0.0261362050560777,0.155219293615543,0.14,0,1
NARFL,0.0261618167345481,-0.204530408715546,0.167,0.321,1
OXSR1,0.0261747898542914,0.299856916337289,0.57,0.214,1
EIF3A,0.0262033588336856,0.486561700811199,0.86,0.679,1
TBC1D16,0.0262198126418354,0.290545697373331,0.482,0.143,1
MTX1,0.0262477049324633,-0.281713533052432,0.509,0.464,1
ZNF148,0.0262782842930548,0.191653570099923,0.719,0.321,1
NDFIP2,0.0263058265049982,0.429356506854564,0.482,0.143,1
COL5A2,0.0263106210021807,0.189143152704585,0.553,0.464,1
ZNF684,0.0263463082509108,-0.244172521508977,0.009,0.071,1
FBXO44,0.026360764050183,-0.350018619136353,0.026,0.179,1
CUTA,0.0264076272167096,-0.428580003357768,0.772,0.786,1
COL1A1,0.0264491729450819,-0.473069733026119,0.219,0.393,1
TTC39C,0.0264938076664838,0.14594649835111,0.149,0,1
FECH,0.0265382001872612,0.304824413336807,0.281,0.036,1
AMMECR1L,0.0265401706754414,0.267318739344715,0.325,0.036,1
RBMX,0.0265535561424406,-0.272356425929563,0.763,0.571,1
HMOX2,0.0266466903928152,-0.393424194450879,0.772,0.786,1
CU638689.5,0.0266970629758833,-0.0838875759477677,0.219,0.071,1
RNF103,0.0267246207172217,0.137779864156762,0.254,0.036,1
MFAP1,0.0267837427118755,-0.439619932077538,0.509,0.464,1
SRP72,0.0268019609763925,0.584886831423077,0.789,0.5,1
ARID4B,0.0268093040236881,0.266510233603342,0.754,0.357,1
PSME4,0.0268385581781778,0.456041851662176,0.684,0.321,1
MDK,0.0268624603442523,-0.519521887732296,0.904,0.929,1
TUBB4B,0.0268663079844167,-0.422288589875298,0.781,0.786,1
RNF121,0.0268866022762287,-0.226143779359251,0.202,0.321,1
MAGI1,0.0269193730569931,0.485475436539375,0.64,0.25,1
PMAIP1,0.0269390119141503,-0.244800803981635,0.079,0.214,1
CHP1,0.0269600374771539,0.44617088762315,0.421,0.071,1
HACD3,0.0269616693473335,0.622222670719728,0.798,0.536,1
MSRB2,0.0269691922106959,-0.372953539661336,0.623,0.607,1
BEX1,0.0270080859627064,-0.186324012965761,0.079,0.214,1
DLGAP4,0.0270333385130514,0.164708736796076,0.746,0.357,1
TRERF1,0.0271155581574569,0.147516274090096,0.132,0,1
CHSY1,0.027196778554356,0.325791351778252,0.491,0.143,1
TTN-AS1,0.0273411838320065,0.237313353977292,0.272,0.036,1
TRIM56,0.0273926387834261,0.419701796243637,0.439,0.107,1
SLC38A10,0.0274039645372766,0.520671814322433,0.544,0.25,1
MMP28,0.0274110986576862,0.173803825035452,0.132,0,1
DCLK2,0.0274420340233274,0.166938877875559,0.149,0,1
TXN2,0.02744917482248,-0.376005558138903,0.711,0.75,1
MED13,0.0275505585986996,0.112394870564153,0.623,0.25,1
PTN,0.0275790157418936,-0.218725865711928,0.079,0.179,1
BLCAP,0.0276177441000827,0.420747374334668,0.623,0.214,1
ID1,0.0276236170612569,0.775567502461926,0.43,0.429,1
MRPL54,0.0276347345726335,-0.120073443918739,0.5,0.607,1
CISD1,0.0276820215787072,-0.392271751341537,0.254,0.357,1
TIMM10,0.0276820615952758,-0.187233808484315,0.272,0.357,1
PSMD6,0.0277656429139062,-0.361228413627537,0.596,0.5,1
CCDC144A,0.0277822910627362,0.168626655995759,0.149,0,1
PRAF2,0.0277867442836029,-0.32562190519784,0.439,0.357,1
HERC1,0.0277875693919648,0.234663545715888,0.623,0.25,1
CELF1,0.0277892963811582,0.460408649942752,0.781,0.429,1
LATS1,0.0278116723333458,0.0451060225800177,0.36,0.143,1
MMRN1,0.0278209063904158,0.200252203737364,0.123,0,1
LINC01235,0.02784061330368,0.478977196180269,0.316,0.036,1
ARL8B,0.0278496949162851,0.0142370428969859,0.518,0.5,1
F2R,0.0279158730532926,0.395748581648354,0.798,0.571,1
RCOR1,0.0279691170766233,0.460302286291484,0.5,0.143,1
AC022613.1,0.0279702836242384,0.143604063110661,0.132,0,1
UCHL1,0.0280144945825219,0.774168695982845,0.693,0.464,1
ATN1,0.0280290179111304,0.351807536577569,0.386,0.071,1
PGGT1B,0.0280294962235928,-0.0108416585147303,0.447,0.143,1
EMG1,0.0281429127038238,-0.462104372332643,0.342,0.464,1
CRLF3,0.028249756262057,0.382180885317515,0.368,0.036,1
TIPIN,0.0282513686097873,-0.28364500889445,0.289,0.321,1
GTF2A2,0.028252484249463,0.602596300544868,0.719,0.393,1
REL,0.0282652495804155,0.165608674567296,0.377,0.071,1
LPGAT1,0.0282769184143227,0.426015830979938,0.614,0.286,1
MAD2L2,0.028307425816688,-0.268970833603109,0.377,0.357,1
NUBPL,0.0283334844286175,0.137552382185293,0.175,0,1
CENPM,0.0284117392316657,-0.136338793030321,0.105,0.214,1
DLL4,0.0284186639292021,0.168622216260914,0.772,0.571,1
MBNL3,0.0284374397520876,0.157006480404936,0.158,0,1
PYCR1,0.0284477732361277,-0.292970674365057,0.14,0.25,1
SSPN,0.0285443774225037,-0.0697376983808106,0.009,0.071,1
EIF4B,0.0286121795252615,0.393866023570163,0.825,0.607,1
AHCYL2,0.0286222732256375,0.141068635250755,0.123,0,1
ST8SIA6,0.0286353869324656,0.176521045972088,0.123,0,1
TTL,0.0286585036275318,0.512823815514626,0.675,0.357,1
FANK1,0.0286738860866556,0.124861059365337,0.123,0,1
GSTM5,0.0286780600241975,-0.189941059757767,0.07,0.179,1
RAB30,0.0287168635996222,0.342839690196446,0.281,0.036,1
FNDC3B,0.028719683531124,0.495534586131814,0.746,0.393,1
C1RL,0.0287532125201039,0.176007573308996,0.158,0,1
LINC00982,0.0287614019124351,0.216275457904054,0.096,0,1
ZNRF3,0.0287637637457645,-0.256176436373859,0.026,0.143,1
IFT22,0.028766892952639,-0.30997558239572,0.36,0.5,1
NDRG4,0.0287880131666306,0.180434540390535,0.114,0,1
NFKBIB,0.0287967979320775,-0.251580546198594,0.228,0.107,1
KLLN,0.0288035061865999,-0.0157222557633359,0.009,0.036,1
COL11A2,0.028835569350615,-0.106489306066624,0.009,0.071,1
LINC01943,0.0288468537147416,-0.138471914842029,0.026,0.107,1
GIMAP4,0.0288505684756875,0.595220479656309,0.825,0.464,1
SHTN1,0.0289194260482542,-0.429431240781501,0.167,0.321,1
ZNF646,0.0289582297411918,0.196029949999069,0.132,0,1
CCT7,0.0290001963507823,-0.30286773600342,0.754,0.714,1
KMT2B,0.0290115273700022,0.260484877477577,0.43,0.107,1
MBTPS2,0.0290241229276129,-0.0303349643659494,0.158,0.036,1
IPO7,0.0290303879693126,0.473784631296897,0.596,0.179,1
PHACTR2,0.0290889856620874,0.245462282000378,0.772,0.714,1
CDCA3,0.0291297762791285,-0.220087020622107,0.079,0.143,1
ADD2,0.0291351749279268,-0.208860026990707,0,0.071,1
PSMB8,0.029149382966392,0.520046245497062,0.5,0.143,1
EXTL3,0.0292076337846095,0.29412991877592,0.518,0.179,1
SP140L,0.0292234611562389,0.15816067002679,0.149,0,1
PLEKHA2,0.0292737083110142,0.16134769175604,0.149,0,1
TMUB2,0.0292783855650658,-0.0766421122527993,0.465,0.179,1
CTSH,0.0292970897712703,-0.173339291574183,0.044,0.143,1
ALDH1A1,0.0293084948645067,-0.155968082387968,0.061,0.179,1
CPSF3,0.0293141380003327,-0.18341539744664,0.36,0.464,1
EPB41L2,0.0294472108238734,0.472550661799935,0.588,0.214,1
MIF,0.0294728292899669,0.860004830563482,0.93,0.821,1
LRRCC1,0.0295657495706484,0.221126016788501,0.219,0,1
VWCE,0.0296155851120937,-0.196694742162393,0.026,0.143,1
N4BP1,0.0296421988843887,0.404839553795137,0.465,0.143,1
XRN1,0.0296790905355586,0.130062841158903,0.509,0.179,1
SETBP1,0.0296824399655063,0.229966927482988,0.14,0,1
NUMB,0.0296958363997256,0.48153710703596,0.596,0.214,1
PDLIM1,0.0297187864615061,0.695488882418808,0.386,0.107,1
RASGEF1A,0.0297298463771197,-0.237500177629848,0,0.071,1
FAM210A,0.0297797717605366,0.327186993793911,0.316,0.036,1
NUBP2,0.0298082908425364,-0.162739487246339,0.5,0.536,1
PDCD11,0.0298161002727017,0.33674020037342,0.351,0.071,1
ZNF561,0.0298234946188487,0.16682513500385,0.377,0.107,1
ANKRD36C,0.0298605743532102,0.25968989951669,0.5,0.143,1
SPINT1,0.0298621484891515,-0.361264816258258,0.009,0.107,1
SMAD7,0.0299021835450744,0.154303704129773,0.149,0,1
SKA3,0.0299228395200874,-0.117168172746429,0.053,0.143,1
ARHGAP1,0.0299883724419877,0.0442115905257907,0.456,0.179,1
NCBP2,0.0299896692022513,-0.449319524373797,0.544,0.571,1
ARPC1B,0.0301313496978483,0.636126754511545,0.719,0.321,1
RRP36,0.0301801950601367,-0.297654107350495,0.596,0.571,1
ACTG2,0.0301948754390467,-0.144815278706519,0,0.071,1
AC010618.3,0.0302191716573275,-0.322950760157082,0.07,0.036,1
FAT4,0.030255477830703,0.392406582792512,0.377,0.143,1
PLOD2,0.0302730990169594,0.349075672148739,0.5,0.107,1
THYN1,0.0303546000226419,-0.0529697872870251,0.544,0.321,1
PHETA1,0.0303824742338562,0.180041342998342,0.132,0,1
ARVCF,0.0304339172467065,0.31426615549528,0.333,0.071,1
ACTR3,0.0304347456456321,0.531730238022991,0.904,0.786,1
ABHD17B,0.0304603128641322,0.389719661893108,0.386,0.071,1
CHMP5,0.0304718380774639,0.613212116612155,0.737,0.357,1
AC005229.4,0.0304743281816503,0.130118809800141,0.105,0,1
DDB2,0.0305378360846309,-0.397526185411274,0.149,0.321,1
PNRC1,0.0305469031693026,0.593662877952859,0.772,0.429,1
BOC,0.0306091600905877,-0.0927906551802369,0.026,0.143,1
DDX51,0.0306211236808545,-0.0110982590124662,0.254,0.071,1
UNC119,0.0306796428873791,-0.464843705838748,0.351,0.357,1
GRSF1,0.0307880712201074,0.507495239168,0.658,0.25,1
DDAH2,0.0308223789540269,-0.269490688907075,0.825,0.714,1
BMI1,0.0308406385426445,0.286909740493676,0.298,0.036,1
ZNF697,0.0308408021249498,0.170484998666064,0.158,0,1
CSTF1,0.0308429164753199,-0.259025736244721,0.219,0.321,1
EIF4G2,0.0308969429278446,0.489339009244346,0.947,0.893,1
XIRP2,0.0309078671349301,-0.15576739571365,0,0.071,1
ARHGAP28,0.0309125714660607,0.412639392594759,0.693,0.464,1
EIF4A3,0.0309450854627006,0.416027576833706,0.614,0.429,1
ZNF761,0.0309983864591209,0.129607642680789,0.132,0,1
EPB41L4A-DT,0.0310053626360255,0.156586383583143,0.132,0,1
TBC1D2B,0.0310409990089534,0.375830694068705,0.368,0.071,1
SMIM19,0.0310569080993091,-0.308568354832254,0.474,0.393,1
DNAJC12,0.0310876171227358,-0.290114642049874,0.018,0.143,1
MGLL,0.0311038491724516,0.469138113158316,0.342,0.036,1
PBXIP1,0.0311574347419617,0.492086941360588,0.482,0.214,1
MYDGF,0.0311580638135408,0.505991084480599,0.877,0.571,1
PPP1R12A,0.0311675854857329,0.33996371858583,0.781,0.643,1
EBPL,0.0311829015999223,0.434826768071392,0.702,0.321,1
MED17,0.0312485466819313,0.322111765070073,0.333,0.036,1
PLEKHA1,0.0312952855909284,0.271218145231079,0.86,0.821,1
NOB1,0.0312968135854928,-0.124011408312598,0.281,0.357,1
UBXN4,0.0313218363871076,0.406682228225304,0.868,0.643,1
GGCX,0.0313929576317291,0.106611525552383,0.447,0.143,1
NRROS,0.0314341744918258,0.138053436167116,0.167,0,1
NDRG2,0.0314802917770375,-0.317879219237511,0.246,0.321,1
ZNF770,0.031496750890711,0.529194314451284,0.561,0.214,1
NAPRT,0.0315381658868098,-0.225670707482606,0.211,0.357,1
NACA,0.0315421653073994,-0.279991366032358,0.965,1,1
PIP5K1C,0.0315730504421809,0.36407534492272,0.535,0.286,1
UBE3C,0.0315848717449206,0.190478207633455,0.386,0.071,1
RPS7,0.0316247121242422,-0.144003890614973,0.982,0.964,1
PYCARD,0.0316939512486181,-0.524048699802009,0.342,0.357,1
TRIM71,0.0317237914980618,0.221027098438731,0.14,0,1
BCL2L12,0.0317880738420103,-0.279056872000718,0.386,0.357,1
GPATCH1,0.0318318502307052,0.138684275220737,0.149,0,1
HAP1,0.0318679092706064,-0.15853508960727,0,0.071,1
ZNF428,0.0318759483338815,-0.22945317665332,0.737,0.607,1
SHANK2,0.0318822714377505,0.407473471818376,0.281,0.036,1
ARHGAP19,0.0319565262069692,0.142133967780887,0.132,0,1
MGAT4A,0.0319655094970691,-0.109813260181388,0.14,0.286,1
EMC7,0.0319863738081566,0.4619362506199,0.746,0.357,1
OGN,0.0320214502435889,-0.0596356883293164,0.018,0.071,1
RPL7A,0.0320328769804601,-0.282599583430401,0.991,0.964,1
NR1D2,0.0320404553257554,0.280672608288168,0.246,0.036,1
C12orf49,0.032067927203633,0.450870285553343,0.605,0.214,1
FAM241A,0.032086915393235,0.416694162966384,0.596,0.214,1
COBLL1,0.0321874981421119,0.50112452216839,0.333,0.071,1
TRAM1,0.032218260478578,0.291863313479267,0.781,0.393,1
NOTCH2,0.0322387713094509,-0.0514688439785287,0.053,0.143,1
MEF2C,0.0322695857639372,0.0138043340794654,0.842,0.893,1
PLRG1,0.0323246906916189,0.471213703690385,0.57,0.25,1
AC003681.1,0.0323451674771733,-0.408955651317195,0.044,0.179,1
NIT2,0.0323795274993903,-0.44921655502868,0.272,0.214,1
USP53,0.0323907003769738,0.0772678320538002,0.272,0.071,1
SCAI,0.0325725706097634,0.057415556000476,0.281,0.071,1
NF1,0.0326114646751155,0.402596419435945,0.623,0.357,1
MPDU1,0.0326508388810436,-0.31262040702824,0.412,0.536,1
SURF4,0.0326692095108936,0.436349014465981,0.754,0.536,1
COL21A1,0.0326825863921615,-0.0141868569442484,0.018,0.071,1
HLA-F,0.0327371194433575,0.178005369424158,0.184,0,1
BANK1,0.032801610432081,0.210405844414939,0.14,0,1
TMED10,0.0328324187082098,0.44789368229585,0.825,0.607,1
PNN,0.0329159326570115,0.0161597460437755,0.807,0.821,1
PURA,0.0329214770397291,-0.0817191261570028,0.456,0.179,1
BLMH,0.0329520601514627,0.49318734580138,0.526,0.143,1
SYT1,0.0329529065066509,-0.437848522420992,0.149,0.321,1
RC3H1,0.0329707525680337,0.388085498110508,0.412,0.107,1
PSMG3-AS1,0.0330090691027642,-0.125777618764396,0.079,0.214,1
MRPS17,0.033014804341073,0.188754507747396,0.219,0,1
SYTL4,0.033029194409801,0.209809047041824,0.114,0,1
AL109976.1,0.0330656577951016,-0.14164236813176,0,0.071,1
SELENOS,0.0330712508202264,0.516461569525787,0.816,0.464,1
ARPC2,0.0330758162226387,0.563439987128522,0.982,0.821,1
GLRX3,0.0331054753021318,0.550313912848125,0.719,0.429,1
ITGA11,0.033111186664122,-0.0581139275969924,0.018,0.071,1
ALDH16A1,0.0331241850677412,-0.27215752261362,0.421,0.5,1
USP51,0.0331638151110124,0.178904870561152,0.158,0,1
CSGALNACT1,0.0332210302814637,0.474343816796382,0.684,0.286,1
C1orf52,0.033225730680514,-0.440610703422632,0.351,0.357,1
AGPAT1,0.0332361020773419,0.514219252248051,0.693,0.357,1
ROMO1,0.0332765064655223,-0.47597483175599,0.684,0.75,1
DNAJC13,0.0333116741576249,0.326433158772837,0.544,0.214,1
SLC6A13,0.0333404637599904,-0.167567343660892,0,0.071,1
CHMP2A,0.0333661925705516,-0.260764238259857,0.711,0.679,1
PLEKHA8,0.033384174113631,0.468251361082951,0.535,0.143,1
LPAR4,0.0333994742240375,0.186532891603728,0.14,0,1
CNN2,0.0334665625275651,0.665862355159328,0.737,0.393,1
ZNF431,0.0334778463230013,0.229328794368912,0.439,0.107,1
THRA,0.0335083280253603,-0.173003668376088,0.325,0.143,1
DDX5,0.0335376859841923,0.281590190756224,0.965,0.821,1
TRIM27,0.0336013347832866,-0.646456325039868,0.57,0.679,1
AQP6,0.0336322069300876,-0.218915763661716,0,0.071,1
RPL15,0.0336356166427939,-0.0521929270347279,0.991,0.929,1
ACER3,0.0337864545434198,0.35429064285151,0.36,0.071,1
TBCC,0.0338369471605782,-0.233447180718698,0.36,0.321,1
CNIH3,0.0338477110229804,-0.15911485749996,0.088,0.179,1
JAM2,0.0338795914352792,0.168023401772123,0.175,0,1
TUBA1C,0.0339600609986843,-0.338870708026035,0.772,0.75,1
POLR2J2,0.0339638534141204,0.282698906776798,0.333,0.071,1
JAM3,0.0340464127923615,0.401134382362942,0.807,0.5,1
PHKB,0.0340625509514547,0.461279162229681,0.702,0.321,1
VPS25,0.0340708441208111,-0.340567535110031,0.535,0.536,1
LINC01759,0.0340967981693656,-0.216926016653716,0,0.071,1
ZMAT4,0.0341628720668079,-0.276311102344627,0,0.071,1
RPS3A,0.0341679962181902,0.00853072321384296,1,0.964,1
TBCE,0.0341766806406313,-0.36555289880145,0.175,0.179,1
TSPAN33,0.0341840305409763,-0.103292420919676,0.018,0.107,1
PLPPR3,0.0341924605285118,-0.440369201501694,0.035,0.143,1
DUSP23,0.0342008138058298,-0.491098593658095,0.351,0.464,1
WDR34,0.03426202090803,-0.0658524085647562,0.289,0.357,1
MSRB3,0.0343110130689929,0.468101697375635,0.482,0.107,1
CREB3,0.0343739800419507,-0.422666273967588,0.377,0.393,1
SV2A,0.034449186684916,0.172271342956043,0.114,0,1
TCAIM,0.0344717224640294,-0.183521937002605,0.246,0.179,1
KDM5A,0.0344849768607683,0.405844096034927,0.693,0.429,1
RNF138,0.0345187795678751,0.151818717469867,0.175,0,1
ZNHIT1,0.0345429606534919,-0.352901246662919,0.781,0.857,1
DKK1,0.034815418450759,-0.182983328689332,0.044,0.143,1
ARL10,0.0348879093570977,0.0661664248685814,0.325,0.071,1
PRRC2A,0.0348888705602382,0.336295532507106,0.526,0.179,1
RASSF4,0.0349073119684704,0.443872456504294,0.412,0.107,1
GEMIN8,0.0349348057415917,-0.373477760211008,0.14,0.214,1
TRIM21,0.0349552729772749,0.126553236293678,0.149,0,1
SRR,0.0349576968476124,0.183419436189617,0.14,0,1
TP53I13,0.0350047047213675,-0.312295524435336,0.272,0.357,1
ERI3,0.0350133824599482,-0.411556005982308,0.482,0.536,1
NUP160,0.0350780039721885,0.302009000934288,0.307,0.036,1
ZBTB7B,0.0351584673111023,0.151208158142397,0.114,0,1
EMC8,0.0351912447107648,0.263768934061453,0.57,0.179,1
CRBN,0.0352332958804232,0.358192125905322,0.675,0.25,1
SGSM3,0.0352617338382502,0.103608204351371,0.132,0,1
LINC01089,0.0352734614727199,0.263435101742646,0.254,0.036,1
PPP1R15A,0.0352739947900053,-0.520765174207668,0.658,0.75,1
SMIM1,0.0352952103782345,-0.153477543524839,0.035,0.143,1
SELENOW,0.0354517832906844,0.742485149769795,0.974,0.893,1
TPM1,0.0354527867714532,0.715237842123657,0.833,0.643,1
ATP5MD,0.0354620430499365,-0.518358064961518,0.781,0.75,1
CD1D,0.0354993044995517,0.155173016125593,0.132,0,1
MXD4,0.0355012493690243,0.404185519554649,0.64,0.464,1
TEK,0.0355089049476549,0.142011378608965,0.351,0.107,1
CCNB1,0.0355347360533096,-0.134315903950365,0.219,0.107,1
SENP7,0.0355420393412832,0.304867604364848,0.596,0.214,1
DSTYK,0.0355603895214607,0.473575425342826,0.447,0.107,1
WDPCP,0.0355656431096416,0.151213316080479,0.114,0,1
COL4A3BP,0.0356057716902896,0.289341254939947,0.64,0.25,1
PNP,0.0356512403834457,-0.342684765486257,0.772,0.607,1
AFAP1,0.0357722066827076,-0.125981777187098,0.333,0.143,1
PIK3CD,0.0358815372429398,0.15686314577922,0.123,0,1
AC005261.1,0.0359107976468174,0.360974647792825,0.386,0.107,1
IREB2,0.0360181625781536,0.453580927739143,0.579,0.25,1
AL031777.3,0.0360645022406933,-0.443297112719138,0.035,0.143,1
AMOT,0.0361567156347556,0.176761088550961,0.211,0,1
FILIP1,0.0361803610064589,0.140857753725679,0.842,0.821,1
ARHGEF12,0.0361893405890678,0.168013138464643,0.807,0.75,1
SNHG25,0.0362359749095783,-0.483837303984287,0.079,0.25,1
COMT,0.0362368520664944,0.452036677422033,0.781,0.464,1
ARHGAP17,0.0362812943624186,0.386135229802016,0.421,0.107,1
GNB1L,0.0362928402934618,-0.404536472808118,0.07,0.179,1
KLHL4,0.0364054602344508,0.316827631492772,0.351,0.071,1
PMF1,0.0364237208156408,-0.203514331860365,0.605,0.536,1
ID4,0.0364326109086206,-0.364104252596229,0.132,0.286,1
EMX2,0.0364332922892701,-0.186566661731632,0.018,0.107,1
MLF2,0.0365248013989884,-0.460108125942399,0.623,0.679,1
BZW2,0.0365282230780535,0.559541195425681,0.719,0.429,1
TMEM267,0.0365494978504063,0.158330816625444,0.123,0,1
SSBP2,0.0365583946174785,-0.38854346116307,0.272,0.429,1
ISLR2,0.0366262414153234,0.155290939516631,0.114,0,1
ICAM1,0.0366966503649857,0.477536831881087,0.368,0.107,1
SEMA3B,0.0367211837767094,-0.237953157268266,0.061,0.179,1
GBA2,0.0367286976670668,0.416285594658641,0.544,0.179,1
NEK9,0.0368468540946418,0.355216683943748,0.325,0.036,1
FBXL8,0.0369096749008451,-0.179475019527718,0.044,0.143,1
XPO5,0.0369505090768956,0.199078523547853,0.246,0.036,1
MTHFD2,0.036957926924616,-0.169883730279866,0.132,0.214,1
ZBTB47,0.0369982972012502,0.145127688875476,0.079,0,1
TRIR,0.0370224311683918,-0.268366430242457,0.877,0.857,1
AL390728.6,0.0370301694166641,0.278401280625587,0.474,0.143,1
E2F4,0.0370485960276581,-0.0975332384948048,0.439,0.464,1
CRYL1,0.0370641330953401,-0.22146135741059,0.123,0.25,1
SPTSSA,0.0371796800234903,0.513019711592173,0.64,0.25,1
MRPL18,0.037190610804371,-0.481738942873838,0.518,0.5,1
CCDC34,0.0372438891589725,-0.0772324471137889,0.211,0.25,1
KIAA1217,0.037267783683432,0.414016749887793,0.509,0.107,1
ZNF469,0.0373600995641232,0.219294920104023,0.14,0,1
AC079922.2,0.0373881845649914,0.161482603968193,0.14,0,1
POLK,0.0373921311688678,0.273479267731622,0.439,0.107,1
APAF1,0.0374633932725118,0.444357893783294,0.412,0.107,1
WDR43,0.0374702554086387,-0.650570067183043,0.333,0.321,1
COG8,0.037569695306331,0.110260553923996,0.105,0,1
CEP164,0.0375971065604915,0.249769697240098,0.386,0.107,1
PLCB2,0.0377435467755405,0.297490511237678,0.272,0.036,1
HTRA2,0.0377469432755431,-0.143919477593965,0.333,0.393,1
ENTPD6,0.0378466633466285,-0.111563685533022,0.175,0.071,1
FBXL17,0.0378881192671653,0.0969276227546907,0.219,0.036,1
IRX2,0.0378938219036495,-0.187845383698896,0.009,0.071,1
PIAS2,0.0379736073927428,0.481669586776498,0.509,0.143,1
MAL2,0.0379962200805672,-0.229683150468584,0.026,0.143,1
KRT19,0.0380227463629715,-0.206625659942017,0.088,0.214,1
CREB3L4,0.0381148490010934,0.12991752252145,0.114,0,1
WNT2B,0.0382732124521634,0.143886905075695,0.114,0,1
ARPC5,0.0383045481452638,0.487212037119195,0.895,0.75,1
CHST2,0.0383100369905958,0.155027567890232,0.14,0,1
TAX1BP3,0.0383248118805592,0.597474776489259,0.807,0.464,1
NRGN,0.0383406658206439,-0.3137670135702,0.167,0.25,1
AQP7,0.0383671846512341,-0.442979803886725,0.044,0.214,1
GYG1,0.0383758672211311,-0.394184096173331,0.342,0.357,1
IRF2BPL,0.0384541736008405,-0.146663960114585,0.211,0.107,1
TNXB,0.038462998646037,0.120978003307344,0.096,0,1
CCDC117,0.0384653823072683,0.254907189260669,0.298,0.036,1
TMEM176A,0.038499470682342,-0.382491962224716,0.07,0.214,1
PCDH1,0.038557785628559,0.168964665137727,0.754,0.429,1
MEMO1,0.0386512579947507,0.34874182311617,0.333,0.071,1
KIF5B,0.0386673513824294,0.374198635151899,0.947,0.821,1
LTB,0.0387465703221745,0.689976627016021,0.14,0,1
RGS5,0.0387846294857086,0.617270407305701,0.509,0.25,1
BPGM,0.0387909530663014,-0.463588008595342,0.289,0.321,1
GOT1,0.0388240991231041,-0.0785336044535749,0.325,0.357,1
TMEM51,0.0388612346977356,0.160093241851016,0.175,0,1
[truncated: 19,540 more rows]

## Sheet: GSEA GO EC D7+20
	ID	Description	setSize	enrichmentScore	NES	pvalue	p.adjust	qvalues	rank	leading_edge	core_enrichment
GO:0019083	GO:0019083	viral transcription	177	-0.662245	-2.11629	1.54905e-11	9.31445e-08	8.27194e-08	1398	tags=39%, list=6%, signal=37%	TRIM32/RPL31/POLR2E/RPL27A/NUP35/RPSA/RPL10A/SMARCA4/RPLP0/RPL7A/RPS13/SUPT5H/RPL39/POLR2J/PSMC3/NUP98/POLR2L/RPL19/RPLP1/RPS11/USF2/RPL24/RPS27/RPS25/SEC13/RPS24/RPL6/POLR2I/RPL37/RPL10/RPS15A/EP300/RPS16/RPS4Y1/RPL35A/NUP62/RPS3/RPS9/RPS14/RPS23/UBA52/RPS4X/TRIM27/RPL35/RPS27A/RPL30/RPS18/RPS28/RPL29/RPS12/RPL32/LEF1/RPS8/RPL26/RPL36/RPL18/RPL18A/RPL8/RPS5/JUN/RPL28/RPL11/RPS21/RPL12/RPL41/RPS2…
GO:0006614	GO:0006614	SRP-dependent cotranslational protein targeting to membrane	97	-0.75986	-2.21071	3.86473e-11	1.16193e-07	1.03188e-07	1394	tags=56%, list=6%, signal=52%	RPL31/RPL27A/RPSA/RPL10A/RPLP0/RPL7A/RPS13/RPL39/RPL19/RPLP1/RPS11/RPL24/SRP68/RPS27/RPS25/SRP54/RPS24/RPL6/RPL37/RPL10/RPS15A/RPS16/RPS4Y1/RPL35A/RPS3/RPS9/RPS14/RPS23/UBA52/RPS4X/RPL35/RPS27A/RPL30/RPS18/RPS28/RPL29/RPS12/RPL32/RPS8/RPL26/RPL36/RPL18/RPL18A/RPL8/RPS5/RPL28/RPL11/RPS21/RPL12/RPL41/RPS2/RPS15/RPS19/RPS10
GO:0006613	GO:0006613	cotranslational protein targeting to membrane	102	-0.745963	-2.19599	1.09449e-10	1.74961e-07	1.55378e-07	1394	tags=53%, list=6%, signal=50%	RPL31/RPL27A/RPSA/RPL10A/RPLP0/RPL7A/RPS13/RPL39/RPL19/RPLP1/RPS11/RPL24/SRP68/RPS27/RPS25/SRP54/RPS24/RPL6/RPL37/RPL10/RPS15A/RPS16/RPS4Y1/RPL35A/RPS3/RPS9/RPS14/RPS23/UBA52/RPS4X/RPL35/RPS27A/RPL30/RPS18/RPS28/RPL29/RPS12/RPL32/RPS8/RPL26/RPL36/RPL18/RPL18A/RPL8/RPS5/RPL28/RPL11/RPS21/RPL12/RPL41/RPS2/RPS15/RPS19/RPS10
GO:0019080	GO:0019080	viral gene expression	194	-0.62642	-2.0326	1.24416e-10	1.74961e-07	1.55378e-07	1398	tags=37%, list=6%, signal=35%	POLR2E/RPL27A/NUP35/RPSA/EIF3L/RPL10A/SMARCA4/RPLP0/RPL7A/SPCS1/RPS13/SUPT5H/RPL39/POLR2J/PSMC3/NUP98/POLR2L/RPL19/RPLP1/RPS11/USF2/RPL24/EIF3F/RPS27/RPS25/SEC13/RPS24/RPL6/POLR2I/RPL37/RPL10/RPS15A/EP300/RPS16/RPS4Y1/RPL35A/NUP62/RPS3/RPS9/RPS14/RPS23/UBA52/RPS4X/TRIM27/RPL35/RPS27A/RPL30/RPS18/RPS28/RPL29/RPS12/RPL32/EIF3G/LEF1/RPS8/RPL26/RPL36/RPL18/RPL18A/RPL8/RPS5/JUN/RPL28/RPL11/RPS21/RPL12…
GO:0045047	GO:0045047	protein targeting to ER	111	-0.713518	-2.12488	1.45485e-10	1.74961e-07	1.55378e-07	1394	tags=49%, list=6%, signal=46%	RPL27A/RPSA/RPL10A/RPLP0/RPL7A/SPCS1/RPS13/RPL39/RPL19/RPLP1/RPS11/RPL24/SRP68/RPS27/RPS25/SRP54/RPS24/RPL6/RPL37/RPL10/RPS15A/RPS16/RPS4Y1/RPL35A/RPS3/RPS9/RPS14/RPS23/UBA52/RPS4X/RPL35/RPS27A/RPL30/RPS18/RPS28/RPL29/RPS12/RPL32/RPS8/RPL26/RPL36/RPL18/RPL18A/RPL8/RPS5/RPL28/RPL11/RPS21/RPL12/RPL41/RPS2/RPS15/RPS19/RPS10
GO:0072599	GO:0072599	establishment of protein localization to endoplasmic reticulum	115	-0.701448	-2.08802	6.47745e-10	6.49148e-07	5.76493e-07	1394	tags=47%, list=6%, signal=44%	RPL27A/RPSA/RPL10A/RPLP0/RPL7A/SPCS1/RPS13/RPL39/RPL19/RPLP1/RPS11/RPL24/SRP68/RPS27/RPS25/SRP54/RPS24/RPL6/RPL37/RPL10/RPS15A/RPS16/RPS4Y1/RPL35A/RPS3/RPS9/RPS14/RPS23/UBA52/RPS4X/RPL35/RPS27A/RPL30/RPS18/RPS28/RPL29/RPS12/RPL32/RPS8/RPL26/RPL36/RPL18/RPL18A/RPL8/RPS5/RPL28/RPL11/RPS21/RPL12/RPL41/RPS2/RPS15/RPS19/RPS10
GO:0030198	GO:0030198	extracellular matrix organization	353	0.577926	1.75346	1.10054e-09	8.09089e-07	7.18532e-07	1454	tags=19%, list=7%, signal=18%	A2M/HSPG2/COL18A1/ITGB1/COL12A1/PDGFB/TCF15/PECAM1/TNFRSF1B/ITGA9/SPARC/VWA1/ITGA1/COL4A1/LOXL2/RGCC/VWF/COL15A1/NID1/KDR/SERPINH1/MFAP2/CAV2/COLGALT1/NID2/ENG/PHLDB2/CAV1/LAMC1/CFLAR/ETS1/ADAMTS5/PXDN/EFEMP2/FURIN/ADAM10/LAMA4/CLASP1/ERO1A/FN1/MMP15/MMP2/ICAM1/CSGALNACT1/COL6A2/SULF2/COL4A2/ADAMTS9/LAMB1/MYO1E/FBN1/TIE1/SMAD3/NF1/JAM3/ITGAV/RB1/ST7/COL3A1/TGFB1/NFKB2/CRTAP/MMP11/ADAM15/TGFBR1/DA…
GO:0043062	GO:0043062	extracellular structure organization	354	0.577923	1.75255	1.16075e-09	8.09089e-07	7.18532e-07	1454	tags=19%, list=7%, signal=18%	A2M/HSPG2/COL18A1/ITGB1/COL12A1/PDGFB/TCF15/PECAM1/TNFRSF1B/ITGA9/SPARC/VWA1/ITGA1/COL4A1/LOXL2/RGCC/VWF/COL15A1/NID1/KDR/SERPINH1/MFAP2/CAV2/COLGALT1/NID2/ENG/PHLDB2/CAV1/LAMC1/CFLAR/ETS1/ADAMTS5/PXDN/EFEMP2/FURIN/ADAM10/LAMA4/CLASP1/ERO1A/FN1/MMP15/MMP2/ICAM1/CSGALNACT1/COL6A2/SULF2/COL4A2/ADAMTS9/LAMB1/MYO1E/FBN1/TIE1/SMAD3/NF1/JAM3/ITGAV/RB1/ST7/COL3A1/TGFB1/NFKB2/CRTAP/MMP11/ADAM15/TGFBR1/DA…
GO:0045229	GO:0045229	external encapsulating structure organization	355	0.577858	1.75424	1.21101e-09	8.09089e-07	7.18532e-07	1454	tags=19%, list=7%, signal=18%	A2M/HSPG2/COL18A1/ITGB1/COL12A1/PDGFB/TCF15/PECAM1/TNFRSF1B/ITGA9/SPARC/VWA1/ITGA1/COL4A1/LOXL2/RGCC/VWF/COL15A1/NID1/KDR/SERPINH1/MFAP2/CAV2/COLGALT1/NID2/ENG/PHLDB2/CAV1/LAMC1/CFLAR/ETS1/ADAMTS5/PXDN/EFEMP2/FURIN/ADAM10/LAMA4/CLASP1/ERO1A/FN1/MMP15/MMP2/ICAM1/CSGALNACT1/COL6A2/SULF2/COL4A2/ADAMTS9/LAMB1/MYO1E/FBN1/TIE1/SMAD3/NF1/JAM3/ITGAV/RB1/ST7/COL3A1/TGFB1/NFKB2/CRTAP/MMP11/ADAM15/TGFBR1/DA…
GO:0001525	GO:0001525	angiogenesis	455	0.544566	1.67729	1.53607e-09	9.23639e-07	8.20261e-07	2741	tags=32%, list=13%, signal=28%	GJA5/HSPG2/ESM1/EPAS1/COL18A1/AQP1/NRP1/ITGB1/VASH1/NOTCH4/PTPRB/EDN1/GTF2I/SPARC/UNC5B/CXCR4/MYH9/VEGFC/COL4A1/CLEC14A/ACKR3/CD34/CCL2/KLF2/ATP2B4/CDH5/LOXL2/RGCC/RHOB/COL15A1/SOX17/FBXW7/CLIC4/KDR/ANGPTL4/ID1/ROCK2/PIK3CA/ADM/ENG/CEMIP2/ANXA1/CAV1/SOX18/EGLN1/MCAM/ETS1/HIPK2/MMRN2/EFNB2/ADGRA2/NAA15/FLT1/STK4/FN1/ROBO4/AKT3/AKT1/ANXA3/MYDGF/XBP1/PIK3R6/NRARP/ACTG1/MMP2/PPP1R16B/S1PR1/COL4A2/SAT…
GO:0006612	GO:0006612	protein targeting to membrane	192	-0.591786	-1.91182	3.37398e-09	1.84434e-06	1.63791e-06	2649	tags=42%, list=12%, signal=37%	RPL27/AKT2/SIL1/RPS7/RPL21/DMTN/RPL22/ERBB2/CACNB3/PEX19/PEX5/SEC61B/RPS26/RPLP2/MICALL1/RPL36A/ZDHHC12/AQP11/FIS1/RPL31/RPL27A/ATG3/RPSA/HRAS/SDCBP/PAK1/RPL10A/RPLP0/NACA/RPL7A/YIF1B/RPS13/RPL39/RPL19/RPLP1/RPS11/RPL24/SRP68/ZDHHC4/RPS27/RPS25/SRP54/EXOC4/RPS24/RPL6/RPL37/RPL10/RPS15A/RPS16/RPS4Y1/RPL35A/RPS3/RPS9/RPS14/RPS23/UBA52/RPS4X/RPL35/RPS27A/RPL30/RPS18/RPS28/RPL29/RPS12/RPL32/RPS8/RPL2…
GO:0000184	GO:0000184	nuclear-transcribed mRNA catabolic process, nonsense-mediated decay	120	-0.692234	-2.06768	4.11628e-09	2.0626e-06	1.83174e-06	1394	tags=47%, list=6%, signal=44%	RPL27A/DCP2/RPSA/RPL10A/RPLP0/RPL7A/RPS13/RPL39/RPL19/RPLP1/RPS11/RPL24/RPS27/RPS25/EXOSC10/RPS24/NCBP2/RPL6/RPL37/RPL10/RPS15A/RPS16/RPS4Y1/RPL35A/RPS3/RNPS1/RPS9/RPS14/RPS23/UBA52/RPS4X/RPL35/RPS27A/RPL30/RBM8A/RPS18/RPS28/RPL29/RPS12/RPL32/RPS8/RPL26/RPL36/RPL18/RPL18A/RPL8/RPS5/RPL28/RPL11/RPS21/RPL12/RPL41/RPS2/RPS15/RPS19/RPS10
GO:0042254	GO:0042254	ribosome biogenesis	296	-0.533123	-1.7938	1.00249e-08	4.63689e-06	4.11791e-06	2959	tags=38%, list=14%, signal=33%	RPUSD3/NOC2L/MRPL20/NOB1/UTP14C/MRTO4/WDR55/MRPS7/WDR12/URB2/BOP1/ZNF622/RPL27/RPS7/TSR3/NOP10/NIP7/PELP1/NPM3/REXO4/GNL3L/LTV1/NOP14/TRMT61B/TBL3/GTPBP10/WDR3/UTP14A/DDX54/EXOSC8/DHX30/EXOSC1/SBDS/RPUSD1/EXOSC7/RPL26L1/FDXACB1/GTF2H5/NIFK/MTERF3/DDX56/LAS1L/RAN/RPL7L1/RRP7A/NOL9/GTPBP4/HEATR1/MAK16/FBL/POP5/RPF1/PES1/NUDT16/RPSA/MRPS11/KRI1/NOP53/RPL10A/RPLP0/RPL7A/RRP9/FAM207A/RRP36/NOP56/ESF1/…
GO:0006413	GO:0006413	translational initiation	185	-0.597264	-1.92295	1.42213e-08	6.10805e-06	5.42441e-06	1394	tags=35%, list=6%, signal=33%	RPL27A/KLHL25/EIF1AD/RPSA/LARP1/EIF3L/RPL10A/RPLP0/RPL7A/RPS13/EIF2B4/RPL39/RPL19/RPLP1/RPS11/RPL24/EIF3F/RPS27/RPS25/EIF1/RPS24/NCBP2/RPL6/RPL37/RPL10/EIF3K/RPS15A/PPP1R15A/RPS16/RPS4Y1/RPL35A/RPS3/RPS9/RPS14/RPS23/UBA52/RPS4X/RPL35/HSPB1/RPS27A/RPL30/RPS18/RPS28/RPL29/RPS12/RPL32/EIF3G/RPS8/RPL26/RPL36/RPL18/RPL18A/RPL8/RPS5/EIF4EBP1/RPL28/RPL11/RPS21/EIF6/RPL12/RPL41/RPS2/RPS15/RPS19/RPS10
GO:0090150	GO:0090150	establishment of protein localization to membrane	329	-0.5154	-1.74868	1.56371e-08	6.26838e-06	5.5668e-06	2649	tags=36%, list=12%, signal=32%	RPL27/AKT2/SIL1/RPS7/TP53/ARFRP1/RPL21/DMTN/EMC10/CSK/RPL22/ERBB2/CALM3/RILPL2/STX1B/CACNB3/PEX19/PEX5/SEC61B/KRT18/RPS26/COX18/TIMM10/GGA2/RPLP2/MICALL1/EMC9/RPL36A/CASP8/YWHAH/ZDHHC12/AQP11/GOPC/FIS1/RPL31/STX3/PMAIP1/RPL27A/BCL2/ATG3/BLZF1/RPSA/HRAS/SDCBP/PAK1/RPL10A/VAMP5/RPLP0/NACA/RPL7A/RAB11B/CD24/AMN/YIF1B/RPS13/GGA1/TP53BP2/RPL39/RPL19/RPLP1/RPS11/RPL24/SRP68/RAB31/ZDHHC4/RPS27/RPS25/SRP…
GO:0070972	GO:0070972	protein localization to endoplasmic reticulum	142	-0.632742	-1.94418	1.89272e-08	6.80613e-06	6.04436e-06	1516	tags=42%, list=7%, signal=40%	RPL31/GPAA1/RPL27A/TAPT1/RPSA/RPL10A/RPLP0/RPL7A/SPCS1/RPS13/RPL39/RPL19/RPLP1/RPS11/RPL24/SRP68/RPS27/RPS25/SRP54/RPS24/INSIG1/RPL6/RPL37/RPL10/RPS15A/PPP1R15A/RPS16/RPS4Y1/DDRGK1/RPL35A/RPS3/RPS9/RPS14/RPS23/UBA52/RPS4X/RPL35/RPS27A/RPL30/RPS18/RPS28/RPL29/RPS12/RPL32/RPS8/RPL26/RPL36/RPL18/RPL18A/RPL8/RPS5/RPL28/RPL11/RPS21/RPL12/RPL41/RPS2/RPS15/RPS19/RPS10
GO:0003158	GO:0003158	endothelium development	119	0.700033	1.94023	1.92423e-08	6.80613e-06	6.04436e-06	1515	tags=37%, list=7%, signal=35%	GJA5/COL18A1/GJA4/NRP1/NOTCH4/PECAM1/CXCR4/CD34/CDH5/RHOB/COL15A1/PDE4D/SOX17/PLCB1/CLIC4/RDX/KDR/ID1/GJA1/ROCK2/VCL/HEG1/ENG/SOX18/RAP1A/BMPR2/ROBO4/RAPGEF2/ICAM1/PPP1R16B/S1PR1/RHOA/ZDHHC21/FOXP1/TIE1/HEY1/JAG1/MET/ZEB1/ACVR2B/RAP2C/HEY2/FSTL1/TMEM100
GO:0006119	GO:0006119	oxidative phosphorylation	124	-0.652977	-1.96508	2.62011e-08	8.75263e-06	7.773e-06	2102	tags=49%, list=10%, signal=45%	CHCHD2/ATP5MG/COX7A2/UQCRC1/CCNB1/COX8A/CYC1/STOML2/SNCA/SURF1/NDUFS4/NDUFA6/PDE12/UQCC3/NDUFV1/NDUFA2/NUPR1/PARK7/UQCRH/COX7A2L/SLC25A23/COX15/NDUFB9/NDUFA9/NDUFS7/COX6B1/SHMT2/NDUFB11/ABCD1/COX7A1/NDUFB10/UQCR11/UQCRQ/SDHAF2/NDUFC2/COX4I1/DGUOK/NDUFC1/NDUFB2/COX7B/COX6A1/NDUFA3/NDUFAB1/NDUFS8/NDUFA10/NDUFS5/ATP5F1D/ATP5ME/NDUFS3/CHCHD10/NDUFV3/COX5B/NDUFS6/NDUFA12/ATP5MF/UQCR10/NDUFB7/NDUFB8/UQ…
GO:0042060	GO:0042060	wound healing	443	0.532307	1.63692	3.53222e-08	1.11785e-05	9.92739e-06	2802	tags=30%, list=13%, signal=26%	A2M/MYL9/ITGB1/PDGFB/NOTCH4/GSN/EDN1/ITGA9/SPARC/HDAC1/CXCR4/MYH9/GNAS/CD34/VWF/SERPINE2/DGKD/KDR/GJA1/DST/PABPC4/PIK3CA/TPM1/GNB1/PTK7/MYL12A/VCL/ACTB/DGKE/GNAQ/PHLDB2/ANXA1/CAV1/ANXA6/CFLAR/MCAM/ETS1/CASP3/MAPK3/CD9/PIK3R1/CLASP1/SERPING1/FN1/DGKH/PRKAR2B/FERMT2/PLSCR1/XBP1/DOCK9/PIK3R6/DOCK1/ACTG1/ITPR2/CBX5/RCOR1/RHOA/TGFBR2/PPP3CA/GNG2/DSP/CSRP1/SMAD3/NF1/MIA3/F2R/UBASH3B/ANXA5/RAB5A/C6orf89…
GO:0006364	GO:0006364	rRNA processing	222	-0.547212	-1.79064	4.55126e-08	1.36834e-05	1.21519e-05	3011	tags=40%, list=14%, signal=35%	POP4/RPUSD3/NOB1/UTP14C/MRTO4/WDR55/WDR12/BOP1/RPL27/RPS7/TSR3/NOP10/PELP1/NPM3/REXO4/NOP14/TRMT61B/TBL3/WDR3/UTP14A/DDX54/EXOSC8/EXOSC1/SBDS/RPUSD1/EXOSC7/FDXACB1/GTF2H5/NIFK/DDX56/LAS1L/RPL7L1/RRP7A/NOL9/GTPBP4/HEATR1/MAK16/FBL/POP5/RPF1/PES1/NUDT16/MRPS11/KRI1/NOP53/RPL10A/RPL7A/RRP9/FAM207A/RRP36/NOP56/ESF1/EXOSC4/DDX27/RPP25/RMRP/RPS27/RPS25/EXOSC10/SNU13/NHP2/DDX49/WDR74/ERI3/NOC4L/RPS24/FT…
GO:0000956	GO:0000956	nuclear-transcribed mRNA catabolic process	206	-0.563896	-1.82759	6.08532e-08	1.74243e-05	1.54741e-05	2118	tags=37%, list=10%, signal=34%	EXOSC8/DHX34/EXOSC1/RPS26/DHX36/EXOSC7/PDE12/RPLP2/CNOT10/ZFP36L1/RPL36A/CNOT3/RPL31/RPL27A/HBS1L/DCP2/RPSA/LSM4/RPL10A/RPLP0/RPL7A/DCPS/RPS13/TENT4A/RPL39/CNOT4/CNOT11/RPL19/RPLP1/EXOSC4/RPS11/RPL24/RPS27/RPS25/EXOSC10/RPS24/NCBP2/RPL6/RPL37/RPL10/RPS15A/RPS16/RPS4Y1/RPL35A/RPS3/RNPS1/LSM7/RPS9/RPS14/RPS23/UBA52/RPS4X/RPL35/RPS27A/RPL30/RBM8A/RPS18/RPS28/RPL29/RPS12/RPL32/RPS8/RPL26/RPL36/RPL18/…
GO:0007015	GO:0007015	actin filament organization	399	0.533858	1.63592	1.33394e-07	3.6459e-05	3.23784e-05	2214	tags=28%, list=10%, signal=25%	RFLNB/HSP90B1/ARHGAP18/NRP1/PREX1/GSN/DIAPH2/MYO6/SORBS2/RGCC/DPYSL3/RHOB/MARCKSL1/MYO1B/CXCL12/ARPC3/RDX/ID1/TPM2/ROCK2/PAWR/PIK3CA/TPM1/ARHGEF2/CYFIP1/PDLIM1/GMFG/PHLDB2/ARPC1B/CCDC88A/ZYX/LIMCH1/DLC1/SWAP70/ACTR2/ARPC2/PIK3R1/CLASP1/RHOBTB3/TPM4/ACTR3/DIAPH1/FERMT2/STMN1/DLG1/CUL3/CDC42EP1/ACTG1/ARPC5/ICAM1/PLS3/S1PR1/RHOA/HIP1R/MYO1E/CTNNA1/DSTN/RICTOR/GBA2/SMAD3/ARHGAP28/CD2AP/HIP1/CGNL1/SHR…
GO:0019229	GO:0019229	regulation of vasoconstriction	54	0.80662	2.00803	1.58081e-07	4.13279e-05	3.67023e-05	1365	tags=30%, list=6%, signal=28%	GJA5/EDN1/GJA1/ADM/CAV1/BMPR2/ACE/AKT1/ADRA1D/ICAM1/ATP2B1/ZDHHC21/F2R/ECE1/KCNA5/HRH1
GO:0022613	GO:0022613	ribonucleoprotein complex biogenesis	430	-0.456617	-1.56926	1.65805e-07	4.1541e-05	3.68916e-05	3022	tags=35%, list=14%, signal=31%	SRSF10/POP4/SNRPD3/RPUSD3/NOC2L/MRPL20/NOB1/UTP14C/SMN1/MRTO4/WDR55/MRPS7/WDR12/URB2/BOP1/ZNF622/RPL27/RPS7/TSR3/SF3A1/NOP10/NIP7/AGO4/EIF5/PELP1/NPM3/REXO4/COIL/GNL3L/LTV1/EIF3B/NOP14/TRMT61B/PRPF18/TBL3/GTPBP10/WDR3/UTP14A/DDX54/EXOSC8/DHX30/EXOSC1/SBDS/RPUSD1/EXOSC7/PRPF3/RPL26L1/FDXACB1/GTF2H5/NIFK/MTERF3/LUC7L3/DDX56/CD2BP2/LAS1L/RAN/RPL7L1/SNRPD1/RRP7A/ATR/NOL9/GTPBP4/HEATR1/SFSWAP/MAK16/FB…
GO:0031032	GO:0031032	actomyosin structure organization	174	0.624427	1.79057	2.11261e-07	5.08126e-05	4.51254e-05	2641	tags=31%, list=12%, signal=27%	NRP1/EDN1/MYH9/MYH10/RGCC/ROCK2/TPM1/PDLIM1/PHLDB2/CNN2/CFLAR/CCDC88A/ZYX/LIMCH1/DLC1/PIK3R1/CLASP1/FERMT2/STMN1/CUL3/ACTG1/EPB41L2/S1PR1/CNN3/MEF2A/RHOA/CSRP1/SMAD3/ARHGAP28/CGNL1/ARHGEF10/MYO18A/MET/TGFBR1/EVL/TMOD3/PAK2/CFL2/PDGFRB/PFN1/CDC42/SLC9A1/ROCK1/F11R/PRKAR1A/CD47/EPB41L5/CSRP2/TJP1/ALMS1/NOX4/RAPGEF3/EPB41/S100A10
GO:0016072	GO:0016072	rRNA metabolic process	231	-0.537633	-1.76779	3.05769e-07	7.0715e-05	6.28003e-05	3011	tags=39%, list=14%, signal=34%	POP4/RPUSD3/NOB1/UTP14C/MRTO4/WDR55/WDR12/BOP1/RPL27/RPS7/TSR3/NOP10/PELP1/NPM3/REXO4/NOP14/TRMT61B/TBL3/WDR3/UTP14A/DDX54/EXOSC8/EXOSC1/SBDS/RPUSD1/EXOSC7/FDXACB1/GTF2H5/NIFK/DDX56/LAS1L/RPL7L1/RRP7A/NOL9/GTPBP4/HEATR1/MAK16/FBL/POP5/RPF1/PES1/NUDT16/MRPS11/TRIR/KRI1/NOP53/RPL10A/RPL7A/RRP9/FAM207A/RRP36/NOP56/ESF1/EXOSC4/DDX27/RPP25/RMRP/RPS27/RPS25/EXOSC10/SNU13/NHP2/DDX49/WDR74/ERI3/NOC4L/RPS…
GO:0046034	GO:0046034	ATP metabolic process	274	-0.510371	-1.69725	3.79873e-07	8.45992e-05	7.51305e-05	2995	tags=34%, list=14%, signal=30%	NUP50/CHCHD2/ATP5MG/NUDT5/FLCN/COX7A2/UQCRC1/POM121/CTNS/CCNB1/NUP58/COX8A/CYC1/TP53/STOML2/SNCA/PGM1/SURF1/NDUFS4/NDUFA6/NUP153/PDE12/UQCC3/AK2/NDUFV1/NDUFA2/NUPR1/ADPGK/PARK7/UQCRH/PGM2L1/COX7A2L/PARG/GPD1/SLC25A23/COX15/SLC25A13/FIS1/NDUFB9/NUP35/NDUFA9/NDUFS7/COX6B1/HK1/SHMT2/NDUFB11/ABCD1/COX7A1/PGAM2/NDUFB10/NUP98/UQCR11/UQCRQ/SDHAF2/NDUFC2/COX4I1/DGUOK/NDUFC1/JMJD8/NDUFB2/SEC13/COX7B/COX6A…
GO:0042773	GO:0042773	ATP synthesis coupled electron transport	84	-0.686828	-1.96387	6.34958e-07	0.000135063	0.000119947	2101	tags=48%, list=10%, signal=43%	NDUFS4/NDUFA6/UQCC3/NDUFV1/NDUFA2/PARK7/UQCRH/COX7A2L/COX15/NDUFB9/NDUFA9/NDUFS7/COX6B1/NDUFB11/NDUFB10/UQCR11/UQCRQ/SDHAF2/NDUFC2/COX4I1/DGUOK/NDUFC1/NDUFB2/COX7B/COX6A1/NDUFA3/NDUFAB1/NDUFS8/NDUFA10/NDUFS5/NDUFS3/NDUFV3/COX5B/NDUFS6/NDUFA12/UQCR10/NDUFB7/NDUFB8/NDUFA13/NDUFA11
GO:0003012	GO:0003012	muscle system process	388	0.522235	1.59936	6.51395e-07	0.000135063	0.000119947	2158	tags=19%, list=10%, signal=17%	GJA5/MYL9/GSN/EDN1/TNFRSF1B/CXCR4/ITGA1/SORBS2/ATP2B4/PDE4D/KCNQ1/GJA1/TPM2/LMCD1/MAP2K6/ROCK2/PIK3CA/TPM1/MYL12A/VCL/ATP1A1/AKAP9/CAV1/NEDD4L/ANXA6/CFLAR/PDLIM5/HSBP1/MYL12B/GLRX3/TPM4/IL6ST/DLG1/VIM/SULF2/SLMAP/PABPN1/ATP2B1/MEF2A/PPP3CA/RCSD1/ENO1/ZDHHC21/DSP/SMAD3/SRI/MAP2K3/F2R/CYBA/EMD/BECN1/YY1/KCNA5/CALD1/CALM1/ADA/DAG1/PIK3CG/HEY2/FOXO3/ASPH/TMOD3/SMAD5/FLNA/UTRN/SLC9A1/ROCK1/FGF12/OXTR/…
GO:0006605	GO:0006605	protein targeting	417	-0.456456	-1.56261	6.95926e-07	0.000139487	0.000123875	2823	tags=31%, list=13%, signal=27%	GABARAP/TOMM40/GSK3A/LAPTM5/SREBF1/MPV17/PEX10/RPL27/AKT2/SIL1/HTRA2/RPS7/DECR2/IDE/RPL21/DMTN/VPS4A/RPL22/HAP1/ERBB2/CACNB3/PEX19/VPS13C/PEX5/AP4M1/SEC61B/TOMM7/CROT/GSTK1/RPS26/AIP/TIMM10/SORL1/RPLP2/MICALL1/RPL36A/BCAP31/ZDHHC12/AQP11/TOMM20/FIS1/RPL31/SREBF2/RPL27A/HGS/ATG3/RPSA/HRAS/SDCBP/TIMM50/PAK1/RPL10A/ACOX3/RPLP0/NACA/GRPEL1/RPL7A/AP3D1/SPCS1/YIF1B/RPS13/RPL39/GIPC1/RPL19/RPLP1/RPS11/H…
GO:0042775	GO:0042775	mitochondrial ATP synthesis coupled electron transport	83	-0.687828	-1.96686	7.93424e-07	0.000151583	0.000134617	2101	tags=48%, list=10%, signal=44%	NDUFS4/NDUFA6/UQCC3/NDUFV1/NDUFA2/PARK7/UQCRH/COX7A2L/COX15/NDUFB9/NDUFA9/NDUFS7/COX6B1/NDUFB11/NDUFB10/UQCR11/UQCRQ/SDHAF2/NDUFC2/COX4I1/DGUOK/NDUFC1/NDUFB2/COX7B/COX6A1/NDUFA3/NDUFAB1/NDUFS8/NDUFA10/NDUFS5/NDUFS3/NDUFV3/COX5B/NDUFS6/NDUFA12/UQCR10/NDUFB7/NDUFB8/NDUFA13/NDUFA11
GO:0022904	GO:0022904	respiratory electron transport chain	100	-0.659344	-1.93481	8.06693e-07	0.000151583	0.000134617	2101	tags=45%, list=10%, signal=41%	NDUFS4/NDUFA6/UQCC3/NDUFV1/NDUFA2/PARK7/UQCRH/ETFDH/COX7A2L/GPD1/COX15/SLC25A13/ETFRF1/NDUFB9/NDUFA9/NDUFS7/COX6B1/NDUFB11/NDUFB10/UQCR11/UQCRQ/SDHAF2/NDUFC2/COX4I1/DGUOK/NDUFC1/NDUFB2/COX7B/COX6A1/NDUFA3/NDUFAB1/NDUFS8/NDUFA10/NDUFS5/NDUFS3/ETFB/NDUFV3/COX5B/NDUFS6/NDUFA12/UQCR10/NDUFB7/NDUFB8/NDUFA13/NDUFA11
GO:0008015	GO:0008015	blood circulation	450	0.509558	1.56912	9.70271e-07	0.000176795	0.000157008	2016	tags=17%, list=9%, signal=16%	GJA5/EPAS1/PDGFB/CTSZ/GSN/EDN1/CXCR4/VEGFC/ITGA1/CD34/KLF2/ATP2B4/CDH5/PDE4D/CXCL12/KCNQ1/GJA1/MAP2K6/ROCK2/PIK3CA/TPM1/ADM/ATP1A1/AKAP9/CAV1/NEDD4L/CTNNBIP1/BMPR2/ATP1B3/ADH5/NISCH/GLRX3/SERPING1/YES1/FERMT2/ACE/AKT1/ADRA1D/AKAP12/DLG1/ITPR2/ICAM1/FXYD6/ATP2B1/MEF2A/CXADR/ZDHHC21/DSP/SMAD3/SRI/MAP2K3/F2R/ATP6AP2/CHD7/ECE1/TGFB1/KCNA5/ACSM3/CALM1/ADA/HRH1/PIK3CG/HEY2/CARTPT/ASPH/FLI1/PLCB3/SMAD5/…
GO:0006936	GO:0006936	muscle contraction	310	0.544754	1.64408	1.18528e-06	0.00020962	0.000186159	1982	tags=17%, list=9%, signal=16%	GJA5/MYL9/GSN/EDN1/CXCR4/ITGA1/ATP2B4/PDE4D/KCNQ1/GJA1/TPM2/MAP2K6/ROCK2/PIK3CA/TPM1/MYL12A/VCL/ATP1A1/AKAP9/CAV1/NEDD4L/ANXA6/HSBP1/MYL12B/TPM4/DLG1/VIM/SULF2/SLMAP/PABPN1/ATP2B1/RCSD1/ENO1/ZDHHC21/DSP/SRI/MAP2K3/F2R/EMD/KCNA5/CALD1/CALM1/ADA/PIK3CG/ASPH/TMOD3/SMAD5/FLNA/UTRN/SLC9A1/ROCK1/FGF12/OXTR
GO:0045216	GO:0045216	cell-cell junction organization	194	0.605048	1.75013	1.51741e-06	0.000254419	0.000225943	2174	tags=26%, list=10%, signal=23%	GJA5/GJA4/PECAM1/CDH5/CTNND1/RDX/GJA1/ROCK2/VCL/ACTB/HEG1/CAV1/PKN2/PKP4/ADAM10/CD9/CBFB/FERMT2/ACE/DCHS1/DLG1/ACTG1/NUMB/RHOA/CXADR/CTNNA1/DSP/SMAD3/CLDN7/JAM3/F2R/PRKCI/PIP5K1C/TGFB1/LIMS1/CDH2/TGFBR1/ARVCF/ESAM/TBCD/EPHA2/NLGN4X/PAK2/MTDH/FLNA/CDC42/ROCK1/F11R/MICALL2/RAMP2
GO:0030048	GO:0030048	actin filament-based movement	139	0.641787	1.80549	1.55831e-06	0.000254419	0.000225943	2026	tags=22%, list=9%, signal=20%	GJA5/GSN/ACTN4/MYO6/MYH9/MYH10/MYO1B/PDE4D/KCNQ1/GJA1/TPM2/PIK3CA/TPM1/ATP1A1/AKAP9/CAV1/NEDD4L/LIMCH1/TPM4/DLG1/VIM/MYO1E/DSP/SRI/KCNA5/FLNA/SLC9A1/WIPF1/FGF12/MYO5C
GO:0006402	GO:0006402	mRNA catabolic process	360	-0.458056	-1.57087	1.56553e-06	0.000254419	0.000225943	2704	tags=34%, list=13%, signal=31%	CTIF/SET/RPL27/RPS7/MAPK14/HNRNPM/RPL21/AGO4/THRAP3/PSME3/POLR2G/RPL22/CIRBP/MTPAP/PSMC4/PCBP4/PRPF18/YTHDF1/PRKCA/EXOSC8/METTL14/DHX34/EXOSC1/RPS26/DHX36/EXOSC7/PSMD3/PDE12/RPLP2/CNOT10/ZFP36L1/CARHSP1/IGF2BP3/RPL36A/PSMD5/PSMC1/METTL3/CNOT3/RPL31/HNRNPA0/RPL27A/HBS1L/FUS/DCP2/NUDT16/RPSA/LARP1/LSM4/RPL10A/RPLP0/RPL7A/PSMB1/PSMD7/DCPS/RPS13/TENT4A/RPL39/CNOT4/TBRG4/CNOT11/PSMC3/RPL19/RPLP1/EXOSC…
GO:0032970	GO:0032970	regulation of actin filament-based process	354	0.522581	1.58473	2.2607e-06	0.000357726	0.000317688	2214	tags=27%, list=10%, signal=25%	GJA5/ARHGAP18/NRP1/PREX1/GSN/EDN1/MYH9/ABRACL/RGCC/RHOB/PDE4D/CXCL12/ARPC3/RDX/ID1/ROCK2/PIK3CA/TPM1/CYFIP1/PAM/GMFG/ATP1A1/AKAP9/PHLDB2/CNN2/CAV1/ARPC1B/CCDC88A/LIMCH1/DLC1/SWAP70/ACTR2/ARPC2/PIK3R1/CLASP1/RHOBTB3/ABL2/ACTR3/FERMT2/STMN1/DLG1/CDC42EP1/ACTG1/ARPC5/ICAM1/S1PR1/RHOA/HIP1R/DSTN/RICTOR/DSP/GBA2/SMAD3/SRI/ARHGAP28/CD2AP/JAM3/TAOK2/CGNL1/ARF6/NCK2/ARHGAP17/TWF1/ARHGEF10/MET/JMY/WASHC2C…
GO:0007043	GO:0007043	cell-cell junction assembly	134	0.636492	1.78058	2.48242e-06	0.000382738	0.0003399	2174	tags=27%, list=10%, signal=24%	GJA5/GJA4/PECAM1/CDH5/CTNND1/GJA1/ROCK2/VCL/ACTB/HEG1/CAV1/PKN2/PKP4/CD9/CBFB/ACE/DCHS1/DLG1/ACTG1/RHOA/CTNNA1/CLDN7/JAM3/PRKCI/PIP5K1C/CDH2/ARVCF/ESAM/TBCD/EPHA2/PAK2/MTDH/ROCK1/F11R/MICALL2/RAMP2
GO:0003015	GO:0003015	heart process	256	0.556375	1.65618	2.56707e-06	0.000385895	0.000342704	2179	tags=18%, list=10%, signal=17%	GJA5/EPAS1/GSN/EDN1/CXCR4/ATP2B4/PDE4D/KCNQ1/GJA1/MAP2K6/PIK3CA/TPM1/ADM/ATP1A1/AKAP9/CAV1/NEDD4L/ATP1B3/GLRX3/ACE/ADRA1D/DLG1/ITPR2/FXYD6/ATP2B1/MEF2A/GNAI2/CXADR/DSP/SRI/MAP2K3/YAP1/KCNA5/CALM1/ADA/PIK3CG/HEY2/ASPH/SMAD5/FLNA/CACNG8/CDC42/SLC9A1/FYN/FGF12/ZMPSTE24/PPCS
GO:0006120	GO:0006120	mitochondrial electron transport, NADH to ubiquinone	46	-0.768371	-2.00196	3.05019e-06	0.000447336	0.000397268	2275	tags=59%, list=11%, signal=53%	SNCA/NDUFS4/NDUFA6/NDUFV1/NDUFA2/PARK7/NDUFB9/NDUFA9/NDUFS7/NDUFB11/NDUFB10/NDUFC2/NDUFC1/NDUFB2/NDUFA3/NDUFAB1/NDUFS8/NDUFA10/NDUFS5/NDUFS3/NDUFV3/NDUFS6/NDUFA12/NDUFB7/NDUFB8/NDUFA13/NDUFA11
GO:0060047	GO:0060047	heart contraction	247	0.562127	1.66452	3.40385e-06	0.000487318	0.000432775	1799	tags=17%, list=8%, signal=15%	GJA5/EPAS1/GSN/EDN1/CXCR4/ATP2B4/PDE4D/KCNQ1/GJA1/MAP2K6/PIK3CA/TPM1/ADM/ATP1A1/AKAP9/CAV1/NEDD4L/ATP1B3/GLRX3/ACE/ADRA1D/DLG1/ITPR2/FXYD6/ATP2B1/MEF2A/CXADR/DSP/SRI/MAP2K3/KCNA5/CALM1/ADA/PIK3CG/HEY2/ASPH/SMAD5/FLNA/CACNG8/CDC42/SLC9A1
GO:1903522	GO:1903522	regulation of blood circulation	254	0.559686	1.66281	3.51182e-06	0.000491083	0.000436119	1799	tags=16%, list=8%, signal=15%	GJA5/EPAS1/EDN1/ATP2B4/PDE4D/KCNQ1/GJA1/TPM1/ADM/ATP1A1/AKAP9/CAV1/BMPR2/ATP1B3/GLRX3/ACE/AKT1/ADRA1D/DLG1/ITPR2/ICAM1/FXYD6/ATP2B1/MEF2A/CXADR/ZDHHC21/DSP/SRI/F2R/ECE1/KCNA5/CALM1/ADA/HRH1/PIK3CG/HEY2/ASPH/FLNA/CACNG8/SLC9A1
GO:0007188	GO:0007188	adenylate cyclase-modulating G protein-coupled receptor signaling pathway	172	0.60233	1.7279	3.66118e-06	0.000500334	0.000444334	2550	tags=16%, list=12%, signal=14%	EDN1/ABCA1/GNAS/ATP2B4/PDE4D/ADGRL4/GNB1/GNAQ/ADM/GRK5/ADRA1D/AKAP12/RAPGEF2/S1PR1/GNAI2/GNG2/GPR161/ARRDC3/NME2/ADCY4/PSAP/FLNA/GNA11/ADCY1/RAMP2/P2RY1/ADCYAP1R1/ADGRG1
GO:0033108	GO:0033108	mitochondrial respiratory chain complex assembly	92	-0.664349	-1.9192	4.01213e-06	0.00053611	0.000476106	2180	tags=43%, list=10%, signal=39%	C12orf73/ACAD9/SURF1/NDUFS4/NDUFA6/COX18/UQCC3/NDUFV1/NDUFA2/NDUFAF7/PET100/FOXRED1/NDUFB9/DMAC1/COX14/NDUFA9/NDUFS7/NDUFB11/NDUFB10/SDHAF2/NDUFC2/COA3/NDUFC1/NDUFB2/TTC19/NDUFA3/NDUFAB1/NDUFS8/NDUFA10/NDUFS5/NDUFS3/NDUFV3/NDUFS6/NDUFA12/NDUFAF8/NDUFB7/NDUFB8/UQCC2/NDUFA13/NDUFA11
GO:0002456	GO:0002456	T cell mediated immunity	74	0.709768	1.83448	4.20292e-06	0.000549395	0.000487904	3093	tags=32%, list=14%, signal=28%	HLA-B/B2M/HLA-A/TNFRSF1B/HLA-E/ICAM1/CD46/JAG1/STX7/PPP3CB/CTSC/GATA3/RFTN1/CD55/HLA-DRB1/BTN3A2/FBXO38/HPRT1/TRAF2/DENND1B/HMGB1/HLA-F/CD1D/SMAD7
GO:0031589	GO:0031589	cell-substrate adhesion	334	0.521035	1.57621	5.53748e-06	0.000708444	0.000629152	2453	tags=24%, list=11%, signal=21%	NRP1/ITGB1/PDGFB/PREX1/ACTN4/ITGA1/CD34/VWF/NID1/THSD1/KDR/ID1/LGALS1/ROCK2/NID2/CALR/VCL/PHLDB2/LAMC1/GCNT2/RAB1A/ZYX/LIMCH1/DLC1/SLK/EFEMP2/ARPC2/PIK3R1/CLASP1/STK4/FN1/FERMT2/DOCK1/ACTG1/PTPRK/RSU1/RHOA/ADAMTS9/LAMB1/PIP5K1A/SMAD3/JAG1/NF1/JAM3/TAOK2/ITGAV/WASHC2C/COL3A1/LIMS1/ANGPT2/ADAM15/SGCE/RIN2/DAG1/LAMA5/TBCD/PARVB/CRK/VAMP3/LAMB2/P4HB/PTPRA/DISC1/TYRO3/FLNA/UTRN/CDC42/SLC9A1/ROCK1/THBS…
GO:0045907	GO:0045907	positive regulation of vasoconstriction	25	0.870505	1.89099	6.08141e-06	0.000761823	0.000676557	1982	tags=36%, list=9%, signal=33%	GJA5/GJA1/CAV1/AKT1/ADRA1D/ICAM1/F2R/HRH1/OXTR
GO:0006401	GO:0006401	RNA catabolic process	396	-0.440403	-1.50933	6.28896e-06	0.000771745	0.000685368	2721	tags=33%, list=13%, signal=30%	RNASEH2C/CTIF/SET/RPL27/RPS7/MAPK14/HNRNPM/RNASET2/RPL21/AGO4/PPP1R8/THRAP3/PSME3/POLR2G/RPL22/CIRBP/MTPAP/PSMC4/PCBP4/PRPF18/YTHDF1/LRPPRC/PRKCA/EXOSC8/METTL14/DHX34/EXOSC1/RPS26/DHX36/EXOSC7/PSMD3/PDE12/RPLP2/CNOT10/ZFP36L1/CARHSP1/IGF2BP3/RPL36A/PSMD5/PSMC1/METTL3/CNOT3/RPL31/HNRNPA0/RPL27A/HBS1L/FUS/DCP2/NUDT16/RPSA/LARP1/LSM4/TRIR/RPL10A/RPLP0/RPL7A/PSMB1/PSMD7/DCPS/RPS13/TENT4A/RPL39/CNOT4/…
GO:0045446	GO:0045446	endothelial cell differentiation	102	0.670491	1.80591	7.5853e-06	0.000912209	0.000810111	1515	tags=36%, list=7%, signal=34%	COL18A1/NRP1/NOTCH4/PECAM1/CXCR4/CDH5/COL15A1/PDE4D/SOX17/PLCB1/CLIC4/RDX/KDR/ID1/ROCK2/VCL/HEG1/ENG/SOX18/RAP1A/BMPR2/ROBO4/RAPGEF2/ICAM1/PPP1R16B/S1PR1/ZDHHC21/TIE1/HEY1/JAG1/MET/ZEB1/ACVR2B/RAP2C/HEY2/FSTL1/TMEM100
GO:0010257	GO:0010257	NADH dehydrogenase complex assembly	58	-0.71575	-1.93043	1.19929e-05	0.00138679	0.00123158	2129	tags=52%, list=10%, signal=47%	ACAD9/NDUFS4/NDUFA6/NDUFV1/NDUFA2/NDUFAF7/FOXRED1/NDUFB9/DMAC1/NDUFA9/NDUFS7/NDUFB11/NDUFB10/NDUFC2/NDUFC1/NDUFB2/NDUFA3/NDUFAB1/NDUFS8/NDUFA10/NDUFS5/NDUFS3/NDUFV3/NDUFS6/NDUFA12/NDUFAF8/NDUFB7/NDUFB8/NDUFA13/NDUFA11
GO:0032981	GO:0032981	mitochondrial respiratory chain complex I assembly	58	-0.71575	-1.93043	1.19929e-05	0.00138679	0.00123158	2129	tags=52%, list=10%, signal=47%	ACAD9/NDUFS4/NDUFA6/NDUFV1/NDUFA2/NDUFAF7/FOXRED1/NDUFB9/DMAC1/NDUFA9/NDUFS7/NDUFB11/NDUFB10/NDUFC2/NDUFC1/NDUFB2/NDUFA3/NDUFAB1/NDUFS8/NDUFA10/NDUFS5/NDUFS3/NDUFV3/NDUFS6/NDUFA12/NDUFAF8/NDUFB7/NDUFB8/NDUFA13/NDUFA11
GO:0044057	GO:0044057	regulation of system process	500	0.48377	1.49727	1.32117e-05	0.0014989	0.00133114	2158	tags=16%, list=10%, signal=15%	GJA5/MYL9/EPAS1/AQP1/PDGFB/EDN1/TNFRSF1B/GNAS/ATP2B4/PDE4D/KCNQ1/GJA1/LMCD1/ROCK2/TPM1/DICER1/ADM/ATP1A1/AKAP9/CAV1/ANXA6/BMPR2/ATP1B3/GLRX3/IL6ST/ACE/AKT1/ADRA1D/DLG1/ITPR2/ICAM1/MGLL/FXYD6/ATP2B1/MEF2A/HIP1R/GNAI2/CXADR/PPP3CA/ENO1/ZDHHC21/DSP/EIF4A3/SMAD3/SRI/SHANK2/F2R/BECN1/ECE1/CTSC/YY1/KCNA5/CALM1/ADA/CRY1/DAG1/HRH1/PIK3CG/PTPN11/HEY2/SSH1/CARTPT/TMEM100/FOXO3/ASPH/CBLN1/NLGN4X/FMR1/FLNA/C…
GO:2000273	GO:2000273	positive regulation of signaling receptor activity	37	0.797227	1.83901	1.46339e-05	0.00161817	0.00143706	146	tags=16%, list=1%, signal=16%	NRP1/ITGB1/EDN1/HDAC1/CCL2/FBXW7
GO:0110053	GO:0110053	regulation of actin filament organization	247	0.548267	1.62348	1.48012e-05	0.00161817	0.00143706	2643	tags=34%, list=12%, signal=30%	ARHGAP18/NRP1/PREX1/GSN/RGCC/CXCL12/ARPC3/RDX/ID1/ROCK2/PIK3CA/TPM1/CYFIP1/GMFG/PHLDB2/ARPC1B/CCDC88A/LIMCH1/DLC1/SWAP70/ACTR2/ARPC2/PIK3R1/CLASP1/ACTR3/FERMT2/STMN1/DLG1/CDC42EP1/ACTG1/ARPC5/ICAM1/S1PR1/RHOA/HIP1R/DSTN/RICTOR/GBA2/SMAD3/ARHGAP28/CGNL1/ARF6/NCK2/TWF1/ARHGEF10/MET/JMY/WASHC2C/NCK1/TMSB4X/TGFBR1/VASP/FCHSD2/IQGAP2/SSH1/ESAM/EVL/SPTBN1/CAPZB/TMOD3/PAK2/CFL2/FLNA/PFN1/SPIRE1/CDC42/AR…
GO:0001914	GO:0001914	regulation of T cell mediated cytotoxicity	26	0.849539	1.86508	2.16578e-05	0.00232551	0.00206523	1045	tags=23%, list=5%, signal=22%	HLA-B/B2M/HLA-A/HLA-E/STX7/PPP3CB
GO:1901617	GO:1901617	organic hydroxy compound biosynthetic process	224	-0.484384	-1.58501	2.21747e-05	0.00233924	0.00207742	1771	tags=16%, list=8%, signal=15%	ERLIN2/PARK7/RAN/IP6K2/PGP/MSMO1/HSD17B10/SREBF2/EBP/SOD1/DHCR24/AKR1C3/DHCR7/SIRT1/GIPC1/SC5D/SLC7A11/MVD/STARD4/IDI1/HMGCR/ACAT2/INSIG1/FASN/SNAI2/TM7SF2/FDFT1/PTH1R/ABCG1/NSDHL/PLTP/DDT/SCD/HMGCS1/APOE/PLCG2
GO:0022604	GO:0022604	regulation of cell morphogenesis	285	0.530093	1.59651	2.32377e-05	0.00240911	0.00213947	2987	tags=28%, list=14%, signal=25%	ARHGAP18/NRP1/MYO10/PREX1/ACTN4/SPARC/CXCR4/MYH9/MYH10/CCL2/RHOB/RDX/KDR/PALMD/TPM1/CALR/CYFIP1/ANXA1/NEDD4L/ZMYM4/DLC1/ACTR2/ARPC2/PLXNA2/RAB21/RHOBTB3/FN1/DIAPH1/FERMT2/PRKDC/DLG1/STRIP1/DOCK1/CDC42EP1/ICAM1/RHOA/FGD4/PRPF40A/TAOK2/MOV10/FBLIM1/WASHC2C/PHIP/LIMS1/DAG1/FMNL2/ENPP2/PARVB/CRK/CAPZB/P4HB/MYO9A/ZRANB1/FLNA/CFL1/CDC42/ARHGAP35/FYN/F11R/PLXND1/ZMPSTE24/ARPIN/MARK2/BCL11A/AP1AR/CDC42SE…
GO:0045333	GO:0045333	cellular respiration	165	-0.538317	-1.69866	2.78712e-05	0.0028405	0.00252258	2102	tags=35%, list=10%, signal=31%	SURF1/NDUFS4/NDUFA6/UQCC3/NDUFV1/NDUFA2/PARK7/UQCRH/ETFDH/PRELID1/COX7A2L/GPD1/SLC25A23/COX15/SLC25A13/ETFRF1/NDUFB9/COQ10A/NDUFA9/NDUFS7/COX6B1/NOP53/SHMT2/NDUFB11/NDUFB10/UQCR11/UQCRQ/SDHAF2/NDUFC2/COX4I1/DGUOK/CISD1/NDUFC1/NDUFB2/COX7B/COX6A1/NDUFA3/NDUFAB1/NDUFS8/NDUFA10/PDHA1/NDUFS5/ATP5F1D/IDH3G/IDH3B/NDUFS3/ETFB/BLOC1S1/NDUFV3/COX5B/NDUFS6/NDUFA12/UQCR10/NDUFB7/NDUFB8/NDUFA13/NDUFA11
GO:0071346	GO:0071346	cellular response to interferon-gamma	136	0.603033	1.68571	3.13759e-05	0.00314438	0.00279245	2736	tags=24%, list=13%, signal=21%	HLA-B/B2M/HLA-C/HLA-A/GSN/EDN1/HLA-E/CCL2/ZYX/ACTR2/IFNGR1/ACTR3/SUMO1/VIM/ICAM1/MID1/KIF5B/VAMP3/SYNCRIP/VPS26B/CDC42/CCL8/PTPN2/NLRC5/HLA-DRB1/CD47/SP100/PARP14/IRF2/HLA-F/CD58/WNT5A
GO:0007599	GO:0007599	hemostasis	282	0.516424	1.55441	3.50716e-05	0.00345714	0.0030702	2300	tags=28%, list=11%, signal=25%	A2M/MYL9/PDGFB/EDN1/HDAC1/MYH9/GNAS/CD34/VWF/SERPINE2/DGKD/PABPC4/PIK3CA/GNB1/MYL12A/VCL/ACTB/DGKE/GNAQ/CAV1/MAPK3/CD9/PIK3R1/SERPING1/FN1/DGKH/PRKAR2B/PLSCR1/DOCK9/PIK3R6/DOCK1/ACTG1/ITPR2/CBX5/RCOR1/GNG2/CSRP1/F2R/UBASH3B/ANXA5/RAB5A/PROCR/PLAT/DOCK6/COL3A1/AP3B1/CD59/HPS5/FZD6/PIK3CG/PTPN11/GATA3/CAPZB/TYRO3/FLI1/NFE2L2/GATA2/YWHAZ/FLNA/DOCK8/GNA11/CDC42/ENTPD1/LMAN1/THBD/FYN/PRKAR2A/LCP2/RBSN…
GO:0001912	GO:0001912	positive regulation of leukocyte mediated cytotoxicity	36	0.797863	1.84008	4.02866e-05	0.00390715	0.00346984	994	tags=17%, list=5%, signal=16%	HLA-B/B2M/HLA-A/HLA-E/STAT5B/STX7
GO:0003014	GO:0003014	renal system process	101	0.643244	1.73059	4.72155e-05	0.00450646	0.00400208	2356	tags=24%, list=11%, signal=21%	GJA5/AQP1/PDGFB/GSN/EDN1/CD34/ADGRF5/KCNQ1/GJA1/ADM/MCAM/PRKAR2B/SULF2/GNAI2/MYO1E/F2R/PKN1/ADCY4/SNX5/PRKAR2A/ADCY1/MLLT6/PRKAR1A/AKR1B1
GO:0009101	GO:0009101	glycoprotein biosynthetic process	307	0.512016	1.54245	5.33289e-05	0.00494576	0.00439221	4348	tags=38%, list=20%, signal=31%	CHST15/UBE2J1/PLCB1/PAWR/TMEM59/GALNT18/PHLDA1/TUSC3/GCNT2/BMPR2/GOLPH3/RPN1/TET2/OST4/EDEM3/EOGT/CSGALNACT1/ITM2A/RPN2/B4GALT5/CHP1/NCSTN/TRIP11/MGAT1/OGA/HS2ST1/MAN1A2/CHPF2/STT3B/CHST3/GALNT1/DDOST/ST8SIA4/TRAK1/GALNT14/MGAT2/CHSY1/RXYLT1/HS6ST1/CHST7/POMGNT1/BACE2/EXTL3/TCF7L2/DPY19L1/ST3GAL2/DSEL/MGAT4B/GXYLT1/ST6GALNAC3/DPY19L4/STT3A/LMAN1/TMEM165/ACOT8/FAM20B/AGO2/TMTC4/PGM3/CHST14/NDST1/C…
GO:0007596	GO:0007596	blood coagulation	279	0.51616	1.55227	5.37187e-05	0.00494576	0.00439221	2300	tags=28%, list=11%, signal=25%	A2M/MYL9/PDGFB/EDN1/HDAC1/MYH9/GNAS/CD34/VWF/SERPINE2/DGKD/PABPC4/PIK3CA/GNB1/MYL12A/VCL/ACTB/DGKE/GNAQ/CAV1/MAPK3/CD9/PIK3R1/SERPING1/FN1/DGKH/PRKAR2B/PLSCR1/DOCK9/PIK3R6/DOCK1/ACTG1/ITPR2/CBX5/RCOR1/GNG2/CSRP1/F2R/UBASH3B/ANXA5/RAB5A/PROCR/PLAT/DOCK6/COL3A1/AP3B1/CD59/HPS5/FZD6/PIK3CG/PTPN11/GATA3/CAPZB/TYRO3/NFE2L2/GATA2/YWHAZ/FLNA/DOCK8/GNA11/CDC42/ENTPD1/LMAN1/THBD/FYN/PRKAR2A/LCP2/RBSN/F11R…
GO:0034470	GO:0034470	ncRNA processing	376	-0.422829	-1.45347	5.42857e-05	0.00494576	0.00439221	2651	tags=28%, list=12%, signal=25%	BOP1/RPL27/RPS7/TSR3/NOP10/AGO4/PELP1/NPM3/REXO4/PUS3/NOP14/TRMT61B/TBL3/WDR3/UTP14A/DDX54/TRMT11/EXOSC8/EXOSC1/SBDS/RPUSD1/EXOSC7/METTL6/RPP25L/FDXACB1/GTF2H5/NIFK/METTL2B/DDX56/THUMPD3/LAS1L/METTL2A/ELP6/RPL7L1/METTL3/RTCB/RRP7A/NOL9/GTPBP4/HSD17B10/HEATR1/INTS6/MAK16/LAGE3/FBL/POP5/RPF1/PES1/NUDT16/TRMT1/MRPS11/KRI1/NOP53/RPL10A/PRKRA/RPL7A/SMAD1/RRP9/FAM207A/METTL8/RRP36/INTS1/ZBTB8OS/NOP56/E…
GO:0050817	GO:0050817	coagulation	281	0.515513	1.55104	5.91211e-05	0.0053059	0.00471204	2300	tags=28%, list=11%, signal=25%	A2M/MYL9/PDGFB/EDN1/HDAC1/MYH9/GNAS/CD34/VWF/SERPINE2/DGKD/PABPC4/PIK3CA/GNB1/MYL12A/VCL/ACTB/DGKE/GNAQ/CAV1/MAPK3/CD9/PIK3R1/SERPING1/FN1/DGKH/PRKAR2B/PLSCR1/DOCK9/PIK3R6/DOCK1/ACTG1/ITPR2/CBX5/RCOR1/GNG2/CSRP1/F2R/UBASH3B/ANXA5/RAB5A/PROCR/PLAT/DOCK6/COL3A1/AP3B1/CD59/HPS5/FZD6/PIK3CG/PTPN11/GATA3/CAPZB/TYRO3/NFE2L2/GATA2/YWHAZ/FLNA/DOCK8/GNA11/CDC42/ENTPD1/LMAN1/THBD/FYN/PRKAR2A/LCP2/RBSN/F11R…
GO:0014065	GO:0014065	phosphatidylinositol 3-kinase signaling	134	0.596352	1.66829	6.17095e-05	0.00537174	0.00477051	2374	tags=30%, list=11%, signal=27%	PDGFB/INSR/EDN1/UNC5B/PREX2/SERPINE2/KDR/PIK3CA/MAPK3/PIK3R1/IGF1R/FLT1/FN1/AKT1/MYDGF/PIK3C2B/PPP1R16B/UBE3A/TSC2/PIP5K1A/NF1/PIP4K2B/F2R/PIP5K1C/BECN1/IER3/PIK3CG/STAMBP/GATA3/PPP2R5B/TYRO3/RGL2/PLEKHA1/PDGFRB/PRR5L/FYN/GAB1/EPOR/PIK3CB/FGFR1
GO:0031640	GO:0031640	killing of cells of other organism	25	-0.835757	-1.95281	6.21551e-05	0.00537174	0.00477051	1883	tags=32%, list=9%, signal=29%	SYK/TUSC2/CASP8/HMGN2/ROMO1/BAD/RPL30/RPS19
GO:0009100	GO:0009100	glycoprotein metabolic process	373	0.490418	1.49815	6.25348e-05	0.00537174	0.00477051	4202	tags=37%, list=20%, signal=30%	CHST15/UBE2J1/ERP44/PLCB1/PAWR/TMEM59/GALNT18/PHLDA1/TUSC3/GCNT2/RAB1A/BMPR2/GOLPH3/RPN1/OS9/TET2/OST4/GNPTAB/EDEM3/EOGT/CSGALNACT1/ITM2A/RPN2/SULF2/ADAMTS9/B4GALT5/CHP1/EDEM1/NCSTN/TRIP11/MGAT1/OGA/HS2ST1/MAN1A2/SEL1L/CHPF2/STT3B/CHST3/GALNT1/DDOST/ST8SIA4/TRAK1/GALNT14/MGAT2/CHSY1/RXYLT1/SYVN1/HS6ST1/CHST7/POMGNT1/BACE2/EXTL3/TCF7L2/DPY19L1/ST3GAL2/DSEL/MGAT4B/GXYLT1/ST6GALNAC3/DPY19L4/RNF5/STT…
GO:0042274	GO:0042274	ribosomal small subunit biogenesis	72	-0.648276	-1.80636	6.60628e-05	0.00554915	0.00492807	2609	tags=44%, list=12%, signal=39%	MRPS7/RPS7/TSR3/LTV1/NOP14/TBL3/WDR3/GTF2H5/RRP7A/HEATR1/RPSA/MRPS11/KRI1/FAM207A/RRP36/RPS27/RPS25/SNU13/RPS24/EMG1/RPS16/BYSL/RPS14/NOM1/RPS28/RPS8/RPS5/RPS21/RPS15/RPS27L/RPS19/RPS10
GO:0070126	GO:0070126	mitochondrial translational termination	89	-0.601922	-1.72689	6.64459e-05	0.00554915	0.00492807	1903	tags=40%, list=9%, signal=37%	MRPL47/MRPS31/MRPL23/MRRF/MRPS11/GFM2/MRPS36/MRPL37/PTCD3/MRPS18A/MRPL34/MRPS34/MRPL46/MRPS33/MRPL28/MRPL43/MRPL58/MRPL12/MRPL2/MRPL51/MRPL27/GADD45GIP1/MRPL9/MRPL22/MRPL18/MRPS26/MRPS15/MRPL41/MRPS6/MRPS21/MRPS18C/AURKAIP1/MRPL55/MRPL40/MRPL14/MRPL52
GO:0070125	GO:0070125	mitochondrial translational elongation	88	-0.600865	-1.7285	6.89924e-05	0.0056829	0.00504684	1903	tags=41%, list=9%, signal=37%	MRPL47/MRPS31/MRPL23/GFM1/TUFM/MRPS11/MRPS36/MRPL37/PTCD3/MRPS18A/MRPL34/MRPS34/MRPL46/MRPS33/MRPL28/MRPL43/MRPL58/MRPL12/MRPL2/MRPL51/MRPL27/GADD45GIP1/MRPL9/MRPL22/MRPL18/MRPS26/MRPS15/MRPL41/MRPS6/MRPS21/MRPS18C/AURKAIP1/MRPL55/MRPL40/MRPL14/MRPL52
GO:0002709	GO:0002709	regulation of T cell mediated immunity	53	0.731979	1.80625	7.8756e-05	0.00639946	0.0056832	3093	tags=28%, list=14%, signal=24%	HLA-B/B2M/HLA-A/TNFRSF1B/HLA-E/STX7/PPP3CB/GATA3/HLA-DRB1/FBXO38/TRAF2/HMGB1/HLA-F/CD1D/SMAD7
GO:0051495	GO:0051495	positive regulation of cytoskeleton organization	202	0.539801	1.56043	8.17283e-05	0.00647801	0.00575297	2951	tags=36%, list=14%, signal=31%	NRP1/GSN/EDN1/RGCC/ARPC3/ID1/ROCK2/TPM1/CYFIP1/GMFG/AKAP9/CLIP1/ARPC1B/CCDC88A/LIMCH1/NES/SWAP70/ACTR2/ARPC2/CLASP1/ACTR3/FERMT2/DLG1/CDC42EP1/ARPC5/ICAM1/DYNC1H1/RHOA/HIP1R/DSTN/RICTOR/SMAD3/ARF6/NCK2/ARHGEF10/MET/CKAP5/JMY/WASHC2C/PFDN2/NCK1/TGFBR1/VASP/FCHSD2/IQGAP2/EVL/SPAST/NIN/CFL2/FLNA/PFN1/SPIRE1/CDC42/WASHC1/WHAMM/ARPIN/CD47/WASF1/AP1AR/SNX9/HSPA1B/NOX4/CEP295/RAPGEF3/SPAG5/S100A10/PICK1…
GO:0006414	GO:0006414	translational elongation	131	-0.549523	-1.67186	8.18774e-05	0.00647801	0.00575297	2458	tags=38%, list=11%, signal=34%	ZNF598/EEF2/EEF1B2/SECISBP2L/USP16/TRNAU1AP/MRPL47/RPLP2/MRPS31/MRPL23/GFM1/TUFM/HBS1L/CPEB2/GTPBP2/MRPS11/MRPS36/MRPL37/PTCD3/MRPS18A/MRPL34/MRPS34/MRPL46/RPLP1/MRPS33/MRPL28/MRPL43/MRPL58/MRPL12/MRPL2/MRPL51/MRPL27/RACK1/GADD45GIP1/MRPL9/MRPL22/MRPL18/MRPS26/MRPS15/MRPL41/MRPS6/MRPS21/MRPS18C/AURKAIP1/MRPL55/RPL30/MRPL40/MRPL14/MRPL52/EEF1D
GO:0046165	GO:0046165	alcohol biosynthetic process	138	-0.542418	-1.65733	8.47226e-05	0.00659074	0.00585308	2769	tags=25%, list=13%, signal=22%	IMPA1/BMP2/SREBF1/GGPS1/GBA/ITPKB/PTS/SNCA/ERLIN2/PARK7/RAN/IP6K2/PGP/MSMO1/SREBF2/EBP/SOD1/DHCR24/DHCR7/SC5D/MVD/IDI1/HMGCR/ACAT2/INSIG1/FASN/TM7SF2/FDFT1/PTH1R/ABCG1/NSDHL/SCD/HMGCS1/APOE/PLCG2
GO:0001910	GO:0001910	regulation of leukocyte mediated cytotoxicity	53	0.729693	1.80061	8.54944e-05	0.00659074	0.00585308	2114	tags=23%, list=10%, signal=20%	HLA-B/B2M/HLA-A/HLA-E/PIK3R6/STAT5B/ICAM1/STX7/PPP3CB/CRK/LAMP1/HLA-DRB1
GO:0034329	GO:0034329	cell junction assembly	398	0.48675	1.49151	8.9733e-05	0.00677876	0.00602005	2459	tags=21%, list=11%, signal=19%	GJA5/GJA4/NRP1/PECAM1/GPC4/CDH5/THSD1/CTNND1/KDR/GJA1/DST/ROCK2/VCL/ACTB/HEG1/PHLDB2/CAV1/PKN2/LAMC1/PDLIM5/RAP1A/LIMCH1/DLC1/SLK/EFNB2/PKP4/CD9/CBFB/CLASP1/FN1/FERMT2/ACE/DCHS1/DLG1/ACTG1/RAPGEF2/PTPRK/RHOA/CTNNA1/PIP5K1A/SMAD3/CLDN7/SHANK2/JAM3/TAOK2/ARF6/PRKCI/GPC6/FBLIM1/PIP5K1C/LIMS1/CDH2/VASP/ARVCF/ESAM/TBCD/EPHA2/NPTN/PCLO/PTPRA/MYO9A/CBLN1/NLGN4X/PAK2/MTDH/FLNA/CDC42/SLC9A1/ROCK1/OXTR/F11…
GO:0022900	GO:0022900	electron transport chain	154	-0.517933	-1.62301	9.01881e-05	0.00677876	0.00602005	2102	tags=32%, list=10%, signal=30%	SURF1/NDUFS4/NDUFA6/UQCC3/NDUFV1/NDUFA2/PARK7/UQCRH/ETFDH/COX7A2L/GPD1/COX15/SLC25A13/ETFRF1/NDUFB9/CIAPIN1/NDUFA9/NDUFS7/COX6B1/NDUFB11/COX7A1/NDUFB10/UQCR11/AKR1A1/UQCRQ/SDHAF2/NDUFC2/COX4I1/DGUOK/NDUFC1/NDUFB2/COX7B/COX6A1/NDUFA3/NDUFAB1/NDUFS8/NDUFA10/NDUFS5/IDH3B/NDUFS3/ETFB/NDUFV3/COX5B/NDUFS6/NDUFA12/UQCR10/NDUFB7/NDUFB8/NDUFA13/NDUFA11
GO:0008016	GO:0008016	regulation of heart contraction	216	0.541932	1.5843	9.36159e-05	0.00693958	0.00616288	1799	tags=15%, list=8%, signal=14%	GJA5/EPAS1/EDN1/ATP2B4/PDE4D/KCNQ1/GJA1/TPM1/ADM/ATP1A1/AKAP9/CAV1/ATP1B3/GLRX3/ADRA1D/DLG1/ITPR2/FXYD6/ATP2B1/MEF2A/CXADR/DSP/SRI/KCNA5/CALM1/ADA/PIK3CG/HEY2/ASPH/FLNA/CACNG8/SLC9A1
GO:0007507	GO:0007507	heart development	493	0.467952	1.4469	9.46359e-05	0.00693958	0.00616288	3320	tags=29%, list=15%, signal=25%	GJA5/NRP1/PDGFB/INSR/EDN1/TNFRSF1B/SPARC/SORBS2/SOX17/SOX6/GJA1/ROCK2/TPM1/PTK7/CALR/PAM/PDLIM1/HEG1/ADM/ENG/ID3/SOX18/LRP6/CASP3/MBD2/PDLIM5/DLC1/BMPR2/MAPK3/EFNB2/SOS1/RB1CC1/STK4/FN1/DCHS1/PRKDC/EIF4G2/S1PR1/MEF2A/DHRS3/CBY1/ADAMTS9/ALPK3/CRELD1/TGFBR2/CXADR/FBN1/TRIP11/TSC2/SPRED1/DSP/ATF2/TIE1/HEY1/SMAD3/SRI/JAG1/NF1/LMO4/FAT4/RB1/CHD7/PPP3CB/YAP1/ECE1/COL3A1/TGFB1/YY1/TMED2/MIB1/PCNA/SAV1/H…
GO:0007189	GO:0007189	adenylate cyclase-activating G protein-coupled receptor signaling pathway	109	0.623936	1.69829	0.000108182	0.0078373	0.00696012	1277	tags=16%, list=6%, signal=15%	ABCA1/GNAS/ATP2B4/PDE4D/ADGRL4/GNB1/GNAQ/ADM/ADRA1D/RAPGEF2/S1PR1/GNAI2/GNG2/GPR161/ARRDC3/NME2/ADCY4
GO:0019883	GO:0019883	antigen processing and presentation of endogenous antigen	22	0.856594	1.80582	0.00011137	0.00797227	0.00707998	80	tags=23%, list=0%, signal=23%	HLA-B/B2M/HLA-C/HLA-A/HLA-E
GO:0110020	GO:0110020	regulation of actomyosin structure organization	87	0.644691	1.69088	0.000128129	0.00906403	0.00804955	2641	tags=40%, list=12%, signal=35%	NRP1/EDN1/RGCC/ROCK2/TPM1/PHLDB2/CCDC88A/LIMCH1/DLC1/PIK3R1/CLASP1/FERMT2/STMN1/ACTG1/S1PR1/RHOA/SMAD3/ARHGAP28/CGNL1/ARHGEF10/MET/TGFBR1/EVL/PAK2/PFN1/CDC42/SLC9A1/ROCK1/F11R/CD47/TJP1/ALMS1/NOX4/RAPGEF3/S100A10
GO:0032231	GO:0032231	regulation of actin filament bundle assembly	93	0.640195	1.70391	0.000129672	0.00906647	0.00805172	2641	tags=41%, list=12%, signal=36%	NRP1/RGCC/RDX/ID1/ROCK2/TPM1/PHLDB2/CCDC88A/LIMCH1/DLC1/SWAP70/PIK3R1/CLASP1/FERMT2/STMN1/ACTG1/S1PR1/RHOA/SMAD3/ARHGAP28/CGNL1/ARHGEF10/MET/TGFBR1/EVL/PAK2/FLNA/PFN1/CDC42/SLC9A1/ROCK1/F11R/CD47/TJP1/ALMS1/NOX4/RAPGEF3/S100A10
GO:0070252	GO:0070252	actin-mediated cell contraction	109	0.619519	1.68627	0.000135029	0.00933253	0.008288	1954	tags=20%, list=9%, signal=18%	GJA5/GSN/PDE4D/KCNQ1/GJA1/TPM2/PIK3CA/TPM1/ATP1A1/AKAP9/CAV1/NEDD4L/LIMCH1/TPM4/DLG1/VIM/DSP/SRI/KCNA5/FLNA/SLC9A1/FGF12
GO:0051017	GO:0051017	actin filament bundle assembly	145	0.567291	1.59562	0.000136895	0.00935398	0.00830704	2987	tags=36%, list=14%, signal=31%	HSP90B1/NRP1/RGCC/DPYSL3/MYO1B/RDX/ID1/ROCK2/PAWR/TPM1/PDLIM1/PHLDB2/CCDC88A/ZYX/LIMCH1/DLC1/SWAP70/PIK3R1/CLASP1/FERMT2/STMN1/CUL3/ACTG1/PLS3/S1PR1/RHOA/SMAD3/ARHGAP28/CGNL1/ARHGEF10/MET/CALD1/TGFBR1/EVL/PAK2/FLNA/PFN1/SPIRE1/CDC42/SLC9A1/ROCK1/F11R/CD47/TJP1/ALMS1/NOX4/RAPGEF3/S100A10/TNFAIP1/NF2/NEDD9/ARAP1
GO:0002009	GO:0002009	morphogenesis of an epithelium	489	0.458237	1.41702	0.000141038	0.00952881	0.0084623	3358	tags=27%, list=16%, signal=23%	PODXL/NRP1/TCF15/NOTCH4/EDN1/CXCR4/GPC4/VEGFC/COL4A1/RHOB/SOX17/CLIC4/KDR/GJA1/CTHRC1/PTK7/VCL/ACTB/ADM/ENG/PHLDB2/SOX18/CTNNBIP1/KRAS/LRP6/CASP3/DLC1/TGM2/SOS1/PSMA5/CLASP1/STK4/FERMT2/PSMB8/DCHS1/GRSF1/PSMB4/DLG1/NRARP/PBX1/ACTG1/PSME4/RHOA/APAF1/TGFBR2/TSC2/FOXP1/FEM1B/TIE1/RARG/SMAD3/JAG1/PSMD9/LMO4/CEP290/FAT4/GPC6/MET/YAP1/MTSS1/JAG2/TGFB1/SMURF2/GBX2/PSMB2/TMED2/MIB1/FZD6/VASP/DAG1/MLLT3/L…
GO:1901342	GO:1901342	regulation of vasculature development	241	0.521532	1.53786	0.000144896	0.00965459	0.00857401	3078	tags=33%, list=14%, signal=29%	HSPG2/AQP1/ITGB1/VASH1/GTF2I/SPARC/CXCR4/VEGFC/CD34/KLF2/ATP2B4/CDH5/RGCC/RHOB/KDR/ANGPTL4/ID1/ROCK2/ADM/ENG/CEMIP2/EGLN1/ETS1/HIPK2/ADAM10/ADGRA2/FLT1/AKT3/ANXA3/MYDGF/XBP1/PIK3R6/PPP1R16B/COL4A2/ADAMTS9/TGFBR2/SPRED1/EPN2/ECSCR/ATF2/TIE1/HHEX/NF1/STAB1/SYNJ2BP/ANGPT2/ENPP2/EPHA2/AGO1/GLUL/NFE2L2/MTDH/GATA2/PDE3B/ROCK1/AGO2/GAB1/PAK4/PLXND1/THBS1/RAMP2/PKM/PIK3CB/CREB3L1/PGF/SP100/TJP1/RAPGEF3/M…
GO:0002181	GO:0002181	cytoplasmic translation	99	-0.58888	-1.72439	0.000146111	0.00965459	0.00857401	2527	tags=43%, list=12%, signal=39%	RPL22L1/EIF5/RPL22/EIF3B/EEF2/RPS26/DHX36/DRG1/RPL26L1/RPLP2/RPL36A/METTL3/RPL31/CPEB2/RPSA/EIF3L/UNK/RPL10A/RPLP0/RPL39/RPL19/RPLP1/DRG2/RPL24/EIF3F/RPL6/EIF3K/YBX3/RPL35A/RPS23/RPL30/RPS28/RPL29/RPL32/EIF3G/RPL26/RPL36/RPL18/RPL18A/RPL8/RPL11/RPS21/RPL41
GO:0051767	GO:0051767	nitric-oxide synthase biosynthetic process	16	0.907086	1.81213	0.000165127	0.0106764	0.00948148	910	tags=44%, list=4%, signal=42%	EDN1/CCL2/KDR/MAP2K6/SELENOS/AKAP12/GSTP1
GO:0051769	GO:0051769	regulation of nitric-oxide synthase biosynthetic process	16	0.907086	1.81213	0.000165127	0.0106764	0.00948148	910	tags=44%, list=4%, signal=42%	EDN1/CCL2/KDR/MAP2K6/SELENOS/AKAP12/GSTP1
GO:0001667	GO:0001667	ameboidal-type cell migration	385	0.474915	1.45251	0.000171613	0.0109761	0.00974765	1891	tags=25%, list=9%, signal=24%	NRP1/ITGB1/PDGFB/VASH1/EDN1/SPARC/MYH9/VEGFC/PTP4A3/CLEC14A/ATP2B4/CDH5/LOXL2/RGCC/RHOB/SOX17/FBXW7/PTPRG/KDR/ID1/GJA1/ROCK2/PIK3CA/CALR/PDLIM1/GLIPR2/ANXA1/SOX18/PKN2/ANXA6/ETS1/MMRN2/LGALS8/BMPR2/EFNB2/ZFAND5/ADGRA2/CLASP1/FN1/AKT3/AKT1/ANXA3/AKAP12/DOCK1/ARHGAP4/RHOA/ADAMTS9/TGFBR2/FOXP1/SPRED1/PIP5K1A/MAP2K3/NF1/MIA3/AMOTL2/PIK3R3/ARF6/ADIPOR1/STRAP/MET/SVBP/TGFB1/SMURF2/GBX2/SYNJ2BP/TMSB4X/A…
GO:0006695	GO:0006695	cholesterol biosynthetic process	64	-0.638812	-1.76197	0.000175239	0.0109761	0.00974765	1771	tags=34%, list=8%, signal=32%	ERLIN2/RAN/MSMO1/SREBF2/EBP/SOD1/DHCR24/DHCR7/SC5D/MVD/IDI1/HMGCR/ACAT2/INSIG1/FASN/TM7SF2/FDFT1/ABCG1/NSDHL/SCD/HMGCS1/APOE
GO:1902653	GO:1902653	secondary alcohol biosynthetic process	64	-0.638812	-1.76197	0.000175239	0.0109761	0.00974765	1771	tags=34%, list=8%, signal=32%	ERLIN2/RAN/MSMO1/SREBF2/EBP/SOD1/DHCR24/DHCR7/SC5D/MVD/IDI1/HMGCR/ACAT2/INSIG1/FASN/TM7SF2/FDFT1/ABCG1/NSDHL/SCD/HMGCS1/APOE
GO:0042310	GO:0042310	vasoconstriction	69	0.674206	1.72784	0.000179522	0.0111285	0.00988297	1365	tags=23%, list=6%, signal=22%	GJA5/EDN1/GJA1/ADM/CAV1/BMPR2/ACE/AKT1/ADRA1D/ICAM1/ATP2B1/ZDHHC21/F2R/ECE1/KCNA5/HRH1
GO:0032956	GO:0032956	regulation of actin cytoskeleton organization	319	0.496239	1.49794	0.00018569	0.011336	0.0100673	2643	tags=30%, list=12%, signal=27%	ARHGAP18/NRP1/PREX1/GSN/EDN1/RGCC/RHOB/CXCL12/ARPC3/RDX/ID1/ROCK2/PIK3CA/TPM1/CYFIP1/PAM/GMFG/PHLDB2/ARPC1B/CCDC88A/LIMCH1/DLC1/SWAP70/ACTR2/ARPC2/PIK3R1/CLASP1/RHOBTB3/ABL2/ACTR3/FERMT2/STMN1/DLG1/CDC42EP1/ACTG1/ARPC5/ICAM1/S1PR1/RHOA/HIP1R/DSTN/RICTOR/GBA2/SMAD3/ARHGAP28/CD2AP/JAM3/TAOK2/CGNL1/ARF6/NCK2/ARHGAP17/TWF1/ARHGEF10/MET/JMY/WASHC2C/NCK1/TMSB4X/TGFBR1/VASP/FCHSD2/IQGAP2/SSH1/ESAM/EVL/S…
GO:1902905	GO:1902905	positive regulation of supramolecular fiber organization	185	0.545909	1.57429	0.00018664	0.011336	0.0100673	2951	tags=38%, list=14%, signal=33%	NRP1/GSN/EDN1/RGCC/ARPC3/ID1/ROCK2/COLGALT1/TPM1/CYFIP1/GMFG/AKAP9/CLIP1/ARPC1B/CCDC88A/LIMCH1/EFEMP2/SWAP70/ACTR2/ARPC2/CLASP1/ACTR3/FERMT2/DLG1/CDC42EP1/ARPC5/ICAM1/RHOA/HIP1R/DSTN/RICTOR/SMAD3/RB1/ARF6/NCK2/ARHGEF10/MET/CKAP5/JMY/WASHC2C/NCK1/TGFBR1/VASP/FCHSD2/IQGAP2/EVL/SPAST/NIN/CFL2/FLNA/PFN1/SPIRE1/CDC42/WASHC1/WHAMM/ARPIN/CD47/WASF1/AP1AR/SNX9/HSPA1B/NOX4/RAPGEF3/S100A10/PICK1/ARPC1A/CDC…
GO:0043547	GO:0043547	positive regulation of GTPase activity	365	0.47953	1.45873	0.00019682	0.0118348	0.0105102	3851	tags=35%, list=18%, signal=30%	ARHGAP18/NRP1/ITGB1/PREX1/RGS3/CCL2/PLCB1/PREX2/CAV2/GNAQ/ARAP3/HACD3/RGS5/USP6NL/RAP1A/DLC1/TAX1BP3/PKP4/SOS1/FERMT2/DOCK9/DOCK1/AGAP1/SIPA1/ARHGAP5/RAPGEF2/ICAM1/RALGAPB/ARHGAP4/S1PR1/ARHGAP23/RSU1/RALBP1/TSC2/ASAP1/PIP5K1A/ARHGAP28/NF1/SEC23A/ELMOD3/F2R/PICALM/ARHGAP17/ARHGEF10/TBC1D2B/RANGAP1/RANBP1/TBC1D10B/LIMS1/GAPVD1/RALGAPA1/RIN2/TBC1D24/IQGAP2/FAM13A/TBCD/AGFG1/AGFG2/RAB3GAP2/TBC1D16/CR…
GO:0042273	GO:0042273	ribosomal large subunit biogenesis	70	-0.628188	-1.74417	0.000203833	0.0121112	0.0107556	2938	tags=49%, list=14%, signal=42%	NOC2L/MRPL20/MRTO4/WDR12/BOP1/ZNF622/NIP7/DHX30/RPL26L1/NIFK/LAS1L/RPL7L1/NOL9/GTPBP4/MAK16/RPF1/PES1/NOP53/RPL10A/RPLP0/RPL7A/BRIX1/RPL24/SNU13/NHP2/WDR74/FTSJ3/RPL6/RPL10/RPL35A/RPL35/RPL26/RPL11/EIF6
GO:0010035	GO:0010035	response to inorganic substance	479	0.462495	1.42835	0.000205968	0.0121112	0.0107556	2747	tags=23%, list=13%, signal=21%	B2M/COL18A1/AQP1/GSN/EDN1/SPARC/HNRNPA1/KLF2/DPEP1/ATP2B4/LOXL2/RHOB/CLIC4/KDR/IGFBP2/CPNE2/SELENOW/PAWR/PIK3CA/SETX/CALR/PAM/ANXA1/CAV1/EGLN1/NEDD4L/CFLAR/ETS1/CASP3/MAPK3/TXNIP/LDHA/AKT1/PLSCR1/SUMO1/HSPA5/SIPA1/ICAM1/UBE3A/MEF2A/GGH/JUNB/BRAF/PPP3CA/PDE8A/NCSTN/ATF2/EIF4A3/BAP1/CYB5A/MET/PRDX3/PPP2CB/BECN1/CCNA2/PRNP/PCGF2/VCP/KCNA5/PCNA/HNRNPD/OGG1/PRKAA1/CALM1/ADA/MTR/FECH/GART/PKD2/ATRX/CRK…
GO:0042119	GO:0042119	neutrophil activation	418	0.47133	1.44968	0.000207867	0.0121112	0.0107556	3008	tags=30%, list=14%, signal=27%	HLA-B/B2M/HLA-C/CD93/PREX1/CTSZ/PTPRB/GSN/PECAM1/TNFRSF1B/MLEC/TSPAN14/ATP8A1/MIF/ERP44/OSTF1/DNAJC3/STOM/CYFIP1/VCL/GMFG/CNN2/CMTM6/CTSB/RAP1A/ACTR2/HSPA6/ADAM10/PSMA5/DIAPH1/ATP11B/ANXA3/ARPC5/DYNC1H1/GGH/RHOA/APAF1/SURF4/NCSTN/DSP/ITGAV/GSTP1/CEP290/ATP6AP2/KPNB1/LPCAT1/RAB6A/QPCT/ATP11A/CYBA/ACTR1B/DDOST/CTSC/NFKB1/NHLRC3/CD59/NME2/VCP/GOLGA7/RAB18/DNAJC13/DYNLT1/RAP2C/DDX3X/VAPA/IQGAP2/PGAM1…
GO:0048017	GO:0048017	inositol lipid-mediated signaling	171	0.552544	1.58234	0.000209473	0.0121112	0.0107556	1978	tags=26%, list=9%, signal=24%	PDGFB/INSR/GSN/EDN1/UNC5B/PLCB1/PREX2/SERPINE2/KDR/PIK3CA/MAPK3/PIK3R1/IGF1R/FLT1/FN1/AKT1/MYDGF/PIK3C2B/PPP1R16B/UBE3A/RHOA/TSC2/PIP5K1A/NF1/PIP4K2B/F2R/PIP5K1C/BECN1/IER3/PLCL1/PIK3CG/STAMBP/PLCB2/GATA3/PPP2R5B/TYRO3/PLCB3/RGL2/PLEKHA1/PDGFRB/PLD1/PRR5L/FYN/GAB1
GO:0043087	GO:0043087	regulation of GTPase activity	436	0.463362	1.42495	0.000213835	0.0121922	0.0108276	3168	tags=30%, list=15%, signal=26%	ARHGAP18/NRP1/ITGB1/PREX1/RGS3/CCL2/PLCB1/PREX2/RDX/CAV2/GNAQ/ARAP3/SH3BP4/HACD3/RGS5/USP6NL/RAP1A/DLC1/TAX1BP3/PKP4/SOS1/PLXNA2/FERMT2/STMN1/DOCK9/PBXIP1/DOCK1/AGAP1/SIPA1/ARHGAP5/RAPGEF2/ICAM1/RALGAPB/ARHGAP4/S1PR1/ARHGAP23/RSU1/RALBP1/FGD4/RICTOR/TSC2/ASAP1/PIP5K1A/LRCH1/ARHGAP28/NF1/SEC23A/ELMOD3/F2R/PICALM/ARHGAP17/ARHGEF10/MET/TBC1D2B/RANGAP1/RANBP1/TBC1D10B/TMED2/LIMS1/GAPVD1/RALGAPA1/TNK2…
GO:0043542	GO:0043542	endothelial cell migration	200	0.540443	1.56199	0.00021493	0.0121922	0.0108276	1701	tags=29%, list=8%, signal=27%	NRP1/PDGFB/VASH1/EDN1/SPARC/MYH9/VEGFC/PTP4A3/CLEC14A/ATP2B4/CDH5/LOXL2/RGCC/RHOB/FBXW7/KDR/ID1/ROCK2/PIK3CA/CALR/ANXA1/SOX18/ETS1/MMRN2/LGALS8/BMPR2/EFNB2/ADGRA2/AKT3/AKT1/ANXA3/RHOA/ADAMTS9/FOXP1/SPRED1/MAP2K3/NF1/MIA3/PIK3R3/MET/SVBP/TGFB1/SYNJ2BP/TMSB4X/ANGPT2/TGFBR1/RIN2/PIK3CG/FSTL1/GATA3/EPHA2/HDAC7/BCAR1/CARD10/GLUL/NFE2L2/ATP5F1B/GATA2
GO:0030335	GO:0030335	positive regulation of cell migration	470	0.462075	1.42451	0.000219423	0.0123308	0.0109506	2498	tags=25%, list=12%, signal=22%	PODXL/NRP1/ITGB1/PDGFB/PREX1/VSIR/INSR/PECAM1/EDN1/ACTN4/SPARC/CXCR4/VEGFC/ACKR3/ATP8A1/CDH5/RHOB/CXCL12/RDX/KDR/ROCK2/STAT3/ARHGEF2/CALR/GLIPR2/ANXA1/CAV1/GCNT2/MCAM/ETS1/BMPR2/MAPK3/SWAP70/ADAM10/ADGRA2/PIK3R1/CLASP1/IGF1R/FLT1/STK4/FN1/DAPK2/FERMT2/AKT3/AKT1/ANXA3/AKAP12/XBP1/DOCK1/HSPA5/ACTG1/NUMB/RAPGEF2/ICAM1/S1PR1/CD99L2/RHOA/GNAI2/LAMB1/TGFBR2/PPP3CA/FOXP1/SMAD3/MAP2K3/PTP4A1/CD99/JAM3/ZN…
GO:0002483	GO:0002483	antigen processing and presentation of endogenous peptide antigen	18	0.879732	1.78749	0.000222621	0.0123946	0.0110074	80	tags=28%, list=0%, signal=28%	HLA-B/B2M/HLA-C/HLA-A/HLA-E
GO:0036230	GO:0036230	granulocyte activation	422	0.467804	1.43883	0.000228784	0.0126209	0.0112083	3008	tags=30%, list=14%, signal=26%	HLA-B/B2M/HLA-C/CD93/PREX1/CTSZ/PTPRB/GSN/PECAM1/TNFRSF1B/MLEC/TSPAN14/ATP8A1/MIF/ERP44/OSTF1/DNAJC3/STOM/CYFIP1/VCL/GMFG/CNN2/CMTM6/CTSB/RAP1A/ACTR2/HSPA6/ADAM10/PSMA5/DIAPH1/ATP11B/ANXA3/ARPC5/DYNC1H1/GGH/RHOA/APAF1/SURF4/NCSTN/DSP/ITGAV/GSTP1/CEP290/ATP6AP2/KPNB1/LPCAT1/RAB6A/QPCT/ATP11A/CYBA/ACTR1B/DDOST/CTSC/NFKB1/NHLRC3/CD59/NME2/VCP/GOLGA7/RAB18/DNAJC13/DYNLT1/RAP2C/DDX3X/VAPA/IQGAP2/PGAM1…
GO:0034341	GO:0034341	response to interferon-gamma	153	0.56674	1.60265	0.000231242	0.0126405	0.0112257	2736	tags=21%, list=13%, signal=18%	HLA-B/B2M/HLA-C/HLA-A/GSN/EDN1/HLA-E/CCL2/ZYX/ACTR2/IFNGR1/ACTR3/SUMO1/VIM/ICAM1/MID1/KIF5B/VAMP3/SYNCRIP/VPS26B/CDC42/CCL8/PTPN2/NLRC5/HLA-DRB1/CD47/SP100/PARP14/IRF2/HLA-F/CD58/WNT5A
GO:0040017	GO:0040017	positive regulation of locomotion	497	0.452634	1.40075	0.000235445	0.0127543	0.0113268	2498	tags=24%, list=12%, signal=22%	PODXL/CAVIN1/NRP1/ITGB1/PDGFB/PREX1/VSIR/INSR/PECAM1/EDN1/ACTN4/SPARC/CXCR4/VEGFC/ACKR3/ATP8A1/CDH5/RHOB/CXCL12/RDX/KDR/ROCK2/STAT3/ARHGEF2/CALR/GLIPR2/ANXA1/CAV1/GCNT2/MCAM/ETS1/BMPR2/MAPK3/SWAP70/ADAM10/ADGRA2/PIK3R1/CLASP1/IGF1R/FLT1/STK4/FN1/DAPK2/FERMT2/AKT3/AKT1/ANXA3/AKAP12/XBP1/DOCK1/HSPA5/ACTG1/NUMB/RAPGEF2/ICAM1/S1PR1/CD99L2/RHOA/GNAI2/LAMB1/TGFBR2/PPP3CA/FOXP1/SMAD3/CLDN7/MAP2K3/PTP4A1…
GO:0071880	GO:0071880	adenylate cyclase-activating adrenergic receptor signaling pathway	22	0.84027	1.7714	0.000239412	0.0128534	0.0114148	1076	tags=27%, list=5%, signal=26%	ATP2B4/PDE4D/ADRA1D/RAPGEF2/GNAI2/ARRDC3
GO:0002444	GO:0002444	myeloid leukocyte mediated immunity	463	0.45697	1.40711	0.000248841	0.0131093	0.011642	3008	tags=29%, list=14%, signal=25%	HLA-B/B2M/HLA-C/CD93/CTSZ/PTPRB/GSN/PECAM1/TNFRSF1B/MLEC/HLA-E/TSPAN14/ATP8A1/MIF/ERP44/OSTF1/DNAJC3/STOM/CYFIP1/VCL/GMFG/CNN2/CMTM6/CTSB/RAP1A/ACTR2/HSPA6/ADAM10/PSMA5/MAVS/DIAPH1/ATP11B/ACE/ANXA3/ARPC5/DYNC1H1/GGH/RHOA/APAF1/SURF4/NCSTN/DSP/ITGAV/GSTP1/CEP290/ATP6AP2/KPNB1/DDX21/LPCAT1/RAB6A/QPCT/ATP11A/CYBA/ACTR1B/DDOST/CTSC/NFKB1/NHLRC3/CD59/NME2/VCP/GOLGA7/RAB18/DNAJC13/DYNLT1/RAP2C/DDX3X/PI…
GO:1902903	GO:1902903	regulation of supramolecular fiber organization	335	0.483759	1.4637	0.000249294	0.0131093	0.011642	2987	tags=32%, list=14%, signal=28%	ARHGAP18/NRP1/PREX1/GSN/EDN1/CDH5/RGCC/CXCL12/ARPC3/RDX/ID1/ROCK2/PIK3CA/COLGALT1/TPM1/CAMSAP2/ARHGEF2/CYFIP1/GMFG/AKAP9/PHLDB2/CLIP1/ARPC1B/CCDC88A/LIMCH1/DLC1/EFEMP2/SWAP70/ACTR2/ARPC2/PIK3R1/CLASP1/ACTR3/FERMT2/STMN1/DLG1/CDC42EP1/ACTG1/ARPC5/ICAM1/S1PR1/RHOA/HIP1R/DSTN/RICTOR/GBA2/SMAD3/ARHGAP28/CGNL1/RB1/ARF6/NCK2/TWF1/ARHGEF10/MET/CKAP5/JMY/WASHC2C/PFDN2/NCK1/TMSB4X/TGFBR1/VASP/FCHSD2/IQGAP…
GO:0043312	GO:0043312	neutrophil degranulation	408	0.467571	1.43594	0.000252607	0.0131093	0.011642	3008	tags=31%, list=14%, signal=27%	HLA-B/B2M/HLA-C/CD93/CTSZ/PTPRB/GSN/PECAM1/TNFRSF1B/MLEC/TSPAN14/ATP8A1/MIF/ERP44/OSTF1/DNAJC3/STOM/CYFIP1/VCL/GMFG/CNN2/CMTM6/CTSB/RAP1A/ACTR2/HSPA6/ADAM10/PSMA5/DIAPH1/ATP11B/ANXA3/ARPC5/DYNC1H1/GGH/RHOA/APAF1/SURF4/NCSTN/DSP/ITGAV/GSTP1/CEP290/ATP6AP2/KPNB1/LPCAT1/RAB6A/QPCT/ATP11A/CYBA/ACTR1B/DDOST/CTSC/NFKB1/NHLRC3/CD59/NME2/VCP/GOLGA7/RAB18/DNAJC13/DYNLT1/RAP2C/DDX3X/VAPA/IQGAP2/PGAM1/QSOX1…
GO:0002283	GO:0002283	neutrophil activation involved in immune response	410	0.46614	1.43175	0.000252898	0.0131093	0.011642	3008	tags=30%, list=14%, signal=27%	HLA-B/B2M/HLA-C/CD93/CTSZ/PTPRB/GSN/PECAM1/TNFRSF1B/MLEC/TSPAN14/ATP8A1/MIF/ERP44/OSTF1/DNAJC3/STOM/CYFIP1/VCL/GMFG/CNN2/CMTM6/CTSB/RAP1A/ACTR2/HSPA6/ADAM10/PSMA5/DIAPH1/ATP11B/ANXA3/ARPC5/DYNC1H1/GGH/RHOA/APAF1/SURF4/NCSTN/DSP/ITGAV/GSTP1/CEP290/ATP6AP2/KPNB1/LPCAT1/RAB6A/QPCT/ATP11A/CYBA/ACTR1B/DDOST/CTSC/NFKB1/NHLRC3/CD59/NME2/VCP/GOLGA7/RAB18/DNAJC13/DYNLT1/RAP2C/DDX3X/VAPA/IQGAP2/PGAM1/QSOX1…
GO:0071875	GO:0071875	adrenergic receptor signaling pathway	26	0.809863	1.77798	0.000257903	0.0132544	0.0117709	1076	tags=27%, list=5%, signal=26%	ATP2B4/PDE4D/ADRA1D/RAPGEF2/GNAI2/ZDHHC21/ARRDC3
GO:0048015	GO:0048015	phosphatidylinositol-mediated signaling	167	0.553973	1.58454	0.000263025	0.0134032	0.011903	1978	tags=26%, list=9%, signal=24%	PDGFB/INSR/GSN/EDN1/UNC5B/PLCB1/PREX2/SERPINE2/KDR/PIK3CA/MAPK3/PIK3R1/IGF1R/FLT1/FN1/AKT1/MYDGF/PIK3C2B/PPP1R16B/UBE3A/RHOA/TSC2/PIP5K1A/NF1/PIP4K2B/F2R/PIP5K1C/BECN1/IER3/PLCL1/PIK3CG/STAMBP/PLCB2/GATA3/PPP2R5B/TYRO3/PLCB3/RGL2/PLEKHA1/PDGFRB/PRR5L/FYN/GAB1
GO:0032543	GO:0032543	mitochondrial translation	132	-0.523268	-1.59466	0.00026632	0.013457	0.0119508	2154	tags=33%, list=10%, signal=30%	LRPPRC/SARS2/MRPL47/MRPS31/MRPL23/GFM1/TUFM/MRRF/MRPS11/GFM2/SHMT2/MRPS36/MRPL37/PTCD3/MRPS18A/MRPL34/MRPS34/MRPL46/MRPS33/MRPL28/MRPL43/MRPL58/MRPL12/MRPL2/MRPL51/COA3/MRPL27/GADD45GIP1/MRPL9/MRPL22/TRUB2/MRPL18/MRPS26/MRPS15/MRPL41/MRPS6/MRPS21/MRPS18C/AURKAIP1/MRPL55/MRPL40/MRPL14/MRPL52/UQCC2
GO:0042255	GO:0042255	ribosome assembly	59	-0.665223	-1.80888	0.000274528	0.0137562	0.0122165	2109	tags=47%, list=10%, signal=43%	MRPL20/MRTO4/MRPS7/BOP1/NIP7/DHX30/SBDS/MTERF3/RRP7A/RPSA/MRPS11/NOP53/RPLP0/BRIX1/RPL24/RPS27/MRPL22/RPL6/RPL10/RPS14/RPS28/RPS5/RPL11/EIF6/RPS15/RPS27L/RPS19/RPS10
GO:0006415	GO:0006415	translational termination	103	-0.561671	-1.65734	0.000282298	0.0140286	0.0124585	1903	tags=35%, list=9%, signal=32%	MRPL47/MRPS31/MRPL23/MRRF/MRPS11/GFM2/MRPS36/MRPL37/PTCD3/MRPS18A/MRPL34/MRPS34/MRPL46/MRPS33/MRPL28/MRPL43/MRPL58/MRPL12/MRPL2/MRPL51/MRPL27/GADD45GIP1/MRPL9/MRPL22/MRPL18/MRPS26/MRPS15/MRPL41/MRPS6/MRPS21/MRPS18C/AURKAIP1/MRPL55/MRPL40/MRPL14/MRPL52
GO:2000147	GO:2000147	positive regulation of cell motility	486	0.457683	1.41522	0.000289	0.0142439	0.0126497	2498	tags=24%, list=12%, signal=22%	PODXL/CAVIN1/NRP1/ITGB1/PDGFB/PREX1/VSIR/INSR/PECAM1/EDN1/ACTN4/SPARC/CXCR4/VEGFC/ACKR3/ATP8A1/CDH5/RHOB/CXCL12/RDX/KDR/ROCK2/STAT3/ARHGEF2/CALR/GLIPR2/ANXA1/CAV1/GCNT2/MCAM/ETS1/BMPR2/MAPK3/SWAP70/ADAM10/ADGRA2/PIK3R1/CLASP1/IGF1R/FLT1/STK4/FN1/DAPK2/FERMT2/AKT3/AKT1/ANXA3/AKAP12/XBP1/DOCK1/HSPA5/ACTG1/NUMB/RAPGEF2/ICAM1/S1PR1/CD99L2/RHOA/GNAI2/LAMB1/TGFBR2/PPP3CA/FOXP1/SMAD3/CLDN7/MAP2K3/PTP4A1…
GO:0061572	GO:0061572	actin filament bundle organization	148	0.569432	1.60642	0.000312561	0.0152799	0.0135697	2987	tags=36%, list=14%, signal=31%	RFLNB/HSP90B1/NRP1/RGCC/DPYSL3/MYO1B/RDX/ID1/ROCK2/PAWR/TPM1/PDLIM1/PHLDB2/CCDC88A/ZYX/LIMCH1/DLC1/SWAP70/PIK3R1/CLASP1/FERMT2/STMN1/CUL3/ACTG1/PLS3/S1PR1/RHOA/SMAD3/ARHGAP28/CGNL1/ARHGEF10/MET/CALD1/TGFBR1/EVL/PAK2/FLNA/PFN1/SPIRE1/CDC42/SLC9A1/ROCK1/F11R/CD47/TJP1/ALMS1/NOX4/RAPGEF3/S100A10/TNFAIP1/NF2/NEDD9/ARAP1
GO:0140053	GO:0140053	mitochondrial gene expression	161	-0.499072	-1.56986	0.000318433	0.0154414	0.0137132	1903	tags=30%, list=9%, signal=27%	LRPPRC/SARS2/MRPL47/MRPS31/MRPL23/GFM1/HSD17B10/TUFM/MRRF/MRPS11/GFM2/SHMT2/MRPS36/MRPL37/PTCD3/MRPS18A/MRPL34/TBRG4/MRPS34/MRPL46/MRPS33/MRPL28/MRPL43/MRPL58/MRPL12/MRPL2/POLRMT/MRPL51/COA3/MRPL27/GADD45GIP1/MRPL9/MRPL22/TRUB2/MRPL18/MRPS26/MRPS15/MRPL41/MRPS6/MRPS21/MRPS18C/AURKAIP1/MRPL55/CHCHD10/MRPL40/MRPL14/MRPL52/UQCC2
GO:0019885	GO:0019885	antigen processing and presentation of endogenous peptide antigen via MHC class I	16	0.896676	1.79134	0.000323936	0.0155826	0.0138385	80	tags=31%, list=0%, signal=31%	HLA-B/B2M/HLA-C/HLA-A/HLA-E
GO:0051493	GO:0051493	regulation of cytoskeleton organization	472	0.46223	1.42489	0.000337792	0.0160301	0.0142359	2998	tags=29%, list=14%, signal=25%	ARHGAP18/NRP1/PREX1/GSN/EDN1/CDH5/RGCC/RHOB/CLIC4/CXCL12/ARPC3/RDX/ID1/ROCK2/PIK3CA/TPM1/CAMSAP2/ARHGEF2/CYFIP1/PAM/GMFG/AKAP9/PHLDB2/CLIP1/ARPC1B/CCDC88A/CHMP5/LIMCH1/DLC1/MAPK3/NES/SWAP70/ACTR2/ARPC2/PIK3R1/CLASP1/RHOBTB3/ABL2/ACTR3/DIAPH1/FERMT2/STMN1/DLG1/CDC42EP1/ACTG1/ARPC5/ICAM1/S1PR1/DYNC1H1/RHOA/HIP1R/DSTN/RICTOR/GBA2/SMAD3/ARHGAP28/CD2AP/JAM3/TAOK2/CGNL1/ARF6/NCK2/ARHGAP17/TWF1/ARHGEF10…
GO:0050878	GO:0050878	regulation of body fluid levels	416	0.465813	1.43215	0.00033857	0.0160301	0.0142359	2300	tags=23%, list=11%, signal=21%	GJA5/A2M/MYL9/AQP1/PDGFB/EDN1/HDAC1/MYH9/GNAS/CD34/VWF/SERPINE2/DGKD/GJA1/PABPC4/PIK3CA/GNB1/MYL12A/PAM/VCL/ACTB/HEG1/DGKE/GNAQ/ADM/CAV1/MAPK3/CD9/PIK3R1/SERPING1/FN1/DGKH/PRKAR2B/STMN1/PLSCR1/XBP1/DOCK9/PIK3R6/DOCK1/ACTG1/ITPR2/CBX5/STAT5B/RCOR1/GNAI2/GNG2/CSRP1/F2R/UBASH3B/ANXA5/RAB5A/MET/PROCR/PLAT/DOCK6/COL3A1/AP3B1/CD59/HPS5/FZD6/ADCY4/ADA/PIK3CG/PTPN11/GATA3/CAPZB/TYRO3/FLI1/NFE2L2/GATA2/YW…
GO:0002705	GO:0002705	positive regulation of leukocyte mediated immunity	92	0.62675	1.66615	0.000341626	0.0160484	0.0142522	2723	tags=21%, list=13%, signal=18%	HLA-B/B2M/HLA-A/HLA-E/MAVS/STAT5B/DDX21/STX7/TGFB1/EXOSC6/GATA3/RIF1/LAMP1/TP53BP1/HLA-DRB1/FBXO38/TRAF2/NSD2/HLA-F
GO:0045785	GO:0045785	positive regulation of cell adhesion	363	0.476656	1.45066	0.000351934	0.0163112	0.0144856	2468	tags=23%, list=11%, signal=20%	HLA-A/PODXL/NRP1/PDGFB/PREX1/VSIR/HLA-E/CCL2/NID1/CXCL12/KDR/IGFBP2/LGALS1/PIK3CA/TPM1/CALR/ANXA1/CAV1/GCNT2/ETS1/TGM2/EFEMP2/CBFB/ARPC2/PIK3R1/YES1/STK4/FN1/IL6ST/FERMT2/AKT1/XBP1/PIK3R6/DOCK1/MAGI1/STAT5B/ICAM1/RSU1/RHOA/TGFBR2/PPP3CA/CD46/SMAD3/ITGAV/NCK2/SOX13/KIFAP3/TFE3/AP3B1/LIMS1/NCK1/ADA/RIN2/DAG1/PTPN11/SOX12/CRK/GATA3/P4HB/DISC1/DENND6A/ZFHX3/ZMIZ1/PAK2/FLNA/ATM/DOCK8/UTRN/CDC42/ROCK1/…
GO:0001916	GO:0001916	positive regulation of T cell mediated cytotoxicity	20	0.861624	1.77954	0.000352645	0.0163112	0.0144856	80	tags=20%, list=0%, signal=20%	HLA-B/B2M/HLA-A/HLA-E
GO:0001885	GO:0001885	endothelial cell development	62	0.686097	1.7305	0.000356369	0.0163576	0.0145268	1302	tags=35%, list=6%, signal=33%	COL18A1/NOTCH4/PECAM1/CDH5/COL15A1/PDE4D/PLCB1/CLIC4/RDX/ROCK2/VCL/HEG1/ENG/SOX18/RAP1A/ROBO4/RAPGEF2/ICAM1/PPP1R16B/ZDHHC21/MET/RAP2C
GO:0045765	GO:0045765	regulation of angiogenesis	238	0.513934	1.5164	0.000363889	0.0165762	0.014721	3078	tags=33%, list=14%, signal=28%	HSPG2/AQP1/ITGB1/VASH1/GTF2I/SPARC/CXCR4/VEGFC/CD34/KLF2/ATP2B4/CDH5/RGCC/RHOB/KDR/ANGPTL4/ROCK2/ADM/ENG/CEMIP2/EGLN1/ETS1/HIPK2/ADGRA2/FLT1/AKT3/ANXA3/MYDGF/XBP1/PIK3R6/PPP1R16B/COL4A2/ADAMTS9/TGFBR2/SPRED1/EPN2/ECSCR/ATF2/TIE1/HHEX/NF1/STAB1/SYNJ2BP/ANGPT2/ENPP2/EPHA2/AGO1/GLUL/NFE2L2/MTDH/GATA2/PDE3B/ROCK1/AGO2/GAB1/PAK4/PLXND1/THBS1/RAMP2/PKM/PIK3CB/CREB3L1/PGF/SP100/TJP1/RAPGEF3/MAPK7/TNFAIP…
GO:1901652	GO:1901652	response to peptide	454	0.453769	1.39739	0.000373166	0.0167719	0.0148948	3295	tags=28%, list=15%, signal=25%	INSR/EDN1/SPARC/KLF2/CXCL12/TNFSF10/NFKBIA/ID1/GJA1/ROCK2/PIK3CA/CAV2/STAT3/ARHGEF2/CYFIP1/ADM/ANXA1/CAV1/CFLAR/RPL23/LRP6/CHMP5/SOS1/PIK3R1/ARID1B/IGF1R/PRKAR2B/SELENOS/INSIG2/TRIM16/AKT1/PRKDC/XBP1/TNS2/VIM/ERBIN/MMP2/STAT5B/ICAM1/ATP2B1/GGH/GNAI2/FBN1/TSC2/HHEX/JAG1/LEPROT/KLF3/PIP4K2B/AP3S1/GSTP1/PTPRE/PIK3R3/BTG2/NUCKS1/ADIPOR1/PRKCI/RANGAP1/CCNA2/NFKB1/EPM2AIP1/PRNP/ZNF106/PHIP/NME2/STC2/NC…
GO:0022407	GO:0022407	regulation of cell-cell adhesion	346	0.473414	1.43515	0.000374207	0.0167719	0.0148948	3142	tags=25%, list=15%, signal=21%	HLA-A/PODXL/NOTCH4/VSIR/HLA-E/CCL2/RGCC/CXCL12/SERPINE2/RDX/IGFBP2/LGALS1/PAWR/PIK3CA/ANXA1/CAV1/GCNT2/ETS1/CASP3/SWAP70/CD9/CBFB/PIK3R1/YES1/IL6ST/AKT1/XBP1/DLG1/PIK3R6/NRARP/MAGI1/STAT5B/ICAM1/RHOA/TGFBR2/CD46/ZDHHC21/JAG1/MIA3/UBASH3B/NCK2/RC3H1/SOX13/KIFAP3/TGFB1/AP3B1/PRNP/TMEM131L/NCK1/ADA/PTPN11/SOX12/GATA3/DENND6A/LRRC32/ZMIZ1/PAK2/DOCK8/CDC42/PTPN2/FYN/CD55/F11R/HLA-DRB1/PRKAR1A/CD47/TNF…
GO:0002824	GO:0002824	positive regulation of adaptive immune response based on somatic recombination of immune receptors built from immunoglobulin superfamily domains	78	0.634763	1.64871	0.000378452	0.0167719	0.0148948	2723	tags=21%, list=13%, signal=18%	HLA-B/B2M/HLA-A/HLA-E/STX7/TGFB1/ADA/EXOSC6/GATA3/RIF1/TP53BP1/HLA-DRB1/FBXO38/TRAF2/NSD2/HLA-F
GO:0006022	GO:0006022	aminoglycan metabolic process	154	0.551461	1.55719	0.000380641	0.0167719	0.0148948	3080	tags=27%, list=14%, signal=24%	HSPG2/PDGFB/CHST1/GPC4/CHST15/SDC3/CEMIP2/GCNT2/AKT1/CSGALNACT1/B4GALT5/CHP1/HS2ST1/CHPF2/GPC6/CHST3/NFKB1/TGFB1/CHSY1/HS6ST1/CHST7/ABCC5/ST3GAL2/DSEL/PDGFRB/SLC9A1/GNS/CHST14/CTBS/NDST1/XYLT1/IDS/SGSH/GLCE/CSGALNACT2/GUSB/DSE/EXT2/B4GALT6/VCAN/B3GALT5/CHST2
GO:0007163	GO:0007163	establishment or maintenance of cell polarity	204	0.521536	1.51073	0.000382131	0.0167719	0.0148948	1868	tags=24%, list=9%, signal=22%	AQP1/ITGB1/TCF15/GSN/MYH9/CDH5/RHOB/CLIC4/GJA1/DST/ROCK2/PTK7/PDLIM1/ACTB/ACTR2/GOLPH3/CLASP1/RHOBTB3/ACTR3/DLG1/ARPC5/ERBIN/RHOA/PAFAH1B1/CTNNA1/RICTOR/JAM3/AMOTL2/ARF6/PRKCI/MYO18A/CKAP5/MAP4/RNF41/SYNJ2BP/DYNLT1/PARVB/CRK/GATA3/MYO9A/TCIRG1/DOCK8/CDC42/ARHGAP35/SLC9A1/ARF4/SNX27/ROCK1
GO:0060333	GO:0060333	interferon-gamma-mediated signaling pathway	73	0.656415	1.69612	0.000421011	0.01816	0.0161275	828	tags=12%, list=4%, signal=12%	HLA-B/B2M/HLA-C/HLA-A/HLA-E/IFNGR1/SUMO1/ICAM1/MID1
GO:0051272	GO:0051272	positive regulation of cellular component movement	497	0.447436	1.38466	0.000421498	0.01816	0.0161275	2498	tags=24%, list=12%, signal=22%	PODXL/CAVIN1/NRP1/ITGB1/PDGFB/PREX1/VSIR/INSR/PECAM1/EDN1/ACTN4/SPARC/CXCR4/VEGFC/ACKR3/ATP8A1/CDH5/RHOB/CXCL12/RDX/KDR/ROCK2/STAT3/ARHGEF2/CALR/GLIPR2/ANXA1/CAV1/GCNT2/MCAM/ETS1/BMPR2/MAPK3/SWAP70/ADAM10/ADGRA2/PIK3R1/CLASP1/IGF1R/FLT1/STK4/FN1/DAPK2/FERMT2/AKT3/AKT1/ANXA3/STMN1/AKAP12/XBP1/DOCK1/HSPA5/ACTG1/NUMB/RAPGEF2/ICAM1/S1PR1/CD99L2/RHOA/GNAI2/LAMB1/TGFBR2/PPP3CA/FOXP1/SMAD3/CLDN7/MAP2K3/…
GO:0060048	GO:0060048	cardiac muscle contraction	121	0.576651	1.60141	0.000422818	0.01816	0.0161275	1954	tags=20%, list=9%, signal=18%	GJA5/GSN/CXCR4/PDE4D/KCNQ1/GJA1/MAP2K6/PIK3CA/TPM1/ATP1A1/AKAP9/CAV1/NEDD4L/DLG1/DSP/SRI/MAP2K3/KCNA5/CALM1/PIK3CG/SMAD5/FLNA/SLC9A1/FGF12
GO:0030038	GO:0030038	contractile actin filament bundle assembly	96	0.630064	1.68024	0.000434584	0.0184025	0.0163428	2987	tags=42%, list=14%, signal=36%	NRP1/RGCC/ROCK2/TPM1/PDLIM1/PHLDB2/CCDC88A/ZYX/LIMCH1/DLC1/PIK3R1/CLASP1/FERMT2/STMN1/CUL3/ACTG1/S1PR1/RHOA/SMAD3/ARHGAP28/CGNL1/ARHGEF10/MET/TGFBR1/EVL/PAK2/PFN1/CDC42/SLC9A1/ROCK1/F11R/CD47/TJP1/ALMS1/NOX4/RAPGEF3/S100A10/TNFAIP1/NF2/ARAP1
GO:0043149	GO:0043149	stress fiber assembly	96	0.630064	1.68024	0.000434584	0.0184025	0.0163428	2987	tags=42%, list=14%, signal=36%	NRP1/RGCC/ROCK2/TPM1/PDLIM1/PHLDB2/CCDC88A/ZYX/LIMCH1/DLC1/PIK3R1/CLASP1/FERMT2/STMN1/CUL3/ACTG1/S1PR1/RHOA/SMAD3/ARHGAP28/CGNL1/ARHGEF10/MET/TGFBR1/EVL/PAK2/PFN1/CDC42/SLC9A1/ROCK1/F11R/CD47/TJP1/ALMS1/NOX4/RAPGEF3/S100A10/TNFAIP1/NF2/ARAP1
GO:1902414	GO:1902414	protein localization to cell junction	104	0.614826	1.65372	0.00044968	0.0189086	0.0167922	2482	tags=32%, list=12%, signal=28%	PECAM1/GPC4/CDH5/VCL/ACTB/HEG1/RAP1A/ADAM10/FERMT2/DLG1/ACTG1/GRIN2A/DSP/JAM3/CGNL1/ABHD17B/STX7/GPC6/KIF5B/SYNJ2BP/DAG1/NPTN/PCLO/PAK2/FLNA/CACNG8/RAB8A/F11R/ZDHHC7/ZDHHC2/GRIPAP1/TJP1/CEP112
GO:0002708	GO:0002708	positive regulation of lymphocyte mediated immunity	80	0.637759	1.65873	0.000471533	0.0196898	0.017486	2723	tags=21%, list=13%, signal=19%	HLA-B/B2M/HLA-A/HLA-E/STAT5B/STX7/TGFB1/EXOSC6/GATA3/RIF1/LAMP1/TP53BP1/HLA-DRB1/FBXO38/TRAF2/NSD2/HLA-F
GO:0030203	GO:0030203	glycosaminoglycan metabolic process	144	0.552727	1.55604	0.000475414	0.0197149	0.0175084	3203	tags=28%, list=15%, signal=24%	HSPG2/PDGFB/CHST1/GPC4/CHST15/SDC3/CEMIP2/GCNT2/AKT1/CSGALNACT1/B4GALT5/CHP1/HS2ST1/CHPF2/GPC6/CHST3/NFKB1/TGFB1/CHSY1/HS6ST1/CHST7/ABCC5/ST3GAL2/DSEL/PDGFRB/SLC9A1/GNS/CHST14/NDST1/XYLT1/IDS/SGSH/GLCE/CSGALNACT2/GUSB/DSE/EXT2/B4GALT6/VCAN/CHST2/HMMR
GO:0007160	GO:0007160	cell-matrix adhesion	211	0.516604	1.50413	0.000482181	0.0198586	0.0176359	3310	tags=28%, list=15%, signal=24%	NRP1/ITGB1/ITGA1/CD34/NID1/THSD1/KDR/ROCK2/NID2/VCL/PHLDB2/ZYX/LIMCH1/DLC1/SLK/EFEMP2/PIK3R1/CLASP1/FN1/FERMT2/ACTG1/PTPRK/RHOA/ADAMTS9/PIP5K1A/SMAD3/JAG1/NF1/JAM3/TAOK2/ITGAV/COL3A1/LIMS1/ADAM15/SGCE/RIN2/DAG1/PTPRA/DISC1/UTRN/SLC9A1/ROCK1/THBS1/WHAMM/CDK6/PIK3CB/EPB41L5/THY1/S100A10/CASK/NF2/PLEKHA2/SKAP1/MACF1/ACVRL1/WDPCP/PDPK1/ITGA3/TEK/RAC1
GO:0034660	GO:0034660	ncRNA metabolic process	447	-0.388287	-1.34417	0.000488188	0.0198971	0.0176702	3083	tags=29%, list=14%, signal=25%	GTPBP3/DDX52/PSTK/POP4/URM1/RELA/RPUSD3/NOB1/UTP14C/CPSF1/AARSD1/MRTO4/WDR55/WDR12/AIMP2/BOP1/RPL27/RPS7/TSR3/NOP10/AGO4/PELP1/NPM3/REXO4/PUS3/NOP14/TRMT61B/TBL3/WDR3/AIMP1/UTP14A/DDX54/TRMT11/EXOSC8/EXOSC1/SBDS/SARS2/RPUSD1/EXOSC7/METTL6/RPP25L/FDXACB1/GTF2H5/NIFK/METTL2B/DDX56/THUMPD3/LAS1L/METTL2A/RAN/ELP6/RPL7L1/METTL3/EEF1E1/RTCB/RRP7A/NOL9/GTPBP4/HSD17B10/HEATR1/INTS6/MAK16/LAGE3/FBL/POP5/R…
GO:0007162	GO:0007162	negative regulation of cell adhesion	229	0.502733	1.47477	0.000492268	0.0198971	0.0176702	3142	tags=28%, list=15%, signal=24%	PODXL/NOTCH4/VSIR/ACTN4/RGCC/CXCL12/SERPINE2/RDX/LGALS1/PAWR/PHLDB2/ANXA1/GCNT2/CASP3/DLC1/SWAP70/ADAM10/CD9/CBFB/PLXNA2/PIK3R1/AKT1/DLG1/NRARP/SIPA1/RHOA/JAG1/CLDN7/JAM3/MIA3/UBASH3B/RC3H1/TGFB1/PRNP/TMEM131L/ANGPT2/ADAM15/PTPN11/TBCD/ARHGDIB/LRRC32/ATP5F1B/PDE3B/PTPN2/PLXND1/THBS1/HLA-DRB1/PRKAR1A/TNFRSF14/AP1AR/EPB41L5/FBLN1/PLXNA1/MAPK7/HMGB1/GLMN/YTHDF2/CASK/NF2/SMAD7/IRF1/ACVRL1/ZBTB7B
GO:0051492	GO:0051492	regulation of stress fiber assembly	81	0.646721	1.68133	0.000493044	0.0198971	0.0176702	2987	tags=44%, list=14%, signal=38%	NRP1/RGCC/ROCK2/TPM1/PHLDB2/CCDC88A/LIMCH1/DLC1/PIK3R1/CLASP1/FERMT2/STMN1/ACTG1/S1PR1/RHOA/SMAD3/ARHGAP28/CGNL1/ARHGEF10/MET/TGFBR1/EVL/PAK2/PFN1/CDC42/SLC9A1/ROCK1/F11R/CD47/TJP1/ALMS1/NOX4/RAPGEF3/S100A10/NF2/ARAP1
GO:0090132	GO:0090132	epithelium migration	277	0.490412	1.47503	0.000508995	0.0204039	0.0181202	2448	tags=30%, list=11%, signal=27%	NRP1/PDGFB/VASH1/EDN1/SPARC/MYH9/VEGFC/PTP4A3/CLEC14A/ATP2B4/CDH5/LOXL2/RGCC/RHOB/FBXW7/PTPRG/KDR/ID1/ROCK2/PIK3CA/CALR/GLIPR2/ANXA1/SOX18/PKN2/ETS1/MMRN2/LGALS8/BMPR2/EFNB2/ADGRA2/CLASP1/AKT3/AKT1/ANXA3/DOCK1/RHOA/ADAMTS9/TGFBR2/FOXP1/SPRED1/MAP2K3/NF1/MIA3/PIK3R3/ARF6/ADIPOR1/STRAP/MET/SVBP/TGFB1/SYNJ2BP/TMSB4X/ANGPT2/PKN1/TGFBR1/RIN2/PIK3CG/PTPN11/ENPP2/EVL/FSTL1/GATA3/EPHA2/HDAC7/BCAR1/CARD10…
GO:0001913	GO:0001913	T cell mediated cytotoxicity	33	0.775329	1.77937	0.00051524	0.0205175	0.0182211	1091	tags=21%, list=5%, signal=20%	HLA-B/B2M/HLA-A/HLA-E/STX7/PPP3CB/CTSC
GO:0043299	GO:0043299	leukocyte degranulation	448	0.450175	1.3856	0.000521686	0.0206375	0.0183277	3008	tags=29%, list=14%, signal=25%	HLA-B/B2M/HLA-C/CD93/CTSZ/PTPRB/GSN/PECAM1/TNFRSF1B/MLEC/TSPAN14/ATP8A1/MIF/ERP44/OSTF1/DNAJC3/STOM/CYFIP1/VCL/GMFG/CNN2/CMTM6/CTSB/RAP1A/ACTR2/HSPA6/ADAM10/PSMA5/DIAPH1/ATP11B/ANXA3/ARPC5/DYNC1H1/GGH/RHOA/APAF1/SURF4/NCSTN/DSP/ITGAV/GSTP1/CEP290/ATP6AP2/KPNB1/LPCAT1/RAB6A/QPCT/ATP11A/CYBA/ACTR1B/DDOST/CTSC/NFKB1/NHLRC3/CD59/NME2/VCP/GOLGA7/RAB18/DNAJC13/DYNLT1/RAP2C/DDX3X/PIK3CG/VAPA/IQGAP2/PGAM…
GO:0002446	GO:0002446	neutrophil mediated immunity	420	0.467283	1.43749	0.000526929	0.0207087	0.0183909	3008	tags=30%, list=14%, signal=27%	HLA-B/B2M/HLA-C/CD93/CTSZ/PTPRB/GSN/PECAM1/TNFRSF1B/MLEC/TSPAN14/ATP8A1/MIF/ERP44/OSTF1/DNAJC3/STOM/CYFIP1/VCL/GMFG/CNN2/CMTM6/CTSB/RAP1A/ACTR2/HSPA6/ADAM10/PSMA5/DIAPH1/ATP11B/ACE/ANXA3/ARPC5/DYNC1H1/GGH/RHOA/APAF1/SURF4/NCSTN/DSP/ITGAV/GSTP1/CEP290/ATP6AP2/KPNB1/LPCAT1/RAB6A/QPCT/ATP11A/CYBA/ACTR1B/DDOST/CTSC/NFKB1/NHLRC3/CD59/NME2/VCP/GOLGA7/RAB18/DNAJC13/DYNLT1/RAP2C/DDX3X/VAPA/IQGAP2/PGAM1/Q…
GO:0001894	GO:0001894	tissue homeostasis	224	0.501478	1.46841	0.000533728	0.0208397	0.0185072	2459	tags=21%, list=11%, signal=19%	B2M/EPAS1/ITGB1/PECAM1/GNAS/CD34/CDH5/ADGRF5/GJA1/VCL/ACTB/LAMC1/GCNT2/KRAS/LIPA/AKT3/ACTG1/S1PR1/CXADR/NF1/JAM3/F2R/INPP5D/UBASH3B/RB1/LPCAT1/STRAP/YAP1/TNFRSF11A/ILDR2/PTPN11/ESAM/CARTPT/CLCN3/CUBN/SLC2A1/TCIRG1/GATA2/PDK4/PPARGC1B/STK11/F11R/BBS4/ERCC6/SNX10/AKR1B1/TMEM64/TJP1
GO:0090066	GO:0090066	regulation of anatomical structure size	450	0.452706	1.39405	0.000540226	0.0209573	0.0186117	2300	tags=21%, list=11%, signal=19%	GJA5/ARHGAP18/AQP1/NRP1/PREX1/GSN/EDN1/ITGA1/KLF2/TMEM123/CXCL12/ARPC3/RDX/GJA1/ROCK2/PIK3CA/CYFIP1/GMFG/ADM/CAV1/ARPC1B/BMPR2/SWAP70/ACTR2/ARPC2/RAB21/RB1CC1/FN1/ACTR3/ACE/AKT3/TTL/AKT1/ADRA1D/DLG1/EIF4G2/CDC42EP1/ARPC5/ICAM1/ARHGAP4/ATP2B1/RHOA/HIP1R/GOLGA4/ZDHHC21/DSTN/RICTOR/RARG/GBA2/ARHGAP28/F2R/ARF6/NCK2/PICALM/TWF1/RAB5A/ECE1/JMY/WASHC2C/KCNA5/NCK1/TMSB4X/SEMA3G/VASP/FCHSD2/HRH1/IQGAP2/SS…
GO:1990778	GO:1990778	protein localization to cell periphery	311	0.479794	1.44704	0.000555671	0.0214183	0.019021	3391	tags=30%, list=16%, signal=26%	TMEM88/ITGB1/GPC4/SLC9A3R2/TSPAN14/ATP2B4/RDX/ROCK2/TMEM59/ACTB/CAV1/LRP6/CCDC88A/RAP1A/ATP1B3/ADAM10/GOLPH3/PIK3R1/DCHS1/AKT1/DLG1/GRIN2A/NUMB/RAPGEF2/EPB41L2/SLMAP/FCHO2/GOLGA4/LYPLA1/PIP5K1A/SEC23A/EFR3B/ARF6/PICALM/FAM126A/PRKCI/STX7/ARL13B/GPC6/KIF5B/KIF13A/KIF1B/TGFB1/TMED2/CDH2/GOLGA7/DAG1/OPTN/LAMA5/FAM126B/SPTBN1/VAMP3/EPHA2/PTPN9/EFR3A/ZDHHC8/FLNA/CACNG8/TSPAN15/ROCK1/RAB8A/F11R/ZDHHC7/…
GO:0030336	GO:0030336	negative regulation of cell migration	238	0.507524	1.49749	0.000581646	0.0222767	0.0197834	1660	tags=24%, list=8%, signal=23%	IGFBP3/VASH1/DACH1/CCL2/DPEP1/ATP2B4/RGCC/DPYSL3/RHOB/MIF/PTPRG/PLCB1/CLIC4/CXCL12/GJA1/TPM1/CALR/VCL/ENG/PHLDB2/MMRN2/LIMCH1/DLC1/NISCH/CLASP1/ABHD2/AKT1/ARHGAP4/PTPRK/RHOA/ADAMTS9/SPRED1/TIE1/JAG1/LRCH1/NF1/MIA3/GSTP1/ADIPOR1/STRAP/RNF20/SVBP/COL3A1/TGFB1/RNF41/SYNJ2BP/ANGPT2/ADAM15/RAP2C/ADA/DAG1/CERS2/EVL/ARHGDIB/FOXO3/CARD10/ADIPOR2/NFE2L2
GO:1903524	GO:1903524	positive regulation of blood circulation	37	0.732657	1.69006	0.000599021	0.0227969	0.0202454	1375	tags=24%, list=6%, signal=23%	EDN1/PDE4D/KCNQ1/TPM1/ADM/ATP1A1/ADRA1D/ADA/HEY2
GO:0010631	GO:0010631	epithelial cell migration	274	0.490428	1.4743	0.000619767	0.0234381	0.0208148	2448	tags=30%, list=11%, signal=27%	NRP1/PDGFB/VASH1/EDN1/SPARC/MYH9/VEGFC/PTP4A3/CLEC14A/ATP2B4/CDH5/LOXL2/RGCC/RHOB/FBXW7/PTPRG/KDR/ID1/ROCK2/PIK3CA/CALR/GLIPR2/ANXA1/SOX18/PKN2/ETS1/MMRN2/LGALS8/BMPR2/EFNB2/ADGRA2/CLASP1/AKT3/AKT1/ANXA3/DOCK1/RHOA/ADAMTS9/TGFBR2/FOXP1/SPRED1/MAP2K3/NF1/MIA3/PIK3R3/ARF6/ADIPOR1/STRAP/MET/SVBP/TGFB1/SYNJ2BP/TMSB4X/ANGPT2/PKN1/TGFBR1/RIN2/PIK3CG/PTPN11/ENPP2/EVL/FSTL1/GATA3/EPHA2/HDAC7/BCAR1/CARD10…
GO:0061337	GO:0061337	cardiac conduction	134	0.563353	1.57598	0.000636331	0.0239141	0.0212376	1799	tags=16%, list=8%, signal=15%	GJA5/ATP2B4/PDE4D/KCNQ1/GJA1/ATP1A1/AKAP9/CAV1/ATP1B3/ITPR2/FXYD6/ATP2B1/MEF2A/CXADR/DSP/SRI/KCNA5/CALM1/ASPH/FLNA/CACNG8/SLC9A1
GO:0007229	GO:0007229	integrin-mediated signaling pathway	97	0.598805	1.60011	0.000643783	0.0240439	0.0213528	2211	tags=29%, list=10%, signal=26%	NRP1/ITGB1/ITGA9/MYH9/ITGA1/DST/ZYX/ADAM10/FN1/FERMT2/CUL3/DOCK1/ERBIN/CTNNA1/ITGAV/COL3A1/NME2/LIMS1/ADAM15/PTPN11/LAMA5/BCAR1/PTPRA/FLNA/CDC42/PHACTR4/CD47/ITGAE
GO:0042110	GO:0042110	T cell activation	366	0.46227	1.40813	0.000648633	0.0240755	0.0213809	2468	tags=22%, list=11%, signal=19%	B2M/HLA-A/PREX1/VSIR/GSN/TNFRSF1B/MYH9/HLA-E/CCL2/IGFBP2/LGALS1/PAWR/PIK3CA/STAT3/ANXA1/CAV1/PRDM1/CASP3/TNFRSF4/SOS1/CBFB/PIK3R1/YES1/IL6ST/AKT1/PRKDC/XBP1/DLG1/PIK3R6/NRARP/STAT5B/ICAM1/TGFBR2/CXADR/PPP3CA/CD46/NCSTN/FOXP1/SMAD3/NCK2/CHD7/RC3H1/SOX13/PPP3CB/DDOST/JAG2/AP3B1/PRNP/KIF13B/TMEM131L/NCK1/RELB/ADA/PIK3CG/PTPN11/AZI2/SOX12/GATA3/LRRC32/RPS6/TCIRG1/ZMIZ1/PAK2/DOCK8/CDC42/PTPN2/FYN/SH3R…
GO:0031341	GO:0031341	regulation of cell killing	65	0.665961	1.69712	0.000671974	0.0247888	0.0220144	2114	tags=22%, list=10%, signal=19%	HLA-B/B2M/HLA-A/HLA-E/PIK3R6/STAT5B/ICAM1/STX7/PPP3CB/CD59/CRK/LAMP1/CD55/HLA-DRB1
GO:0007423	GO:0007423	sensory organ development	469	0.452213	1.39289	0.000680483	0.0249497	0.0221572	1885	tags=16%, list=9%, signal=15%	NRP1/TCF15/EDN1/SPARC/HDAC1/MYO6/COL4A1/ATP2B4/CLIC4/KCNQ1/CTHRC1/MFAP2/STAT3/GNB1/PTK7/LRP6/HIPK2/BMPR2/MAPK3/NES/SOS1/ADAM10/SKIL/FLT1/FJX1/DCHS1/DLG1/PBX1/VIM/ATP2B1/RCN1/TGFBR2/FBN1/TRIP11/SPRED1/MAF/RARG/SMAD3/JAG1/NF1/CEP290/FAT4/CHD7/LPCAT1/PRKCI/AGTPBP1/ECE1/ATP8B1/CCNA2/JAG2/GBX2/ACVR2B/YY1/RRM1/FZD6/RAB18/SMCHD1/TGFBR1/LRIG3/ACTL6A/PBX2/PTPN11/HEY2/GATA3/EPHA2/LAMB2/TCIRG1/GATA2/PDGFRB/…
GO:0060284	GO:0060284	regulation of cell development	434	0.452306	1.39065	0.000694228	0.0252994	0.0224678	3122	tags=24%, list=14%, signal=21%	B2M/RFLNB/NRP1/PREX1/ACTN4/TNFRSF1B/HDAC1/CXCR4/VEGFC/CDH5/FBXW7/NAP1L1/PLCB1/CXCL12/SERPINE2/ID1/ROCK2/CALR/CYFIP1/VCL/DICER1/BMPR2/ACTR2/SKIL/ARPC2/ADGRA2/PLXNA2/RAB21/FN1/IL6ST/FERMT2/PPP1CC/PRKDC/PCM1/DOCK1/EIF4G2/NUMB/RAPGEF2/HOOK3/ARHGAP4/RHOA/GOLGA4/PPP3CA/CTNNA1/FBN1/ZDHHC21/HEY1/NF1/HMGB2/CHD7/PRKCI/PLAG1/YAP1/TGFB1/LIMS1/SEMA3G/DYNLT1/DAG1/CERS2/ETV5/HEY2/RHEB/CRK/NIN/NPTN/P4HB/DISC1/GD…
GO:0031343	GO:0031343	positive regulation of cell killing	39	0.733599	1.71919	0.000702046	0.0253648	0.0225259	994	tags=15%, list=5%, signal=15%	HLA-B/B2M/HLA-A/HLA-E/STAT5B/STX7
GO:0010460	GO:0010460	positive regulation of heart rate	25	0.789152	1.71427	0.000704461	0.0253648	0.0225259	1375	tags=32%, list=6%, signal=30%	EDN1/PDE4D/KCNQ1/TPM1/ADM/ADRA1D/ADA/HEY2
GO:0086003	GO:0086003	cardiac muscle cell contraction	66	0.650057	1.65311	0.000720255	0.0257791	0.0228938	1954	tags=26%, list=9%, signal=23%	GJA5/GSN/PDE4D/KCNQ1/GJA1/PIK3CA/ATP1A1/AKAP9/CAV1/NEDD4L/DLG1/DSP/SRI/KCNA5/FLNA/SLC9A1/FGF12
GO:0090130	GO:0090130	tissue migration	282	0.477062	1.43593	0.000739001	0.0259709	0.0230641	2448	tags=29%, list=11%, signal=26%	NRP1/PDGFB/VASH1/EDN1/SPARC/MYH9/VEGFC/PTP4A3/CLEC14A/ATP2B4/CDH5/LOXL2/RGCC/RHOB/FBXW7/PTPRG/KDR/ID1/ROCK2/PIK3CA/CALR/GLIPR2/ANXA1/SOX18/PKN2/ETS1/MMRN2/LGALS8/BMPR2/EFNB2/ADGRA2/CLASP1/AKT3/AKT1/ANXA3/DOCK1/RHOA/ADAMTS9/TGFBR2/FOXP1/SPRED1/MAP2K3/NF1/MIA3/PIK3R3/ARF6/ADIPOR1/STRAP/MET/SVBP/TGFB1/SYNJ2BP/TMSB4X/ANGPT2/PKN1/TGFBR1/RIN2/PIK3CG/PTPN11/ENPP2/EVL/FSTL1/GATA3/EPHA2/HDAC7/BCAR1/CARD10…
GO:0002576	GO:0002576	platelet degranulation	113	0.584217	1.60605	0.000739769	0.0259709	0.0230641	2751	tags=34%, list=13%, signal=29%	A2M/PDGFB/PECAM1/ACTN4/SPARC/VEGFC/TAGLN2/VWF/APLP2/VCL/TIMP3/CD9/TOR4A/SERPING1/FN1/LHFPL2/CYB5R1/ANXA5/SELENOP/TGFB1/CD109/TMSB4X/CALM1/MANF/QSOX1/FAM3C/ENDOD1/PSAP/FLNA/PHACTR2/THBS1/PROS1/ABCC4/SYTL4/MMRN1/TMX3/MAGED2/ALDOA
GO:0051271	GO:0051271	negative regulation of cellular component movement	257	0.495093	1.47379	0.000741957	0.0259709	0.0230641	1660	tags=24%, list=8%, signal=23%	IGFBP3/VASH1/DACH1/CCL2/DPEP1/ATP2B4/RGCC/DPYSL3/RHOB/MIF/PTPRG/PLCB1/CLIC4/CXCL12/GJA1/TPM1/CALR/VCL/ENG/PHLDB2/MMRN2/LIMCH1/DLC1/CD9/NISCH/CLASP1/ABHD2/AKT1/ARHGAP4/PTPRK/RHOA/ADAMTS9/CTNNA1/SPRED1/TIE1/JAG1/LRCH1/NF1/MIA3/GSTP1/ADIPOR1/STRAP/RNF20/SVBP/COL3A1/TGFB1/RNF41/SYNJ2BP/ANGPT2/ADAM15/RAP2C/ADA/DAG1/CERS2/EVL/CRK/ARHGDIB/GATA3/FOXO3/CARD10/ADIPOR2/NFE2L2
GO:2000146	GO:2000146	negative regulation of cell motility	250	0.500459	1.48415	0.000742889	0.0259709	0.0230641	1660	tags=24%, list=8%, signal=23%	IGFBP3/VASH1/DACH1/CCL2/DPEP1/ATP2B4/RGCC/DPYSL3/RHOB/MIF/PTPRG/PLCB1/CLIC4/CXCL12/GJA1/TPM1/CALR/VCL/ENG/PHLDB2/MMRN2/LIMCH1/DLC1/NISCH/CLASP1/ABHD2/AKT1/ARHGAP4/PTPRK/RHOA/ADAMTS9/CTNNA1/SPRED1/TIE1/JAG1/LRCH1/NF1/MIA3/GSTP1/ADIPOR1/STRAP/RNF20/SVBP/COL3A1/TGFB1/RNF41/SYNJ2BP/ANGPT2/ADAM15/RAP2C/ADA/DAG1/CERS2/EVL/CRK/ARHGDIB/GATA3/FOXO3/CARD10/ADIPOR2/NFE2L2
GO:0097205	GO:0097205	renal filtration	21	0.830095	1.73437	0.000751071	0.0261051	0.0231834	914	tags=43%, list=4%, signal=41%	GJA5/PDGFB/CD34/ADGRF5/GJA1/MCAM/SULF2/MYO1E/F2R
GO:0007340	GO:0007340	acrosome reaction	28	0.787392	1.75662	0.000790354	0.0273126	0.0242557	453	tags=11%, list=2%, signal=11%	PRND/PLCB1/ABHD2
GO:0002711	GO:0002711	positive regulation of T cell mediated immunity	39	0.73135	1.71392	0.000796908	0.0273818	0.0243171	2723	tags=26%, list=13%, signal=22%	HLA-B/B2M/HLA-A/HLA-E/STX7/GATA3/HLA-DRB1/FBXO38/TRAF2/HLA-F
GO:0010810	GO:0010810	regulation of cell-substrate adhesion	202	0.510268	1.47506	0.000809662	0.0276619	0.0245659	3310	tags=32%, list=15%, signal=27%	NRP1/PDGFB/PREX1/ACTN4/NID1/KDR/LGALS1/ROCK2/CALR/VCL/PHLDB2/GCNT2/LIMCH1/DLC1/SLK/EFEMP2/ARPC2/PIK3R1/CLASP1/STK4/FN1/FERMT2/DOCK1/ACTG1/RSU1/RHOA/SMAD3/JAG1/NF1/WASHC2C/LIMS1/ANGPT2/ADAM15/RIN2/DAG1/TBCD/CRK/P4HB/PTPRA/DISC1/FLNA/UTRN/CDC42/SLC9A1/ROCK1/THBS1/CDK6/AP1AR/PIK3CB/EPB41L5/THY1/FBLN1/S100A10/CASK/NF2/NEDD9/PLEKHA2/SKAP1/MACF1/ACVRL1/WDPCP/ITGA3/TEK/RAC1
GO:0050810	GO:0050810	regulation of steroid biosynthetic process	80	-0.581786	-1.65819	0.000819647	0.0278449	0.0247283	1771	tags=29%, list=8%, signal=26%	ERLIN2/RAN/SREBF2/SOD1/AKR1C3/DHCR7/SIRT1/SC5D/MVD/STARD4/IDI1/HMGCR/INSIG1/FASN/SNAI2/TM7SF2/TSPO/FDFT1/ABCG1/EGR1/SCD/HMGCS1/APOE
GO:0018215	GO:0018215	protein phosphopantetheinylation	292	0.484553	1.45749	0.000828906	0.0278969	0.0247746	3426	tags=33%, list=16%, signal=28%	PLOD1/LOXL2/ABHD17A/PDIA3/PDIA6/MINDY2/ERP44/UCHL1/COLGALT1/PAM/GALNT18/PDIA4/TGM2/ZDHHC17/ERO1A/TTL/EOGT/ZDHHC20/CRELD1/LYPLA1/ZDHHC14/ZDHHC21/MGAT1/OTUD4/BAP1/ZDHHC9/ABHD17B/OTUD1/QPCT/GALNT1/TANK/USP47/PLOD2/USP34/USP54/GALNT14/USP37/MGAT2/GOLGA7/POMGNT1/STAMBP/QSOX1/UBE2F/MGAT4B/P4HB/ASPH/GLUL/UBA3/ZRANB1/ZDHHC8/OTUD5/USP5/UBE2E1/UCHL5/ZDHHC7/ATAT1/PPT2/USP12/AKTIP/C1GALT1C1/YOD1/UFD1/XYLT1/Z…
GO:0001909	GO:0001909	leukocyte mediated cytotoxicity	76	0.632855	1.63927	0.000834077	0.0278969	0.0247746	2306	tags=18%, list=11%, signal=17%	HLA-B/B2M/HLA-A/HLA-E/PIK3R6/STAT5B/ICAM1/STX7/PPP3CB/CTSC/CRK/LAMP1/HLA-DRB1/HPRT1
GO:0002449	GO:0002449	lymphocyte mediated immunity	189	0.523682	1.51237	0.000835097	0.0278969	0.0247746	2758	tags=20%, list=13%, signal=18%	HLA-B/B2M/HLA-A/TNFRSF1B/HLA-E/SWAP70/SERPING1/PIK3R6/STAT5B/ICAM1/CD46/JAG1/INPP5D/STX7/PPP3CB/CTSC/TGFB1/EXOSC6/CRK/GATA3/RIF1/TCIRG1/NBN/LAMP1/RFTN1/CD55/SUPT6H/TP53BP1/HLA-DRB1/BTN3A2/FBXO38/HPRT1/TRAF2/DENND1B/NSD2/HMGB1/HLA-F/C1RL
GO:0002706	GO:0002706	regulation of lymphocyte mediated immunity	115	0.585707	1.61391	0.000846571	0.0280385	0.0249004	2723	tags=20%, list=13%, signal=18%	HLA-B/B2M/HLA-A/TNFRSF1B/HLA-E/PIK3R6/STAT5B/STX7/PPP3CB/TGFB1/EXOSC6/CRK/GATA3/RIF1/LAMP1/SUPT6H/TP53BP1/HLA-DRB1/FBXO38/TRAF2/NSD2/HMGB1/HLA-F
GO:0002822	GO:0002822	regulation of adaptive immune response based on somatic recombination of immune receptors built from immunoglobulin superfamily domains	122	0.583938	1.62553	0.000848664	0.0280385	0.0249004	3142	tags=22%, list=15%, signal=19%	HLA-B/B2M/HLA-A/TNFRSF1B/HLA-E/ANXA1/RC3H1/STX7/PPP3CB/TGFB1/PKN1/ADA/EXOSC6/GATA3/RIF1/SUPT6H/TP53BP1/HLA-DRB1/FBXO38/TRAF2/NSD2/TNFAIP3/HMGB1/HLA-F/CD1D/SMAD7/ZBTB7B
GO:0006909	GO:0006909	phagocytosis	234	0.495386	1.45637	0.000857316	0.0281696	0.0250168	2351	tags=24%, list=11%, signal=21%	CD93/ITGB1/MYO10/GSN/PECAM1/MYH9/CCL2/ARPC3/SNX3/PIK3CA/CALR/CYFIP1/ACTB/ANXA1/ARPC1B/RAP1A/TGM2/MAPK3/ACTR2/ARPC2/PIK3R1/YES1/ACTR3/ANXA3/PLSCR1/DOCK1/ACTG1/ARPC5/PIP5K1A/ITGAV/RAB5A/MYO18A/MET/CYBA/GULP1/PIP5K1C/BECN1/NCK1/PIKFYVE/LMAN2/CLCN3/CRK/TYRO3/GATA2/CDC42/ANXA11/FYN/WIPF1/RUBCN/SPG11/THBS1/CD47/PIK3CB/CDC42SE1/LEPR
GO:0002275	GO:0002275	myeloid cell activation involved in immune response	459	0.444562	1.37051	0.000862442	0.0281841	0.0250296	3008	tags=28%, list=14%, signal=25%	HLA-B/B2M/HLA-C/CD93/CTSZ/PTPRB/GSN/PECAM1/TNFRSF1B/MLEC/TSPAN14/ATP8A1/MIF/ERP44/OSTF1/DNAJC3/STOM/CYFIP1/VCL/GMFG/CNN2/CMTM6/CTSB/RAP1A/ACTR2/HSPA6/ADAM10/PSMA5/DIAPH1/ATP11B/ANXA3/ARPC5/DYNC1H1/GGH/RHOA/APAF1/SURF4/NCSTN/DSP/ITGAV/GSTP1/CEP290/ATP6AP2/KPNB1/LPCAT1/RAB6A/QPCT/ATP11A/CYBA/ACTR1B/DDOST/CTSC/NFKB1/NHLRC3/CD59/NME2/VCP/GOLGA7/RAB18/DNAJC13/DYNLT1/RAP2C/DDX3X/PIK3CG/VAPA/IQGAP2/PGAM…
GO:0090257	GO:0090257	regulation of muscle system process	202	0.50913	1.47177	0.000882713	0.0286476	0.0254413	2158	tags=20%, list=10%, signal=18%	GJA5/MYL9/EDN1/TNFRSF1B/ATP2B4/PDE4D/KCNQ1/LMCD1/ROCK2/TPM1/ATP1A1/AKAP9/CAV1/ANXA6/GLRX3/IL6ST/DLG1/ATP2B1/MEF2A/PPP3CA/ENO1/ZDHHC21/DSP/SMAD3/SRI/F2R/BECN1/YY1/CALM1/ADA/DAG1/PIK3CG/FOXO3/UTRN/SLC9A1/ROCK1/OXTR/JARID2/GTF2IRD1/PARP1
GO:1901222	GO:1901222	regulation of NIK/NF-kappaB signaling	79	0.627902	1.63397	0.000886156	0.0286476	0.0254413	1579	tags=23%, list=7%, signal=21%	UACA/EDN1/ACTN4/RASSF2/PTP4A3/NFKBIA/CALR/TCIM/AGO3/TERF2IP/RHOA/RC3H1/ADIPOR1/LIMS1/TMSB4X/DDX3X/HDAC7/TRIM44
GO:0016264	GO:0016264	gap junction assembly	11	0.919926	1.70184	0.00090029	0.0289489	0.0257088	753	tags=45%, list=3%, signal=44%	GJA5/GJA1/CAV1/ACE/CTNNA1
GO:0003094	GO:0003094	glomerular filtration	20	0.843803	1.74273	0.000915217	0.02921	0.0259407	914	tags=45%, list=4%, signal=43%	GJA5/PDGFB/CD34/ADGRF5/GJA1/MCAM/SULF2/MYO1E/F2R
GO:0002027	GO:0002027	regulation of heart rate	90	0.618811	1.63705	0.000918126	0.02921	0.0259407	1375	tags=17%, list=6%, signal=16%	EPAS1/EDN1/PDE4D/KCNQ1/TPM1/ADM/AKAP9/CAV1/ADRA1D/DSP/SRI/KCNA5/CALM1/ADA/HEY2
GO:0043687	GO:0043687	post-translational protein modification	334	0.464003	1.40368	0.00094328	0.0298523	0.0265111	2371	tags=26%, list=11%, signal=24%	IGFBP3/EPAS1/HSP90B1/VWA1/IGFBP4/WSB1/LTBP1/PTP4A2/PDIA6/FBXW7/APLP2/DNAJC3/LGALS1/PRSS23/LAMC1/RAB1A/COPS8/RBBP7/ADAM10/PSMA5/FBXO9/FN1/PSMB8/TTL/PSMB4/CUL3/KLHL5/RCN1/PSME4/LAMB1/FBXO11/KTN1/CUL2/FBN1/BTBD6/FEM1B/PSMD9/MIA3/RAB5A/STT3B/AGTPBP1/COPS7B/DCAF8/PSMB2/STC2/FBXO30/CDH2/CRTAP/DCAF6/DCAF16/COP1/QSOX1/UBE2F/FSTL1/DCAF5/PSMA1/PSMB3/FBXO7/LAMB2/WSB2/DCAF10/PNPLA2/P4HB/CUL4B/IGFBP1/VHL/UBA3…
GO:0016126	GO:0016126	sterol biosynthetic process	70	-0.593928	-1.64905	0.000969137	0.0305101	0.0270952	1771	tags=31%, list=8%, signal=29%	ERLIN2/RAN/MSMO1/SREBF2/EBP/SOD1/DHCR24/DHCR7/SC5D/MVD/IDI1/HMGCR/ACAT2/INSIG1/FASN/TM7SF2/FDFT1/ABCG1/NSDHL/SCD/HMGCS1/APOE
GO:0040013	GO:0040013	negative regulation of locomotion	279	0.481884	1.44919	0.000977103	0.0305608	0.0271404	2906	tags=30%, list=13%, signal=26%	IGFBP3/NRP1/VASH1/DACH1/CCL2/DPEP1/ATP2B4/RGCC/DPYSL3/RHOB/MIF/PTPRG/PLCB1/CLIC4/CXCL12/GJA1/TPM1/CALR/VCL/ENG/PHLDB2/MMRN2/LIMCH1/DLC1/NISCH/CLASP1/ABHD2/AKT1/ARHGAP4/PTPRK/RHOA/ADAMTS9/CTNNA1/SPRED1/TIE1/JAG1/LRCH1/NF1/MIA3/GSTP1/ADIPOR1/STRAP/ARRDC3/RNF20/SVBP/COL3A1/TGFB1/RNF41/SYNJ2BP/ANGPT2/ADAM15/SEMA3G/RAP2C/ADA/DAG1/CERS2/EVL/CRK/ARHGDIB/GATA3/FOXO3/CARD10/ADIPOR2/NFE2L2/ZMYND8/PTPN2/THB…
GO:0006023	GO:0006023	aminoglycan biosynthetic process	109	0.588903	1.60293	0.000980915	0.0305608	0.0271404	3080	tags=30%, list=14%, signal=26%	HSPG2/PDGFB/CHST1/GPC4/CHST15/SDC3/GCNT2/CSGALNACT1/B4GALT5/HS2ST1/CHPF2/GPC6/CHST3/NFKB1/TGFB1/CHSY1/HS6ST1/CHST7/ABCC5/ST3GAL2/DSEL/PDGFRB/CHST14/NDST1/XYLT1/GLCE/CSGALNACT2/DSE/EXT2/B4GALT6/VCAN/B3GALT5/CHST2
GO:1901201	GO:1901201	regulation of extracellular matrix assembly	15	0.869241	1.68855	0.000990019	0.0306855	0.027251	1331	tags=47%, list=6%, signal=44%	RGCC/PHLDB2/CLASP1/TIE1/SMAD3/TGFB1/DAG1
GO:0006024	GO:0006024	glycosaminoglycan biosynthetic process	103	0.592184	1.5926	0.00102229	0.0315231	0.0279949	3080	tags=31%, list=14%, signal=27%	HSPG2/PDGFB/CHST1/GPC4/CHST15/SDC3/GCNT2/CSGALNACT1/B4GALT5/HS2ST1/CHPF2/GPC6/CHST3/NFKB1/TGFB1/CHSY1/HS6ST1/CHST7/ABCC5/ST3GAL2/DSEL/PDGFRB/CHST14/NDST1/XYLT1/GLCE/CSGALNACT2/DSE/EXT2/B4GALT6/VCAN/CHST2
GO:0034975	GO:0034975	protein folding in endoplasmic reticulum	11	0.917467	1.69729	0.00103244	0.0316738	0.0281287	586	tags=73%, list=3%, signal=71%	HSP90B1/PDIA3/DNAJC3/CALR/CANX/DNAJC10/ERO1A/HSPA5
GO:0050918	GO:0050918	positive chemotaxis	55	0.676689	1.68903	0.00104213	0.0318088	0.0282486	1230	tags=22%, list=6%, signal=21%	NRP1/PDGFB/VEGFC/MIF/CXCL12/KDR/S1PR1/TSC2/SMAD3/HMGB2/MET/ANGPT2
GO:0035637	GO:0035637	multicellular organismal signaling	182	0.517475	1.48983	0.00105831	0.0321396	0.0285424	2122	tags=16%, list=10%, signal=15%	GJA5/ATP2B4/PDE4D/KCNQ1/GJA1/ATP1A1/AKAP9/CAV1/ATP1B3/ITPR2/S1PR1/FXYD6/ATP2B1/MEF2A/PAFAH1B1/CXADR/DSP/SRI/JAM3/KCNA5/CALM1/CARTPT/ASPH/FMR1/FLNA/CACNG8/SLC9A1/FGF12/ZMPSTE24/KCNMB3
GO:0150105	GO:0150105	protein localization to cell-cell junction	21	0.820039	1.71336	0.00108278	0.0327173	0.0290555	2459	tags=57%, list=11%, signal=51%	PECAM1/CDH5/VCL/ACTB/ACTG1/DSP/CGNL1/PAK2/FLNA/F11R/ZDHHC7/TJP1
GO:1903055	GO:1903055	positive regulation of extracellular matrix organization	21	0.819941	1.71315	0.00111439	0.0335042	0.0297543	1331	tags=48%, list=6%, signal=45%	RGCC/COLGALT1/PHLDB2/CFLAR/EFEMP2/CLASP1/SMAD3/RB1/TGFB1/DAG1
GO:0051497	GO:0051497	negative regulation of stress fiber assembly	25	0.776882	1.68762	0.00116556	0.0348633	0.0309612	2987	tags=56%, list=14%, signal=48%	PHLDB2/DLC1/PIK3R1/CLASP1/STMN1/S1PR1/ARHGAP28/CGNL1/MET/PAK2/PFN1/F11R/TJP1/ARAP1
GO:0060562	GO:0060562	epithelial tube morphogenesis	289	0.479497	1.44309	0.00117119	0.0348633	0.0309612	2240	tags=21%, list=10%, signal=19%	PODXL/NRP1/NOTCH4/EDN1/CXCR4/COL4A1/RHOB/SOX17/CLIC4/KDR/CTHRC1/PTK7/ADM/ENG/SOX18/CTNNBIP1/KRAS/LRP6/CASP3/DLC1/STK4/DCHS1/DLG1/NRARP/PBX1/RHOA/APAF1/TGFBR2/TSC2/FOXP1/TIE1/RARG/SMAD3/LMO4/CEP290/FAT4/MET/YAP1/MTSS1/TGFB1/GBX2/TMED2/MIB1/FZD6/VASP/DAG1/LAMA5/PKD2/GATA3/EPHA2/ARHGAP35/FZD3/PHACTR4/LUZP1/SETD2/AHI1/PLXND1/BBS4/TRIM71/TEAD2/PRICKLE1
GO:0048738	GO:0048738	cardiac muscle tissue development	172	0.51891	1.4886	0.00118082	0.0349767	0.031062	3358	tags=26%, list=16%, signal=22%	EDN1/SORBS2/SOX6/GJA1/TPM1/CALR/HEG1/ENG/PDLIM5/EFNB2/S1PR1/MEF2A/CBY1/ADAMTS9/ALPK3/TGFBR2/CXADR/DSP/CHD7/YAP1/TGFB1/YY1/SAV1/SGCB/TGFBR1/HEY2/PDGFRB/CDC42/SLC9A1/JARID2/ZMPSTE24/PRKAR1A/CREB1/CACYBP/NDRG4/WNT5A/DLL4/HNRNPU/NDUFV2/SMAD7/FHL2/FKBP1A/ARID2/FOXC2
GO:0002460	GO:0002460	adaptive immune response based on somatic recombination of immune receptors built from immunoglobulin superfamily domains	206	0.508582	1.47858	0.00121641	0.0358542	0.0318413	3221	tags=23%, list=15%, signal=20%	HLA-B/B2M/HLA-A/TNFRSF1B/HLA-E/STAT3/ANXA1/SWAP70/SERPING1/ICAM1/CD46/JAG1/INPP5D/RC3H1/STX7/PPP3CB/CTSC/TGFB1/PKN1/NFKB2/RELB/ADA/EXOSC6/GATA3/RIF1/TCIRG1/NBN/RFTN1/CD55/SUPT6H/TP53BP1/HLA-DRB1/BTN3A2/FBXO38/HPRT1/TRAF2/DENND1B/NSD2/TNFAIP3/HMGB1/HLA-F/C1RL/CD1D/SMAD7/ZBTB7B/HLA-DQB1/RORA
GO:0010927	GO:0010927	cellular component assembly involved in morphogenesis	85	0.607587	1.59069	0.00127075	0.0371054	0.0329524	2734	tags=22%, list=13%, signal=20%	EDN1/TPM1/DICER1/PHLDB2/CFLAR/CD9/CLASP1/MEF2A/PAFAH1B1/CSRP1/KNL1/DAG1/PIKFYVE/TMOD3/CFL2/PDGFRB/PRKAR1A/CSRP2/TMF1
GO:0007159	GO:0007159	leukocyte cell-cell adhesion	280	0.47552	1.42909	0.0012712	0.0371054	0.0329524	3142	tags=26%, list=15%, signal=23%	HLA-A/ITGB1/VSIR/PECAM1/HLA-E/CCL2/CXCL12/IGFBP2/LGALS1/PAWR/PIK3CA/ANXA1/CAV1/ETS1/CASP3/CBFB/GOLPH3/PIK3R1/YES1/IL6ST/AKT1/XBP1/DLG1/PIK3R6/NRARP/STAT5B/ICAM1/RHOA/TGFBR2/CD46/ZDHHC21/MIA3/NCK2/RC3H1/SOX13/AP3B1/PRNP/TMEM131L/NCK1/ADA/PTPN11/SOX12/GATA3/LRRC32/ZMIZ1/PAK2/DOCK8/CDC42/PTPN2/ROCK1/FYN/S100A9/CD55/F11R/HLA-DRB1/PRKAR1A/CD47/TNFRSF14/SLC7A1/TNIP1/THY1/SELENOK/HMGB1/GLMN/SLC39A8/JAM2…
GO:0030099	GO:0030099	myeloid cell differentiation	347	0.463378	1.40473	0.00129097	0.0375006	0.0333034	2447	tags=25%, list=11%, signal=23%	B2M/MYL9/EPAS1/TSPAN2/HDAC1/MYH9/RASSF2/GNAS/TMEM178A/KLF2/ADGRF5/FBXW7/NFKBIA/PABPC4/STAT3/CTNNBIP1/ETS1/HIPK2/CASP3/ARID4A/KAT6A/CBFB/PIK3R1/TET2/AGO3/PRKDC/STAT5B/RCOR1/IREB2/JUNB/TGFBR2/SNRK/FBN1/FOXP1/RARG/JAG1/HMGB2/INPP5D/UBASH3B/RB1/MOV10/PRDX3/TFE3/TNFRSF11A/TGFB1/AP3B1/CD109/RNF41/NME2/TMEM14C/RELB/PTPN11/CARTPT/TOB2/IFI16/ACVR1B/L3MBTL3/GATA3/EPHA2/FOXO3/HSPA9/AGO1/FLI1/RPS6/TCIRG1/TMO…
GO:0045665	GO:0045665	negative regulation of neuron differentiation	54	0.675251	1.68099	0.00129903	0.0375531	0.03335	3335	tags=26%, list=15%, signal=22%	B2M/CALR/PBX1/HEY1/JAG1/MIB1/LSM1/DDX6/HMG20A/NEPRO/EIF2AK4/EIF4E/REST/GDF11
GO:1902930	GO:1902930	regulation of alcohol biosynthetic process	64	-0.590912	-1.62985	0.00132269	0.0380541	0.033795	2768	tags=33%, list=13%, signal=29%	BMP2/SREBF1/GGPS1/SNCA/ERLIN2/RAN/SREBF2/SOD1/DHCR7/SC5D/MVD/IDI1/HMGCR/FASN/TM7SF2/FDFT1/PTH1R/ABCG1/SCD/HMGCS1/APOE
GO:0006813	GO:0006813	potassium ion transport	193	0.509647	1.47265	0.00134564	0.03853	0.0342176	1815	tags=11%, list=8%, signal=11%	GJA5/AQP1/ITGB1/KCNQ1/ATP1A1/AKAP9/CAV1/NETO2/NEDD4L/KCNQ3/ATP1B3/DLG1/SUMO1/CHP1/KLHL24/KIF5B/KCNA5/OXSR1/PKD2/FLNA/SLC9A1/SLC12A9
GO:0019218	GO:0019218	regulation of steroid metabolic process	103	-0.535257	-1.57941	0.00136998	0.039041	0.0346714	1920	tags=30%, list=9%, signal=28%	BMP2/SREBF1/PANK2/LAMTOR1/GGPS1/TTC39B/ERLIN2/RAN/SREBF2/SOD1/AKR1C3/DHCR7/SIRT1/STUB1/SC5D/MVD/STARD4/IDI1/HMGCR/INSIG1/FASN/SNAI2/TM7SF2/TSPO/FDFT1/KIT/ABCG1/EGR1/SCD/HMGCS1/APOE
GO:0071634	GO:0071634	regulation of transforming growth factor beta production	38	0.731686	1.69757	0.00138707	0.0393417	0.0349384	2246	tags=37%, list=10%, signal=33%	CD34/LTBP1/FURIN/FN1/LAPTM4B/CD46/ATF2/SMAD3/CD2AP/ITGAV/ATP6AP2/LRRC32/THBS1/CREB1
GO:0002697	GO:0002697	regulation of immune effector process	309	0.470215	1.41723	0.00143715	0.0405707	0.0360299	2822	tags=19%, list=13%, signal=17%	HLA-B/B2M/A2M/HLA-A/TNFRSF1B/HLA-E/GPRC5B/ANXA1/TNFRSF4/RAP1A/PCBP2/SERPING1/MAVS/PRKDC/XBP1/PIK3R6/STAT5B/ICAM1/CD46/RC3H1/DDX21/MYO18A/STX7/RIOK3/PPP3CB/TGFB1/CD59/PKN1/EXOSC6/CRK/GATA3/RIF1/TRIM44/GATA2/TRIL/LAMP1/CD55/TMBIM6/SUPT6H/TP53BP1/PROS1/HLA-DRB1/ZMPSTE24/CD47/TNFRSF14/ANKRD17/UFD1/FBXO38/EIF2AK4/TRAF2/SELENOK/NSD2/TNFAIP3/HMGB1/HLA-F/WNT5A/APPL1/DHX9/GAB2
GO:1903053	GO:1903053	regulation of extracellular matrix organization	42	0.713024	1.69308	0.00153556	0.0431464	0.0383173	1331	tags=33%, list=6%, signal=31%	TCF15/TNFRSF1B/RGCC/COLGALT1/PHLDB2/CFLAR/ETS1/EFEMP2/CLASP1/TIE1/SMAD3/RB1/TGFB1/DAG1
GO:0003073	GO:0003073	regulation of systemic arterial blood pressure	75	0.625609	1.6188	0.00154903	0.0433224	0.0384736	1071	tags=19%, list=5%, signal=18%	GJA5/PDGFB/CTSZ/EDN1/PDE4D/GJA1/TPM1/ADM/BMPR2/ACE/ADRA1D/F2R/ATP6AP2/ECE1
GO:0002819	GO:0002819	regulation of adaptive immune response	137	0.548845	1.54	0.00160394	0.0446504	0.039653	3142	tags=23%, list=15%, signal=20%	HLA-B/B2M/HLA-A/TNFRSF1B/HLA-E/ANXA1/IL6ST/RC3H1/STX7/PPP3CB/TGFB1/PKN1/ADA/EXOSC6/GATA3/RIF1/SUPT6H/TP53BP1/HLA-DRB1/TNFRSF14/FBXO38/EIF2AK4/TRAF2/NSD2/TNFAIP3/HMGB1/HLA-F/SKAP1/CD1D/SMAD7/IRF1/ZBTB7B
GO:0006937	GO:0006937	regulation of muscle contraction	139	0.543824	1.5299	0.00165145	0.045585	0.0404829	1367	tags=14%, list=6%, signal=14%	GJA5/MYL9/EDN1/PDE4D/KCNQ1/TPM1/ATP1A1/AKAP9/CAV1/ANXA6/DLG1/ATP2B1/ENO1/ZDHHC21/DSP/SRI/F2R/CALM1/ADA/PIK3CG
GO:1903510	GO:1903510	mucopolysaccharide metabolic process	105	0.578766	1.56069	0.00165267	0.045585	0.0404829	4481	tags=41%, list=21%, signal=33%	PDGFB/CHST1/CHST15/CEMIP2/AKT1/CSGALNACT1/B4GALT5/CHP1/CHPF2/CHST3/NFKB1/TGFB1/CHSY1/CHST7/ABCC5/ST3GAL2/DSEL/SLC9A1/GNS/CHST14/NDST1/XYLT1/IDS/GLCE/CSGALNACT2/GUSB/DSE/EXT2/B4GALT6/VCAN/CHST2/HMMR/CHST12/CHSY3/CLTC/ST3GAL4/BGN/B4GALT3/EXT1/B4GALT2/UGDH/SLC10A7/ARSB
GO:0043297	GO:0043297	apical junction assembly	78	0.606231	1.5746	0.00169114	0.0463218	0.0411373	2459	tags=28%, list=11%, signal=25%	PECAM1/CDH5/GJA1/ROCK2/VCL/PKN2/CBFB/DLG1/RHOA/CTNNA1/CLDN7/PRKCI/ESAM/TBCD/EPHA2/PAK2/MTDH/ROCK1/F11R/MICALL2/RAMP2/TJP1
GO:0072659	GO:0072659	protein localization to plasma membrane	261	0.48005	1.4354	0.00169479	0.0463218	0.0411373	3391	tags=31%, list=16%, signal=27%	TMEM88/ITGB1/SLC9A3R2/TSPAN14/ATP2B4/RDX/ROCK2/TMEM59/ACTB/LRP6/CCDC88A/RAP1A/ATP1B3/GOLPH3/PIK3R1/DCHS1/AKT1/DLG1/NUMB/RAPGEF2/SLMAP/FCHO2/GOLGA4/LYPLA1/PIP5K1A/SEC23A/EFR3B/ARF6/PICALM/FAM126A/PRKCI/STX7/KIF5B/KIF13A/TGFB1/TMED2/CDH2/GOLGA7/OPTN/LAMA5/FAM126B/SPTBN1/VAMP3/EPHA2/PTPN9/EFR3A/ZDHHC8/FLNA/TSPAN15/ROCK1/RAB8A/F11R/ZDHHC7/VPS35/RAMP2/PACS1/AP2M1/P2RY1/ZDHHC2/PPP2R5A/SYS1/GRIPAP1/TMBI…
GO:0002683	GO:0002683	negative regulation of immune system process	311	0.465722	1.4046	0.00173098	0.0470969	0.0418256	2841	tags=24%, list=13%, signal=22%	HLA-B/A2M/HLA-A/VSIR/HLA-E/TMEM178A/CCL2/MIF/ADGRF5/FBXW7/PLCB1/CXCL12/PAWR/ANXA1/CASP3/PCBP2/CBFB/PIK3R1/SERPING1/SELENOS/AKT1/PSMB4/PRKDC/DLG1/NRARP/FBN1/LRCH1/MIA3/INPP5D/UBASH3B/RC3H1/RIOK3/PPP3CB/COL3A1/TGFB1/PRNP/CD59/NME2/TSC22D3/TMEM131L/PKN1/ADA/CARTPT/TOB2/IFI16/PSMA1/CRK/FBXO7/HSPA9/TYRO3/LRRC32/GATA2/ATM/PTPN2/NLRC5/CD55/TMBIM6/THBS1/HLA-DRB1/PRKAR1A/CD47/TNFRSF14/CUL4A/CDK6/UFD1/BANK…
GO:0071407	GO:0071407	cellular response to organic cyclic compound	489	0.434326	1.34308	0.00175441	0.0474406	0.0421308	3572	tags=26%, list=17%, signal=22%	HSP90B1/AQP1/PDGFB/EDN1/HDAC1/GNAS/CCL2/KLF2/ATP2B4/KCNQ1/ID1/LGALS1/ROCK2/CAV2/GNB1/CALR/ACTB/ATP1A1/AKAP9/ANXA1/CAV1/ID3/CFLAR/NRIP1/LRP6/CASP3/MBD2/RAP1A/MAPK3/GRAMD1A/ACTR2/PRMT2/CBFB/GOLPH3/NCOA4/ABHD2/MAVS/DIAPH1/INSIG2/AKT1/HSPA5/ITPR2/PIAS2/RAPGEF2/ICAM1/ATP2B1/UBE3A/CTNNA1/GNG2/NCSTN/FOXP1/HEY1/RALB/GSTP1/RIOK3/YAP1/CCNA2/NFKB1/TGFB1/HNRNPD/NCOR1/CRY1/DAG1/HRH1/PIK3CG/SSH1/FECH/PKD2/DDX5…
GO:0030433	GO:0030433	ubiquitin-dependent ERAD pathway	77	0.60377	1.57206	0.0017594	0.0474406	0.0421308	2737	tags=40%, list=13%, signal=35%	HSP90B1/UBE2J1/CAV1/DNAJC10/OS9/SELENOS/HSPA5/EDEM3/EDEM1/JKAMP/ECPAS/SEL1L/UBXN4/DNAJB14/STT3B/DNAJC18/VCP/ERLIN1/SYVN1/UBE2G2/NFE2L2/RHBDD2/RNF5/RNF185/PSMC6/YOD1/UFD1/DNAJB9/USP19/HERPUD1/TMEM129
GO:1901653	GO:1901653	cellular response to peptide	342	0.461724	1.39908	0.00177646	0.0476868	0.0423495	2456	tags=24%, list=11%, signal=22%	INSR/EDN1/KLF2/ID1/GJA1/ROCK2/PIK3CA/CAV2/STAT3/ARHGEF2/CYFIP1/CAV1/CFLAR/RPL23/CHMP5/SOS1/PIK3R1/ARID1B/IGF1R/PRKAR2B/SELENOS/INSIG2/AKT1/PRKDC/XBP1/TNS2/VIM/STAT5B/ICAM1/ATP2B1/GNAI2/FBN1/TSC2/LEPROT/KLF3/PIP4K2B/AP3S1/GSTP1/PTPRE/PIK3R3/NUCKS1/ADIPOR1/PRKCI/RANGAP1/CCNA2/NFKB1/PRNP/ZNF106/PHIP/NCK1/PRKAA1/ADCY4/SLC39A14/PTPN11/CRK/BCAR1/PTPRA/IGFBP1/NFE2L2/TCIRG1/PDE3B/NCOA5/SLC9A1/SNX5/PTPN2/…
GO:0045823	GO:0045823	positive regulation of heart contraction	35	0.737978	1.70306	0.0017988	0.0480115	0.0426379	1375	tags=26%, list=6%, signal=24%	EDN1/PDE4D/KCNQ1/TPM1/ADM/ATP1A1/ADRA1D/ADA/HEY2
GO:0071604	GO:0071604	transforming growth factor beta production	40	0.701883	1.64714	0.00180452	0.0480115	0.0426379	2246	tags=35%, list=10%, signal=31%	CD34/LTBP1/FURIN/FN1/LAPTM4B/CD46/ATF2/SMAD3/CD2AP/ITGAV/ATP6AP2/LRRC32/THBS1/CREB1
GO:2001212	GO:2001212	regulation of vasculogenesis	16	0.866747	1.73155	0.00182331	0.0482976	0.0428919	2409	tags=69%, list=11%, signal=61%	CD34/KDR/ADM/RAP1A/RAPGEF2/HEY1/RIN2/HEY2/TMEM100/RAMP2/HIF1AN
GO:0008360	GO:0008360	regulation of cell shape	139	0.541885	1.52445	0.00185011	0.0487926	0.0433316	2847	tags=32%, list=13%, signal=28%	ARHGAP18/MYO10/MYH9/MYH10/CCL2/RHOB/RDX/KDR/PALMD/TPM1/CYFIP1/ANXA1/DLC1/PLXNA2/RHOBTB3/FN1/DIAPH1/FERMT2/DLG1/CDC42EP1/ICAM1/RHOA/FGD4/PRPF40A/TAOK2/FBLIM1/PHIP/DAG1/FMNL2/PARVB/CRK/ARHGAP35/FYN/F11R/PLXND1/ZMPSTE24/MARK2/CDC42SE1/P2RY1/PLXNA1/EPB41/ALDOA/SH3KBP1/CDC42EP3

## Sheet: GSEA Up
GO:0019229	2.00803
GO:0003158	1.94023
GO:0045907	1.89099
GO:0001914	1.86508
GO:0001912	1.84008
GO:2000273	1.83901
GO:0002456	1.83448
GO:0051767	1.81213
GO:0051769	1.81213
GO:0002709	1.80625
GO:0045446	1.80591
GO:0019883	1.80582
GO:0030048	1.80549
GO:0001910	1.80061
GO:0019885	1.79134
GO:0031032	1.79057
GO:0002483	1.78749
GO:0007043	1.78058
GO:0001916	1.77954
GO:0001913	1.77937
GO:0071875	1.77798
GO:0071880	1.7714
GO:0007340	1.75662
GO:0045229	1.75424
GO:0030198	1.75346
GO:0043062	1.75255
GO:0045216	1.75013
GO:0003094	1.74273
GO:0097205	1.73437
GO:2001212	1.73155
GO:0003014	1.73059
GO:0001885	1.7305
GO:0007188	1.7279
GO:0042310	1.72784
GO:0031343	1.71919
GO:0010460	1.71427
GO:0002711	1.71392
GO:0150105	1.71336
GO:1903055	1.71315
GO:0032231	1.70391
GO:0045823	1.70306
GO:0016264	1.70184
GO:0007189	1.69829
GO:0071634	1.69757
GO:0034975	1.69729
GO:0031341	1.69712
GO:0060333	1.69612
GO:1903053	1.69308
GO:0110020	1.69088
GO:1903524	1.69006
GO:0050918	1.68903
GO:1901201	1.68855
GO:0051497	1.68762
GO:0070252	1.68627
GO:0071346	1.68571
GO:0051492	1.68133
GO:0045665	1.68099
GO:0030038	1.68024
GO:0043149	1.68024
GO:0001525	1.67729
GO:0014065	1.66829
GO:0002705	1.66615
GO:0060047	1.66452
GO:1903522	1.66281
GO:0002708	1.65873
GO:0003015	1.65618
GO:1902414	1.65372
GO:0086003	1.65311
GO:0002824	1.64871
GO:0071604	1.64714
GO:0006936	1.64408
GO:0001909	1.63927
GO:0002027	1.63705
GO:0042060	1.63692
GO:0007015	1.63592
GO:1901222	1.63397
GO:0002822	1.62553
GO:0110053	1.62348
GO:0003073	1.6188
GO:0002706	1.61391
GO:0061572	1.60642
GO:0002576	1.60605
GO:0006023	1.60293
GO:0034341	1.60265
GO:0060048	1.60141
GO:0007229	1.60011
GO:0003012	1.59936
GO:0022604	1.59651
GO:0051017	1.59562
GO:0006024	1.5926
GO:0010927	1.59069
GO:0032970	1.58473
GO:0048015	1.58454
GO:0008016	1.5843
GO:0048017	1.58234
GO:0031589	1.57621
GO:0061337	1.57598
GO:0043297	1.5746
GO:1902905	1.57429
GO:0030433	1.57206
GO:0008015	1.56912
GO:0043542	1.56199
GO:1903510	1.56069
GO:0051495	1.56043
GO:0006022	1.55719
GO:0030203	1.55604
GO:0007599	1.55441
GO:0007596	1.55227
GO:0050817	1.55104
GO:0009101	1.54245
GO:0002819	1.54
GO:1901342	1.53786
GO:0006937	1.5299
GO:0008360	1.52445
GO:0045765	1.5164
GO:0002449	1.51237
GO:0007163	1.51073
GO:0007160	1.50413
GO:0009100	1.49815
GO:0032956	1.49794
GO:0030336	1.49749
GO:0044057	1.49727
GO:0034329	1.49151
GO:0035637	1.48983
GO:0048738	1.4886
GO:2000146	1.48415
GO:0002460	1.47858
GO:0010810	1.47506
GO:0090132	1.47503
GO:0007162	1.47477
GO:0010631	1.4743
GO:0051271	1.47379
GO:0006813	1.47265
GO:0090257	1.47177
GO:0001894	1.46841
GO:1902903	1.4637
GO:0043547	1.45873
GO:0018215	1.45749
GO:0006909	1.45637
GO:0001667	1.45251
GO:0045785	1.45066
GO:0042119	1.44968
GO:0040013	1.44919
GO:1990778	1.44704
GO:0007507	1.4469
GO:0060562	1.44309
GO:0036230	1.43883
GO:0002446	1.43749
GO:0043312	1.43594
GO:0090130	1.43593
GO:0072659	1.4354
GO:0022407	1.43515
GO:0050878	1.43215
GO:0002283	1.43175
GO:0007159	1.42909
GO:0010035	1.42835
GO:0043087	1.42495
GO:0051493	1.42489
GO:0030335	1.42451
GO:0002697	1.41723
GO:0002009	1.41702
GO:2000147	1.41522
GO:0042110	1.40813
GO:0002444	1.40711
GO:0030099	1.40473
GO:0002683	1.4046
GO:0043687	1.40368
GO:0040017	1.40075
GO:1901653	1.39908
GO:1901652	1.39739
GO:0090066	1.39405
GO:0007423	1.39289
GO:0060284	1.39065
GO:0043299	1.3856
GO:0051272	1.38466
GO:0002275	1.37051
GO:0071407	1.34308

## Sheet: GSEA Down
GO:0034660	-1.34417
GO:0034470	-1.45347
GO:0006401	-1.50933
GO:0006605	-1.56261
GO:0022613	-1.56926
GO:0140053	-1.56986
GO:0006402	-1.57087
GO:0019218	-1.57941
GO:1901617	-1.58501
GO:0032543	-1.59466
GO:0022900	-1.62301
GO:1902930	-1.62985
GO:0016126	-1.64905
GO:0046165	-1.65733
GO:0006415	-1.65734
GO:0050810	-1.65819
GO:0006414	-1.67186
GO:0046034	-1.69725
GO:0045333	-1.69866
GO:0002181	-1.72439
GO:0070126	-1.72689
GO:0070125	-1.7285
GO:0042273	-1.74417
GO:0090150	-1.74868
GO:0006695	-1.76197
GO:1902653	-1.76197
GO:0016072	-1.76779
GO:0006364	-1.79064
GO:0042254	-1.7938
GO:0042274	-1.80636
GO:0042255	-1.80888
GO:0000956	-1.82759
GO:0006612	-1.91182
GO:0033108	-1.9192
GO:0006413	-1.92295
GO:0010257	-1.93043
GO:0032981	-1.93043
GO:0022904	-1.93481
GO:0070972	-1.94418
GO:0031640	-1.95281
GO:0042773	-1.96387
GO:0006119	-1.96508
GO:0042775	-1.96686
GO:0006120	-2.00196
GO:0019080	-2.0326
GO:0000184	-2.06768
GO:0072599	-2.08802
GO:0019083	-2.11629
GO:0045047	-2.12488
GO:0006613	-2.19599
GO:0006614	-2.21071

## Sheet: GSEA Up after simplification 
TermID, Name, Frequency, PlotX, PlotY, LogSize, Value, Uniqueness, Dispensability, Representative, Eliminated
GO:0002456, T cell mediated immunity,0.003122843,-3.05420874,-6.048946321,2.87909588,1.834483351,0.830967052,0, null, False
GO:0071346, cellular response to interferon-gamma,0.011892415, null, null,3.459392488,1.685713505,0.819492709,0.50621515,2456, True
GO:0030433, ubiquitin-dependent ERAD pathway,0.075613288, null, null,4.262593458,1.572056795,0.882204286,0.55522636,2456, True
GO:0071407, cellular response to organic cyclic compound,0.113541788, null, null,4.439143142,1.343084309,0.903589292,0.64491253,2456, True
GO:0034341, response to interferon-gamma,0.015254841, null, null,3.567496891,1.602653195,0.82468619,0.73533015,2456, True
GO:0001913, T cell mediated cytotoxicity,0.001284662, null, null,2.494154594,1.779365325,0.835563784,0.75793374,2456, True
GO:0001909, leukocyte mediated cytotoxicity,0.005522806, null, null,3.126456113,1.639272476,0.860738348,0.79366545,2456, True
GO:0002446, neutrophil mediated immunity,0.003469826, null, null,2.924795996,1.437487479,0.865019867,0.79783132,2456, True
GO:1901653, cellular response to peptide,0.047677059, null, null,4.062318696,1.399077911,0.903952145,0.80908517,2456, True
GO:0002460, adaptive immune response based on somatic recombination of immune receptors built from immunoglobulin superfamily domains,0.031596069, null, null,3.883661435,1.478580089,0.838915407,0.80966457,2456, True
GO:1901652, response to peptide,0.060201478, null, null,4.163608563,1.397389606,0.909418301,0.82200871,2456, True
GO:0060333, interferon-gamma-mediated signaling pathway,0.001929058, null, null,2.670245853,1.696116357,0.728729503,0.88339858,2456, True
GO:0002449, lymphocyte mediated immunity,0.027415755, null, null,3.822037248,1.512374691,0.852896562,0.88941979,2456, True
GO:0002444, myeloid leukocyte mediated immunity,0.006427439, null, null,3.192288613,1.407111332,0.862761393,0.89697636,2456, True
GO:0007340, acrosome reaction,0.0078732,1.911461233,6.927579155,3.280350693,1.756620177,1,0, null, False
GO:0019229, regulation of vasoconstriction,0.01724173,-4.18413554,4.511098539,3.62065648,2.008027438,0.627533533,0, null, False
GO:0003094, glomerular filtration,0.003721801, null, null,2.955206538,1.742732519,0.853082383,0.51011145,19229, True
GO:0003014, renal system process,0.015163965, null, null,3.564902673,1.730594258,0.846428366,0.55115253,19229, True
GO:0071634, regulation of transforming growth factor beta production,0.005741736, null, null,3.14332713,1.697565453,0.814373178,0.56392243,19229, True
GO:0006936, muscle contraction,0.038915749, null, null,3.9741431,1.644083804,0.831383183,0.58260164,19229, True
GO:0003012, muscle system process,0.046293259, null, null,4.049528122,1.599355142,0.83666239,0.61965474,19229, True
GO:0044057, regulation of system process,0.095345857, null, null,4.363292252,1.497266839,0.783811351,0.66535511,19229, True
GO:0003073, regulation of systemic arterial blood pressure,0.013160554, null, null,3.503382063,1.618795084,0.709329533,0.80214128,19229, True
GO:0060047, heart contraction,0.018274416, null, null,3.645913275,1.664524913,0.820363988,0.81738618,19229, True
GO:0003015, heart process,0.020769386, null, null,3.701481636,1.656182996,0.82284996,0.81868873,19229, True
GO:0045907, positive regulation of vasoconstriction,0.003957254, null, null,2.981818607,1.890992947,0.615550421,0.819522,19229, True
GO:0045823, positive regulation of heart contraction,0.005667382, null, null,3.137670537,1.703060716,0.74507039,0.82883599,19229, True
GO:1903524, positive regulation of blood circulation,0.005716951, null, null,3.141449773,1.690062492,0.747732659,0.82922751,19229, True
GO:1903522, regulation of blood circulation,0.047743151, null, null,4.062920264,1.662810486,0.771237956,0.85194851,19229, True
GO:0097205, renal filtration,0.004614042, null, null,3.048441804,1.734369772,0.851530545,0.87131457,19229, True
GO:0002027, regulation of heart rate,0.014180848, null, null,3.535800291,1.637054253,0.756476575,0.87220882,19229, True
GO:0061337, cardiac conduction,0.010058364, null, null,3.386677284,1.575976458,0.667091363,0.88339058,19229, True
GO:0006937, regulation of muscle contraction,0.033058352, null, null,3.90330708,1.529902013,0.775874993,0.88735765,19229, True
GO:0042310, vasoconstriction,0.018022441, null, null,3.639884742,1.727836091,0.703125092,0.89139438,19229, True
GO:0090257, regulation of muscle system process,0.040625877, null, null,3.99281852,1.471765947,0.773296683,0.89919231,19229, True
GO:0008015, blood circulation,0.085415546, null, null,4.315529533,1.569121001,0.808454553,0.89990148,19229, True
GO:0008016, regulation of heart contraction,0.034148869, null, null,3.917400468,1.58429968,0.769922785,0.91825274,19229, True
GO:0086003, cardiac muscle cell contraction,0.005481499, null, null,3.123198075,1.653108163,0.765068502,0.92053835,19229, True
GO:0060048, cardiac muscle contraction,0.011281065, null, null,3.436480695,1.601407625,0.821014211,0.95808073,19229, True
GO:0010460, positive regulation of heart rate,0.003110451, null, null,2.877371346,1.714271613,0.731802711,0.96931522,19229, True
GO:0045446, endothelial cell differentiation,0.012648341,0.223987814,7.405122937,3.486146997,1.8059136,0.925405317,0, null, False
GO:0003158, endothelium development,0.015093742, null, null,3.562887381,1.940226978,0.933212013,0.6743743,45446, True
GO:0002009, morphogenesis of an epithelium,0.125285496, null, null,4.481886729,1.417024729,0.921727081,0.77426379,45446, True
GO:0060562, epithelial tube morphogenesis,0.078860053, null, null,4.280851426,1.44308806,0.802833076,0.94075504,45446, True
GO:0001885, endothelial cell development,0.007997122, null, null,3.287129621,1.73049933,0.927109159,0.95575002,45446, True
GO:0051767, nitric-oxide synthase biosynthetic process,1.133012837,5.758348308,2.177131645,5.438206808,1.812133439,0.974971254,0, null, False
GO:1902414, protein localization to cell junction,0.011041481,1.842947265,-5.95392827,3.427161403,1.653721656,0.973424605,0, null, False
GO:0034975, protein folding in endoplasmic reticulum,0.01097952,2.092928676,-0.823748963,3.424718337,1.697294552,0.9960803,0.00574556, null, False
GO:0030048, actin filament-based movement,0.018125709,1.886408626,4.461585355,3.642365581,1.805493635,0.921478942,0.00590929, null, False
GO:0001667, ameboidal-type cell migration,0.046582412, null, null,4.05223209,1.452511515,0.939069271,0.5648214,30048, True
GO:0070252, actin-mediated cell contraction,0.008835664, null, null,3.330413773,1.686267395,0.920831041,0.61878445,30048, True
GO:0031032, actomyosin structure organization,0.034950234, null, null,3.927473021,1.790567479,0.907499368,0.67012256,30048, True
GO:0010631, epithelial cell migration,0.020529803, null, null,3.696443763,1.474304329,0.807702333,0.76490043,30048, True
GO:0007015, actin filament organization,0.206124176, null, null,4.698109249,1.635916685,0.896898719,0.79051401,30048, True
GO:0051017, actin filament bundle assembly,0.030741004, null, null,3.871748019,1.595621311,0.894221568,0.80204486,30048, True
GO:0061572, actin filament bundle organization,0.033066614, null, null,3.903415586,1.606417663,0.905436501,0.80616425,30048, True
GO:0043149, stress fiber assembly,0.002759338, null, null,2.825426118,1.680237587,0.906243098,0.86216174,30048, True
GO:0030038, contractile actin filament bundle assembly,0.002813037, null, null,2.833784375,1.680237587,0.906156483,0.86305678,30048, True
GO:0043542, endothelial cell migration,0.01214439, null, null,3.468495025,1.561994708,0.812908576,0.96649972,30048, True
GO:0090132, epithelium migration,0.021132892, null, null,3.709015417,1.4750314,0.850097093,0.98952904,30048, True
GO:0045229, external encapsulating structure organization,1.050609558,5.262173322,-1.19637834,5.405414667,1.754241788,0.937787863,0.00789213, null, False
GO:0031589, cell-substrate adhesion,0.056074864,2.45093323,1.816587263,4.132771829,1.576211451,0.981339327,0.00863229, null, False
GO:0007159, leukocyte cell-cell adhesion,0.007951684, null, null,3.284656283,1.429088517,0.982655747,0.60889318,31589, True
GO:0007160, cell-matrix adhesion,0.040241718, null, null,3.988692703,1.504132114,0.981556855,0.67340678,31589, True
GO:0007163, establishment or maintenance of cell polarity,0.07939705,3.163588823,6.173263069,4.283798573,1.510731807,0.995584872,0.008889, null, False
GO:0018215, protein phosphopantetheinylation,0.070453987,4.694607278,4.08346647,4.231902649,1.45749023,0.976611829,0.11787302, null, False
GO:0051769, regulation of nitric-oxide synthase biosynthetic process,0.001796874,-1.463592776,1.036114401,2.639486489,1.812133439,0.8853992,0.12318397, null, False
GO:2001212, regulation of vasculogenesis,0.002230602,-2.33606182,-0.864632436,2.733197265,1.731547343,0.854979046,0.1245586, null, False
GO:0045665, negative regulation of neuron differentiation,0.011690008, null, null,3.451939869,1.680991831,0.820757628,0.5918894,2001212, True
GO:0008360, regulation of cell shape,0.722814286, null, null,5.243000822,1.524445731,0.765076945,0.61727783,2001212, True
GO:0090066, regulation of anatomical structure size,0.263380433, null, null,4.804561931,1.394054724,0.818364273,0.63590043,2001212, True
GO:0060284, regulation of cell development,0.082755346, null, null,4.301789347,1.390653312,0.8230137,0.72431658,2001212, True
GO:0045765, regulation of angiogenesis,0.057487578, null, null,4.143576832,1.516398176,0.766380195,0.75806869,2001212, True
GO:1901342, regulation of vasculature development,0.058652449, null, null,4.152288344,1.537861103,0.767334186,0.79289938,2001212, True
GO:0022604, regulation of cell morphogenesis,0.753695736, null, null,5.261170051,1.596508383,0.803300693,0.9567738,2001212, True
GO:2000273, positive regulation of signaling receptor activity,0.005605421,-7.747307491,2.388346842,3.13289977,1.839011012,0.837885808,0.13077792, null, False
GO:1901222, regulation of NIK/NF-kappaB signaling,0.016432104, null, null,3.599773939,1.633974954,0.837652385,0.50892406,2000273, True
GO:0002576, platelet degranulation,0.001478807,3.015773832,-4.305787247,2.555094449,1.606050831,0.957201311,0.13173028, null, False
GO:0043299, leukocyte degranulation,0.003895293, null, null,2.974971994,1.385601081,0.836088681,0.76905044,2576, True
GO:0031341, regulation of cell killing,0.01469306,-4.336680625,0.807222498,3.551205944,1.697123429,0.868234294,0.13798288, null, False
GO:1903053, regulation of extracellular matrix organization,0.007683186,-8.058968157,-1.140428018,3.269746373,1.693080223,0.824797124,0.14028847, null, False
GO:0110020, regulation of actomyosin structure organization,0.023235441, null, null,3.750199728,1.69088394,0.801556834,0.51226642,1903053, True
GO:1902903, regulation of supramolecular fiber organization,0.222882609, null, null,4.732055844,1.463695659,0.786574356,0.63145741,1903053, True
GO:0051492, regulation of stress fiber assembly,0.016931924, null, null,3.612783857,1.681326188,0.79946172,0.71609085,1903053, True
GO:0032231, regulation of actin filament bundle assembly,0.021603796, null, null,3.71858472,1.703906821,0.799140305,0.73040864,1903053, True
GO:0110053, regulation of actin filament organization,0.190059709, null, null,4.662871111,1.62348307,0.772855737,0.83442788,1903053, True
GO:0051493, regulation of cytoskeleton organization,0.295695251, null, null,4.854822029,1.424889301,0.776290556,0.85680456,1903053, True
GO:0051495, positive regulation of cytoskeleton organization,0.120134457, null, null,4.463654136,1.560427778,0.727542135,0.8939831,1903053, True
GO:0051497, negative regulation of stress fiber assembly,0.004465335, null, null,3.034227261,1.687617686,0.793298697,0.90247006,1903053, True
GO:1902905, positive regulation of supramolecular fiber organization,0.114314238, null, null,4.44208763,1.574291701,0.731260144,0.93449008,1903053, True
GO:0032956, regulation of actin cytoskeleton organization,0.220176971, null, null,4.726751653,1.497938235,0.773223054,0.98218753,1903053, True
GO:0006022, aminoglycan metabolic process,1.120183696,4.907190156,2.629379172,5.433262461,1.557192207,0.959394999,0.1542163, null, False
GO:0009100, glycoprotein metabolic process,0.581567591, null, null,5.148574894,1.49815097,0.954136091,0.50881145,6022, True
GO:0006024, glycosaminoglycan biosynthetic process,0.773684411, null, null,5.272537777,1.592602557,0.943920281,0.52433874,6022, True
GO:0009101, glycoprotein biosynthetic process,0.547893758, null, null,5.122671239,1.542446505,0.949514093,0.5773828,6022, True
GO:1903510, mucopolysaccharide metabolic process,0.028357565, null, null,3.836703799,1.560688796,0.958786292,0.69417041,6022, True
GO:0006023, aminoglycan biosynthetic process,0.788398125, null, null,5.28071947,1.602934283,0.94397572,0.91530288,6022, True
GO:0030203, glycosaminoglycan metabolic process,1.036011505, null, null,5.399337922,1.556040435,0.946821041,0.94369432,6022, True
GO:0032970, regulation of actin filament-based process,0.225303226,-5.807898831,0.765219144,4.736746984,1.584728347,0.844098409,0.17205252, null, False
GO:0071875, adrenergic receptor signaling pathway,0.013239038,-5.348309693,-2.82458666,3.505963518,1.777979885,0.81128247,0.18046587, null, False
GO:0007188, adenylate cyclase-modulating G protein-coupled receptor signaling pathway,0.057202557, null, null,4.141418415,1.727901082,0.795078719,0.5368815,71875, True
GO:0007189, adenylate cyclase-activating G protein-coupled receptor signaling pathway,0.026907673, null, null,3.81391442,1.698288895,0.800430934,0.56115527,71875, True
GO:0071880, adenylate cyclase-activating adrenergic receptor signaling pathway,0.002664331, null, null,2.810232518,1.771400993,0.823009583,0.79580465,71875, True
GO:0010810, regulation of cell-substrate adhesion,0.035313739,-7.759541382,0.507437754,3.931966115,1.475056628,0.8393107,0.18279525, null, False
GO:0007162, negative regulation of cell adhesion,0.045029251, null, null,4.037506178,1.474767631,0.814494523,0.85171855,10810, True
GO:0045785, positive regulation of cell adhesion,0.067244398, null, null,4.211654401,1.450658383,0.773774611,0.8882643,10810, True
GO:0022407, regulation of cell-cell adhesion,0.070565517, null, null,4.232589563,1.435147081,0.832731891,0.91566867,10810, True
GO:0030336, negative regulation of cell migration,0.043397607,-6.709183067,0.159966867,4.021478732,1.497485471,0.796676015,0.18551819, null, False
GO:0040013, negative regulation of locomotion,0.051419514, null, null,4.095134467,1.449190494,0.811673342,0.81371373,30336, True
GO:0051271, negative regulation of cellular component movement,0.048552777, null, null,4.070222633,1.473792906,0.808019684,0.81430776,30336, True
GO:0030335, positive regulation of cell migration,0.086708469, null, null,4.322053818,1.424514548,0.753635217,0.86771229,30336, True
GO:0040017, positive regulation of locomotion,0.094412308, null, null,4.359019228,1.400748387,0.768116738,0.88917705,30336, True
GO:0051272, positive regulation of cellular component movement,0.092784795, null, null,4.351467757,1.384662365,0.764294132,0.89205243,30336, True
GO:2000146, negative regulation of cell motility,0.04751596, null, null,4.060848873,1.484154962,0.795720693,0.99082508,30336, True
GO:2000147, positive regulation of cell motility,0.090438531, null, null,4.34034495,1.415215643,0.753128698,0.99243872,30336, True
GO:0006813, potassium ion transport,0.545588802,3.034214941,-5.519563577,5.120840348,1.472650903,0.976473498,0.18609358, null, False
GO:0050918, positive chemotaxis,0.008534119,-4.723573805,-5.705261962,3.315340477,1.689026407,0.912584791,0.19038069, null, False
GO:0042060, wound healing,0.070602694,-5.449175798,-5.349310653,4.232818293,1.636915189,0.926829364,0.21523447, null, False
GO:0007596, blood coagulation,0.048214056, null, null,4.067182486,1.552269811,0.672297231,0.92398493,42060, True
GO:0007599, hemostasis,0.048813014, null, null,4.072543986,1.55441188,0.831589191,0.92999003,42060, True
GO:0043687, post-translational protein modification,0.026577213,4.363741122,4.521934937,3.808548551,1.403679892,0.977978628,0.28285531, null, False
GO:0007229, integrin-mediated signaling pathway,0.085824489,-5.125560464,-1.663342674,4.317603742,1.600105693,0.794926152,0.30320044, null, False
GO:0048015, phosphatidylinositol-mediated signaling,0.04956894,-4.962056825,-2.15378086,4.079217436,1.584537906,0.797073457,0.33048596, null, False
GO:0014065, phosphatidylinositol 3-kinase signaling,0.009009155, null, null,3.338854746,1.668292481,0.815069696,0.87672977,48015, True
GO:0150105, protein localization to cell-cell junction,0.002928698,1.419938279,-5.914147955,2.851258349,1.713357445,0.975035026,0.34664481, null, False
GO:0071604, transforming growth factor beta production,0.000784842,-3.29622414,6.885935789,2.281033367,1.647142478,0.873785087,0.35964147, null, False
GO:0045216, cell-cell junction organization,0.039341216,5.398160272,-1.648214724,3.978864984,1.750127778,0.925836897,0.38563363, null, False
GO:0016264, gap junction assembly,0.001090517, null, null,2.423245874,1.701844957,0.930603655,0.71493475,45216, True
GO:0007043, cell-cell junction assembly,0.027209217, null, null,3.81875359,1.780581817,0.919265137,0.85822905,45216, True
GO:0034329, cell junction assembly,0.05123363, null, null,4.093561758,1.491507695,0.918841366,0.8934574,45216, True
GO:0043297, apical junction assembly,0.013821473, null, null,3.524655712,1.574598059,0.92161813,0.91688527,45216, True
GO:0030198, extracellular matrix organization,0.058978777,5.364846297,-0.718117387,4.154697794,1.753463241,0.94824844,0.39865488, null, False
GO:0043062, extracellular structure organization,0.060697167,5.701970309,-1.102091599,4.16716959,1.752551985,0.948159333,0.39961194, null, False
GO:0072659, protein localization to plasma membrane,0.046380005,2.055635288,-5.227661316,4.050341082,1.43539551,0.958486907,0.40368431, null, False
GO:1990778, protein localization to cell periphery,0.053695555, null, null,4.113943352,1.447041137,0.95818045,0.53668543,72659, True
GO:0048017, inositol lipid-mediated signaling,0.059709919,-5.4597309,-2.099669564,4.16004814,1.582336598,0.800067083,0.41292137, null, False
GO:0010035, response to inorganic substance,0.306269959,-4.674310858,-5.23073019,4.87008187,1.428349365,0.916574102,0.42669766, null, False
GO:0035637, multicellular organismal signaling,0.019550816,-3.035788986,5.175963263,3.675228254,1.489830785,0.835627305,0.42684973, null, False
GO:0006909, phagocytosis,0.033731664,3.474488004,-4.587684571,3.912062556,1.456370741,0.966335773,0.43965203, null, False
GO:0001894, tissue homeostasis,0.038358098,-4.235720093,4.798418312,3.967875446,1.468414255,0.729549261,0.44765467, null, False
GO:0090130, tissue migration,0.022719098,-2.722654524,6.658086205,3.740441645,1.435933373,0.861061519,0.45179062, null, False
GO:0050878, regulation of body fluid levels,0.082288572,-5.592164199,3.111251124,4.299332936,1.432147956,0.831294958,0.4617426, null, False
GO:0019883, antigen processing and presentation of endogenous antigen,0.005423668,-1.722878052,-7.204586896,3.118595365,1.805815733,0.886061786,0.46246801, null, False
GO:0019885, antigen processing and presentation of endogenous peptide antigen via MHC class I,0.003998561, null, null,2.986323777,1.791338276,0.8859125,0.82233419,19883, True
GO:0002483, antigen processing and presentation of endogenous peptide antigen,0.004870148, null, null,3.071882007,1.787488543,0.884896972,0.97938099,19883, True
GO:0043087, regulation of GTPase activity,0.157951428,-7.061722778,1.942974137,4.582506526,1.42494892,0.851534341,0.46341907, null, False
GO:0043547, positive regulation of GTPase activity,0.092346936, null, null,4.349413527,1.458728384,0.854231654,0.76316513,43087, True
GO:1903055, positive regulation of extracellular matrix organization,0.003560702,-8.167598147,-1.615777034,2.936010796,1.713152544,0.779728299,0.46353306, null, False
GO:1901201, regulation of extracellular matrix assembly,0.002540408, null, null,2.789580712,1.688552799,0.827200645,0.90985014,1903055, True
GO:0002709, regulation of T cell mediated immunity,0.01208656,-7.647389343,3.054933576,3.466422722,1.806247788,0.77039183,0.46525832, null, False
GO:0002819, regulation of adaptive immune response,0.027923836, null, null,3.830010936,1.540000121,0.785955645,0.7094389,2709, True
GO:0002697, regulation of immune effector process,0.054137544, null, null,4.117503299,1.417229492,0.788186094,0.72906141,2709, True
GO:0002683, negative regulation of immune system process,0.075216736, null, null,4.260309946,1.404600772,0.762302146,0.77815917,2709, True
GO:0001910, regulation of leukocyte mediated cytotoxicity,0.009802258, null, null,3.375480715,1.800608655,0.772723072,0.87831619,2709, True
GO:0001916, positive regulation of T cell mediated cytotoxicity,0.002788253, null, null,2.829946696,1.779538076,0.738521581,0.89505352,2709, True
GO:0001914, regulation of T cell mediated cytotoxicity,0.003800285, null, null,2.96425963,1.865083495,0.768649153,0.90933427,2709, True
GO:0002705, positive regulation of leukocyte mediated immunity,0.019980414, null, null,3.684665864,1.666148239,0.738558595,0.91397864,2709, True
GO:0002711, positive regulation of T cell mediated immunity,0.007146189, null, null,3.238297068,1.713916455,0.73657936,0.91458646,2709, True
GO:0002708, positive regulation of lymphocyte mediated immunity,0.017138461, null, null,3.618048097,1.658726876,0.738508396,0.93604819,2709, True
GO:0001912, positive regulation of leukocyte mediated cytotoxicity,0.007237065, null, null,3.243781916,1.840083615,0.738838406,0.9405503,2709, True
GO:0002822, regulation of adaptive immune response based on somatic recombination of immune receptors built from immunoglobulin superfamily domains,0.025123191, null, null,3.784117816,1.62552678,0.775504279,0.9452543,2709, True
GO:0031343, positive regulation of cell killing,0.009079378, null, null,3.342225229,1.719188909,0.790673276,0.95205726,2709, True
GO:0002706, regulation of lymphocyte mediated immunity,0.025288421, null, null,3.786964259,1.613909697,0.77612172,0.95414036,2709, True
GO:0002824, positive regulation of adaptive immune response based on somatic recombination of immune receptors built from immunoglobulin superfamily domains,0.015585301, null, null,3.576801896,1.648706444,0.738338963,0.95934434,2709, True
GO:0042119, neutrophil activation,0.005894573,-1.476876282,-7.106580193,3.154728207,1.449683187,0.869034043,0.47748768, null, False
GO:0042110, T cell activation,0.040956337, null, null,3.996336518,1.408126926,0.864951796,0.80717528,42119, True
GO:0036230, granulocyte activation,0.006456354, null, null,3.194236749,1.438833875,0.870985125,0.8675166,42119, True
GO:0002275, myeloid cell activation involved in immune response,0.008067345, null, null,3.290924559,1.370509164,0.81534875,0.88178917,42119, True
GO:0043312, neutrophil degranulation,0.000764188, null, null,2.269512944,1.435937458,0.798379456,0.89655175,42119, True
GO:0002283, neutrophil activation involved in immune response,0.001978627, null, null,2.681241237,1.431751462,0.824657078,0.93801767,42119, True
GO:0001525, angiogenesis,0.071222306,-2.093544152,6.695180419,4.236612828,1.677290804,0.808750674,0.49042263, null, False
GO:0030099, myeloid cell differentiation,0.051402991, null, null,4.094994901,1.404729571,0.709153172,0.5902218,1525, True
GO:0007423, sensory organ development,0.150078228, null, null,4.560301259,1.392889723,0.809590411,0.69893464,1525, True
GO:0010927, cellular component assembly involved in morphogenesis,0.035297216, null, null,3.931762888,1.59068567,0.877709796,0.74699638,1525, True
GO:0048738, cardiac muscle tissue development,0.029770279, null, null,3.857814778,1.488596005,0.814349855,0.80100403,1525, True
GO:0007507, heart development,0.118853926, null, null,4.459000239,1.446903693,0.80794761,0.88031213,1525, True
GO:0050817, coagulation,0.048647784,-3.010060541,6.616448009,4.07107155,1.551042376,0.85493096,0.49371072, null, False
