# Supplementary material for: Vasculogenesis in kidney organoids upon transplantation
Source: NPJ Regen Med. 2022 Aug 19;7:40. doi: 10.1038/s41536-022-00237-4 (PMC9391397; doi:10.1038/s41536-022-00237-4)
Supplement: Supplementary file 17 — Supplementary data 10 [file 41536_2022_237_MOESM17_ESM.xlsx]

## Sheet: DGEA Late podocytes D7+20
,"p_val","avg_log2FC","pct.1","pct.2","p_val_adj"
MT-CYB,6.97691392647972e-156,-0.975680625069185,1,1,1.50275749062447e-151
RPS15,5.33180550918517e-153,-1.15947850939088,0.978,0.999,1.14841758862339e-148
HINT1,1.01871776631558e-117,-0.845538642851779,1,0.999,2.19421619686714e-113
RPL41,3.4714322031131e-110,-0.786678265776772,1,1,7.4771178222853e-106
UBB,1.18484005314565e-109,-1.03019701984129,0.996,1,2.55202699047041e-105
NDUFA11,9.22458798988046e-100,-1.4261620602288,0.634,0.908,1.98688400714035e-95
FTL,1.42486994000936e-90,-0.873382600256834,0.978,0.999,3.06902736378615e-86
APOE,3.16635569807824e-90,-1.72454693680399,0.384,0.849,6.82001353809072e-86
S100A11,3.98144039020486e-90,-1.09613657087664,0.909,0.988,8.57562445646224e-86
RPS14,4.4101791456644e-89,-0.730860120274553,0.991,0.998,9.49908486184654e-85
RBP1,2.8737355860618e-86,1.55707047877564,0.746,0.079,6.18973907881851e-82
RPS10,2.40908222671318e-84,-1.40858535541799,0.638,0.885,5.18892220811752e-80
ANXA2,8.05362073699725e-83,-0.887082825812585,0.983,0.998,1.73466937054184e-78
CD63,8.22800003863603e-82,-0.762542758400965,0.996,0.999,1.77222892832181e-77
RPL29,2.54110300286508e-81,-0.725606811192885,1,0.998,5.47328175787109e-77
RPL28,3.64026359157531e-77,-0.784719232444691,0.996,1,7.84076374989406e-73
DYNLL1,1.11541592411908e-76,-0.83607051732502,1,1,2.40249435896008e-72
MT-ATP6,1.05365559655007e-75,-0.722758171747357,1,1,2.26946878940919e-71
ANGPTL4,2.40580894835602e-75,1.09497399372871,0.625,0.034,5.18187189386404e-71
NDUFA13,4.1288686880239e-75,-1.18206336107011,0.616,0.853,8.89317026713469e-71
NDUFS6,6.33952255275348e-75,-1.07353363895132,0.772,0.907,1.36546976263757e-70
SKIL,1.44771555193432e-74,1.3775455044768,0.901,0.433,3.11823452731132e-70
UQCR10,2.68446518464699e-74,-1.00324575072984,0.875,0.969,5.78206956121115e-70
ATP6V0B,6.65362305814986e-74,-0.950639146163742,0.953,0.985,1.4331238704949e-69
ATOX1,7.66929988890003e-73,-1.08528502470187,0.784,0.932,1.65189050307018e-68
RPL11,2.09825641592178e-72,-0.616014675267164,0.996,0.998,4.51943449425391e-68
ATP5ME,3.87025784615868e-71,-1.11502831832556,0.797,0.929,8.33614837484117e-67
ATP5IF1,5.30120853824393e-71,-0.964267315771739,0.935,0.965,1.14182730705236e-66
NTRK2,6.76454822945771e-71,1.31799536519249,0.974,0.62,1.4570160431429e-66
TMSB10,7.91385994347177e-71,-0.903292406970155,0.935,0.99,1.70456629322439e-66
ELOB,5.1386966398223e-70,-0.931299380421206,0.927,0.972,1.10682386925132e-65
GOLIM4,7.73321037254723e-70,1.22031914027564,0.927,0.674,1.66565618214295e-65
NPHS2,1.99053889424457e-69,-0.626082618100116,1,1,4.28742172431338e-65
RPS9,7.26151001643181e-68,-0.619149420858482,1,0.999,1.56405664243925e-63
LEFTY1,3.27385944463432e-66,1.57211642751971,0.944,0.705,7.05156585779785e-62
RPL18,1.5466420220552e-65,-0.576582051645894,1,0.999,3.33131225130469e-61
CRABP1,1.07139606320349e-64,-0.769996865733361,0.004,0.357,2.307679980534e-60
RBMS1,1.26301189543779e-64,1.11764881990408,0.953,0.713,2.72040132158345e-60
PFDN5,4.06867131719546e-64,-0.840374333007197,0.953,0.981,8.76351115010729e-60
COX5B,1.50262386625945e-63,-0.944494338912694,0.875,0.963,3.23650154553622e-59
CPXM1,1.91173953524807e-62,-1.06240867461374,0.944,0.983,4.11769578497082e-58
RPS19,5.69621456640981e-62,-0.652570333275303,1,1,1.22690765545901e-57
F2R,1.01417666264066e-61,1.33808915812475,0.875,0.447,2.18443511366172e-57
SPINT2,5.71027186740028e-60,0.92584782230581,0.996,0.93,1.22993545751935e-55
P3H2,1.09202827352725e-59,1.09931412121344,0.905,0.479,2.35211969835035e-55
GPX4,1.68709294651752e-59,-0.914654885468436,0.927,0.958,3.63382949750409e-55
AIF1,1.79845522365745e-59,-0.963760957806346,0.961,0.991,3.87369270623578e-55
BLOC1S1,9.93877864014219e-59,-1.14118831836123,0.534,0.789,2.14071353130023e-54
CAST,1.1249975468403e-58,1.10125906018239,0.966,0.789,2.42313221613933e-54
MAGED2,1.77738611802628e-58,-0.732887073373311,0.983,0.998,3.8283119596168e-54
EMP3,9.16279267624768e-58,-0.825845358918392,0.957,0.98,1.97357391453699e-53
RPL12,2.04515238415239e-57,-0.650394810436588,0.991,0.999,4.40505372022582e-53
FOLR1,7.75820875709361e-57,-1.39881188253973,0.431,0.752,1.67104058419039e-52
MYL6,1.99038698174575e-56,-0.573705043835473,1,0.998,4.28709451998217e-52
C9orf16,8.42910827630841e-56,-1.04890718458308,0.655,0.846,1.81554563163407e-51
MT-CO3,1.18115893166334e-55,-0.58787750189044,1,1,2.54409822290968e-51
EDF1,1.81252992192544e-55,-0.774406622550978,0.957,0.981,3.90400819883521e-51
RPL8,3.80029274953201e-55,-0.596291862405431,0.996,0.999,8.18545055321701e-51
SERF2,3.94266146146734e-55,-0.639651809764457,0.996,0.998,8.49209852185451e-51
DNAJB1,5.80639535303475e-55,-1.2682184374603,0.746,0.94,1.25063949509015e-50
NDUFB7,3.39355079270756e-54,-0.950653968376747,0.802,0.907,7.30936905241281e-50
CD81,7.35552352540006e-54,-0.780042172226178,0.987,0.993,1.58430621213592e-49
ST6GALNAC3,2.3505516675506e-53,0.946738536058824,0.987,0.906,5.06285323673723e-49
ALCAM,3.53177191986446e-53,1.11284569814299,0.935,0.645,7.60708353819606e-49
UBA52,8.57505580098632e-53,-0.697709790599697,0.978,0.99,1.84698126897444e-48
ENPEP,1.55156505849964e-52,1.02797762280355,0.961,0.706,3.34191597950239e-48
HNRNPA1,6.8999783879394e-52,0.761878777044207,0.983,0.941,1.48618634497827e-47
ARHGAP29,3.30721502559388e-51,1.14288223824952,0.862,0.523,7.12341044362666e-47
SELENOP,4.54467750407874e-51,0.841866252102407,0.991,0.886,9.78878087603519e-47
DCXR,2.56515831383782e-50,-0.994934882279082,0.616,0.799,5.52509449217529e-46
GPC6,7.05026328266735e-50,1.0130361717225,0.892,0.471,1.51855620845372e-45
S100A10,4.17692405637502e-49,-1.23290152331482,0.586,0.818,8.99667672502615e-45
RPL35,6.79219192270032e-49,-0.692868022419322,0.974,0.994,1.46297021823042e-44
COX4I1,1.18927938124336e-48,-0.731475027620939,0.953,0.985,2.56158885926008e-44
H2AFJ,1.28148855821785e-48,-0.964331457480448,0.737,0.861,2.76019820554543e-44
PHPT1,2.66171867592145e-48,-0.878469743233804,0.828,0.914,5.73307585606721e-44
CADM1,7.09951528583662e-48,1.00501790556974,0.97,0.798,1.52916459741635e-43
RPL23A,8.8672869839539e-48,0.77633738668303,0.983,0.863,1.90992494347383e-43
IFITM3,2.39168201522386e-47,-0.881675602095217,0.884,0.96,5.15144389259066e-43
ACTA2,1.1816369236796e-46,-0.82355239754208,0.034,0.396,2.54512776991348e-42
UBC,1.48376156808504e-46,-0.705508996512319,0.991,0.998,3.19587404149836e-42
NPW,4.39060301659477e-46,1.29467691957259,0.978,0.907,9.45691983744348e-42
KLK6,6.80793551318455e-46,1.17933404162332,0.789,0.335,1.46636123018482e-41
LAMTOR4,8.26844734551485e-46,-0.832609308736852,0.728,0.835,1.78094087375044e-41
PRDX5,8.41758671403607e-46,-0.697183769077404,0.953,0.959,1.81306400233623e-41
COX6B1,5.0520099471536e-45,-0.810067403189031,0.853,0.921,1.08815242251741e-40
NDUFB11,8.70330612793938e-45,-0.729891814325429,0.884,0.932,1.87460510689686e-40
FOXC2,1.3132404677262e-44,0.898782248152085,0.97,0.813,2.82858864343547e-40
MZT2B,6.99047521676183e-44,-0.926952914694608,0.698,0.854,1.50567845693833e-39
CCBE1,1.07673669345224e-43,1.0237135744844,0.806,0.307,2.31918316402677e-39
MT-CO2,1.7534439012884e-43,-0.497728380694916,1,1,3.77674281898509e-39
RBX1,1.90905068135619e-43,-0.755411814609985,0.858,0.915,4.11190426257309e-39
EIF3K,3.28449123050203e-43,-0.771406270289097,0.845,0.906,7.07446566137833e-39
PLXDC2,1.86122317310927e-42,1.07768305675958,0.806,0.33,4.00888859256005e-38
RPL32,2.88432787326231e-42,-0.533435871146332,0.996,0.998,6.21255380621969e-38
CST3,4.27502164043161e-42,-0.763176948225945,0.905,0.954,9.20796911132564e-38
ACKR3,9.74821115377081e-42,1.28960495289088,0.754,0.309,2.0996672004107e-37
ATP5F1D,1.38258349097775e-41,-0.667869131588948,0.918,0.961,2.97794658121698e-37
NDUFB2,1.70202788777002e-41,-0.718830467004345,0.922,0.948,3.66599786746784e-37
FIS1,7.8368851280121e-41,-0.714133333208627,0.884,0.923,1.68798668772253e-36
IGFBP4,9.22715700531095e-41,-1.1408041453411,0.69,0.86,1.98743734737393e-36
POLR2L,1.54746384938166e-40,-0.787421394774162,0.793,0.883,3.33308238518317e-36
CTGF,1.82515216267454e-40,1.88328602915406,0.772,0.498,3.93119524318469e-36
SOST,2.54030035755297e-40,-1.15585240792674,0.647,0.855,5.47155294013334e-36
ATP5MF,2.76777721682236e-40,-0.814610420328289,0.75,0.839,5.96151534731368e-36
MALAT1,4.11563817606462e-40,0.57946176084773,1,1,8.86467306742558e-36
POLR2I,8.71321083443225e-40,-0.853938002144979,0.694,0.793,1.87673848162836e-35
PSMB1,1.73856287541632e-39,-0.625555344999077,0.948,0.976,3.74469057735922e-35
NDUFA12,2.13759821932234e-39,-0.81014002483705,0.741,0.853,4.60417280459839e-35
PSMB6,3.4296305702705e-39,-0.701782449275209,0.871,0.924,7.38708128530564e-35
TINAGL1,1.35190725498847e-38,1.15410411868658,0.543,0.108,2.91187303651968e-34
NEDD8,3.48765296526563e-38,-0.698096325357256,0.866,0.927,7.51205572188564e-34
RPL7,1.11426748441283e-37,0.560940371536462,1,0.99,2.4000207346768e-33
BNIP3L,1.68841319969544e-37,0.844728557194184,0.948,0.665,3.63667319082401e-33
G0S2,8.45955052803774e-37,1.60705904423443,0.672,0.254,1.82210258823405e-32
NDUFB8,8.51669301611843e-37,-0.724834089501854,0.763,0.849,1.83441050874175e-32
VPS28,8.79388581256922e-37,-0.663549458464162,0.931,0.954,1.89411506516928e-32
AQP3,9.00323420585193e-37,0.881532878108984,0.927,0.711,1.93920661559845e-32
RPS21,9.27189804802817e-37,-0.865648393202667,0.659,0.778,1.99707412056479e-32
HSPB1,1.15796187652673e-36,-0.969512513465112,0.866,0.956,2.49413408585092e-32
LDHA,1.23389716174878e-36,1.15652572204697,0.897,0.668,2.6576910966907e-32
VIM,1.66972442689311e-36,0.769202428786355,1,1,3.59641944308507e-32
MYH9,2.78497899001525e-36,0.770683472825962,0.914,0.678,5.99856624659385e-32
IGFBP7,3.66933644210934e-36,1.10910736776878,0.871,0.712,7.90338376265931e-32
C19orf53,6.26140747452436e-36,-0.7226404107231,0.802,0.864,1.3486445559378e-31
PSMB5,9.7095638504831e-36,-0.633623769622091,0.871,0.914,2.09134295775555e-31
LOXL1,1.20537421882102e-35,0.973655798947498,0.81,0.428,2.59625552991858e-31
TMEM141,1.58150646884457e-35,-0.817710598562954,0.664,0.772,3.40640678324431e-31
PTMS,1.62270480634851e-35,-0.601685994974806,0.978,0.996,3.49514388239406e-31
WASL,2.39871441364831e-35,0.755487301999767,0.918,0.571,5.16659097555709e-31
COPE,2.4644275669045e-35,-0.68854167599973,0.849,0.887,5.30813053635561e-31
DEPTOR,2.89774866541606e-35,0.786542525203668,0.586,0.106,6.24146085043965e-31
RPS5,3.46425363703355e-35,-0.485037755556014,0.987,0.996,7.46165590880657e-31
COX8A,3.49137500934681e-35,-0.745642914415331,0.685,0.833,7.5200726326321e-31
TCF21,3.82622920948365e-35,0.898691386834423,0.991,0.977,8.24131509430683e-31
SGIP1,6.36627670421073e-35,0.615226224507074,0.392,0.026,1.37123233931995e-30
SARAF,8.51589010277166e-35,0.707681260116378,0.97,0.803,1.83423756923599e-30
HSPA1A,9.34577320606622e-35,-0.366901879152433,0.991,0.999,2.0129860908546e-30
AXL,1.24383973762458e-34,0.904068559014148,0.711,0.271,2.67910641086958e-30
RPL18A,1.5825536442012e-34,-0.50159953172388,0.996,0.998,3.40866229424496e-30
RPL36,2.13144355994394e-34,-0.577836482033289,0.978,0.994,4.59091628376325e-30
MRPL41,2.72516379072531e-34,-0.771421875121734,0.573,0.7,5.86973028884324e-30
ALKBH7,4.44168888892944e-34,-0.712561824969922,0.828,0.899,9.56695369786512e-30
GSTP1,1.8238927892367e-33,-0.585854737792917,0.966,0.991,3.92848267873693e-29
NCL,2.47890105786025e-33,0.663186076063899,0.948,0.82,5.3393049885252e-29
COX7B,2.92264191184774e-33,-0.694590385652118,0.797,0.861,6.29507841392885e-29
TXNIP,5.35599447871142e-33,0.99884535676258,0.983,0.911,1.15362765076965e-28
POLR2J,6.67534156147137e-33,-0.76615106542221,0.638,0.79,1.43780181892532e-28
RABAC1,6.85363507214111e-33,-0.670481485910138,0.845,0.869,1.47620445818847e-28
RPL30,7.31819531324364e-33,-0.415594934094504,1,0.998,1.57626608851955e-28
MRPL55,7.65598592034059e-33,-0.810300156689731,0.534,0.694,1.64902280738216e-28
FSTL1,7.77728563762793e-33,0.717042922470534,0.901,0.633,1.67514955348868e-28
NAP1L1,1.25803977996089e-32,0.718808648137526,0.953,0.803,2.70969188205777e-28
APRT,3.03731437198002e-32,-0.674455439656556,0.793,0.856,6.54207142580777e-28
WDR83OS,3.12309517209803e-32,-0.610144585969353,0.918,0.928,6.72683469118194e-28
RPS12,3.15907660197153e-32,-0.457657762576128,0.996,1,6.80433509298647e-28
NDUFS8,4.21258676187681e-32,-0.666875039849026,0.802,0.865,9.07349062640647e-28
ITM2C,8.1931683088096e-32,0.731152408918156,0.983,0.909,1.7647265220345e-27
EIF6,9.75354220653986e-32,-0.708228587367048,0.728,0.819,2.10081545586662e-27
EEF1D,1.05239880281116e-31,-0.574834171165308,0.94,0.951,2.26676178137496e-27
EIF4A2,1.52231867498128e-31,0.578689778501035,0.991,0.931,3.27892219404219e-27
NDUFS5,1.70221593716055e-31,-0.641780903200285,0.767,0.834,3.66640290705011e-27
MEST,2.88894757111813e-31,0.842975274822071,0.716,0.251,6.22250417343134e-27
NDUFAF3,3.20341515089902e-31,-0.681657235006841,0.784,0.827,6.89983589352139e-27
BLVRB,3.37393898149173e-31,-0.77311453416485,0.616,0.72,7.26712717223504e-27
PARK7,4.43934794011671e-31,-0.561392888001246,0.948,0.967,9.56191152821739e-27
PRDX2,6.0344322460965e-31,-0.628586912258259,0.905,0.945,1.29975636148673e-26
FTH1,6.71746988350377e-31,-0.363681080894337,1,1,1.44687583820788e-26
TRAPPC1,1.02458970002238e-30,-0.641843009174853,0.797,0.852,2.2068637548782e-26
PSMD8,1.32301192470054e-30,-0.60220023510105,0.922,0.961,2.84963538461248e-26
WNT5A,1.94697280296977e-30,0.839651935144158,0.711,0.26,4.19358472031659e-26
RPS27A,2.9990051913181e-30,-0.356987607149019,1,0.999,6.45955728158006e-26
EIF3G,5.14033141680219e-30,-0.6482493819289,0.81,0.875,1.10717598386502e-25
RPS15A,5.4993043666235e-30,-0.48444563705287,0.987,0.996,1.18449516752703e-25
MAFB,1.00105059708361e-29,0.588934875562968,1,0.996,2.1561628810584e-25
SYNE1,1.06647020927386e-29,0.829869478675452,0.534,0.11,2.29707018375497e-25
N4BP2L2,1.24548434101377e-29,0.650776609412124,0.957,0.732,2.68264872210955e-25
NAA38,1.69638081338855e-29,-0.727260566450038,0.72,0.807,3.65383463395759e-25
CLTB,2.84331461858065e-29,-0.635060317679917,0.81,0.872,6.12421535696086e-25
ATP5MG,3.39128157715148e-29,-0.569973880407653,0.931,0.93,7.30448138902657e-25
BEX3,3.79575066767343e-29,-0.540894621945634,0.97,0.979,8.1756673631018e-25
H3F3A,5.90782367411017e-29,-0.343420587188133,1,1,1.27248614116659e-24
RPS8,6.8563771703579e-29,-0.382418599249063,0.996,1,1.47679507872339e-24
LGALS1,7.45307954028251e-29,-0.798731401002691,0.216,0.494,1.60531880218145e-24
PPP1R7,9.0275638204009e-29,-0.688435828612398,0.625,0.738,1.94444697127615e-24
KLF10,1.41742989004944e-28,0.705111463345526,0.547,0.109,3.05300224017748e-24
TMCO3,1.71184744302762e-28,0.752053414311595,0.823,0.435,3.68714820753719e-24
CKB,1.89355109552626e-28,-0.781442615748101,0.711,0.862,4.07851970465401e-24
MRPS21,2.63600179156019e-28,-0.628296927043612,0.784,0.819,5.67768425884148e-24
TIMP1,2.82987223045376e-28,-0.577314196110806,0.957,0.971,6.09526179717436e-24
AURKAIP1,3.37086311143242e-28,-0.619356551448791,0.802,0.837,7.2605020557143e-24
PNN,3.42327251423168e-28,0.609042333982159,0.931,0.695,7.37338666840362e-24
COX7C,3.43196549558552e-28,-0.531303715078168,0.974,0.973,7.39211048094165e-24
RPS28,3.66607226748077e-28,-0.414496658910354,1,0.998,7.89635305692682e-24
UQCC2,3.80592672289141e-28,-0.731632240435337,0.547,0.671,8.1975855684358e-24
NDUFC2,5.52609107498432e-28,-0.663444972649914,0.784,0.828,1.19026475664087e-23
NDUFB10,6.15492761973175e-28,-0.554153130643229,0.884,0.909,1.32570986001402e-23
ETFB,9.08503900180572e-28,-0.646117494984944,0.828,0.873,1.95682655059893e-23
CPT1A,1.09360551928864e-27,0.441564544298152,0.414,0.047,2.35551692799581e-23
PCP4,1.80404798946794e-27,-0.648722713500175,0.073,0.33,3.88573896451499e-23
RPL26,1.89513249154977e-27,-0.526170028528981,0.978,0.989,4.08192587354904e-23
DYNLRB1,2.54613843234214e-27,-0.565185932586663,0.884,0.927,5.48412756942174e-23
LAPTM4A,3.00289425270134e-27,0.56912013267519,0.948,0.806,6.46793393089342e-23
MDK,3.13296947506026e-27,-0.782198903174742,0.685,0.813,6.7481029523323e-23
TSPAN2,6.24010188910352e-27,1.02782911867008,0.565,0.16,1.34405554589401e-22
SSR4,7.08607140554172e-27,-0.547000511652353,0.94,0.946,1.52626892003963e-22
SNRPN,9.79514359034983e-27,-0.640958406413428,0.815,0.869,2.10977597792545e-22
FAU,1.19080016019985e-26,-0.449488933145118,0.983,0.995,2.56486446505446e-22
PDK4,1.28638038478499e-26,0.472581618772539,0.353,0.025,2.77073471078839e-22
SPSB1,2.6187861694403e-26,0.675917637910443,0.422,0.068,5.64060353035745e-22
AP2S1,3.06360811258515e-26,-0.706070008667483,0.616,0.739,6.59870551369716e-22
TRIR,3.23861020882652e-26,-0.555589949599114,0.897,0.925,6.97564252879144e-22
COX6A1,3.4199145653838e-26,-0.583410444125692,0.888,0.927,7.36615398238017e-22
ATP6V1F,3.48578150318159e-26,-0.583435198151357,0.815,0.858,7.50802477970283e-22
SPAG7,4.24718806558327e-26,-0.642673088547402,0.642,0.707,9.1480183744598e-22
ZBTB20,4.47023843068815e-26,0.791764387369736,0.741,0.316,9.6284465558592e-22
TAGLN,5.01902451461443e-26,-0.442998393458348,0.194,0.428,1.0810476902028e-21
ARL6IP4,5.72615558581427e-26,-0.575810858415143,0.832,0.868,1.23335665162854e-21
DBI,5.97628119326171e-26,-0.683001892503769,0.543,0.678,1.28723120621664e-21
TIMM13,6.59554547116416e-26,-0.642759692641268,0.845,0.886,1.42061453903405e-21
ACTG1,7.49874328878675e-26,0.443593728686004,1,1,1.61515431697178e-21
HINT2,9.34732210640067e-26,-0.693081469786088,0.491,0.621,2.01331970849764e-21
S100A4,9.39661804095945e-26,-0.770549140136664,0.763,0.881,2.02393755984226e-21
FKBP2,1.05392242233195e-25,-0.594425977826022,0.81,0.902,2.27004350546079e-21
ATP5F1E,1.12673826813267e-25,-0.573450661252033,0.94,0.961,2.42688155573095e-21
PLCG2,1.4130607647949e-25,-0.875621944653233,0.474,0.67,3.04359158129173e-21
DHRS3,1.52165788226523e-25,0.476868042682016,0.349,0.031,3.27749891261107e-21
PNKD,1.72586478116456e-25,-0.583715068567115,0.802,0.815,3.71734015215035e-21
EFNB1,2.55743767999759e-25,0.615713280772161,0.987,0.808,5.50846501894681e-21
SCD,2.91691673669031e-25,-0.749256599049623,0.198,0.412,6.28274695915725e-21
CLIC5,3.76454984466664e-25,0.627244406087362,0.996,0.969,8.10846391042747e-21
ZFP36L1,5.5431267287145e-25,0.794071737974342,0.875,0.551,1.19393406609782e-20
HSPA6,6.94354323999797e-25,-0.534394515033188,0.466,0.706,1.49556977846316e-20
RPS4X,1.01214730903642e-24,-0.359331190643593,0.996,0.999,2.18006408893354e-20
IDH3G,1.08820920566104e-24,-0.657138676345066,0.655,0.733,2.34389380807332e-20
UBL5,1.39542773349924e-24,-0.575342469101349,0.879,0.921,3.00561179518401e-20
TMEM106B,1.47206148269173e-24,0.670982734654125,0.94,0.718,3.17067322756971e-20
RPS4Y1,1.52471608944057e-24,-0.522259445118698,0.953,0.968,3.28408598504605e-20
RPL4,1.60092458585772e-24,0.612103746002541,0.966,0.832,3.44823146547895e-20
PSMC5,1.6377611980021e-24,-0.544772167579848,0.806,0.836,3.52757384437673e-20
ERI3,1.89999331028652e-24,-0.713491007098147,0.616,0.722,4.09239559102613e-20
MRPL20,2.51901914072304e-24,-0.567621306013004,0.746,0.802,5.42571532720335e-20
COX7A2,3.79444118419458e-24,-0.541140517482407,0.875,0.873,8.1728468666367e-20
GNG11,3.80949930320295e-24,-0.593846489788307,0.125,0.355,8.20528054916884e-20
DDT,5.13866678315054e-24,-0.59744730389695,0.685,0.737,1.10681743842279e-19
NDUFS7,6.10065172239245e-24,-0.563623733653366,0.737,0.78,1.31401937448611e-19
SELENBP1,6.12382649010921e-24,-0.484671996498,0.095,0.268,1.31901098770462e-19
UACA,1.07107580513999e-23,0.83707547240228,0.556,0.183,2.30699017669103e-19
PTMA,1.18074145464769e-23,0.401938058153082,1,1,2.54319901916566e-19
PCSK1N,1.37848481413785e-23,-0.493435584022998,0.095,0.28,2.96911844117151e-19
TJP1,1.84050921646466e-23,0.627681570745577,0.987,0.924,3.96427280134323e-19
MARCKSL1,1.97798540251713e-23,0.673067379814122,0.931,0.67,4.26038275848164e-19
ATP5MPL,2.13868551721247e-23,-0.583513702505879,0.793,0.845,4.60651473552393e-19
ZNF362,2.34698309075611e-23,0.725069614152094,0.642,0.222,5.05516687917959e-19
SNCA,2.72009248941468e-23,0.728438084152886,0.784,0.413,5.85880721295029e-19
PMEPA1,2.74153232613166e-23,0.588027423454458,0.478,0.089,5.90498647725499e-19
MME,3.10336214134481e-23,-0.455067492426281,0.922,0.986,6.68433171624258e-19
ERP29,3.216989749982e-23,-0.540211246692592,0.836,0.851,6.92907422248624e-19
STUB1,3.36165903776308e-23,-0.593081386542613,0.759,0.819,7.24067740143789e-19
DACH1,4.08442147705601e-23,0.714162410616712,0.935,0.741,8.79743541943093e-19
LSM7,4.25225085370644e-23,-0.631337581740976,0.672,0.753,9.1589231137983e-19
EVA1B,5.03899913866351e-23,0.598516004081364,0.974,0.883,1.08535002447673e-18
FDPS,6.95298065484855e-23,-0.664977849449292,0.659,0.717,1.49760250324783e-18
QPRT,8.01224824586862e-23,-0.638594984846592,0.776,0.872,1.72575814967764e-18
VAMP8,8.23713326930176e-23,-0.57423891512415,0.802,0.873,1.77419613487491e-18
HSPA8,8.98084010188273e-23,-0.566000706583326,0.961,0.977,1.93438314954452e-18
NME4,9.97720413574978e-23,-0.664996881732649,0.591,0.702,2.14898999879915e-18
AC013394.1,1.24800594338914e-22,0.40753227259451,0.401,0.049,2.68808000146587e-18
PLTP,1.60397555784828e-22,-0.534279627994303,0.991,0.992,3.45480295404942e-18
RNASEH2C,1.79909369910315e-22,-0.554083440521378,0.754,0.768,3.87506791849828e-18
PAFAH1B3,1.87075593292547e-22,-0.653262227140392,0.664,0.743,4.02942120392817e-18
HNRNPF,2.70927671337431e-22,0.644988138895751,0.815,0.429,5.83551111293692e-18
MRPS6,2.82435404549376e-22,-0.58487541793887,0.733,0.783,6.08337617858901e-18
TRAPPC2L,4.23880766282407e-22,-0.697682772321596,0.453,0.583,9.12996782495677e-18
TMEM123,5.49161441036821e-22,0.632929935517196,0.664,0.239,1.18283882784921e-17
WFDC2,6.21178823730319e-22,-0.433257356532652,0.022,0.21,1.33795706843273e-17
PHIP,6.53756162970876e-22,0.761027630696917,0.81,0.429,1.40812539942297e-17
MYOZ1,7.25581215988361e-22,-0.661782549432129,0.323,0.482,1.56282938111733e-17
VAMP2,9.75420390394343e-22,-0.420660922974963,0.953,0.944,2.10095797887038e-17
NDNF,1.36772697293794e-21,0.577562324205264,0.448,0.082,2.94594712701103e-17
DSP,1.46161744611956e-21,0.75650735060672,0.483,0.135,3.14817781719691e-17
ALDH1A1,1.51351638932007e-21,-0.367038759120543,0.017,0.179,3.2599629509565e-17
HOXD1,1.56649914459159e-21,0.675510890483865,0.754,0.439,3.37408250753582e-17
NPHS1,2.66218685734749e-21,0.576788987767454,0.953,0.745,5.73408427204076e-17
CDC42EP3,2.83286402635795e-21,0.709893583641003,0.634,0.221,6.10170582637239e-17
SELENOW,2.85644995274103e-21,-0.49596809011372,0.832,0.862,6.1525075532089e-17
RPS19BP1,2.85923450031098e-21,-0.626837392263261,0.625,0.704,6.15850519021983e-17
CUTA,2.9558606934567e-21,-0.509167553719151,0.892,0.919,6.36662834763638e-17
RGS3,3.00384824454414e-21,-0.737219905431396,0.397,0.548,6.46998873392362e-17
NOTCH2NL,3.51891231441199e-21,0.456619361138754,0.5,0.103,7.57938523401199e-17
KTN1,3.53098858346158e-21,0.623926782389591,0.832,0.541,7.6053963099179e-17
GUK1,3.79628805910004e-21,-0.519649302805675,0.81,0.83,8.17682485049557e-17
FOXP1,3.82470604686078e-21,0.772643948115131,0.707,0.309,8.23803435433344e-17
C6orf48,4.67503192327306e-21,0.514599655543541,0.901,0.691,1.00695512595379e-16
BOD1L1,4.86761496194125e-21,0.702124334045921,0.789,0.415,1.04843558665253e-16
BMPR2,5.87221078002791e-21,0.659315745147167,0.664,0.251,1.26481547991021e-16
TMEM178A,6.0035388482756e-21,0.65021853689591,0.578,0.178,1.29310223253008e-16
PAPPA,6.39708484957928e-21,0.713351905892932,0.565,0.16,1.37786810575088e-16
DNPH1,7.07862831954496e-21,-0.595766882266144,0.603,0.675,1.52466575374679e-16
HTRA1,7.21076909846214e-21,-0.43885068798002,0.974,0.989,1.55312755611776e-16
PRMT1,7.39881262347642e-21,-0.513650451173493,0.841,0.876,1.59363025097059e-16
CENPX,7.4216364970604e-21,-0.632295030024709,0.582,0.654,1.59854628510184e-16
PABPC1,7.44807470521096e-21,0.693141793172912,0.841,0.519,1.60424081075539e-16
MIF,9.88814172878405e-21,0.598720748846774,0.953,0.876,2.1298068469628e-16
SYNE2,1.04845447054892e-20,0.709966790321454,0.707,0.355,2.25826608411532e-16
BCAP31,1.21051396505905e-20,-0.555511615359004,0.772,0.82,2.60732602934069e-16
MRPL40,1.30591390519482e-20,-0.562141441391533,0.629,0.678,2.81280796039913e-16
APP,1.69877163839482e-20,0.664328737697242,0.862,0.534,3.6589842319386e-16
ATP6V0E1,1.72017497042602e-20,-0.495965160698277,0.901,0.906,3.70508486880061e-16
DST,1.78686254270562e-20,0.78347242416751,0.888,0.632,3.84872323073364e-16
MT-ND2,1.88411410599554e-20,-0.50671148475007,0.97,0.985,4.05819337290379e-16
ARF5,2.24748010716906e-20,0.621190738521345,0.888,0.512,4.84084740283145e-16
SMIM24,2.38767301525276e-20,-0.407421122319761,0.026,0.201,5.14280890755292e-16
RNF207,2.44304516283324e-20,0.244670752110856,0.181,0.004,5.26207497622652e-16
TAF10,2.4845826786662e-20,-0.613214248908501,0.522,0.637,5.35154263157914e-16
NRG3,2.54020774902101e-20,0.456728717817059,0.31,0.037,5.47135347061635e-16
NRP1,2.58021897224977e-20,0.539527653446615,0.478,0.102,5.55753364432879e-16
ANAPC11,2.74275576478846e-20,-0.545235332050837,0.815,0.857,5.90762164177786e-16
ZFP36L2,3.14149486182795e-20,0.669634447897876,0.966,0.795,6.76646578289123e-16
C9orf3,3.2008908936682e-20,0.650113976611337,0.772,0.376,6.89439889587194e-16
CANX,3.44293585691647e-20,0.546406658117565,0.974,0.833,7.41573954221239e-16
TECR,4.24189029231903e-20,-0.501499686007405,0.81,0.813,9.13660750062596e-16
AKT1,4.63798738055293e-20,0.572161140156568,0.595,0.184,9.98976101897295e-16
C19orf70,4.78257277224432e-20,-0.572831626364171,0.677,0.732,1.0301183494137e-15
RHOC,4.93351096545915e-20,-0.646634494400344,0.664,0.735,1.06262892685025e-15
TPGS1,5.13771108316278e-20,-0.628630237099929,0.707,0.773,1.10661159020243e-15
CD151,5.27965997301973e-20,-0.514875046505443,0.948,0.971,1.13718596158872e-15
RNH1,6.00490560010399e-20,-0.520347621031146,0.815,0.856,1.2933966172064e-15
ARMH4,6.93930910781844e-20,0.642934033146758,0.978,0.864,1.49465778873301e-15
EIF3A,7.09602574505924e-20,0.646248676976264,0.776,0.466,1.52841298522831e-15
LYPLA1,7.51342451424119e-20,0.520779509393928,0.664,0.23,1.61831650612241e-15
RPL19,1.16711971390536e-19,-0.296039051734985,1,1,2.51385915178075e-15
PLOD2,1.23582321171891e-19,0.647263690025027,0.858,0.546,2.66183961572137e-15
DDX17,1.3580788822467e-19,0.498149775356407,0.97,0.919,2.92516610447118e-15
MYLK,1.4156084615548e-19,0.668730913991186,0.707,0.363,3.04907906534289e-15
TTC3,1.69027826659423e-19,0.618898260225923,0.918,0.582,3.64069035841731e-15
MRPS26,1.89735363014294e-19,-0.532129192120439,0.806,0.796,4.08670998396487e-15
HLA-A,1.928379227517e-19,0.574040794493784,0.948,0.865,4.15353601814886e-15
NPNT,1.94473942159709e-19,0.63845643185774,0.888,0.663,4.18877424017798e-15
CHD9,2.06607827933297e-19,0.547444017448969,0.892,0.583,4.45012600585528e-15
RPL35A,2.10595365115727e-19,-0.362504092517714,0.991,0.996,4.53601356922764e-15
CLTA,2.30164972765938e-19,-0.395686888981591,0.974,0.961,4.95752334840554e-15
LUC7L3,2.39464011430903e-19,0.531131166035824,0.931,0.764,5.15781534221021e-15
RPL36AL,2.63463333751961e-19,-0.425241521378223,0.922,0.946,5.67473674568348e-15
IFI16,3.40642521152877e-19,0.685713575188093,0.651,0.295,7.33709926311182e-15
COX14,3.6768606100912e-19,-0.541010461407879,0.595,0.696,7.91959006807544e-15
EGR1,4.31672215839486e-19,-0.522040307119072,0.276,0.457,9.2977878569667e-15
SULF1,5.03838681773162e-19,0.652123074900197,0.681,0.297,1.08521813667121e-14
RBM38,5.43077339043577e-19,0.542548539000178,0.556,0.164,1.16973428056596e-14
RPS2,5.49433504884421e-19,-0.335479915929271,1,1,1.18342482617056e-14
COL3A1,5.58011223373623e-19,0.791357434359756,0.522,0.234,1.20190037402445e-14
JUN,5.89439773222717e-19,-0.635853652889976,0.849,0.933,1.26959432754441e-14
MAP2K2,6.33617821426937e-19,-0.538339235402544,0.789,0.809,1.36474942557148e-14
C5orf15,6.59955067232277e-19,0.597963798243987,0.716,0.329,1.4214772193116e-14
SLC3A2,8.09459351128022e-19,-0.534469149946355,0.776,0.764,1.74349449639465e-14
TIMM17B,8.21269038277288e-19,-0.58393963761981,0.668,0.74,1.76893138154545e-14
PPP4C,1.01476719266831e-18,0.55959730505872,0.741,0.353,2.18570705628828e-14
NME3,1.0507171697829e-18,-0.543617093483758,0.836,0.877,2.26313971199539e-14
ARRDC3,1.0517887948864e-18,0.606234502150515,0.711,0.336,2.26544788530582e-14
HMGN3,1.21542580261686e-18,-0.386856907250936,0.987,0.985,2.61790563625645e-14
ATP6AP1,1.33699270710374e-18,-0.533065580280319,0.716,0.773,2.87974859183074e-14
CHCHD10,1.56725402516055e-18,-0.605648814116092,0.625,0.656,3.3757084447933e-14
PHF14,1.59735268293598e-18,0.567638817615617,0.716,0.302,3.44053794377581e-14
CXXC5,1.63289007273708e-18,0.540833932649562,0.944,0.803,3.5170819276684e-14
PCM1,1.79777835143473e-18,0.605481467733026,0.819,0.484,3.87223479115527e-14
PIN1,1.80327866020674e-18,-0.486950896820807,0.776,0.742,3.88408190621929e-14
NECAB1,1.93233233553094e-18,0.615364221511219,0.616,0.221,4.16205061750009e-14
DHRS4L2,2.09859651638738e-18,-0.566469677559934,0.284,0.429,4.52016703664677e-14
SRP9,2.12527439070473e-18,0.507925124679853,0.94,0.7,4.57762851013892e-14
CLU,2.67618254543034e-18,-0.539247017350705,0.224,0.382,5.7642295846024e-14
CELF2,2.8211477284386e-18,0.570742704165808,0.603,0.191,6.0764700922839e-14
TMSB4X,2.86232564662678e-18,-0.324941260648112,1,1,6.16516321026942e-14
TENM2,3.05930964820585e-18,0.583551801009239,0.625,0.211,6.58944705127057e-14
PRDX6,3.15824787053739e-18,-0.351575447580135,0.987,0.984,6.80255008835048e-14
PSMB7,3.78630162165e-18,-0.530831734030786,0.793,0.811,8.15531506287193e-14
PTK7,4.02562587394047e-18,0.535602996016635,0.802,0.407,8.67079556988038e-14
LAMTOR5,4.05778797181906e-18,-0.462576396113336,0.845,0.883,8.74006951250107e-14
SEPT2,4.198427960863e-18,0.503302164446417,0.97,0.801,9.04299398490281e-14
CLDND1,4.24342518911617e-18,0.543463945096691,0.616,0.207,9.13991351483732e-14
MT-ND3,6.4169779523069e-18,-0.43207131893898,1,0.999,1.38215288114738e-13
GULP1,6.98421045484517e-18,0.595777402063851,0.69,0.285,1.5043290898691e-13
NLRP1,7.15445762863514e-18,0.592150607825763,0.884,0.637,1.54099862863172e-13
APOA1,8.58679014048141e-18,-0.330496209380877,0.013,0.16,1.84950872835829e-13
FIBP,9.0801500530391e-18,-0.533952674283557,0.634,0.673,1.95577351992409e-13
JUND,9.33347511162745e-18,-0.436038938412396,0.966,0.973,2.01033720429344e-13
AMN,9.94067261155986e-18,-0.293567237224202,0.026,0.147,2.14112147380388e-13
DDRGK1,1.05312147250969e-17,-0.511016143950583,0.724,0.761,2.26831833963862e-13
PSMD9,1.10895383426443e-17,0.488669563349725,0.522,0.133,2.38857566362215e-13
QKI,1.11970269686386e-17,0.57689593641528,0.862,0.604,2.41172763877506e-13
MRPS34,1.3347522591597e-17,-0.483056196326049,0.728,0.741,2.87492289100407e-13
RBM8A,1.37094939552158e-17,-0.475400874065688,0.772,0.801,2.95288790301394e-13
PHB,1.45819554771904e-17,-0.489406157768379,0.802,0.811,3.14080739023205e-13
SNU13,1.50076366870647e-17,-0.47331007481506,0.802,0.833,3.23249486602687e-13
PKDCC,1.62522786448411e-17,0.471251503820668,0.5,0.133,3.50057829731233e-13
COA3,1.65727735895315e-17,-0.53523152550453,0.651,0.681,3.5696097034492e-13
TRAPPC6A,1.77926347894229e-17,-0.527662930176514,0.444,0.536,3.83235560729379e-13
CGNL1,1.81668234189051e-17,0.641225071779109,0.832,0.596,3.91295209619796e-13
CHMP2A,1.83597059723989e-17,-0.444660019475185,0.784,0.782,3.95449706939501e-13
PCMTD1,1.86197655844279e-17,0.563969568487864,0.802,0.426,4.01051130922992e-13
SLK,2.48193208959899e-17,0.620855145164377,0.677,0.289,5.34583352778727e-13
PSMC3,2.86873267121086e-17,-0.501486538734872,0.724,0.722,6.17896330052108e-13
ADI1,2.9464734497951e-17,-0.522056758809491,0.659,0.72,6.34640916351367e-13
P4HA1,2.95408904438693e-17,0.535909566815226,0.431,0.097,6.36281239270501e-13
PDLIM7,3.07004833414208e-17,-0.570349425650734,0.78,0.797,6.61257710690862e-13
NOSIP,3.11390457448329e-17,-0.550521567396186,0.496,0.566,6.70703906297956e-13
CFL1,3.64922809575372e-17,-0.374335307174889,0.983,0.983,7.86007239544395e-13
DUSP23,4.05216282594538e-17,-0.566575884505855,0.94,0.946,8.72795351080376e-13
FMNL2,4.09304139379938e-17,0.529452347883182,0.595,0.205,8.81600185810449e-13
TTC14,4.87680477435892e-17,0.576308782927124,0.819,0.446,1.05041498034917e-12
TST,5.24572890735842e-17,-0.579921460759637,0.603,0.69,1.12987754935593e-12
CRIM1,5.47096525939603e-17,0.607956817041518,0.543,0.214,1.17839120722131e-12
UROD,5.58681455043557e-17,-0.563977460026549,0.496,0.561,1.20334398601832e-12
DUSP1,5.60448739177935e-17,-0.46018941823369,0.539,0.703,1.20715053931536e-12
PSMB3,5.9818054235649e-17,-0.485495355046267,0.789,0.8,1.28842107018164e-12
LITAF,6.70470677285951e-17,0.639454688248959,0.884,0.645,1.44412679180621e-12
RBM4,8.03829990248349e-17,0.481073961010848,0.638,0.224,1.73136941599592e-12
SH3BGRL3,8.05658681326947e-17,-0.531479463157936,0.681,0.721,1.73530823371011e-12
ARHGEF16,8.79152215462827e-17,0.356824128264787,0.392,0.074,1.89360595688538e-12
SCAND1,9.77685926717396e-17,-0.41290790651902,0.841,0.835,2.1058377175566e-12
MGMT,9.84053431160491e-17,-0.526233036028481,0.655,0.683,2.11955268537658e-12
MAL2,1.02311582234095e-16,0.563956800595389,0.823,0.558,2.20368916974018e-12
RNF181,1.12993844697107e-16,-0.507972357757392,0.703,0.742,2.43377442093099e-12
EIF3E,1.2421960535761e-16,0.545228365365966,0.931,0.76,2.67556607979756e-12
NACA,1.28894707338058e-16,-0.274464644514053,1,0.998,2.77626310135442e-12
SEMA3B,1.29784383802044e-16,-0.584638589701358,0.733,0.806,2.79542584271223e-12
PERP,1.54365756779488e-16,0.597583829264308,0.703,0.322,3.3248840352734e-12
NDUFA4,1.60806244716433e-16,-0.431797550580765,0.953,0.976,3.46360570494725e-12
SPP1,1.7153110482793e-16,-0.317294657652258,0.047,0.173,3.69460846688879e-12
EXOSC7,1.93052084872418e-16,-0.542395881883753,0.504,0.585,4.15814885606702e-12
PPP1CA,2.03059082319842e-16,-0.448319551209994,0.784,0.776,4.37368957408708e-12
TUFM,2.04325399933321e-16,-0.475154787464527,0.784,0.817,4.40096478916380e-12
EFNB2,2.07710456655217e-16,0.635975157285518,0.845,0.606,4.47387552589673e-12
SERINC5,2.33826473414072e-16,0.658544579696148,0.81,0.479,5.0363884108657e-12
S100A6,2.75534582383143e-16,-0.369038163348932,0.996,0.997,5.93473936995052e-12
ARHGEF10L,3.3494463362897e-16,0.220617380470415,0.22,0.015,7.21437246373438e-12
NDFIP1,3.38396386094341e-16,0.494564298299089,0.948,0.761,7.28871976008602e-12
SNHG25,3.71774452607488e-16,-0.334342198272602,0.047,0.179,8.00764993471269e-12
TMEM160,3.95777697653016e-16,-0.548084177244096,0.496,0.554,8.52465582974832e-12
SRP14,4.11148043080873e-16,-0.297006732266231,0.991,0.996,8.85571769991892e-12
RCN2,4.23295329126205e-16,0.475322566957206,0.918,0.751,9.11735809404934e-12
UNC5B-AS1,4.48888931829672e-16,-0.508635200266901,0.194,0.342,9.6686187026793e-12
NDUFS3,4.57823993352612e-16,-0.509930760580879,0.707,0.735,9.86107099282191e-12
NDUFAB1,4.63274563017093e-16,-0.453880970158352,0.754,0.77,9.97847081282518e-12
POLR2G,6.68400327469332e-16,-0.472816562893175,0.69,0.77,1.43966746533619e-11
CRYAB,6.78733171292463e-16,-0.599811318037197,0.241,0.378,1.46192337764684e-11
PCBP2,8.80728037955978e-16,0.566455391817431,0.892,0.635,1.89700012095338e-11
PPP1R16A,9.9276602331915e-16,-0.50766750459742,0.651,0.728,2.13831873762712e-11
MRPL27,1.34064323585271e-15,-0.49259048843402,0.578,0.604,2.88761146570316e-11
C1orf122,1.35629726301292e-15,-0.514381009239823,0.711,0.74,2.92132867480352e-11
LMO2,1.38550140457262e-15,0.394125636315192,0.302,0.048,2.98423147530897e-11
CIB1,1.41623517847214e-15,-0.539410113395189,0.53,0.612,3.05042895091114e-11
GSTZ1,1.49493526965297e-15,-0.479299840731645,0.207,0.338,3.21994107730554e-11
TBCB,1.49819401177466e-15,-0.440920285657004,0.737,0.749,3.22696008196144e-11
DCBLD2,1.6161285801576e-15,0.565895439180481,0.797,0.441,3.48097934880145e-11
NDUFV1,1.74748829960076e-15,-0.564377858281755,0.582,0.64,3.76391504851008e-11
PRELID1,1.7652810480572e-15,-0.497094633643974,0.711,0.751,3.80223884941041e-11
C4orf3,1.82341338493587e-15,0.481156733820906,0.897,0.683,3.92745008981337e-11
RHEB,1.85757034578844e-15,0.479586276749044,0.909,0.707,4.00102076779371e-11
RAD23B,2.19686352089517e-15,0.497757707775261,0.78,0.409,4.7318243376561e-11
BTF3,2.25293294729113e-15,0.471392115018447,0.983,0.943,4.85259227517036e-11
SF3B5,2.54134540822793e-15,-0.475921180588049,0.784,0.811,5.47380387478214e-11
PSMA2,2.70489423950049e-15,-0.511033227834941,0.565,0.619,5.82607170246011e-11
AKR1C3,2.93365972750609e-15,-0.158249356283079,0.004,0.077,6.31880968707536e-11
CCDC124,3.10314429023081e-15,-0.539117308952671,0.517,0.575,6.68386248672814e-11
MINDY2,3.18106733466355e-15,0.508482830978659,0.642,0.243,6.85170093213183e-11
SH3BGRL2,3.45902944349541e-15,0.556785365988925,0.526,0.175,7.45040351834476e-11
PTOV1,3.6500171672197e-15,-0.450505305508188,0.759,0.737,7.86177197647451e-11
TMED2,4.15112336530189e-15,0.481910325169651,0.797,0.45,8.94110461652373e-11
PSMA7,4.24387717796587e-15,-0.413763346195101,0.935,0.944,9.14088705362068e-11
STMN1,4.412113620105e-15,-0.399126125415761,0.961,0.981,9.50325152634416e-11
UQCR11,4.51806404803213e-15,-0.424110071732847,0.772,0.737,9.73145815305641e-11
CTSD,4.75703123138176e-15,-0.481179511216961,0.901,0.907,1.02461695692732e-10
ATP5MC1,4.85116981854228e-15,-0.469615526958418,0.629,0.683,1.04489346721582e-10
TNS2,4.87883664351257e-15,0.505735974241202,0.724,0.366,1.05085262464617e-10
MINOS1,5.18030703170216e-15,-0.524314353240074,0.401,0.48,1.11578633155833e-10
MRPL21,5.22915334056498e-15,-0.461140738676495,0.655,0.665,1.12630733802429e-10
FBXO21,5.3695259902983e-15,0.593829225985813,0.711,0.341,1.15654220305035e-10
H2AFZ,5.52053833341227e-15,-0.462255802086936,0.828,0.842,1.18906875163367e-10
LGR4,5.52120123203484e-15,0.527571168725488,0.625,0.26,1.18921153336798e-10
NECTIN2,6.34708866239428e-15,-0.469247013226883,0.897,0.911,1.3670994269931e-10
ZNF428,6.38328461569455e-15,-0.483376398004202,0.69,0.74,1.37489567337445e-10
DCTN3,6.50655130281888e-15,-0.407824447229565,0.828,0.804,1.40144608511416e-10
MTCH1,6.93067193924202e-15,-0.411339259274915,0.853,0.841,1.49279742899334e-10
LAMP2,7.56799660501794e-15,0.446173605745562,0.888,0.61,1.63007078875481e-10
RPL27A,7.75783881780004e-15,-0.442268300217021,0.957,0.981,1.67096090296595e-10
B3GAT3,8.04870009742539e-15,-0.499980898698322,0.703,0.74,1.73360951398445e-10
RPL10,1.00762189895748e-14,-0.201071096572518,1,1,2.17031680816451e-10
ERBIN,1.03262126347705e-14,0.534364090328746,0.655,0.298,2.22416293940322e-10
PNISR,1.23756438538082e-14,0.505329444631878,0.961,0.816,2.66558992967174e-10
YAP1,1.24774247328572e-14,0.488172395062991,0.681,0.284,2.68751251321011e-10
SLC37A4,1.26077742338425e-14,-0.519852707338127,0.5,0.593,2.71558849222735e-10
FBXL3,1.26260445630998e-14,0.442738739144021,0.582,0.216,2.71952373844607e-10
ATP6V0D1,1.26810071380161e-14,-0.458485522201678,0.647,0.631,2.73136212745729e-10
EPN1,1.70311848938808e-14,-0.5450052643029,0.655,0.661,3.66834691429299e-10
HPN,1.73503482559447e-14,-0.200247692409722,0.009,0.101,3.73709151084792e-10
SEC62,1.84415519208385e-14,0.480874700652746,0.875,0.664,3.97212586822942e-10
PRDX1,1.8749958546772e-14,-0.367051080104507,0.918,0.924,4.03855357138921e-10
MTX1,1.88613948107712e-14,-0.461172803573205,0.44,0.492,4.06255582829201e-10
DLC1,2.01925591737781e-14,0.570543024304821,0.659,0.322,4.34927532044006e-10
SNRPD2,2.13751933335104e-14,-0.512473073031336,0.694,0.755,4.6040028921048e-10
DLG2,2.27265179681552e-14,0.557633258820861,0.698,0.325,4.89506470516094e-10
INSIG2,2.49220085259534e-14,0.409571610519063,0.47,0.128,5.36795141640509e-10
NDUFAF8,2.61638250297707e-14,-0.525623346422392,0.53,0.595,5.63542627316232e-10
BSG,2.70226536332233e-14,-0.333811523142213,0.978,0.969,5.82040936605997e-10
ERGIC2,2.85197111104801e-14,0.504593090123995,0.763,0.388,6.14286057608632e-10
APLP2,2.9015235386963e-14,0.435760688220853,0.966,0.812,6.24959154999797e-10
TCF25,2.92208569887238e-14,-0.464540649317136,0.806,0.84,6.29388038680122e-10
FLRT2,2.96830829008145e-14,0.527090333847704,0.418,0.113,6.39343922600643e-10
MRPL51,3.11399244850444e-14,-0.415066537331398,0.81,0.814,6.7072283348337e-10
CHCHD5,3.76701529653477e-14,-0.498787701838073,0.513,0.57,8.11377424720624e-10
SMIM1,4.1477309794818e-14,-0.470384865131633,0.388,0.487,8.93379775670584e-10
TXNDC17,4.69042511771623e-14,-0.498931505646346,0.591,0.619,1.0102706661049e-09
PDCD6IP,4.82405386032963e-14,0.457660884994403,0.565,0.196,1.0390529609764e-09
ITGB1,5.40302017901838e-14,0.437396701761113,0.987,0.859,1.16375651635877e-09
ECI1,5.48951576386515e-14,-0.451593902089661,0.694,0.711,1.18238680037891e-09
DNAJB9,5.86746144432763e-14,0.505105375144759,0.737,0.43,1.26379252049373e-09
TAF7,6.01660867226646e-14,0.416417980370484,0.858,0.678,1.29591734191947e-09
ARMCX6,6.25053358305025e-14,-0.538087688119854,0.616,0.642,1.34630242845319e-09
GYPC,6.33813210942765e-14,-0.519593582445403,0.466,0.526,1.36517027504962e-09
NCK2,6.45197714434919e-14,0.4990934044775,0.668,0.288,1.38969135712137e-09
CFAP45,6.59414225431605e-14,-0.454752910168658,0.289,0.381,1.42031230015713e-09
RBM39,6.76278380704082e-14,0.415042087467925,0.957,0.84,1.45663600419852e-09
ITGB8,6.78172764671508e-14,0.517530652222225,0.612,0.238,1.46071631782596e-09
FAAP20,7.10373840245958e-14,-0.494452994725482,0.608,0.62,1.53007421450577e-09
PRUNE2,7.12947879392248e-14,0.56694488627147,0.552,0.192,1.53561843742296e-09
PTGDS,7.764093101338e-14,-0.721941526754219,0.091,0.211,1.67230801309719e-09
DNAJC4,7.89047034228819e-14,-0.405335009185141,0.384,0.453,1.69952840702545e-09
NAA10,8.08335843926812e-14,-0.487634759663465,0.543,0.579,1.74107457423396e-09
PRH1,8.3358892677955e-14,0.506503655977194,0.573,0.206,1.79546718939047e-09
ST3GAL1,8.51973967223561e-14,0.559623787119897,0.776,0.437,1.83506672800283e-09
PMF1,8.92139079138708e-14,-0.528878799591449,0.591,0.641,1.92157836255686e-09
SELENOF,8.97759162120372e-14,0.457572913783459,0.797,0.479,1.93368345929107e-09
ASNA1,9.53475201552765e-14,-0.505689808577793,0.573,0.612,2.0536902366245e-09
MGP,9.54479413539514e-14,-0.465409401108256,0.103,0.263,2.05585320882276e-09
SOX4,9.79474204370298e-14,0.638656763710705,0.815,0.566,2.10968948879318e-09
SOCS3,1.03763179889371e-13,0.44922060974255,0.379,0.089,2.23495513163716e-09
PRRX1,1.06642023717342e-13,-0.0991910794593327,0,0.054,2.29696254884783e-09
LSAMP,1.1948139677167e-13,0.383131861702426,0.289,0.035,2.573509805065e-09
RPL3,1.294295819297e-13,-0.231899534203211,1,0.999,2.7877837651838e-09
PEBP1,1.31941971068281e-13,-0.377931426966126,0.914,0.907,2.84189811483971e-09
CCNI,1.39196251671747e-13,0.479350325847681,0.978,0.905,2.99814806475776e-09
SNHG9,1.40662032792105e-13,-0.357689269208571,0.138,0.238,3.02971952430915e-09
MRPL28,1.42304648118061e-13,-0.503271957748829,0.565,0.641,3.06509981581491e-09
DPM1,1.73962117479381e-13,0.380224051335331,0.444,0.118,3.74697004838838e-09
ZNHIT1,1.78896908959215e-13,-0.441377372185711,0.776,0.795,3.85326052207253e-09
MARCH3,1.8048596463668e-13,0.520765709425666,0.591,0.223,3.88748719230946e-09
METTL26,1.85636854265727e-13,-0.441171556679832,0.655,0.685,3.9984322040295e-09
MRPL54,1.87777935804187e-13,-0.442523403409995,0.491,0.522,4.04454895928637e-09
ATP5MD,1.94773294039943e-13,-0.463041927475037,0.711,0.753,4.19522198032634e-09
RARRES2,2.07109078417646e-13,-0.341034862908929,0.155,0.247,4.46092244003768e-09
MFGE8,2.1422106298385e-13,-0.444149910197152,0.586,0.685,4.61410747560914e-09
AKAP9,2.18068836288515e-13,0.600362169725239,0.802,0.539,4.69698466481832e-09
UBL3,2.35201872826264e-13,0.47289622440436,0.703,0.335,5.06601313880491e-09
NRP2,2.5432815995925e-13,0.458745652234946,0.397,0.088,5.47797423736228e-09
NBPF14,2.56217325716281e-13,0.362233931067772,0.513,0.158,5.51866497860298e-09
TGFBR3,2.59223158260608e-13,0.539664190922894,0.966,0.845,5.58340760577525e-09
BMPR1B,2.64109068320614e-13,0.234245388707421,0.22,0.021,5.68864522255771e-09
CKS2,2.68518017577601e-13,-0.347303977556008,0.125,0.255,5.78360958060395e-09
AC091100.1,2.68571286294623e-13,0.273910049920566,0.22,0.021,5.78475693549987e-09
ARHGAP24,2.83287669525745e-13,0.459685678214423,0.556,0.205,6.10173311391502e-09
ATP5PO,2.93123717351661e-13,-0.451039397055397,0.759,0.785,6.31359174803743e-09
TSPAN8,3.13289836746425e-13,-0.702414056792153,0.379,0.535,6.74794979368125e-09
LSM14A,3.19080969211693e-13,0.471972153415142,0.789,0.442,6.87268499585066e-09
NPAS3,3.38874535852682e-13,0.493459894715565,0.629,0.246,7.29901862773091e-09
POMP,3.43066448556103e-13,-0.373112942117735,0.862,0.866,7.3893082354499e-09
PPIA,3.55290357446664e-13,-0.318257752778756,0.987,0.99,7.65259900904370e-09
TUBB4B,3.55402990366219e-13,-0.381269369321576,0.974,0.977,7.65502500949799e-09
TXN2,3.65677732479198e-13,-0.440764666981519,0.651,0.656,7.87633267986945e-09
SNHG19,3.944656344529e-13,0.423202093451627,0.586,0.21,8.49639530048102e-09
GAS1,4.26060380855836e-13,0.598352642912384,0.664,0.35,9.17691454325386e-09
C12orf57,4.33643292413078e-13,-0.488637613370004,0.681,0.716,9.34024287528528e-09
TMEM219,4.66622394511724e-13,-0.460469249798552,0.655,0.699,1.0050579755388e-08
ARPC2,4.69364902513805e-13,-0.340836478048925,0.901,0.89,1.01096506352448e-08
MT-ND4,5.08205568110104e-13,-0.262605284562239,1,1,1.09462397315235e-08
HSD17B10,5.17111267128821e-13,-0.477525205795412,0.629,0.64,1.11380595826877e-08
UQCRH,5.20483141507752e-13,-0.375359353159751,0.888,0.873,1.12106863849355e-08
C6orf62,5.67458582314742e-13,0.454455344018153,0.591,0.228,1.22224904044772e-08
PAWR,5.88536305216087e-13,0.511802095113051,0.659,0.316,1.26764834780493e-08
CSDE1,6.506591006903e-13,0.403064921050452,0.927,0.694,1.40145463697684e-08
PNMA1,6.55950787654412e-13,0.446845723046507,0.569,0.223,1.41285240152884e-08
DDR1,6.79552606281389e-13,0.434871416723133,0.901,0.654,1.46368835866948e-08
EXOSC4,6.98050267677234e-13,-0.443003697898286,0.384,0.452,1.50353047154999e-08
CBLB,8.03085363494862e-13,0.59103583153466,0.78,0.5,1.72976556443158e-08
UCHL1,8.37611119997628e-13,-0.351138760193148,0.095,0.216,1.80413059136289e-08
SEPT10,9.0142921505575e-13,0.448612465093056,0.668,0.291,1.94158838630858e-08
ATRX,9.22852175184331e-13,0.607668685812501,0.806,0.511,1.98773130012953e-08
MARCH6,1.0546116988719e-12,0.475130599048502,0.832,0.514,2.27152813820019e-08
FADS1,1.06002425711896e-12,-0.466139823472633,0.302,0.392,2.28318624740852e-08
CDC42BPA,1.07831891062444e-12,0.468584165038021,0.504,0.156,2.32259110159399e-08
OSGIN2,1.1080439716696e-12,0.232006275912249,0.263,0.039,2.38661591057914e-08
ADRM1,1.12731043567382e-12,-0.41403006428903,0.625,0.651,2.42811394739785e-08
JMJD1C,1.12769396546844e-12,0.539976271326937,0.681,0.345,2.42894003222248e-08
COTL1,1.17113802070116e-12,0.51530975313191,0.474,0.166,2.52251418278824e-08
MYL9,1.2376571089332e-12,-0.362221239284753,0.978,0.976,2.66578964693121e-08
TUBB2A,1.28070898625519e-12,-0.32510747689185,0.905,0.891,2.75851908549505e-08
DNAJB14,1.32334704221282e-12,0.476796704304689,0.754,0.416,2.8503571942222e-08
ADAMTS7,1.4211570066287e-12,-0.517589195037708,0.336,0.442,3.06103007657756e-08
RPS3,1.48356984077008e-12,-0.227093698856657,1,0.999,3.19546108003467e-08
CUEDC2,1.51654708163795e-12,-0.448335379821115,0.616,0.658,3.26649075913997e-08
KHDRBS1,1.53016416217587e-12,0.538781431750493,0.866,0.629,3.29582058891061e-08
PLEKHJ1,1.65418291071804e-12,-0.477433173854591,0.509,0.57,3.56294457139559e-08
TPM1,1.71262694318436e-12,0.575755682267967,0.634,0.45,3.6888271729248e-08
HNRNPH2,1.73427574040705e-12,0.447627198654734,0.78,0.433,3.73545651726274e-08
HSP90B1,1.75856117848893e-12,0.460381847244603,0.97,0.943,3.78776492234731e-08
TMEM179B,1.80941370259825e-12,-0.411223922490987,0.746,0.754,3.89729617402637e-08
ACAT2,1.8973684534209e-12,-0.449939621529785,0.289,0.386,4.08674191182329e-08
BANF1,1.90870699566075e-12,-0.376388475233763,0.905,0.89,4.11116399795368e-08
ISOC2,1.91196300634138e-12,-0.510510754931881,0.444,0.518,4.11817711935871e-08
HSPA9,1.92745702897337e-12,0.493684061398278,0.759,0.45,4.15154969470575e-08
TOMM7,1.93518552364501e-12,-0.401269452133755,0.845,0.845,4.16819609937899e-08
MXD4,1.94249692991899e-12,-0.398660694365639,0.703,0.682,4.18394413735252e-08
PLEKHA1,2.06045790302936e-12,0.493730853360795,0.754,0.392,4.43802027733493e-08
SNF8,2.0870053967264e-12,-0.483148498605747,0.595,0.616,4.495200924009e-08
GADD45GIP1,2.15259485029259e-12,-0.402857025279158,0.772,0.778,4.63647404804522e-08
AIP,2.22508308929944e-12,-0.479230908191032,0.418,0.483,4.79260646604206e-08
UBE3A,2.25449776609658e-12,0.517076722308112,0.711,0.371,4.85596273839542e-08
NIPBL,2.3003493551299e-12,0.518451863283753,0.716,0.343,4.9547224760143e-08
LAMC1,2.38791352084595e-12,0.527516800654675,0.573,0.243,5.14332693255008e-08
NTHL1,2.63563377351901e-12,-0.470111345200964,0.526,0.599,5.67689158478259e-08
HNRNPR,2.64766978629886e-12,0.436369093250591,0.94,0.724,5.70281595270912e-08
SYPL1,2.82185597377156e-12,0.470352726770747,0.802,0.47,6.07799558190657e-08
ERH,2.90496661209507e-12,0.430871528345211,0.935,0.832,6.25700758579156e-08
PGLS,3.05323736770486e-12,-0.390031686172009,0.836,0.849,6.5763679662995e-08
UQCRC1,3.38316071377759e-12,-0.448541895566053,0.569,0.562,7.28698986140556e-08
CDH2,3.4487992759225e-12,0.432339949884485,0.612,0.247,7.42836876040947e-08
EEF1A1,3.8434911992922e-12,0.270973992469514,1,1,8.27849569415547e-08
SERINC3,3.97547244351983e-12,0.48538076387725,0.711,0.364,8.56277009609736e-08
BCLAF1,4.15720915941696e-12,0.537475813316055,0.75,0.449,8.9542128084682e-08
HRAS,4.18481305245408e-12,-0.509239387421509,0.457,0.497,9.01366883368085e-08
SFPQ,4.31507575200637e-12,0.514161668988747,0.871,0.666,9.29424166224652e-08
NPM1,4.44415577963076e-12,0.403864565700097,1,0.973,9.57226713374669e-08
TMF1,4.63523586143442e-12,0.49561793247021,0.655,0.285,9.98383452194359e-08
HS3ST3B1,4.76611848252445e-12,0.435826104183368,0.513,0.161,1.02657425995094e-07
SLC39A10,4.97295678427121e-12,0.476137387003511,0.875,0.642,1.07112516176417e-07
IL6ST,5.17869132129639e-12,0.478919983466978,0.586,0.229,1.11543832369403e-07
ETHE1,5.22291359799871e-12,-0.48951677125471,0.366,0.438,1.12496335987294e-07
EIF4B,5.34179993234482e-12,0.471484989906901,0.884,0.645,1.15057028742775e-07
NDUFA1,5.44479229706298e-12,-0.441152433067612,0.767,0.781,1.1727538128644e-07
SNRNP40,5.66291841194402e-12,0.393787766573674,0.5,0.163,1.21973599674862e-07
SEMA3B-AS1,5.8079887317872e-12,-0.259315625383916,0.03,0.132,1.25098269293964e-07
KRT8,5.96408835544628e-12,-0.388543483753234,0.315,0.421,1.28460499087957e-07
TYRO3,6.16423844708229e-12,0.39375758958991,0.961,0.853,1.32771531911705e-07
RPS26,6.48254995912904e-12,-0.386801231309173,0.922,0.938,1.3962764356968e-07
COMT,6.63231511278387e-12,0.479122609401434,0.78,0.483,1.42853435214252e-07
HSPA5,6.68402887800029e-12,0.481995134093656,0.974,0.886,1.43967298003248e-07
CUL3,6.81749461886774e-12,0.451796686675599,0.694,0.356,1.46842016595792e-07
GCC2,6.90974026953813e-12,0.546015988737493,0.612,0.277,1.48828895665582e-07
CCPG1,6.92863243592494e-12,0.476830048054715,0.737,0.41,1.49235814037387e-07
GPD1,7.06433754648546e-12,-0.466605342825823,0.289,0.378,1.5215876641375e-07
ARL6IP6,7.14224838682776e-12,0.325408661596985,0.461,0.138,1.53836888003883e-07
PLCE1,7.16762958838789e-12,0.532042701345456,0.888,0.67,1.54383573704287e-07
RAD21,7.69195612595421e-12,0.451986792185783,0.741,0.476,1.65677042996928e-07
SDCBP,7.70161634626569e-12,0.414845488573346,0.599,0.227,1.65885114482217e-07
AC109466.1,7.84437562940279e-12,0.391046991531491,0.427,0.104,1.68960006681707e-07
LAMP1,8.20438308746285e-12,0.413486389079519,0.918,0.683,1.76714207320862e-07
NDUFB1,8.25733161037494e-12,-0.444412654414559,0.573,0.629,1.77854665555866e-07
TCN2,8.29498874115576e-12,-0.257962413316133,0.078,0.168,1.78665762495754e-07
F3,8.35423194198108e-12,0.525938720992703,0.616,0.313,1.79941801798331e-07
SERTAD1,8.68422098450104e-12,-0.441351735470316,0.612,0.64,1.87049435785168e-07
NUCKS1,8.70459758547442e-12,0.434582852669881,0.966,0.882,1.87488327393533e-07
UBE2M,8.82375586799091e-12,-0.420781251252782,0.806,0.811,1.90054877640656e-07
CD164,8.90540075201043e-12,0.404480345870095,0.948,0.815,1.91813426797553e-07
KIRREL2,9.13363688211737e-12,0.449024746553194,0.517,0.177,1.96729404803926e-07
PDIA3,9.53225238065242e-12,0.343317665113092,0.974,0.909,2.05315184026872e-07
STMN2,9.58111914126473e-12,-0.131398705706843,0,0.062,2.06367725183701e-07
CORO1B,9.74181360209963e-12,-0.477022871886469,0.603,0.601,2.09828923175624e-07
ZFAND2A,1.04517407727965e-11,-0.57745748560826,0.366,0.459,2.25120044505264e-07
ZNF593,1.07162368163988e-11,-0.42457853728827,0.453,0.504,2.30817024788414e-07
SEPT7,1.07510970322193e-11,0.374715512171774,0.957,0.874,2.31567878976971e-07
NFIA,1.10376685250606e-11,0.428726754837382,0.263,0.047,2.37740342361281e-07
LAMTOR2,1.17587502924044e-11,-0.465255706786215,0.591,0.62,2.53271722548098e-07
CHD4,1.19455088823415e-11,0.513602421227723,0.836,0.539,2.57294315816753e-07
PCBP4,1.20493763613842e-11,-0.386968658191055,0.216,0.316,2.59531517447854e-07
DDX6,1.21735300413231e-11,0.459500274374751,0.81,0.47,2.62205663560059e-07
SEC23A,1.26270962751648e-11,0.372535298959323,0.466,0.145,2.71975026670774e-07
WWC2,1.27157157167943e-11,0.454363058974153,0.612,0.25,2.73883800824033e-07
RPLP1,1.40617608140389e-11,-0.250103163946346,0.996,0.999,3.02876266173584e-07
SLC25A6,1.45833770712439e-11,-0.370705273426356,0.966,0.954,3.14111358737522e-07
MRPL43,1.58250311246646e-11,-0.381045864309489,0.763,0.75,3.4085534539415e-07
HIGD2A,1.68670109442546e-11,-0.385095550935146,0.793,0.789,3.63298548728301e-07
CTSL,1.70261680943158e-11,0.457178434302667,0.819,0.577,3.66726634583467e-07
FADS2,1.75105857931286e-11,-0.296125666599162,0.06,0.149,3.77160507398196e-07
RAB5C,1.75233534970027e-11,-0.355003495249587,0.793,0.778,3.7743551097194e-07
AGTRAP,1.77068233250252e-11,-0.457927981685418,0.379,0.475,3.81387267597717e-07
RPS18,1.78812933730997e-11,-0.236050726795948,1,0.998,3.85145177963193e-07
BAX,1.85989588198106e-11,-0.457327348771146,0.366,0.435,4.00602974019901e-07
ANKRD36,1.87967544204452e-11,0.254612090255317,0.28,0.048,4.0486329346197e-07
ANXA5,1.89257786468121e-11,0.390055762686144,0.776,0.587,4.07642346273686e-07
ADAMTS9-AS2,2.07226741827285e-11,0.387098081117444,0.336,0.07,4.46345679221788e-07
LAMTOR1,2.21112334604054e-11,-0.396201811856628,0.763,0.768,4.76253857503671e-07
PLA2R1,2.28417053602763e-11,0.560838874325042,0.931,0.833,4.91987491754991e-07
H3F3B,2.31741402621756e-11,0.375011111022571,1,1,4.99147807107001e-07
MYL6B,2.38875095621568e-11,-0.4333544175754,0.582,0.579,5.14513068459296e-07
CARHSP1,2.40723914564002e-11,-0.449212019233529,0.565,0.595,5.18495239579403e-07
FAM133B,2.52842971186828e-11,0.4993730257687,0.707,0.403,5.44598475639309e-07
NDUFA2,2.54075144035267e-11,-0.412260772439771,0.599,0.611,5.47252452737562e-07
ATP5PF,2.67281877006861e-11,-0.366625032711198,0.892,0.895,5.75698434885077e-07
ANKRD12,2.68904052449954e-11,0.543842687344466,0.81,0.505,5.79192438571955e-07
DOCK4,2.77276332409607e-11,0.405544697601198,0.353,0.085,5.97225492377052e-07
JUNB,2.7893216738675e-11,0.658920791234518,0.591,0.352,6.0079199533432e-07
MEA1,2.83468457046741e-11,-0.406555400274143,0.612,0.625,6.10562709632975e-07
HNRNPH1,2.89619358072943e-11,0.475889028478293,0.888,0.678,6.23811135353312e-07
SRA1,3.11775346578501e-11,-0.404442282657817,0.289,0.355,6.71532918995433e-07
DCTD,3.2565914707472e-11,0.463220455573306,0.672,0.321,7.01437236884239e-07
CSNK1E,3.27301612946755e-11,0.324409332263232,0.397,0.098,7.04974944126017e-07
UBXN1,3.32337220462596e-11,-0.402319232334257,0.815,0.815,7.15821139154385e-07
RASL11A,3.32491298076298e-11,0.301794697080367,0.353,0.079,7.16153006926537e-07
IGF2BP2,3.40767171467334e-11,0.506972513091352,0.776,0.441,7.3397841062349e-07
ACOT7,4.2745447746173e-11,-0.262108752581063,0.112,0.185,9.20694199004821e-07
LIFR,4.35555867606417e-11,0.322678918879662,0.362,0.083,9.38143783237462e-07
NDUFA6,4.4924771410109e-11,-0.371727924888331,0.776,0.759,9.67634651402338e-07
KMT2E,4.6113990008372e-11,0.494788138278267,0.841,0.581,9.93249230790324e-07
PTRHD1,4.67174874474623e-11,-0.467632028462974,0.453,0.495,1.00624796213089e-06
HSPH1,4.68809066647864e-11,-0.458103747781259,0.677,0.731,1.00976784865283e-06
FZD7,4.68951251549065e-11,0.458039957857867,0.427,0.133,1.01007410071153e-06
SERPINF1,4.87064998465702e-11,-0.408823620274051,0.164,0.28,1.04908930019528e-06
UROS,4.89985281966097e-11,-0.43427439121509,0.496,0.509,1.05537929882678e-06
TRIM17,5.20467005786966e-11,-0.392129235212199,0.151,0.255,1.12103388376455e-06
SRGAP2C,5.2771096202953e-11,0.482800727707529,0.625,0.273,1.1366366411154e-06
PRNP,5.4455908121513e-11,0.38334052086809,0.466,0.151,1.17292580502927e-06
DGCR6L,5.73590711882127e-11,-0.442336673281406,0.5,0.529,1.23545703432291e-06
LGALS2,5.81513377896057e-11,-0.158400937900694,0.004,0.074,1.25252166465032e-06
RPS17,5.84174954004588e-11,0.467244952569389,0.707,0.392,1.25825443343048e-06
RDX,6.35134610785096e-11,0.477547258512416,0.875,0.674,1.36801643817002e-06
SCAF11,6.92937170339992e-11,0.509171744817079,0.828,0.531,1.49251737119531e-06
TMEM147,7.0032281040497e-11,-0.436350598583216,0.728,0.732,1.50842530133126e-06
EIF3H,7.04123268363989e-11,0.428372423492052,0.858,0.56,1.5166111077292e-06
AL389885.1,7.1139868951743e-11,0.158850058062729,0.168,0.013,1.53228163735159e-06
WIPF3,7.34158469405494e-11,0.451083256020038,0.483,0.156,1.58130392725249e-06
PARD3B,7.46056681747492e-11,0.519723973942188,0.81,0.505,1.60693148681592e-06
TENM4,7.47631144996135e-11,0.256622937757073,0.198,0.027,1.61032272320718e-06
NORAD,7.92882145037451e-11,0.467096890811669,0.879,0.606,1.70778885219616e-06
ALYREF,8.02374138824209e-11,0.270900864657129,0.375,0.085,1.72823365761346e-06
HMGB1,8.05667027177738e-11,0.289394976294736,1,0.983,1.73532620983813e-06
FAM213A,8.12200256126538e-11,-0.407390015558464,0.737,0.743,1.74939813167095e-06
SLC39A4,8.50524418112467e-11,-0.473727791819539,0.362,0.459,1.83194454417244e-06
RPS13,8.53404694878421e-11,-0.232379827824515,1,0.994,1.83814837229863e-06
UNC119,8.59557803407525e-11,-0.417359977687638,0.711,0.682,1.85140155275947e-06
S100A1,9.01432794280426e-11,-0.307528983241428,0.073,0.172,1.94159609560061e-06
KRT10,9.11225430447803e-11,-0.358943142581116,0.78,0.758,1.96268845464152e-06
MCTS1,9.12812039266664e-11,-0.392021320557798,0.474,0.497,1.96610585137647e-06
MAN1A2,9.57180461536751e-11,0.518440688474701,0.741,0.394,2.06167099610401e-06
RARB,1.0049649212351e-10,0.201522874653877,0.207,0.019,2.16459394384828e-06
PABPC4,1.07418666687321e-10,0.418902226602078,0.53,0.189,2.31369066177821e-06
KCNH2,1.08634274896398e-10,0.456388796726207,0.789,0.512,2.33987364699352e-06
AQP7,1.08713094520101e-10,-0.472004957756734,0.487,0.554,2.34157134286846e-06
SMC3,1.11682771452727e-10,0.4729715179695,0.741,0.426,2.40553521432029e-06
BNIP3,1.14289299394528e-10,0.660907341608936,0.681,0.456,2.46167721965873e-06
SSBP1,1.18094544662283e-10,-0.353735007588011,0.806,0.799,2.54363839748091e-06
SET,1.18847740591519e-10,0.381349854874175,0.974,0.895,2.55986148460073e-06
KCNQ1OT1,1.1953023436881e-10,0.775491197366512,0.879,0.665,2.57456171806981e-06
SH3GLB2,1.20810247574529e-10,-0.467474215095661,0.647,0.659,2.60213192250778e-06
SPCS3,1.27943826061065e-10,0.405512462706312,0.789,0.496,2.75578206952928e-06
TMEM205,1.30415132187794e-10,-0.43425332630883,0.681,0.666,2.8090115321929e-06
TMEM256,1.34214866804859e-10,-0.347713504657672,0.319,0.373,2.89085401610986e-06
CALM1,1.34510412194533e-10,-0.327716503106137,0.828,0.882,2.89721976825804e-06
C19orf24,1.36512145907144e-10,-0.430135035449183,0.341,0.407,2.94033511069398e-06
REX1BD,1.36982513264997e-10,-0.413889999987651,0.608,0.619,2.95046635321477e-06
FAM3C,1.38353967786455e-10,0.423831265621196,0.659,0.334,2.98000611215245e-06
ADD3,1.3989644993947e-10,0.535755147308927,0.784,0.533,3.01322963524624e-06
PHYHIP,1.43556349811469e-10,-0.476710654290132,0.328,0.413,3.09206021858922e-06
COPS6,1.45615222383066e-10,-0.418259439934687,0.776,0.77,3.13640627490887e-06
PHKG1,1.48338577875999e-10,-0.37030239645001,0.172,0.265,3.19506462887115e-06
PLAGL1,1.53362570089131e-10,0.27455789697279,0.362,0.085,3.3032763971498e-06
MKRN1,1.6251574156202e-10,0.396346921015543,0.698,0.383,3.50042655750435e-06
HDAC2,1.67132612977238e-10,0.422924795262279,0.72,0.36,3.59986935091673e-06
PCMTD2,1.68177296180737e-10,0.414174097144639,0.845,0.566,3.62237078243689e-06
DEK,1.68702348058242e-10,0.428571821113569,0.802,0.536,3.63367987482648e-06
TALDO1,1.6918122757033e-10,-0.395515340881111,0.694,0.696,3.64399446063734e-06
LRRC8A,1.799873516992e-10,0.363156720003215,0.474,0.155,3.87674756824907e-06
PDAP1,1.8426313636026e-10,-0.408736524755476,0.694,0.681,3.96884369406364e-06
HSPE1,1.89844640755972e-10,-0.306538914342687,0.897,0.915,4.08906371724288e-06
TMEM128,1.98377880330079e-10,0.320779671228829,0.362,0.081,4.27286116442957e-06
RPL9,2.00814917767576e-10,0.2904548238378,1,0.998,4.32535251379581e-06
FAM50A,2.02574544789108e-10,-0.414013610989357,0.69,0.682,4.36325312021259e-06
LUC7L2,2.0412531345348e-10,0.359011715932487,0.642,0.276,4.3966551264745e-06
GABPB1-AS1,2.0591322762477e-10,0.525498711993788,0.841,0.582,4.43516500980993e-06
LRRC75A,2.09086984187811e-10,-0.465519883880176,0.453,0.534,4.50352455242126e-06
HNRNPC,2.20596433406464e-10,0.385606820944216,0.944,0.823,4.75142657914184e-06
RPS23,2.33444629177207e-10,-0.217286277097687,0.996,0.998,5.02816386784787e-06
FIGN,2.56209456203968e-10,0.448365844999489,0.724,0.359,5.51849547717727e-06
SLC2A1,2.61691661725428e-10,0.430416989833687,0.28,0.059,5.63657670190399e-06
SEMA5A,2.67055987549326e-10,0.349729805694832,0.341,0.088,5.75211891582494e-06
MRPL22,2.69686619061757e-10,-0.365448685437754,0.466,0.495,5.80878008797118e-06
EGLN1,2.7693989988333e-10,0.400564175033739,0.444,0.137,5.96500850358704e-06
GFRA3,2.77323919221227e-10,-0.202010443385017,0.103,0.163,5.973279896106e-06
REST,2.85037877871675e-10,0.501626539552348,0.767,0.443,6.139430851478e-06
MPST,2.87402172400977e-10,-0.39045456236122,0.483,0.509,6.19035539134465e-06
GLUD1,2.94019680414656e-10,0.313059377705307,0.526,0.197,6.33288989645127e-06
FXR1,3.03455266197001e-10,0.391892741082462,0.892,0.624,6.53612297861721e-06
MZT2A,3.09252641300875e-10,-0.446811843191266,0.444,0.487,6.66099264097956e-06
SORL1,3.11560620490954e-10,0.345872434867865,0.409,0.115,6.71070420475465e-06
KAZN,3.41235857653559e-10,0.442707382821693,0.496,0.193,7.34987913800001e-06
N4BP2,3.5120200238987e-10,0.432153356993729,0.642,0.279,7.56453992947541e-06
OAT,3.54190325126329e-10,0.284001667499791,0.375,0.099,7.628905412896e-06
N4BP2L1,3.69456797842341e-10,0.177402881892538,0.159,0.014,7.95772996872618e-06
ZNF638,3.74664850121817e-10,0.494430455821647,0.711,0.392,8.06990620677382e-06
ARF3,3.7606689334659e-10,-0.41897870779126,0.496,0.509,8.1001048157922e-06
RYK,3.91063671911394e-10,0.40558025577275,0.509,0.176,8.42312042929951e-06
WASF2,3.98923768453628e-10,0.360284892606613,0.978,0.856,8.59241904872268e-06
PDE3A,4.01581467843968e-10,0.204291183451462,0.207,0.026,8.64966323589123e-06
RUVBL2,4.125505647933e-10,-0.420729777380485,0.461,0.461,8.88592661508288e-06
TMED7,4.37397425127481e-10,0.401918824587937,0.647,0.3,9.4211031398208e-06
ADAMTS9,4.37620457947225e-10,0.465194520563344,0.862,0.668,9.42590704372527e-06
PSME2,4.4031075080069e-10,-0.407228142245111,0.547,0.563,9.48385326149607e-06
RPL17,4.40550985691281e-10,0.410472560394879,0.72,0.426,9.48902768080449e-06
HOXB2,4.44275606883782e-10,0.191773583620689,0.224,0.031,9.56925229666977e-06
MIR99AHG,4.58179466956835e-10,0.397418966169708,0.616,0.297,9.86872753878327e-06
PTPRO,4.58870083305318e-10,0.336976959145087,1,0.993,9.88360272431325e-06
TULP4,4.69140376725739e-10,0.468989417466815,0.849,0.599,1.01048145742957e-05
ACTB,4.73146749275432e-10,0.376513817885259,1,0.998,1.01911078326435e-05
PSMD6,4.74446275819264e-10,-0.375277818596003,0.728,0.732,1.02190983348711e-05
CSRP1,4.81079054962683e-10,0.492562881482108,0.621,0.355,1.03619617648412e-05
EIF1,4.91798522656511e-10,-0.246044595168232,1,0.997,1.05928483794986e-05
NCOR1,5.03192839458864e-10,0.433059331290467,0.728,0.43,1.08382705691045e-05
ZFR,5.21527729144462e-10,0.420633140161808,0.759,0.474,1.12331857580426e-05
GRK5,5.30213725443269e-10,0.417661307473582,0.397,0.131,1.14202734323226e-05
REL,5.36203811679876e-10,0.328225583456925,0.31,0.071,1.15492938997728e-05
MRPL52,5.60014308576854e-10,-0.420100866282239,0.496,0.545,1.20621481924369e-05
LINC01781,5.68587082046771e-10,-0.128219776547772,0,0.059,1.22467971602054e-05
HMGCS1,6.14502130351485e-10,-0.563413605249589,0.487,0.563,1.32357613856406e-05
SLC38A4,6.16262617969813e-10,0.239985603627901,0.211,0.023,1.32736805284518e-05
BAZ2B,6.2001052425501e-10,0.471508594494448,0.681,0.345,1.33544066819287e-05
PTGES2,6.255017253125e-10,-0.426330479776249,0.522,0.518,1.34726816615059e-05
TROVE2,6.62208929083751e-10,0.437795602195386,0.845,0.617,1.42633181235349e-05
KLHL42,6.62581624962043e-10,0.391194943270132,0.547,0.21,1.42713456200575e-05
SNRPD1,7.50501703391825e-10,-0.366290956776646,0.685,0.662,1.61650561893565e-05
DNAJB6,7.64389321897361e-10,0.380388882561557,0.871,0.602,1.64641816043473e-05
CYBA,7.70183906618327e-10,-0.413503179366331,0.672,0.707,1.65889911646522e-05
PGAP1,7.80440890573633e-10,0.434343080165823,0.526,0.202,1.68099163420655e-05
PRPF38B,7.99775677909993e-10,0.425529572015008,0.664,0.338,1.72263683265033e-05
VAMP5,8.0283566609284e-10,-0.429632483797787,0.797,0.761,1.72922774119737e-05
DEFB1,8.06181897848581e-10,-0.189113039298391,0.004,0.088,1.73643518977606e-05
LY6E,8.11551244313235e-10,-0.40473091117802,0.703,0.693,1.74800022512628e-05
NDUFA3,8.15401826103237e-10,-0.444053845937201,0.651,0.673,1.75629399324376e-05
RAN,8.24896279616464e-10,-0.273909313969983,0.914,0.923,1.7767440966659e-05
HDAC1,8.56729533000495e-10,0.425604057544399,0.707,0.393,1.84530974112977e-05
PUF60,8.74857513323888e-10,-0.318364621652045,0.866,0.848,1.88435559794832e-05
SLC22A18,8.78978309944971e-10,-0.291677965290925,0.164,0.234,1.89323138179047e-05
TWSG1,9.28445998711077e-10,0.378522152504425,0.496,0.189,1.99977983662379e-05
GAPDH,9.52633272737715e-10,-0.155100487966013,0.996,0.999,2.05187680614976e-05
GFRA2,9.90162144473198e-10,-0.316744579018905,0.108,0.197,2.13271024298082e-05
TKT,1.01087130914824e-09,-0.416367042292676,0.496,0.538,2.1773157127744e-05
NEXMIF,1.03464406097782e-09,0.176310265517329,0.134,0.012,2.22851984294013e-05
ERGIC3,1.04536594680381e-09,-0.352260917614624,0.642,0.611,2.25161371282072e-05
GCHFR,1.07082602299358e-09,-0.394851898642552,0.224,0.315,2.30645217092587e-05
ERP44,1.11217165054802e-09,0.405786528017123,0.716,0.373,2.39550651811538e-05
SUMO2,1.13628083264675e-09,0.324981571741489,0.996,0.964,2.44743528543784e-05
STX7,1.14063995985864e-09,0.459386378342634,0.677,0.355,2.45682440953953e-05
TRIP11,1.17267616160369e-09,0.496345377096154,0.659,0.338,2.52582718447819e-05
IFI27L2,1.18987672266823e-09,-0.304312318053169,0.185,0.233,2.56287547295511e-05
APEX1,1.22801843825903e-09,0.424754498010968,0.806,0.49,2.64502891416612e-05
SLC25A1,1.25269072932033e-09,-0.400914923384753,0.353,0.434,2.69817056188306e-05
TCTEX1D1,1.26516032858652e-09,0.150702612139487,0.078,0.002,2.7250288317425e-05
ODC1,1.28632191992702e-09,0.349655819688866,0.858,0.72,2.77060878333081e-05
DAB2,1.29693013531704e-09,0.419626090218636,0.728,0.426,2.79345781845938e-05
ARHGEF12,1.30021586009429e-09,0.501342400633543,0.853,0.607,2.80053494105709e-05
ZNF518A,1.34766138776617e-09,0.436315197178953,0.616,0.291,2.90272786310955e-05
IGF1R,1.42389883987125e-09,0.449715307492687,0.638,0.331,3.06693571119869e-05
TMED1,1.47526508512158e-09,-0.411778057753464,0.573,0.562,3.17757346684336e-05
MAPK10,1.57338288215551e-09,0.409162880465512,0.698,0.366,3.38890938987476e-05
MFAP2,1.63050334222316e-09,0.304153993106811,0.517,0.205,3.51194114881447e-05
AL691432.2,1.65038565403996e-09,0.352916808804077,0.5,0.176,3.55476566023668e-05
AC116366.3,1.67212348784779e-09,0.150606217172869,0.181,0.019,3.60158678047537e-05
TMEM208,1.70072776213313e-09,-0.41540403107215,0.634,0.644,3.66319752685854e-05
AJ011932.1,1.77223128801096e-09,-0.33503138946331,0.259,0.316,3.8172089712468e-05
CERS2,1.88799054443523e-09,0.416513703453547,0.591,0.243,4.06654283365905e-05
RAB9A,1.90018596217893e-09,0.231927707982084,0.358,0.087,4.0928105439372e-05
HOXB6,1.93116036787761e-09,0.282142412695553,0.319,0.073,4.15952631637159e-05
C11orf58,1.95397913289009e-09,0.3579467759647,0.97,0.869,4.20867565433196e-05
ATP6AP2,2.00890532966253e-09,0.386811141050039,0.922,0.713,4.32698118956011e-05
CHD7,2.0615008372285e-09,0.503437734162561,0.737,0.421,4.44026665330647e-05
IDH3B,2.16082340624068e-09,-0.438834662384183,0.543,0.563,4.65419753470181e-05
KDELR2,2.17884277049479e-09,0.332435618915636,0.789,0.565,4.69300944336873e-05
CTR9,2.19604112485446e-09,0.323282726178407,0.491,0.172,4.73005297882402e-05
HMGB2,2.21197746993505e-09,0.338374542438991,0.457,0.156,4.76437827249311e-05
CDK6,2.22263171166057e-09,0.486043813070127,0.621,0.294,4.78732644374571e-05
COX6C,2.4240078597239e-09,-0.384294967938116,0.784,0.806,5.2210705290593e-05
PLAT,2.42734401539593e-09,0.245304266421355,0.181,0.025,5.22825627476129e-05
ANKRD36C,2.47844708109025e-09,0.21781111799069,0.246,0.043,5.33832716796029e-05
RALY,2.4918696591268e-09,-0.373839301374002,0.642,0.621,5.36723805879321e-05
JMY,2.50690389190518e-09,0.272532711488446,0.379,0.106,5.39962029277456e-05
GTF2H2,2.5432432094659e-09,0.286323916755575,0.431,0.131,5.4778915488686e-05
C12orf10,2.58954425360821e-09,-0.412403053539149,0.591,0.624,5.57761936784672e-05
CALM3,2.64300300111357e-09,-0.351411278524004,0.741,0.752,5.69276416409851e-05
PMF1-BGLAP,2.68296580334044e-09,0.130398188870791,0.134,0.008,5.77884004381497e-05
SREBF1,2.73323251904929e-09,-0.325638529488962,0.125,0.222,5.88710952278027e-05
ITFG1,2.82345848179764e-09,0.395012113540237,0.716,0.401,6.08144722394394e-05
PPIL4,2.87342067796586e-09,0.398663412283352,0.698,0.386,6.18906079827067e-05
SPRED1,2.8834445028699e-09,0.251163319075125,0.267,0.056,6.21065111473148e-05
SLC16A3,2.91232309195930e-09,0.289396711789485,0.293,0.064,6.27285270777113e-05
WFIKKN1,2.94086037803551e-09,-0.417931263140296,0.332,0.37,6.33431916825069e-05
PARD3,2.99964979417688e-09,0.3546559312225,0.552,0.215,6.46094569167757e-05
HECTD2,3.0603496432774e-09,0.396295702707323,0.478,0.173,6.5916870966552e-05
HIPK2,3.0829109567462e-09,0.491439777044368,0.931,0.784,6.64028190973563e-05
KBTBD7,3.13513533881881e-09,0.279103380583823,0.401,0.112,6.75276800628184e-05
SCN7A,3.15509837152347e-09,0.441792879000022,0.547,0.244,6.79576638242441e-05
BUD31,3.18558123137747e-09,-0.329751740877724,0.681,0.634,6.86142341426392e-05
NAA50,3.34276934613357e-09,0.352562148915517,0.457,0.159,7.19999089463711e-05
NUCB1,3.34469796626914e-09,-0.382368275439494,0.754,0.728,7.2041449495471e-05
LEPROT,3.37920354625379e-09,0.336870377598493,0.987,0.94,7.27846651827603e-05
FXYD2,3.40797435341148e-09,-0.206536056059991,0.034,0.108,7.34043595981298e-05
TPM2,3.41327135369327e-09,-0.326099025787712,0.272,0.351,7.35184516871992e-05
PCNP,3.4139847853251e-09,0.378651145742233,0.776,0.49,7.35338182911173e-05
UQCRB,3.8439657965225e-09,-0.296254425133482,0.892,0.838,8.27951792912982e-05
FASN,3.91427569066297e-09,-0.288337672351892,0.155,0.23,8.43095841011897e-05
LCA5,3.96128045902959e-09,0.305424507877276,0.341,0.075,8.53220198070383e-05
NRIP1,3.97440043024695e-09,0.526791555493758,0.728,0.478,8.56046108670891e-05
CBFB,3.98695562824818e-09,0.372256084035679,0.431,0.14,8.58750372768376e-05
COL18A1,4.10391069254423e-09,0.373292102078994,0.724,0.42,8.83941324067101e-05
KIAA1324L,4.11423403113858e-09,0.263393598975983,0.315,0.07,8.86164867966939e-05
CDC25B,4.17823491183552e-09,-0.227477784547951,0.151,0.211,8.99950017660254e-05
JPT1,4.26361332828067e-09,-0.39109723359596,0.349,0.397,9.18339674778373e-05
KIAA1109,4.271000616218e-09,0.351692909841082,0.491,0.185,9.19930822727195e-05
NEBL,4.32621370543022e-09,0.426924647413397,0.819,0.629,9.31823170012616e-05
LIMS1,4.40408243618444e-09,0.463723556382116,0.763,0.425,9.48595315929766e-05
NUDC,4.48697568258183e-09,-0.334811778933242,0.793,0.786,9.664496922713e-05
ROCK1,4.57927117605041e-09,0.431069316879621,0.746,0.411,9.86329218609497e-05
UFC1,4.8154284894751e-09,-0.336291700285769,0.75,0.732,0.000103719514234804
CCNG1,4.87665314478995e-09,0.299378941288058,0.569,0.237,0.000105038232085631
PTPN13,5.20531969281061e-09,0.427886191983079,0.621,0.286,0.000112117380863448
SRSF7,5.24247812624437e-09,0.376663702577404,0.901,0.699,0.000112917736361178
PXDC1,5.52756461749129e-09,0.246625660147378,0.289,0.073,0.000119058214296145
LMAN2,5.54276465877405e-09,-0.339066075886636,0.78,0.789,0.000119385607985334
ASS1,5.61911137323671e-09,-0.368468655070744,0.556,0.575,0.000121030039868145
IFNGR1,5.70165894856386e-09,0.2781241753026,0.444,0.153,0.000122808032093117
NUDT16L1,5.83147455865372e-09,-0.402239846447672,0.616,0.633,0.000125604130518842
PPIB,5.8333837530696e-09,-0.26072351309346,0.948,0.957,0.000125645252657366
SRSF8,5.86475507305199e-09,0.430042483624382,0.638,0.303,0.000126320959518467
NRGN,5.86634742641723e-09,-0.196239636095962,0.073,0.125,0.000126355257217601
ARHGEF40,5.88178714918074e-09,0.376112277306928,0.659,0.316,0.000126687813406204
PPP1CB,5.91133641265523e-09,0.40923399035151,0.853,0.609,0.000127324274992181
GOLGB1,6.02808729405213e-09,0.525942944058276,0.707,0.425,0.000129838972226589
SLTM,6.04972627006768e-09,0.424510887605445,0.707,0.447,0.000130305054130988
JKAMP,6.17230924943953e-09,0.384494703834976,0.599,0.29,0.000132945368923678
HIST1H2AC,6.1810136286092e-09,0.492141180611377,0.698,0.464,0.000133132852546614
NDRG2,6.27689788359275e-09,-0.322242168433965,0.828,0.838,0.000135198103514704
GSS,6.73534222432174e-09,-0.390694968810926,0.427,0.459,0.000145072536169666
MAN1A1,6.8067197368502e-09,0.276160144168133,0.263,0.05,0.000146609936412016
PDGFRB,6.95003152075788e-09,0.450327474807844,0.582,0.297,0.000149696728925604
HGD,6.99485969655454e-09,-0.108078495425528,0.004,0.052,0.000150662283004088
CCS,7.04302126905357e-09,-0.401256082493771,0.573,0.593,0.000151699635114145
DSTN,7.0909290562306e-09,0.299898564660813,0.974,0.953,0.000152731520942151
CR1,7.33841902516636e-09,0.254025946227081,0.224,0.044,0.000158062207383058
BMP2,7.43875019906152e-09,0.446110255423939,0.526,0.218,0.000160223240537586
PTTG1,7.48594109291258e-09,-0.268723884968855,0.052,0.145,0.000161239685200244
HSPA1B,7.52218777211544e-09,0.575216292125102,0.871,0.781,0.000162020402423594
SIVA1,7.79968944397523e-09,-0.276294225682145,0.789,0.7,0.000167997510933783
VDAC3,7.87215082135999e-09,-0.362749952399247,0.621,0.601,0.000169558256541273
FKBP8,8.0327151480622e-09,-0.377647593353795,0.754,0.763,0.000173016651574112
KIF3A,8.05118275505372e-09,0.379796928377518,0.448,0.149,0.000173414425361102
ZC3H7B,8.35183140336643e-09,0.223320345798641,0.297,0.084,0.00017989009659711
SLC39A6,8.38287773563272e-09,0.409095676515709,0.629,0.312,0.000180558803547793
DNAJA1,8.42983843186672e-09,-0.317942373620967,0.944,0.928,0.000181570289983977
MFSD14B,8.90225290489088e-09,0.246361587337771,0.341,0.086,0.000191745625318445
PDIA6,9.00605188762615e-09,0.277066260325233,0.961,0.933,0.00019398135160758
SDK2,9.04026783257145e-09,0.216739077919438,0.233,0.04,0.000194718328845756
SLC51A,9.179911443934e-09,-0.180894435686525,0.069,0.12,0.000197726112590894
SBNO1,9.32028645547324e-09,0.402400432558521,0.578,0.251,0.000200749649964438
ZNF624,9.4311965797317e-09,0.140302844588714,0.228,0.045,0.000203138543130841
COL9A2,9.43225981723828e-09,-0.146965538944601,0.022,0.073,0.000203161444203495
RACK1,9.87584976897160e-09,-0.18880298868867,1,0.998,0.000212715928173879
C1QTNF12,9.92886051861578e-09,-0.30031313058392,0.099,0.18,0.000213857726710465
HDGFL3,1.02262000124295e-08,0.356340997683095,0.578,0.245,0.000220262122067718
RPS7,1.0416405763211e-08,-0.170086516004096,1,0.999,0.000224358963733801
DAPL1,1.04266008212402e-08,-0.196832085074329,0.022,0.095,0.000224578555088692
MYH10,1.05272571758043e-08,0.390859070242756,0.466,0.169,0.000226746592309648
NBPF9,1.09676422893837e-08,0.239773908496884,0.267,0.048,0.000236232047271035
TMEM50A,1.12498614130642e-08,0.38497078481245,0.897,0.683,0.000242310764975989
CHD1,1.13223770258056e-08,0.364509692603247,0.565,0.231,0.000243872678758827
RPS11,1.14950867294026e-08,-0.273846454064707,0.97,0.985,0.000247592673064602
FTX,1.17508366214026e-08,0.477012664627432,0.754,0.46,0.00025310126998839
DMAC1,1.25001125963214e-08,-0.39399256701124,0.802,0.764,0.000269239925212168
GOLGA4,1.25475426060317e-08,0.498753625201709,0.685,0.438,0.000270261520191317
SOWAHC,1.28957758251651e-08,0.330508871622453,0.388,0.114,0.000277762115498231
CMPK1,1.30341352236593e-08,0.322496150554713,0.513,0.206,0.000280742238582398
HNRNPU,1.33690020672471e-08,0.407378615585033,0.931,0.778,0.000287954935526436
FOXN3,1.35609787047156e-08,0.311288567754602,0.302,0.068,0.000292089920320869
FDFT1,1.38446955403926e-08,-0.40710825614855,0.504,0.523,0.000298200897244516
SCOC,1.39663750896902e-08,0.404369684431793,0.733,0.46,0.000300821753056837
FAM96B,1.49131399290249e-08,-0.361081991491342,0.659,0.659,0.000321214120931267
CNOT6L,1.5072047053294e-08,0.400141015894677,0.556,0.252,0.000324636821480899
SIAH1,1.51584562380871e-08,0.269767295882904,0.5,0.187,0.000326497988912158
RBM25,1.58745838195104e-08,0.415718966997167,0.759,0.503,0.000341922660888434
SSBP3,1.59293231819854e-08,0.354657058048697,0.603,0.274,0.000343101692016784
HIST1H2BK,1.71199780213086e-08,0.129373074674247,0.142,0.015,0.000368747206600966
EIF5B,1.75262943919333e-08,0.416146167655337,0.703,0.383,0.000377498854907852
ATP5MC3,1.78889509972131e-08,-0.259198262042203,0.966,0.952,0.000385310115528973
EML4,1.81799188915676e-08,0.354909147950327,0.547,0.24,0.000391577273005475
RSL24D1,1.85651204688245e-08,0.34134845340817,0.793,0.475,0.000399874129778011
HBP1,1.86594563731708e-08,0.364974560062032,0.681,0.383,0.000401906030821727
IFITM2,1.87891220591206e-08,-0.411434356173706,0.474,0.512,0.000404698900031399
VPS13C,1.90288290749408e-08,0.308856298841134,0.478,0.176,0.00040986194944515
SMDT1,1.98098314159404e-08,-0.347753160791668,0.759,0.723,0.00042668395886794
MMP23B,1.99124180955134e-08,-0.410598435102198,0.397,0.431,0.000428893573359263
HSD17B12,2.02936781516827e-08,0.406659833447398,0.612,0.313,0.000437105533709093
PRKG1,2.16729836578292e-08,0.30352983536437,0.31,0.075,0.000466814395005983
RPL39,2.18328667216556e-08,-0.1959282140531,0.991,0.998,0.00047025811631774
POLR2E,2.2546120611783e-08,-0.352952878006604,0.72,0.667,0.000485620891857193
PPP1R15A,2.31014268133868e-08,-0.319290889376426,0.698,0.753,0.000497581632133539
RASSF7,2.34026441207865e-08,-0.415408734752712,0.504,0.508,0.000504069551717621
NT5C,2.37616138576681e-08,-0.427044731952991,0.629,0.629,0.000511801400880313
EFNA5,2.38110834069893e-08,0.347878034438963,0.435,0.149,0.000512866925503142
UBE2B,2.5070095150059e-08,0.399509455346019,0.802,0.532,0.000539984779437122
CLDN4,2.52952433220331e-08,-0.223558932225788,0.078,0.151,0.00054483424591327
SRSF1,2.55680464675186e-08,0.317129807171131,0.625,0.299,0.000550710152863882
FIP1L1,2.76699801940451e-08,0.373492971758368,0.664,0.362,0.000595983703399538
PAM,2.8150080599276e-08,0.349474098005405,0.591,0.288,0.000606324586027805
RB1CC1,2.82378013151595e-08,0.419842516063085,0.591,0.265,0.000608214002527221
LINC02256,2.84021507112098e-08,0.243410183934016,0.237,0.046,0.000611753924168747
ARAP1,2.88283570247045e-08,0.271184540865225,0.31,0.078,0.00062093398195511
SLC35B2,2.92090879958249e-08,0.187939534644803,0.259,0.051,0.000629134546342072
ADIPOR1,2.98765477873364e-08,0.327885569890284,0.474,0.17,0.00064351096279144
GPBP1,3.08780937073873e-08,0.428897799883982,0.823,0.55,0.000665083260363414
LAMP3,3.12464815579818e-08,0.112701740627035,0.099,0.007,0.00067301796627737
SWI5,3.14179965454393e-08,-0.420058508177682,0.405,0.436,0.000676712227592217
MKRN2,3.1776919501312e-08,0.315002405648797,0.578,0.249,0.000684443069138758
MYL5,3.20035009852749e-08,-0.340705664561716,0.241,0.288,0.000689323407721836
ARHGAP23,3.26252949648732e-08,0.32483457298202,0.466,0.174,0.000702716228248405
USP14,3.30582765961241e-08,0.362329780505936,0.655,0.335,0.000712042219603916
RNF138,3.32270505904895e-08,0.189115021400437,0.237,0.048,0.000715677442668554
PGAM2,3.41208972430587e-08,-0.247880357578202,0.091,0.148,0.000734930005718241
SSNA1,3.55431348404246e-08,-0.330666333535476,0.698,0.659,0.000765563581327904
EIF1AX,3.67574094085256e-08,0.401029414564906,0.845,0.595,0.000791717841250234
SERPINF2,3.90105288328126e-08,-0.157896185512636,0.022,0.08,0.000840247780529951
KLF11,3.92040586544423e-08,0.273746623442401,0.293,0.075,0.000844416219358034
TMEM87A,4.07484102922534e-08,0.3701462631754,0.616,0.294,0.000877680009284846
ADAM9,4.08574749680974e-08,0.281392839554277,0.431,0.142,0.00088002915333785
SMARCC1,4.08795674686689e-08,0.389558857437615,0.694,0.392,0.000880505003707659
P4HTM,4.13467277002175e-08,-0.310154317335232,0.72,0.669,0.000890567167934985
MXI1,4.17872220365276e-08,0.231139789480572,0.336,0.089,0.000900054975444769
HIST2H2BE,4.21119390706305e-08,0.335241779454496,0.44,0.156,0.00090704905564231
KCTD16,4.23112616815893e-08,0.217058428521998,0.224,0.04,0.000911342265359752
ITPR1,4.27046306424636e-08,0.233255272609687,0.22,0.032,0.000919815039408025
ZFAND2B,4.38876906649885e-08,-0.265881533811454,0.267,0.31,0.000945296969233188
PSD3,4.40986659737865e-08,0.267285512753455,0.435,0.154,0.000949841166409387
SLC30A5,4.4588904031865e-08,0.301912895931531,0.384,0.125,0.00096040040394234
SNCAIP,4.52415242554006e-08,0.204085562855277,0.168,0.023,0.000974457190937074
PAIP1,4.58118475457286e-08,0.366225951600787,0.746,0.445,0.000986741384287448
CREB1,4.59752067643258e-08,0.368315867677771,0.612,0.282,0.000990259978496812
CSF2RB,4.65117388271744e-08,0.164406502191745,0.125,0.014,0.00100181634259851
TAF1D,4.75665332994574e-08,0.421271848580004,0.616,0.283,0.00102453556073701
PCYT2,4.86193051009773e-08,-0.3085773821707,0.151,0.215,0.00104721121256995
SVBP,4.91063719653489e-08,0.341601164359529,0.509,0.187,0.00105770214576165
LMX1B,4.91759009314524e-08,0.342246553408803,0.711,0.383,0.00105919973016255
GPATCH8,4.94702546729192e-08,0.382324729398084,0.638,0.297,0.00106553981540001
CD2AP,5.04150798250957e-08,0.34472336659931,0.858,0.774,0.00108589040435274
MIR181A1HG,5.05256404072045e-08,0.264435641822043,0.272,0.063,0.00108827176873078
OAZ1,5.07938032513079e-08,-0.266950482748578,0.957,0.958,0.00109404772822992
UQCRQ,5.1027101444022e-08,-0.318025563383375,0.797,0.754,0.00109907273800279
ST3GAL6,5.1390378205981e-08,0.356461633604601,0.97,0.865,0.00110689735617863
FNDC3B,5.18758277489418e-08,0.423755303401437,0.724,0.434,0.00111735345388446
SAFB,5.21644036672829e-08,0.342809131271311,0.612,0.282,0.00112356909058961
STX8,5.21793634178563e-08,-0.396012153025605,0.384,0.41,0.00112389130865721
SUN1,5.27832733350864e-08,0.275463707927751,0.534,0.214,0.00113689892436443
PPP4R2,5.3265060244002e-08,0.400691963822193,0.685,0.365,0.00114727613259556
KREMEN1,5.38973373129531e-08,0.303188506849265,0.414,0.145,0.0011608947483837
NFE2L2,5.46917615819385e-08,0.413544452224511,0.621,0.301,0.00117800585271337
LCOR,5.51377453872405e-08,0.355009867426106,0.573,0.248,0.00118761189789577
IFI27L1,5.55429807090461e-08,-0.293215319037948,0.177,0.242,0.00119634026149214
GAS6,5.59300711201765e-08,0.359217100657533,0.78,0.5,0.00120467780185748
NPB,5.67219705285725e-08,-0.0845948415552659,0.004,0.043,0.00122173452321492
S100A13,5.92368094924568e-08,-0.326267071597742,0.784,0.807,0.00127590163965803
FUBP3,5.96262406219829e-08,0.271213701576889,0.418,0.143,0.00128428959675689
PAX8,5.98693578519218e-08,-0.276694825925992,0.216,0.264,0.00128952609877254
SHPRH,6.05982002096177e-08,0.40951300311963,0.56,0.247,0.00130522463431496
BIN1,6.13130593200156e-08,-0.372196019656433,0.621,0.568,0.00132062198469382
ZKSCAN1,6.18955837534449e-08,0.397872127887586,0.638,0.303,0.00133316897846545
ARHGDIA,6.19594939348343e-08,-0.369287918701627,0.664,0.646,0.0013345455398624
CMTM3,6.30640708355614e-08,0.418493689532251,0.845,0.573,0.00135833702172716
BAD,6.33218238627428e-08,-0.306157000154267,0.728,0.678,0.00136388876417962
SDHD,6.36748643130694e-08,0.341559094459364,0.556,0.236,0.0013714929024392
TULP2,6.40278350274825e-08,0.0886021743991379,0.073,0.004,0.00137909553865695
BPTF,6.40722123959613e-08,0.410290398929533,0.802,0.562,0.00138005138279661
SNX13,6.61334778515944e-08,0.315891086919712,0.526,0.221,0.00142444897944549
AAMDC,6.83630378350079e-08,-0.343449308802874,0.513,0.481,0.00147247147192823
LOX,6.93708426939489e-08,0.22674381823217,0.207,0.042,0.00149417858078497
PQBP1,7.07502096502951e-08,-0.395266683046368,0.552,0.535,0.00152388876565771
RIF1,7.11499764151612e-08,0.374773256338844,0.556,0.23,0.00153249934200616
RPL5,7.31992221461635e-08,0.279493196269734,1,0.998,0.00157663804580622
MPHOSPH8,7.4603901940464e-08,0.371610186843923,0.733,0.471,0.00160689344389565
AC092683.1,7.49181103635307e-08,0.249778361808217,0.302,0.061,0.00161366117912009
EBP,7.79392694509301e-08,-0.43374111874505,0.414,0.449,0.00167873392470358
CCDC14,7.82404264501939e-08,0.298331695031101,0.405,0.127,0.00168522054531073
SMC5,8.01205300254314e-08,0.296227146394407,0.414,0.141,0.00172571609621777
HECTD1,8.23585630632565e-08,0.398475697137734,0.608,0.288,0.00177392108981948
AURKB,8.47244988132618e-08,-0.11091410139278,0.004,0.054,0.00182488097993885
ROCK2,8.49445911725974e-08,0.347996274484942,0.5,0.186,0.00182962154926657
RALGAPA1,8.53460002992358e-08,0.373911703054891,0.591,0.267,0.00183826750044524
TSPAN5,8.63908529670252e-08,-0.339290166828598,0.591,0.584,0.00186077258205676
ARL2BP,8.76269324215264e-08,0.410283487897025,0.703,0.402,0.00188739649742726
SLC6A13,8.77861373940132e-08,-0.180868410895297,0.039,0.101,0.00189082561332965
KLRB1,8.88321692918357e-08,0.451051599530711,0.707,0.454,0.00191335609437685
FGF7,8.91528368463528e-08,0.117316435814871,0.142,0.012,0.00192026295283359
IFNAR1,9.00848438789676e-08,0.343566787996779,0.828,0.556,0.00194033745230908
RSRP1,9.0836819138098e-08,0.3610463120511,0.892,0.726,0.00195653424741549
MIER1,9.19464338829007e-08,0.417348364451788,0.668,0.364,0.0019804342394038
CEP350,9.23681173556393e-08,0.407391638468887,0.522,0.217,0.00198951687972311
IDS,9.30918512135176e-08,0.413391970484466,0.578,0.276,0.00200510538328795
RAB3C,9.45754331951706e-08,-0.368277960844191,0.25,0.314,0.00203706025559078
PHC2,9.46936758209445e-08,0.3663495338572,0.539,0.255,0.00203960708350732
PPP1R14B,9.49627009809338e-08,-0.396252618749221,0.642,0.596,0.00204540161642833
KLF7,9.55640430218308e-08,0.228364114910189,0.259,0.048,0.00205835392264721
FBXL15,9.63507674578788e-08,-0.391252075959721,0.379,0.421,0.00207529918027525
HP1BP3,9.82125827549067e-08,0.343107961439889,0.793,0.57,0.00211540081995793
UBE2D1,9.92878054740465e-08,0.315488875126221,0.539,0.218,0.00213856004210549
REEP3,9.94994247200651e-08,0.378856564916918,0.578,0.274,0.00214311810904548
SEMA4G,9.98112940271104e-08,-0.238646955245295,0.091,0.151,0.00214983546204993
NUDCD1,1.0282090564504e-07,0.286995514062041,0.297,0.072,0.00221465948668853
TIMM8B,1.03221023194146e-07,-0.398657916875359,0.724,0.699,0.00222327761857872
HAGH,1.03796535285259e-07,-0.350118096718096,0.612,0.604,0.0022356735735092
BET1,1.04464688957195e-07,0.259337175013839,0.397,0.128,0.00225006493544902
KLHL24,1.04673104056822e-07,0.408316579378839,0.478,0.195,0.00225455398827989
AKT3,1.06068493672163e-07,0.261994509750987,0.203,0.044,0.00228460928520472
RFC1,1.0691633487997e-07,0.376390737502939,0.81,0.583,0.00230287093697968
CDKN1C,1.07511098108512e-07,0.439221202618425,0.909,0.797,0.00231568154215925
CDH11,1.07758538808498e-07,0.37051460890122,0.431,0.149,0.00232101116739624
MRPS15,1.08420414357659e-07,-0.383063544539837,0.509,0.524,0.00233526730484963
RMRP,1.10079094903927e-07,-0.109769575389961,0.022,0.068,0.00237099362513568
ARHGAP19,1.10235713040912e-07,0.167345374381954,0.177,0.022,0.00237436702318821
CLEC18B,1.10482514686196e-07,-0.149297519036693,0.022,0.081,0.00237968288382598
ABHD14A,1.11766722652784e-07,-0.357213212584878,0.457,0.438,0.00240734343921832
ZFPM1,1.12660945869974e-07,-0.393001311422234,0.461,0.479,0.00242660411309337
NDUFB9,1.14245547784774e-07,-0.285593654575583,0.772,0.724,0.00246073485373626
SEC63,1.15952056732221e-07,0.385156162981941,0.599,0.296,0.00249749134995532
TEX10,1.19223432836669e-07,0.178981527791137,0.207,0.048,0.00256795351986901
UFL1,1.19483749075742e-07,0.392163216802002,0.724,0.417,0.00257356047134242
SLC25A11,1.21083066164355e-07,-0.319730871912232,0.664,0.627,0.00260800816211405
ISG15,1.21500603863558e-07,-0.177633486590649,0.086,0.131,0.00261700150661717
GXYLT1,1.22597783160013e-07,0.408206398259783,0.565,0.254,0.00264063365148352
BRD3,1.23390623785376e-07,0.334788625947585,0.53,0.218,0.00265771064571322
CLPX,1.24349625919515e-07,0.315048708243065,0.496,0.19,0.00267836659268044
RASSF8,1.25156787396212e-07,0.408520721733571,0.897,0.742,0.00269575204372701
EPHX1,1.30785649260203e-07,-0.25579712858818,0.884,0.889,0.00281699209941552
CCDC167,1.30786271708994e-07,-0.30824514225814,0.246,0.276,0.00281700550634002
RBM12B,1.317312983849e-07,0.328020392309472,0.453,0.156,0.00283736043591237
CUX1,1.32353595902488e-07,0.406040900435495,0.711,0.417,0.00285076410214368
MYEF2,1.33574657370803e-07,0.322038163205018,0.461,0.172,0.00287706454510973
CCDC85B,1.34620703271816e-07,-0.344782989496411,0.47,0.44,0.00289959532777164
NOP10,1.38117478914921e-07,-0.327766878976469,0.733,0.717,0.00297491237834849
HNRNPK,1.3868174657902e-07,0.30450365317691,0.944,0.867,0.00298706613956551
HNRNPA2B1,1.39004657591359e-07,0.251995944942488,0.991,0.973,0.00299402131986027
SPATC1L,1.41002517898821e-07,-0.290106815775564,0.19,0.248,0.00303705323302271
ARL2,1.41186805721242e-07,-0.380018747137802,0.457,0.483,0.00304102260842983
CSNK1A1,1.42294830893755e-07,0.348589526705517,0.918,0.757,0.00306488836262059
PSMG2,1.42702362017309e-07,0.353697247506163,0.659,0.338,0.00307366617549083
NKAIN2,1.45038547579703e-07,0.14767204753353,0.112,0.011,0.00312398527631923
SUGT1,1.46330328188351e-07,0.3926101278625,0.711,0.434,0.00315180893884889
EEF1B2,1.47922198838012e-07,0.328635930185595,0.935,0.873,0.00318609624077195
COPG1,1.49725952013495e-07,0.240755346786047,0.431,0.148,0.00322494728041867
CAVIN2,1.49839202519432e-07,0.411383710615898,0.375,0.11,0.00322738658306605
COA4,1.51287036761141e-07,-0.339291720343042,0.638,0.641,0.00325857148479822
MPDZ,1.52824734748393e-07,0.379383069337175,0.513,0.223,0.00329169196174564
LENG8,1.62190310645508e-07,-0.335508233437107,0.578,0.533,0.0034934171009936
DDA1,1.62552597743449e-07,-0.402255111273346,0.466,0.488,0.00350122040279615
POTEE,1.65120876286257e-07,0.107645648144591,0.112,0.013,0.00355653855432969
PRADC1,1.65734053510548e-07,-0.221185956388797,0.168,0.214,0.00356974577856369
NUDT22,1.70957244225316e-07,-0.30895650954636,0.276,0.322,0.00368224808336909
FAH,1.72424561885355e-07,-0.332909477869531,0.22,0.272,0.00371385263844867
NINL,1.79248821097664e-07,0.170357274296013,0.159,0.027,0.00386084035762259
VEGFA,1.82668585953136e-07,0.366886783917678,0.983,0.918,0.0039344986728446
AL355001.2,1.84273434720732e-07,-0.330079034138924,0.22,0.251,0.00396906551044985
UBE2E3,1.84653169236219e-07,-0.292537394666785,0.866,0.804,0.00397724461217891
SERPINH1,1.88665537306707e-07,-0.440303601143051,0.591,0.579,0.00406366700804917
GRHPR,1.93210792047157e-07,-0.289403305885031,0.746,0.693,0.00416156724990371
AC008040.5,1.98368802736491e-07,0.153401525133533,0.185,0.026,0.00427266564214128
ERBB4,2.00938801236718e-07,0.205214683947733,0.246,0.048,0.00432802083983766
PCDH19,2.02257021053946e-07,0.11550232488413,0.103,0.009,0.00435641397648094
SEC61B,2.0526583690655e-07,-0.213600827478503,0.931,0.867,0.00442122086113017
BTG2,2.05683974850775e-07,0.403733607944108,0.565,0.309,0.00443022713431084
FRMD3,2.08923178631087e-07,0.3918845039263,0.659,0.373,0.00449999634453499
ISCA1,2.1407850302426e-07,0.328777996262157,0.595,0.279,0.00461103687663954
GOLGA8A,2.14174280181637e-07,0.275271013858337,0.302,0.098,0.00461309982083228
RBFA,2.14512932541113e-07,-0.369647688250222,0.418,0.46,0.00462039405400303
LSM4,2.18400989013154e-07,-0.321290878172798,0.599,0.579,0.00470413890235433
TMBIM4,2.19975855218828e-07,0.317248090495924,0.892,0.753,0.00473805994555834
PMS2,2.27954309908391e-07,0.221072483430565,0.323,0.099,0.00490990788111683
AC006213.2,2.29198210072669e-07,0.242898498699921,0.22,0.035,0.00493670024675522
UBE2G2,2.34513202931531e-07,0.378508098486961,0.716,0.425,0.00505117987794224
TXNL4A,2.36139264377035e-07,-0.338127481489432,0.659,0.632,0.00508620361541695
CDK14,2.47488687295947e-07,0.270370410532609,0.366,0.11,0.0053306588356674
MED29,2.49031086086886e-07,-0.314174184059451,0.289,0.319,0.00536388056322544
TSTA3,2.53218697522331e-07,-0.347613672302317,0.478,0.48,0.00545407752593348
ICE2,2.53898646192268e-07,0.391501624111037,0.565,0.262,0.00546872294033527
PTH1R,2.54384343065289e-07,0.309687872660323,0.996,0.967,0.00547918436528327
AC137767.1,2.55449508428074e-07,-0.302929816329822,0.233,0.268,0.00550212696203228
YIF1A,2.56336556256439e-07,-0.300914440546634,0.677,0.623,0.00552123308520743
SDF2L1,2.58787951254436e-07,-0.345994585886686,0.448,0.445,0.0055740336820693
CRLF3,2.64760704073038e-07,0.198769328863548,0.293,0.068,0.00570268080502917
HOOK3,2.6889522510429e-07,0.310857874834024,0.513,0.213,0.0057917342535213
NUTM2B-AS1,2.70791535607729e-07,0.356752826980722,0.586,0.268,0.00583257888545487
RNF157,2.71157954898504e-07,-0.10819985177753,0.052,0.081,0.00584047119055888
ENDOG,2.72981344819353e-07,-0.356809050707286,0.44,0.468,0.00587974518606404
MED13,2.73599358430571e-07,0.348400031059208,0.556,0.243,0.00589305658123606
AKR7A2,2.74176342513343e-07,-0.320283626857033,0.776,0.716,0.00590548424139489
ESCO1,2.90096709421091e-07,0.349029921680073,0.53,0.237,0.00624839302422088
TCEA2,2.92788543144223e-07,-0.322272774149668,0.612,0.639,0.00630637243078341
ATP1A2,2.93162593183571e-07,-0.112079944270138,0.034,0.077,0.00631442909458094
COMMD7,2.93298144031501e-07,-0.280540644513306,0.763,0.701,0.00631734872429451
PCF11,2.94987599273931e-07,0.385745654770129,0.491,0.201,0.00635373790076119
AHI1,2.96383150089504e-07,0.245691840842073,0.414,0.14,0.00638379666977782
ID1,3.08451218898702e-07,-0.197011544292793,0.819,0.877,0.00664373080385915
C12orf75,3.13115582087791e-07,-0.193719697100459,0.095,0.152,0.00674419652258894
GSTK1,3.14623586647775e-07,-0.306087683455523,0.668,0.629,0.00677667743280642
AFAP1L2,3.30173599591576e-07,0.167516298653831,0.164,0.028,0.00711160916160296
RANBP1,3.37451120662455e-07,0.343520027939446,0.828,0.611,0.00726835968794862
NUDT8,3.4070319863258e-07,-0.158508880739484,0.125,0.161,0.00733840619534715
ACTG2,3.48157041291741e-07,-0.0967529041044016,0,0.04,0.0074989545123828
CCAR1,3.52594386753784e-07,0.393630705343178,0.672,0.357,0.00759453049628974
U2AF1L4,3.54602594009935e-07,-0.245968970139321,0.172,0.209,0.00763778527238
RAB3IL1,3.60721316905888e-07,-0.343506130259471,0.267,0.293,0.00776957644483593
TUBA1A,3.63933758292517e-07,0.381082179740852,0.845,0.683,0.00783876921986252
SPG11,3.64856931521747e-07,0.237799436842213,0.315,0.082,0.00785865344804692
NUDT1,3.67087542908319e-07,-0.239031773232922,0.168,0.206,0.00790669858670229
CYP51A1,3.7020563170998e-07,0.196863261193248,0.28,0.07,0.00797385910140126
CNIH1,3.70630795415897e-07,0.32996699288926,0.694,0.418,0.00798301670246301
BCHE,3.8604754817906e-07,-0.0484160484140953,0,0.027,0.00831507814022877
TRIQK,4.0375203176752e-07,0.285463044395187,0.509,0.2,0.00869641501224062
WT1,4.04671253855053e-07,0.359371548713455,0.987,0.934,0.00871621413678399
SELENOT,4.08876303802531e-07,0.346323270385068,0.819,0.609,0.00880678670760271
ZNF207,4.15963501540987e-07,0.386157254899584,0.763,0.453,0.00895943785969133
PRRT2,4.23051337931088e-07,0.355375586963942,0.401,0.13,0.00911210276769771
ROMO1,4.33230613938192e-07,-0.371578299338281,0.634,0.629,0.00933135419361472
MYL3,4.40345135469612e-07,-0.313331791852147,0.203,0.251,0.00948459387287996
RPL36A,4.48000910200105e-07,-0.3593372147114,0.366,0.411,0.00964949160480006
SINHCAF,4.48405189179075e-07,0.352267936346043,0.534,0.239,0.00965819936972811
ALKBH5,4.5272925028756e-07,0.276690986195356,0.517,0.209,0.00975133532194375
PRKAR1A,4.53044821045884e-07,0.32012612293077,0.793,0.577,0.00975813240050729
PRR13,4.55661499543425e-07,-0.380631788433461,0.5,0.5,0.00981449303866583
C1QL4,4.57214939353315e-07,-0.129194030071323,0.017,0.069,0.00984795257873106
SUPT16H,4.67711714242712e-07,0.355135057704728,0.659,0.349,0.0100740426130738
FOXL1,4.76694918298885e-07,0.252685613757667,0.332,0.101,0.0102675318452397
C3orf58,4.81983779543974e-07,0.281305397129754,0.388,0.128,0.0103814486275977
GTF2H1,4.83913201969239e-07,0.267467781371258,0.392,0.135,0.0104230064572154
TSPAN12,5.03429133890478e-07,0.34930055548504,0.539,0.247,0.010843360114867
ZMYM2,5.09861027585079e-07,0.375852489719091,0.565,0.297,0.010981896673155
DEDD2,5.17528672442459e-07,-0.371009118203464,0.362,0.39,0.0111470500757381
CCT7,5.18727412184005e-07,-0.261506110951893,0.776,0.723,0.0111728697310313
AC108134.2,5.22648228318318e-07,-0.0650966329454203,0.121,0.135,0.0112573201897483
DGUOK,5.27216453394263e-07,-0.350344491191222,0.578,0.557,0.011355715189659
SH3D21,5.29867470221944e-07,0.148475264058966,0.164,0.027,0.0114128154411105
MLF2,5.30075361555092e-07,-0.243588647949495,0.849,0.777,0.0114172932125351
ARID4B,5.40955684908393e-07,0.419393117710656,0.741,0.452,0.0116516444972419
EBLN3P,5.45690997714171e-07,0.306799816289456,0.56,0.254,0.0117536383997655
ZC3H13,5.5132129308634e-07,0.413673277698086,0.668,0.381,0.0118749093317867
PDIA4,5.67811950820161e-07,0.35552355924861,0.642,0.34,0.0122301016087154
PHACTR2,5.69384710079241e-07,0.376924343300906,0.491,0.198,0.0122639772703968
SCAP,5.76867740138175e-07,0.269935800472567,0.379,0.136,0.0124251542548362
IQCJ-SCHIP1,5.87875491789969e-07,0.261844803359151,0.345,0.098,0.0126622502176641
PRKAA2,5.89166214568155e-07,0.386575282935742,0.483,0.188,0.0126900510955835
PIGT,6.0712450094546e-07,-0.305834943091712,0.487,0.467,0.0130768546258643
TNNT1,6.08202960578192e-07,-0.372880831432382,0.401,0.43,0.0131000835678937
EPSTI1,6.09645380472162e-07,0.262641450816331,0.315,0.083,0.0131311518499899
ARHGAP28,6.1239128187328e-07,0.379853981361727,0.905,0.719,0.0131902958202686
AGPAT2,6.15956840799976e-07,-0.412025232128942,0.543,0.551,0.0132670943939907
RPTOR,6.22542434575238e-07,-0.321830246848136,0.289,0.317,0.0134089414983161
HYI,6.25631067089574e-07,-0.359971766259489,0.405,0.408,0.0134754675540423
MMP2,6.26985452241697e-07,-0.0705276738017458,0.009,0.044,0.0135046396558339
FIBIN,6.34579716695585e-07,-0.0963301668826149,0,0.043,0.0136682125179062
C1QL1,6.47866452866094e-07,-0.174804942512993,0.065,0.11,0.0139543955282828
SLC44A1,6.6537064319751e-07,0.311244326066802,0.448,0.169,0.0143314182838312
ATP5F1C,6.69386849915334e-07,-0.236807815277518,0.879,0.856,0.0144179233603264
POLR2F,6.70355619164804e-07,-0.356988364802087,0.629,0.631,0.0144387896811907
MLST8,6.723204400969e-07,-0.364023815177997,0.353,0.38,0.0144811099592471
LRRC40,6.73369201785335e-07,0.205568213997775,0.241,0.046,0.0145036992372543
REEP5,6.78365773847223e-07,0.368305540749355,0.892,0.694,0.0146113204028953
PHF3,6.89026174599043e-07,0.410997997301748,0.668,0.446,0.0148409347746888
COMMD4,6.90355044154246e-07,-0.330716729247757,0.582,0.554,0.0148695572960383
AP000432.1,6.92676814972197e-07,-0.142983001313508,0.004,0.068,0.0149195659176862
PGP,6.93657433186743e-07,-0.334818785958492,0.56,0.526,0.0149406874534093
KMT2A,6.97199489958614e-07,0.35585971065894,0.647,0.317,0.0150169798142186
HIVEP2,7.11486672232685e-07,0.114302698770413,0.125,0.014,0.0153247114332198
NDFIP2,7.18889188889272e-07,0.242641528323181,0.435,0.15,0.015484154239486
DDX18,7.22255318791128e-07,0.287446945741704,0.655,0.336,0.0155566573114421
OPTN,7.25010672745411e-07,0.34776855533974,0.427,0.18,0.0156160048802634
TBC1D9,7.33057776969794e-07,0.163314075225489,0.203,0.04,0.0157893314581524
CD24,7.53153822930571e-07,-0.265471480616922,0.211,0.272,0.0162221801921016
SURF1,7.53353757409516e-07,-0.297070830187469,0.56,0.542,0.0162264865808436
MRC2,7.53750001116215e-07,0.307179212415317,0.75,0.462,0.0162350212740422
TBL1XR1,7.55707893127941e-07,0.357098888199762,0.603,0.299,0.0162771923100827
TPR,7.57062858172563e-07,0.438878766722806,0.81,0.572,0.0163063769021788
SLF2,7.62799399771169e-07,0.276456090377124,0.478,0.195,0.0164299362716712
TOR1AIP1,7.62918973584717e-07,0.211145896328961,0.44,0.158,0.0164325117720412
KCTD3,7.6364418594092e-07,0.215071113063935,0.315,0.085,0.0164481321209815
FJX1,7.66432273008667e-07,0.444899799080079,0.194,0.056,0.0165081847283337
OSBPL6,7.67872220754735e-07,0.197992734263766,0.259,0.056,0.0165391997628362
CEP95,7.81748682892372e-07,0.257592753002382,0.422,0.143,0.0168380848808188
PLXNA2,7.91688641868804e-07,0.345178538051334,0.427,0.151,0.0170521816572122
LRPAP1,7.92568268834568e-07,-0.327510649812045,0.815,0.816,0.0170711279424278
MAGI2,8.03859900412588e-07,0.416263768125899,0.974,0.871,0.0173143383949867
NHP2,8.13421265943943e-07,-0.309687026788063,0.56,0.523,0.0175202806471666
NCSTN,8.22257761086315e-07,0.334878177109011,0.543,0.245,0.0177106099160381
CLIP1,8.22518682984673e-07,0.353772681489881,0.483,0.206,0.0177162299128069
ERAP1,8.26897093410235e-07,0.179447726483464,0.254,0.059,0.0178105364949631
RALBP1,8.32312035526204e-07,0.341640426343791,0.552,0.281,0.0179271689331989
ABI3BP,8.34462719089868e-07,0.108064228501102,0.099,0.007,0.0179734925064767
SMAD3,8.69861255802107e-07,0.264694685168456,0.332,0.093,0.0187359415887216
AZGP1,8.70002352299657e-07,-0.0997245003110707,0.004,0.048,0.0187389806661823
LEFTY2,8.79880298901681e-07,0.132483507654193,0.121,0.011,0.0189517417580433
AC008264.2,8.88459435012247e-07,0.426043800937168,0.526,0.216,0.0191365277707288
TMEM47,8.89251033588956e-07,0.175534398619875,0.203,0.04,0.0191535780124725
BST2,9.21825107371603e-07,0.299198547982244,0.996,0.991,0.019855190987677
CEP83,9.22850859145273e-07,0.168008750773549,0.267,0.07,0.01987728465513
AC104458.1,9.25051330515693e-07,0.177548125664441,0.203,0.027,0.0199246806079775
GSN,9.25853203634312e-07,0.344249803025755,0.901,0.778,0.0199419521530794
PSIP1,9.29293286295118e-07,0.380268438416749,0.823,0.567,0.0200160480935106
PGRMC1,9.30182454392146e-07,0.287242687044822,0.957,0.873,0.0200351998851524
LINC00954,9.41726927252804e-07,0.174698205157482,0.185,0.03,0.0202838562860981
CEBPZ,9.43616161937619e-07,0.340374776260622,0.603,0.294,0.0203245485119744
STOML2,9.44627446694888e-07,-0.276439174417783,0.72,0.629,0.0203463305743612
MTSS1,9.53904675934488e-07,0.371254482868795,0.625,0.314,0.0205461528149529
DMAP1,9.62197629480364e-07,-0.303158093470704,0.517,0.483,0.0207247747413776
FAM89A,9.65778996494466e-07,0.352753699167062,0.496,0.217,0.0208019138054943
AC012404.1,9.75402336993719e-07,0.0632449689263263,0.065,0.002,0.0210091909365077
ARID1B,9.87879062219215e-07,0.409215391743219,0.681,0.382,0.0212779271211397
SGCE,9.89851972947797e-07,0.36788873959695,0.638,0.322,0.0213204216453226
CD2BP2,9.95712319413184e-07,-0.32477463864583,0.422,0.423,0.0214466476478406
GLUL,1.00106395426642e-06,0.291778259572673,0.724,0.496,0.0215619165109445
CTSA,1.00931250039966e-06,-0.374079915993351,0.405,0.423,0.0217395819461083
ARID4A,1.04110910577875e-06,0.386352304669215,0.517,0.226,0.0224244490293685
IER2,1.04610720167432e-06,-0.453671851203725,0.556,0.54,0.0225321030168632
ECH1,1.04712347165525e-06,0.408941780349143,0.853,0.646,0.0225539924559824
MRPS18A,1.05943560784273e-06,-0.28785774262694,0.405,0.413,0.0228191835573246
GMDS,1.06231657346835e-06,-0.325942511363141,0.741,0.67,0.0228812366759348
SDHC,1.06498766219281e-06,0.34054028136618,0.694,0.438,0.022938769255971
PSMC4,1.06654647797415e-06,-0.279389854863316,0.733,0.691,0.0229723445890851
OGFRL1,1.06682762639508e-06,0.271563633902952,0.358,0.105,0.0229784002449235
SERPIND1,1.06877149605629e-06,-0.193858535743569,0.134,0.18,0.0230202692535564
PTP4A3,1.07080937747579e-06,0.293805339251636,0.418,0.156,0.023064163181451
POP5,1.09584150946635e-06,-0.305449763608644,0.427,0.397,0.0236033302723956
PSMD7,1.1060874264135e-06,-0.300068120186679,0.668,0.612,0.0238240170775205
FGFR1,1.11605499828526e-06,0.349764133935735,0.522,0.23,0.0240387086080663
ZNF580,1.11627995071023e-06,-0.263313250160909,0.69,0.645,0.0240435538583477
VASN,1.14599116264526e-06,0.293011691391204,0.698,0.481,0.0246835036522162
SPART,1.15928350359835e-06,0.33569363116131,0.534,0.227,0.0249698073840048
CKS1B,1.16215947150349e-06,-0.319045390875181,0.659,0.631,0.0250317528567137
N4BP1,1.17385930981936e-06,0.256944059103599,0.388,0.127,0.0252837556741992
TM9SF3,1.17514928147599e-06,0.311043994428828,0.772,0.524,0.0253115403737113
TMEM98,1.193211333359e-06,0.301878892478874,0.793,0.511,0.0257005789092195
NEDD9,1.22018925803592e-06,0.309736734588987,0.461,0.184,0.0262816564288357
TM7SF2,1.22073923181424e-06,-0.395615555750897,0.685,0.641,0.0262935023140468
ANP32B,1.22716929946425e-06,0.3402133846641,0.922,0.77,0.0264319995411604
CSRP2,1.23132406716165e-06,-0.221060499761338,0.099,0.154,0.0265214890825948
DPP6,1.24299496369047e-06,0.271830371058355,0.246,0.07,0.026772868522929
SMC1A,1.25298252868117e-06,0.332964686341215,0.569,0.256,0.0269879906852637
KDELR1,1.25653384548891e-06,-0.187393190936274,0.961,0.932,0.0270644824979857
NBDY,1.27228530226289e-06,-0.282616985358694,0.78,0.744,0.0274037531254404
AC245060.5,1.28286754990204e-06,0.304290122750347,0.366,0.11,0.0276316841573401
CCDC144NL-AS1,1.2835944827995e-06,0.341900401656466,0.444,0.175,0.0276473415650183
PCDH9,1.28391146573358e-06,0.352201126063498,0.375,0.118,0.0276541690604356
LONP2,1.29882379620513e-06,0.360648299115689,0.547,0.24,0.0279753657464624
ZEB2,1.30213672676616e-06,0.344210960835855,0.634,0.334,0.0280467229578163
CEP97,1.32599178663128e-06,0.173782751105776,0.19,0.047,0.0285605370922511
TMEM38B,1.36024746868003e-06,0.328818522956518,0.522,0.237,0.0292983702278991
NDUFA7,1.36277868110077e-06,-0.161811177155073,0.095,0.129,0.0293528900122295
PIEZO1,1.40444578849933e-06,0.163057470837861,0.203,0.035,0.0302503578384871
PDGFC,1.43565027648102e-06,0.264052441025054,0.315,0.102,0.0309224713051248
ETS2,1.43640537519788e-06,0.190936799426927,0.272,0.079,0.030938735376387
ZMAT5,1.44056617697413e-06,-0.314804492937828,0.379,0.395,0.0310283548858457
UBE2S,1.44991324682019e-06,-0.353067350528885,0.44,0.457,0.0312296814232601
CPNE3,1.45851776890346e-06,0.335100989857441,0.819,0.564,0.0314150142244117
THBS1,1.45856920266233e-06,0.336644230912463,0.504,0.208,0.0314161220561439
MRPL57,1.4641988255354e-06,-0.253481993398806,0.806,0.731,0.031537378503207
MIB1,1.47235707476854e-06,0.381383468917884,0.72,0.405,0.0317130990334396
TMCC3,1.49866251879215e-06,0.375983253283415,0.621,0.328,0.0322796919922641
MRPL12,1.50565964959883e-06,-0.312861180765712,0.405,0.398,0.0324304031927092
ETV2,1.50833869218615e-06,-0.198531787565204,0.052,0.11,0.0324881070909976
DKK1,1.51746230718437e-06,-0.131599383660437,0.026,0.082,0.0326846206344441
NFYB,1.54422100258569e-06,0.287075523145578,0.513,0.222,0.0332609761746931
SYTL2,1.56655743090095e-06,-0.0518696517283225,0,0.027,0.0337420805041755
ABHD8,1.5769344983094e-06,0.187698273999558,0.414,0.151,0.0339655921590862
MAP9,1.58570570976105e-06,0.367749034170411,0.552,0.277,0.0341545152825432
TBC1D1,1.5929852101146e-06,0.264009426560041,0.336,0.107,0.0343113084406584
ABHD5,1.59630806542554e-06,0.208666455913071,0.315,0.09,0.0343828794212008
PCDHB14,1.60303346734708e-06,0.267459639875357,0.267,0.067,0.0345277378531887
VSIG8,1.63823921635707e-06,-0.246691451674728,0.216,0.25,0.035286034481115
TMEM221,1.63948735692811e-06,0.257617771957865,0.375,0.127,0.0353129181808747
SRSF9,1.64638713845028e-06,0.321755373991059,0.905,0.737,0.0354615325750807
HERC4,1.65023943434178e-06,0.324732048701838,0.496,0.203,0.0355445071762877
DPM2,1.65528820245493e-06,-0.377455821588405,0.522,0.494,0.0356532525926768
CLEC18A,1.65978766693526e-06,-0.185224712300712,0.039,0.102,0.0357501665581185
CDC34,1.66282526045151e-06,-0.315941120697601,0.638,0.595,0.0358155932848652
GID8,1.66775690285342e-06,0.287847075370689,0.526,0.234,0.0359218159305598
FAM129A,1.67108657519281e-06,0.167477121833466,0.155,0.015,0.035993533743078
CEBPD,1.67285766693251e-06,0.405271775155935,0.323,0.118,0.0360316812880593
ENPP4,1.68518522430546e-06,0.233598228987828,0.466,0.176,0.0362972045463152
PLEKHH2,1.6910752900184e-06,0.179454208175446,0.168,0.029,0.0364240706717063
PLAG1,1.72993576445775e-06,0.320703349555863,0.591,0.277,0.0372610864306554
RORA,1.74595756203355e-06,0.247706768934621,0.297,0.075,0.0376061799286406
ATP2B1,1.75472352195785e-06,0.354662315282219,0.509,0.228,0.0377949899394502
CAPG,1.75801005338008e-06,-0.162650377441461,0.116,0.145,0.0378657785397535
RRBP1,1.82258823131603e-06,0.328368327930669,0.884,0.721,0.0392567279143159
BZW1,1.83424981975346e-06,0.340475191595539,0.836,0.586,0.0395079068676698
ABHD11,1.83977537572294e-06,-0.218294788794626,0.155,0.194,0.0396269218176965
C6orf120,1.85899014924474e-06,0.194706001862911,0.53,0.234,0.0400407888245824
FAM173A,1.8617915601873e-06,-0.36590890481031,0.448,0.451,0.0401011284148743
KIAA0040,1.87261836906564e-06,-0.126619282840381,0.052,0.086,0.0403343270513048
CFAP126,1.88691723836315e-06,-0.0893663273066426,0.004,0.044,0.040642310397104
C1orf21,1.89182864781137e-06,0.310721593542334,0.478,0.201,0.040748097245209
TIMP3,1.90663589274534e-06,0.36293586457498,0.392,0.135,0.0410670304938418
AC011043.1,1.90941905170408e-06,0.140311612369548,0.129,0.02,0.0411269769546543
SULT1C4,1.95234009270822e-06,0.291059007233992,0.401,0.132,0.0420514532568423
RRAS,1.97182395589649e-06,-0.26733960412744,0.776,0.735,0.0424711161860545
MICU2,1.98651473840976e-06,0.295716856154269,0.716,0.418,0.0427875409506078
STARD3NL,1.98796552563574e-06,0.305976131810241,0.642,0.321,0.0428187894566682
CTNNA1,2.01706268463396e-06,0.321188664684061,0.793,0.57,0.0434455131643308
RNF217,2.03438246899831e-06,0.167375989142046,0.211,0.045,0.0438185639997547
MGST1,2.03454129826063e-06,0.381335997164545,0.534,0.329,0.0438219850232357
RPS20,2.07686382814594e-06,0.189091620817372,0.953,0.914,0.0447335699944354
AC015802.6,2.1201050055289e-06,-0.17729492377839,0.103,0.15,0.0456649417140869
HSP90AA1,2.15660344453201e-06,-0.219583420650189,0.996,0.999,0.046451081591775
STAU1,2.1574533811972e-06,0.273226522826436,0.72,0.417,0.0464693883776064
ATP5F1B,2.15961497959026e-06,-0.259583276408156,0.957,0.947,0.0465159470453946
UHMK1,2.18495900097672e-06,0.331112896443491,0.522,0.226,0.0470618319220375
NAMPT,2.19225447599173e-06,0.286672426401893,0.401,0.139,0.0472189691583858
MPDU1,2.23734712755097e-06,-0.363465937197497,0.397,0.391,0.0481902197803203
RAB13,2.23937712271594e-06,-0.230135679290995,0.918,0.9,0.0482339438461786
ACOT2,2.24476766128437e-06,-0.125125846228059,0.065,0.096,0.048350050656404
PMVK,2.26100080707014e-06,-0.352487506021422,0.552,0.541,0.0486996963834838
PSMD3,2.26814703726491e-06,-0.301329057500934,0.685,0.657,0.048853619035649
PBRM1,2.27130586319951e-06,0.339517036341644,0.586,0.301,0.0489216569874543
VAPA,2.31270618525441e-06,0.344126235749381,0.957,0.835,0.0498133785241947
TMBIM6,2.32034642303169e-06,0.205023148544011,0.966,0.925,0.0499779416056796
MMAB,2.34291347411718e-06,-0.304234442295559,0.315,0.332,0.05046401331901
COL4A2,2.34653167661471e-06,0.380901637017029,0.741,0.496,0.0505419457826043
GCAT,2.34837559782428e-06,-0.122292560343024,0.069,0.116,0.0505816620015372
FDXR,2.36787694439804e-06,-0.369094935577923,0.315,0.357,0.0510017015053894
FMC1,2.39005934200217e-06,-0.293808794646615,0.28,0.297,0.0514794881673848
SLC26A5,2.40652875468133e-06,0.0617315556736087,0.043,0.001,0.0518342228470812
DDIT4,2.4173329854398e-06,-0.337259297240438,0.5,0.525,0.0520669351733878
FAM208A,2.41842086732329e-06,0.392821445265017,0.603,0.293,0.0520903670612764
ABHD14B,2.4264000561344e-06,-0.26235888897717,0.47,0.442,0.0522622308090789
CDK16,2.4380469743536e-06,-0.244819858151954,0.28,0.297,0.0525130937806022
MBNL2,2.47701116090174e-06,0.306193111734131,0.422,0.161,0.0533523433946626
SPOPL,2.52124588061253e-06,0.262473497161808,0.384,0.127,0.0543051150225132
COL4A3BP,2.53147655103072e-06,0.336982247256151,0.56,0.266,0.0545254734326506
SLC7A7,2.54941561097737e-06,-0.0603323165718397,0.004,0.034,0.0549118628448416
DNAH14,2.57525567289898e-06,0.183871925582476,0.259,0.058,0.0554684319385712
EEA1,2.57907097367777e-06,0.370534186707353,0.664,0.365,0.0555506097020454
WDR48,2.59937459085059e-06,0.319928905530733,0.539,0.27,0.0559879293123309
RPS3A,2.60222108230418e-06,0.20601858515963,1,1,0.0560492398917497
MCPH1,2.610623818087e-06,0.216773739812117,0.336,0.104,0.0562302264177759
EMC3,2.62180409003891e-06,-0.297557653007207,0.608,0.565,0.0564710382953482
SCAI,2.6254855864968e-06,0.149472430159637,0.224,0.04,0.0565503340475545
ZBTB10,2.62853609916955e-06,0.366946078117216,0.655,0.355,0.056616039040013
KAT6B,2.63706360103304e-06,0.335052826577546,0.591,0.302,0.0567997129026506
AC091563.1,2.64541602927635e-06,0.0797388817087853,0.108,0.008,0.0569796158545833
NXPH4,2.65729889370363e-06,0.0962310847025067,0.082,0.006,0.0572355608714824
EMX2,2.67621007481718e-06,-0.125385120833338,0.099,0.12,0.0576428888014871
C1orf194,2.67633527358428e-06,-0.0551814310581905,0,0.029,0.0576455854577319
MEGF11,2.68837932766994e-06,0.0806264880352815,0.073,0.003,0.0579050023386828
SAP18,2.72257517236292e-06,-0.233213047605576,0.944,0.933,0.0586415466375249
TPPP2,2.73341335659141e-06,-0.176702716527473,0.103,0.143,0.0588749902876223
KANSL1,2.73474717548451e-06,0.346890499615979,0.625,0.326,0.0589037194127608
TEX264,2.75057396489423e-06,-0.247377313827384,0.647,0.565,0.0592446126298569
ATM,2.78706570119536e-06,0.296136515877217,0.543,0.236,0.0600306081380468
ASF1A,2.82969010791643e-06,0.217903872126001,0.444,0.178,0.0609486952344119
SPON2,2.86336449867345e-06,-0.427333170701426,0.47,0.501,0.0616740079369275
SSFA2,2.88636657307925e-06,0.341719958088789,0.543,0.26,0.062169449617554
KDM5B,2.88920692185347e-06,0.321712563777621,0.591,0.289,0.0622306278898018
ZNF853,2.89104213821987e-06,0.227779698057223,0.323,0.086,0.0622701566151177
MSI2,2.89396742801721e-06,0.370030018327486,0.642,0.389,0.0623331644320628
SIL1,2.89602066898514e-06,-0.355132060956869,0.578,0.546,0.0623773891892709
BBX,2.91907328960997e-06,0.408352687520396,0.81,0.542,0.0628739195849091
STEAP2,2.92151156803835e-06,0.303476210252805,0.384,0.134,0.062926437663978
PRKDC,2.92665891140215e-06,0.356774590676964,0.69,0.396,0.0630373062926909
FAM160B1,2.93098812114384e-06,0.155844068924946,0.241,0.064,0.0631305531413173
SON,2.95257039002107e-06,0.255721084951722,0.953,0.793,0.0635954136306637
PTRH1,2.98231799252844e-06,-0.33727934966678,0.362,0.384,0.06423614724107
FBXO34,3.00480471523876e-06,0.220981883449681,0.28,0.079,0.0647204887615277
CRNKL1,3.06124679108088e-06,0.278409674598553,0.392,0.132,0.0659361946330911
TAF6L,3.08282170835437e-06,-0.246019332659834,0.198,0.23,0.0664008967762448
VKORC1,3.11429576159011e-06,-0.269726084474305,0.728,0.67,0.0670788164088893
SESN3,3.15618697498423e-06,0.358343376970225,0.517,0.251,0.0679811112541854
ERO1A,3.16015470191165e-06,0.196165907003345,0.371,0.135,0.0680665721244749
KMT2C,3.22580691469502e-06,0.345818904133138,0.573,0.287,0.0694806551356161
UBA2,3.22818350690332e-06,0.329740394117047,0.716,0.434,0.0695318445551907
ACSS1,3.27268649589391e-06,0.174949589827576,0.203,0.044,0.0704903944350589
PPP4R3A,3.30865189158125e-06,0.319879016815718,0.448,0.173,0.0712650530927685
RNMT,3.34730835457519e-06,0.328672401149399,0.608,0.313,0.072097674649195
TMEM43,3.47585521263723e-06,0.228846406940599,0.341,0.102,0.0748664454249933
MRPS11,3.55157205813904e-06,-0.303313875882573,0.496,0.498,0.0764973105602567
ZFC3H1,3.5552857418849e-06,0.289456411017537,0.388,0.131,0.076577299594459
ELN,3.56198459694252e-06,-0.110067692543215,0.004,0.052,0.076721586233545
PCLAF,3.56683731183355e-06,-0.227197443897907,0.039,0.118,0.0768261088595828
MACF1,3.59301804352136e-06,0.32676856708109,0.586,0.38,0.0773900156394065
MAGEL2,3.6584661081692e-06,0.0762849911833075,0.052,0.004,0.0787997015038565
PM20D2,3.67367509617165e-06,0.306314568172485,0.371,0.125,0.0791272878964413
NHLRC3,3.72210686161607e-06,0.347083576912907,0.556,0.267,0.0801704596923486
TPM4,3.74913269687138e-06,0.329475671858833,0.759,0.504,0.0807525691579127
RNF216,3.76802742686621e-06,0.267064391177371,0.539,0.231,0.0811595427472713
AC124312.1,3.78785696377951e-06,0.138830587337806,0.185,0.029,0.0815866511428469
AFDN,3.80147519972426e-06,0.299266192096681,0.539,0.233,0.0818799743268608
JHY,3.81324679884945e-06,0.237671291924446,0.289,0.075,0.0821335228004183
SERBP1,3.81893018894411e-06,0.240630189575769,0.935,0.882,0.0822559373396671
VPS25,3.86224951335574e-06,-0.308945037596182,0.53,0.499,0.0831889922681693
MEF2A,3.86989927422927e-06,0.273560395938226,0.517,0.222,0.0833537604676242
U2SURP,3.88844706365917e-06,0.353444499679662,0.733,0.48,0.0837532613041548
RAB21,3.89008933477492e-06,0.320885557966672,0.612,0.334,0.0837886341817171
MSLN,3.91229497779917e-06,-0.32079821069963,0.315,0.335,0.0842669215268162
SLC30A7,3.93187756486462e-06,0.223442633039239,0.353,0.114,0.0846887108696191
AC140725.1,3.94396247979842e-06,-0.0614967394751515,0,0.031,0.0849490078523783
FOXO3,3.95003533861773e-06,0.410720233485395,0.707,0.409,0.0850798111584873
SNRNP25,3.99981829799763e-06,-0.307214216795807,0.328,0.346,0.0861520863205709
PIAS1,4.01025394160358e-06,0.305008736098727,0.539,0.239,0.0863768596481995
NSMCE3,4.02357948084653e-06,0.304399534616019,0.543,0.251,0.0866638784379534
ITSN2,4.0337303742911e-06,0.29300860151613,0.418,0.139,0.086882518531856
RPL7A,4.05615201050038e-06,-0.132066809391789,1,0.999,0.0873654581541677
KIF12,4.09914356762965e-06,-0.129089364103969,0.026,0.074,0.088291453303175
ZNF292,4.13440547241195e-06,0.403780825890456,0.642,0.331,0.089050959470281
PAM16,4.18549224153897e-06,0.0907452145410488,0.129,0.015,0.0901513173905079
TRIM54,4.1882559861654e-06,-0.351832768596413,0.509,0.529,0.0902108456860166
INSIG1,4.20722973107957e-06,-0.274948164490635,0.25,0.258,0.0906195211777229
PCSK2,4.25427089021686e-06,0.148279049026166,0.164,0.035,0.091632740704381
RTN3,4.31694134805954e-06,0.352827643438806,0.793,0.541,0.0929825996958545
COL4A1,4.32674090323305e-06,0.327876650690585,0.547,0.266,0.0931936723147367
SYNPO,4.36442441780487e-06,-0.325240400113262,0.806,0.766,0.0940053375350992
AMFR,4.40618098080614e-06,0.311310396202061,0.405,0.136,0.0949047321455836
ACVR2B,4.42434560062676e-06,0.370247076338603,0.591,0.268,0.0952959798918998
CYP2U1,4.47773890333097e-06,0.113911115634075,0.129,0.014,0.0964460182388458
MSRB2,4.49521068819843e-06,-0.288925191372633,0.655,0.627,0.096822343013106
LUZP1,4.52772461450695e-06,0.21938438919922,0.384,0.145,0.0975226604718652
SEM1,4.55912152727143e-06,-0.276087694787565,0.677,0.659,0.0981989185758994
TLK1,4.57721922419609e-06,0.355204959485159,0.603,0.338,0.0985887248699596
TMEM161A,4.63007251302246e-06,-0.347076025803829,0.457,0.472,0.0997271318579909
TMA7,4.63642402175033e-06,-0.2422442154377,0.927,0.917,0.0998639370044803
PTBP3,4.70444230627578e-06,0.391056589426117,0.815,0.567,0.101328982834874
KLHL32,4.73356024026806e-06,0.101850680490832,0.086,0.007,0.101956154015134
BAZ1B,4.7358528186031e-06,0.338560437608503,0.509,0.227,0.102005533859892
SDHA,4.73988229235799e-06,0.216674830781468,0.56,0.27,0.102092324695099
SHARPIN,4.75571741080843e-06,-0.324368167710332,0.453,0.446,0.102433397311403
MOAP1,4.79670850959152e-06,0.272705424856274,0.552,0.251,0.103316304588092
RECK,4.82211896250185e-06,0.251786493605359,0.315,0.108,0.103863620333327
CADM4,4.88637442902384e-06,0.230326149235207,0.345,0.11,0.105247618826744
CECR2,4.94028965366851e-06,0.332730676242924,0.556,0.274,0.106408898850366
EPS8L2,5.01806702621261e-06,-0.238661144336733,0.228,0.272,0.108084145677593
ZNF503,5.07343455589652e-06,0.373633025537631,0.69,0.425,0.109276706899455
TTC17,5.09887860717133e-06,0.300444018237735,0.603,0.297,0.109824746319863
MIDN,5.11423855934463e-06,0.331761971506723,0.539,0.251,0.110155584329724
HSBP1,5.15935356010643e-06,-0.263643014766905,0.909,0.893,0.111127316331132
FGFR1OP2,5.21431302437141e-06,0.281751028227463,0.629,0.34,0.112311088231936
PLAC9,5.21526161623593e-06,-0.0516270622330272,0,0.028,0.112331519952106
ACAA1,5.28519604596336e-06,-0.331607580165421,0.522,0.508,0.113837837634005
CENPC,5.29066977030574e-06,0.276470362199827,0.483,0.203,0.113955736182615
C7orf50,5.33910878149469e-06,-0.270289183751343,0.75,0.723,0.114999064044614
MVK,5.39410101323349e-06,-0.206993548721302,0.125,0.162,0.116183541724036
HELZ,5.40612376173707e-06,0.291214429614266,0.453,0.185,0.116442499704055
PTGER4,5.46591084605576e-06,0.308366308184904,0.401,0.143,0.117730253713195
AP000462.3,5.46663402843445e-06,0.095571597257182,0.073,0.003,0.11774583033845
NAXE,5.49689261966657e-06,-0.314689610123216,0.513,0.483,0.118397570134998
DPM3,5.50568544761331e-06,-0.319000962291278,0.565,0.512,0.118586958856143
KIAA2026,5.63453924549825e-06,0.299472380452981,0.478,0.19,0.121362340808787
SYNJ2,5.6546036637162e-06,0.284271308799722,0.358,0.114,0.121794508312783
MSRA,5.8331296401422e-06,-0.180222852673326,0.177,0.183,0.125639779319023
CCDC8,5.8806232901218e-06,0.289647027141419,0.586,0.287,0.126662745045934
TANK,5.91579726624995e-06,0.201374313243932,0.392,0.137,0.127420357317758
ZNF786,5.95352134121091e-06,0.145619027275379,0.159,0.028,0.128232896168342
SCP2,5.95545395520438e-06,0.300138988098907,0.659,0.378,0.128274522741147
PLAC1,5.98462420921472e-06,0.348469052089258,0.582,0.326,0.128902820842276
REPIN1,6.01765250553892e-06,0.301160191630445,0.539,0.253,0.129614217316803
ADSS,6.09515777436703e-06,0.268180173442633,0.478,0.199,0.131283603302092
MSL1,6.11720664020492e-06,0.31900811957216,0.504,0.227,0.131758513823374
RAPH1,6.11991978365436e-06,0.150713149451432,0.168,0.036,0.131816952220131
GDF11,6.15996943601241e-06,-0.31026146905289,0.345,0.35,0.132679581682271
AUP1,6.16826455172546e-06,-0.269613432130198,0.539,0.51,0.132858250179615
SETX,6.21497048505988e-06,0.304023019924778,0.47,0.195,0.133864249277705
MORN2,6.22597007035529e-06,-0.31302423577068,0.422,0.413,0.134101169345382
SGCB,6.23323130728822e-06,0.290541636237079,0.608,0.312,0.134257569127681
NSD1,6.28675349925284e-06,0.341714264086413,0.681,0.421,0.135410383620407
ANKRD11,6.30023523107345e-06,0.430745636023577,0.802,0.548,0.135700766642091
CA11,6.31368188714618e-06,-0.297831964192061,0.543,0.522,0.135990394167242
PIP4P2,6.34708933251961e-06,0.240557182951912,0.401,0.143,0.13670995713314
ITGB5,6.38864924153849e-06,0.284780028807961,0.397,0.139,0.137605116013498
LAMTOR3,6.38904412391946e-06,0.239371722104459,0.47,0.182,0.137613621385101
TRPM7,6.39539334423084e-06,0.277127703183165,0.401,0.147,0.137750377241388
SPAST,6.51646436529712e-06,0.225780055735184,0.358,0.123,0.140358125964135
TBC1D15,6.56613521974668e-06,0.264783907497502,0.474,0.195,0.141427986498124
SERINC1,6.6360025365701e-06,0.327585932434426,0.841,0.595,0.142932858635183
CMTM6,6.64400147904183e-06,0.315182313451076,0.862,0.631,0.143105147857082
ZSCAN1,6.73963048999252e-06,-0.105781958287007,0.03,0.066,0.145164901123949
NPTN,6.80915745855214e-06,0.332253098174699,0.759,0.5,0.146662442499755
DTWD2,6.82624856586706e-06,0.243704602506101,0.379,0.138,0.147030567860211
BCAT2,6.93178754089353e-06,-0.283857850337289,0.358,0.364,0.149303771843306
AC005154.4,7.09024892171151e-06,0.0444722790407086,0.026,0,0.152716871524744
TSPAN1,7.09852741149052e-06,-0.143737999111989,0.013,0.072,0.152895181916094
RFXANK,7.10891903390143e-06,-0.290709680610822,0.478,0.452,0.153119007071203
ARL5B,7.24893242696308e-06,0.277886717701752,0.418,0.166,0.156134755544358
LINC01770,7.27713749993593e-06,0.111648507484145,0.164,0.023,0.15674226461112
PNRC1,7.39790738302658e-06,0.354005386868536,0.845,0.61,0.159343527123009
CHST2,7.40766628393872e-06,0.113940186621625,0.181,0.032,0.159553724089756
HMGN1,7.47582080972021e-06,0.263750841534444,0.983,0.947,0.161021704420564
MVD,7.56723555443553e-06,-0.272626366411226,0.194,0.226,0.162990686606987
CAMK1G,7.61118646971944e-06,0.0712318717671921,0.052,0.003,0.163937345371287
GTF2A1,7.6505560640068e-06,0.300432794499947,0.47,0.195,0.164785327062643
SCAPER,7.65906520487009e-06,0.239180749878145,0.366,0.107,0.164968605447697
TPI1,7.66021028966487e-06,-0.176804470689737,0.931,0.928,0.164993269429092
ZNF667,7.78824941589967e-06,0.26368450406296,0.328,0.094,0.167751104169063
FHL1,7.80437537173028e-06,0.18266491186962,0.276,0.079,0.168098441131698
MAFG,7.86409437555506e-06,0.249378595244024,0.409,0.143,0.16938472875508
ICE1,7.90776744651899e-06,0.237545261467071,0.358,0.108,0.170325403030572
PNCK,7.93651479965944e-06,-0.245730779769381,0.172,0.209,0.170944592269865
KLHL28,7.95107783775174e-06,0.243337949966946,0.392,0.139,0.171258265547335
ASL,7.97789211497097e-06,-0.177511376974286,0.151,0.189,0.17183581826436
RPL13A,8.09061152550752e-06,0.1021662405836,1,0.997,0.174263681647907
REEP6,8.10457055708693e-06,-0.132110983494959,0.047,0.085,0.174564345229095
TPD52,8.14353205181989e-06,0.248030743984363,0.401,0.139,0.175403536864149
TEAD1,8.20933056939835e-06,0.282123404376397,0.375,0.127,0.176820771134271
DSG2,8.23582303549496e-06,0.327336059786696,0.44,0.176,0.177391392361526
CCDC88A,8.33190334767273e-06,0.351313552970586,0.474,0.198,0.179460866205523
CHID1,8.39248060952143e-06,-0.249883396078153,0.72,0.654,0.180765639848482
UBXN4,8.43718731416942e-06,0.296453865053196,0.897,0.781,0.181728577559895
ARID3A,8.44519903912719e-06,0.346873890780924,0.681,0.441,0.18190114210376
PPP4R3B,8.50440109061945e-06,0.320041644671923,0.517,0.242,0.183176295090852
RER1,8.52606530760383e-06,-0.278852808201971,0.608,0.549,0.183642920660479
COX11,8.53746383192876e-06,0.238098498742875,0.414,0.157,0.183888433475914
DUSP11,8.66142452022951e-06,0.239756735851975,0.345,0.105,0.186558422741223
TSR3,8.77608714699735e-06,-0.350802017869289,0.556,0.538,0.189028141059176
SRSF4,8.96215572998369e-06,0.305656934619448,0.716,0.461,0.193035872268119
CHMP1B,9.05908654860578e-06,0.269512643809538,0.522,0.23,0.19512366517042
PIBF1,9.32123926045281e-06,0.245836777034696,0.371,0.13,0.200770172430893
TMEM53,9.52317371476419e-06,-0.162808296441767,0.112,0.146,0.205119638642306
SEC14L1,9.57253772720273e-06,0.298244284989631,0.75,0.469,0.206182890106219
AC007325.4,9.6311535046586e-06,-0.173916994776781,0.069,0.119,0.207445415336841
ELF2,9.65289068945765e-06,0.30606680137209,0.647,0.383,0.207913612560228
PAPOLA,9.72560298694312e-06,0.34479235796481,0.772,0.508,0.209479762735768
RAI14,9.85618851830111e-06,0.286110024886657,0.414,0.159,0.212292444495688
CPNE5,9.91177521362726e-06,-0.16298645576424,0.129,0.151,0.213489726326318
SAV1,9.93137193538727e-06,0.245580397652821,0.358,0.112,0.213911820116306
CDHR5,1.00518322538652e-05,-0.0385869239894296,0.009,0.024,0.216506414916003
MCRIP1,1.00866037537508e-05,-0.275372653281698,0.78,0.707,0.217255358252038
PARD6B,1.01674638314217e-05,0.298062638644859,0.621,0.399,0.218997003464993
TMX4,1.05472857066292e-05,0.383286611640687,0.698,0.436,0.227177986835087
NUDT14,1.05741891210319e-05,-0.214649663220067,0.323,0.314,0.227757459477906
HM13-AS1,1.059549787327e-05,-0.0311807403106193,0,0.019,0.228216428692362
SLC39A5,1.06139842033958e-05,-0.0894375776974941,0.004,0.041,0.228614605756942
APMAP,1.06943703159952e-05,0.319580093113399,0.772,0.478,0.230346042236221
PDCD5,1.08395662718266e-05,-0.293125403732988,0.599,0.565,0.233473417928874
PLXNA4,1.10080622108755e-05,0.184959015342777,0.198,0.037,0.237102651960047
PDZD8,1.10606730925311e-05,0.314447413424909,0.444,0.178,0.238235837740027
OLMALINC,1.12646404568297e-05,-0.203737546034878,0.112,0.148,0.242629090799656
TTC1,1.13057029342545e-05,-0.334930064963011,0.409,0.39,0.243513535500907
PMM1,1.14113056490881e-05,-0.337533894296906,0.384,0.392,0.245788112375708
PEX16,1.14478457783258e-05,-0.266396172354634,0.25,0.255,0.246575150219359
HMGA2,1.15779645802774e-05,-0.210970929208723,0.091,0.146,0.249377779094596
ADAM15,1.17142358871247e-05,-0.229443952338784,0.164,0.185,0.252312926772779
CTDSP1,1.17367523412145e-05,0.275910434346472,0.737,0.479,0.252797908677419
JOSD2,1.17566124353446e-05,-0.287992134585807,0.353,0.335,0.253225675244888
ZNF302,1.17861553659718e-05,0.308821804804247,0.543,0.259,0.253862000427667
COL1A2,1.19315484811749e-05,-0.230202235962637,0.371,0.406,0.256993622736026
PHGDH,1.21153066241887e-05,-0.209328677149003,0.272,0.285,0.2609515893784
GAL3ST1,1.23570388656663e-05,-0.0836724336855428,0,0.035,0.266158260127587
HNRNPUL1,1.23632362454361e-05,0.247945248337811,0.681,0.386,0.266291745490448
CASC10,1.2397215668628e-05,-0.283524723883876,0.366,0.359,0.267023628286579
SNX7,1.2521750090112e-05,0.202716496283188,0.341,0.108,0.269705975190923
AC244090.1,1.25791918490189e-05,-0.223363497556272,0.28,0.249,0.270943213236017
PARD6G-AS1,1.26812208916724e-05,-0.210756071226839,0.099,0.139,0.273140816785731
SLC2A6,1.2726493429507e-05,-0.0808710614595974,0.026,0.055,0.274115941978152
C2orf76,1.27718293466808e-05,0.208424533834437,0.302,0.085,0.275092432298158
SLC6A9,1.281055528276e-05,-0.0430958639325196,0,0.024,0.275926550235368
SERPINA1,1.28481685308977e-05,-0.0494258107730264,0,0.025,0.276736701987006
FNBP1,1.30515844084689e-05,0.331830081965229,0.53,0.241,0.281118076574012
UNC50,1.30874489888159e-05,0.298667597841906,0.578,0.279,0.281890563770105
HAGLR,1.31030123316701e-05,0.303367259304484,0.409,0.162,0.282225782611843
EPM2AIP1,1.33369632627051e-05,0.312402607522454,0.672,0.405,0.287264851715406
FUNDC2,1.34268717560068e-05,-0.250356554107967,0.496,0.45,0.289201390752631
GLYR1,1.34667793009504e-05,0.250433255065114,0.483,0.207,0.290060959363171
AASDHPPT,1.35468722063279e-05,0.32900068561793,0.767,0.484,0.291786080452097
TRIM23,1.36635039621858e-05,0.197030091108367,0.397,0.139,0.294298211841519
OXA1L,1.37126429169358e-05,-0.285015644941475,0.414,0.389,0.295356615787881
CXXC4,1.39409783973517e-05,0.320743953775087,0.405,0.172,0.300274733700557
HIST1H4D,1.39751626360807e-05,-0.0163268382376605,0,0.012,0.301011028018542
DPY30,1.41965134262424e-05,-0.322974962886518,0.556,0.526,0.305778702687834
EIF5A,1.44794867211625e-05,-0.245255173087231,0.784,0.765,0.311873664487118
CHRAC1,1.46520141041504e-05,0.313307567483627,0.444,0.201,0.315589731789295
ATP8A1,1.48889620032626e-05,0.244160006340483,0.328,0.109,0.320693352588273
CCDC106,1.50455086375905e-05,-0.32943448965566,0.319,0.33,0.324065210545061
AL355353.1,1.50982867413534e-05,-0.215627257374545,0.142,0.165,0.32520199812201
JMJD8,1.51007364348678e-05,-0.275070203099383,0.513,0.51,0.325254762070618
COL1A1,1.52817924198192e-05,-0.133108190761024,0.401,0.419,0.329154526930487
COX5A,1.53527879072468e-05,-0.227724405059331,0.72,0.666,0.330683698734189
RARA-AS1,1.54543084191353e-05,0.0991850263506853,0.116,0.013,0.332870349039756
KIAA1522,1.54675099182777e-05,0.173347586688809,0.246,0.077,0.333154696129783
AL359736.1,1.54932072299864e-05,0.126941224776446,0.121,0.019,0.333708190526677
CCSER2,1.57238197859743e-05,0.26708760124135,0.522,0.232,0.338675354370101
USO1,1.57558682121788e-05,0.293820238223534,0.56,0.268,0.339365645422119
EIF3F,1.57700808963118e-05,-0.231471817627869,0.871,0.82,0.339671772425659
MOB1A,1.59802182406425e-05,0.321642032787258,0.603,0.331,0.344197920685198
AJUBA,1.598670174907e-05,0.240384076794361,0.409,0.157,0.344337568973218
PTPN4,1.60363182882716e-05,0.183187021980949,0.319,0.09,0.345406259611081
PITPNA-AS1,1.61079247042694e-05,-0.259395711302739,0.263,0.264,0.346948590205258
MTHFS,1.63178442217775e-05,-0.192453484106958,0.181,0.183,0.351470046692866
PRPF39,1.63532574258608e-05,0.180317654744635,0.371,0.139,0.352232811695615
DHX32,1.64246430937849e-05,0.226596716718136,0.293,0.088,0.353770387597034
ALS2CL,1.65141933414714e-05,0.113630707994851,0.125,0.015,0.355699210381952
AC009480.1,1.65884728093399e-05,0.0339652216737762,0.034,0,0.357299115840372
DPP4,1.66555547823396e-05,-0.116540081345995,0.017,0.068,0.358743994456812
CD22,1.67111219391162e-05,0.0404171385879179,0.03,0,0.359940855446623
GOLPH3,1.67376131589625e-05,0.160683248365275,0.388,0.134,0.360511449830892
NCBP2-AS2,1.68013523890844e-05,-0.266384068396778,0.487,0.468,0.36188432910849
MAPK3,1.69117384093459e-05,-0.29623733878231,0.582,0.544,0.3642619335989
AP3S1,1.70021205146015e-05,0.324308480097378,0.638,0.411,0.366208673764001
ZNF467,1.71141162563457e-05,-0.198955230710792,0.237,0.228,0.368620950045429
POLR3GL,1.71579468325392e-05,-0.277609551043199,0.491,0.478,0.369565016826062
FBXO11,1.72024462002207e-05,0.225198516385065,0.5,0.224,0.370523488706553
FXYD6,1.73067607053997e-05,-0.123724531066806,0.069,0.095,0.372770318833604
FREM2,1.73956150941726e-05,0.297281018619698,0.341,0.115,0.374684153513383
RPS24,1.75216937343181e-05,-0.155288152094916,0.996,0.997,0.377399761343477
HSD17B14,1.75565830417271e-05,-0.285226228809226,0.272,0.259,0.378151242135761
MSH6,1.76011000908385e-05,0.218249324364267,0.466,0.205,0.37911009485657
TOP2B,1.76610370882491e-05,0.273410162576146,0.513,0.283,0.380401077843797
LYPLA2,1.76928998174247e-05,-0.238413830260846,0.306,0.315,0.38108736916751
CDC20,1.79796818007026e-05,-0.066350740186544,0,0.031,0.387264366305334
AC002451.1,1.80807036596127e-05,0.118347378385495,0.151,0.015,0.389440276124399
NECAB3,1.80988506802282e-05,-0.214555047564702,0.207,0.239,0.389831144801436
ESF1,1.81480106483708e-05,0.262998536843206,0.487,0.216,0.390890001355258
SERTAD3,1.8152895114575e-05,0.229895855506988,0.466,0.193,0.39099520787283
PCID2,1.81548903285018e-05,0.244922336007382,0.435,0.169,0.3910381827856
NUDCD2,1.8212263438161e-05,0.271829580284517,0.621,0.315,0.39227394219455
KDM1A,1.82905845877291e-05,0.220763972876777,0.422,0.164,0.393960901435098
CDKN2AIP,1.83168961122313e-05,0.317890063553754,0.44,0.187,0.394527625361351
CD7,1.83566353383122e-05,0.170800480291682,0.181,0.031,0.395383568551906
ASXL1,1.83917101606641e-05,0.303648532641016,0.513,0.236,0.396139045150543
IREB2,1.8464467813127e-05,0.289586408677917,0.44,0.175,0.397706172226943
RAP1A,1.86853993648102e-05,0.25078901144391,0.457,0.185,0.402464816918647
AC010642.2,1.86951338385807e-05,-0.253165868113019,0.302,0.319,0.40267448774919
QSER1,1.87014779332798e-05,0.285991517499768,0.392,0.151,0.402811133204915
CHURC1,1.88840056243502e-05,0.319028806577672,0.759,0.488,0.406742597142879
ZDHHC12,1.90409972321973e-05,-0.282494922078307,0.418,0.403,0.410124039384297
ABTB1,1.9260327746839e-05,-0.181240364317391,0.159,0.176,0.414848199339165
BORCS6,1.92734050393596e-05,-0.187235188935999,0.138,0.145,0.415129871142766
FMR1,1.93056358063109e-05,0.310415659608715,0.543,0.293,0.415824089632131
ABCA2,1.93282019229042e-05,-0.21427669655203,0.185,0.198,0.416310141217433
PUM3,1.93550260668899e-05,0.159294233180245,0.323,0.11,0.416887906454741
TSTD1,1.93919572041911e-05,-0.321290446767319,0.513,0.496,0.417683366221071
SAMM50,1.93990043143387e-05,-0.2713465704219,0.431,0.422,0.417835153926542
C4orf48,1.95095418937901e-05,-0.233740718092706,0.095,0.159,0.420216022850345
DDB1,1.96958319776735e-05,0.317608324300715,0.556,0.262,0.42422852496711
CCDC122,1.96968375095056e-05,0.229127405563549,0.319,0.094,0.42425018311724
NKTR,1.97254849352685e-05,0.339494677286598,0.703,0.428,0.424867220020749
SLC16A1,1.97354841976917e-05,0.31032328321459,0.457,0.196,0.425082594134082
SP3,1.97736219023576e-05,0.240068759016297,0.543,0.262,0.425904042154881
CCZ1,2.01491217045416e-05,0.322814095349698,0.504,0.263,0.433991932394121
PCNX4,2.02552758281252e-05,0.337851294446214,0.504,0.243,0.436278386061989
AC080038.1,2.0556865725088e-05,0.23162968039694,0.366,0.124,0.442774330852669
PHKG2,2.06039028417467e-05,-0.281079748038003,0.302,0.29,0.443787463308383
TXNL1,2.0824782424829e-05,-0.219736586555668,0.75,0.678,0.448544988648391
TBC1D17,2.09210102062047e-05,-0.253741315030788,0.284,0.301,0.450617638831444
ORMDL2,2.09293660237162e-05,-0.225431203915362,0.345,0.344,0.450797614784823
ZBED1,2.12395727946328e-05,0.197854070903164,0.332,0.107,0.457479158423596
PPP1R1A,2.13167106906393e-05,-0.126451750008983,0.151,0.149,0.459140631565681
KAZALD1,2.13771475266274e-05,-0.201194192766709,0.103,0.147,0.460442380576028
CARF,2.15173877145426e-05,0.198344660118178,0.306,0.105,0.463463013983533
TFRC,2.15941544267333e-05,0.14869613539057,0.151,0.027,0.465116492197408
UBE2C,2.16641199268898e-05,-0.0823606898666629,0.017,0.06,0.46662347910528
SERF1A,2.17144826554775e-05,0.0654154385148564,0.06,0.005,0.467708241916331
EXT2,2.18063441536023e-05,0.211911782132863,0.392,0.143,0.469686846724439
RNF141,2.18185329677169e-05,0.251057516555524,0.522,0.239,0.469949381591654
TMCC2,2.18691787958361e-05,0.0925101682197483,0.095,0.009,0.471040242083514
CDH6,2.20651837393712e-05,-0.120788075034725,0.069,0.102,0.475261992562316
NME1,2.2174455580303e-05,-0.305302109793191,0.496,0.49,0.477615598744147
SUMF2,2.22194138770281e-05,-0.318437176268568,0.625,0.586,0.478583955497308
NOC2L,2.23141975026592e-05,0.286766858701046,0.664,0.369,0.480625500009776
ELP6,2.24753354237615e-05,-0.290859644199251,0.384,0.379,0.484096249692399
TMEM267,2.26164648625216e-05,0.165717428177673,0.241,0.064,0.487136036673854
MSI1,2.26739526250508e-05,0.168767590159048,0.315,0.098,0.488374265590968
DNAJA4,2.26873020538042e-05,-0.0942116234819304,0.194,0.193,0.488661798936888
SEMA3G,2.27519695177223e-05,0.306293397837931,0.573,0.293,0.490054671442221
WDSUB1,2.30520670296778e-05,0.152714211407438,0.289,0.089,0.49651847175223
FAM8A1,2.31964880192565e-05,0.20139846473687,0.332,0.11,0.499629155446765
PIN4,2.32449667686929e-05,-0.306276819698188,0.392,0.385,0.500673339230877
TNKS2,2.32475739194651e-05,0.253975976426578,0.522,0.227,0.500729494651359
TLE1,2.34232911963345e-05,0.226816220235962,0.302,0.095,0.504514269077848
DPH6,2.34680296736459e-05,0.233900496994613,0.349,0.113,0.505477891140659
CTNNA3,2.35107613648657e-05,0.214345896510407,0.422,0.161,0.506398289037843
CLIC1,2.35377767792613e-05,-0.219241735329474,0.897,0.873,0.50698017404851
JAKMIP2,2.36277157649906e-05,0.340188039414599,0.599,0.31,0.508917369862132
TOP1,2.36822383787757e-05,0.255744022828993,0.741,0.557,0.51009173244045
RAB34,2.40031840015072e-05,-0.238177541195119,0.793,0.74,0.517004580208463
TDRD3,2.46473684176145e-05,0.249094232773204,0.379,0.13,0.530879668347
NDUFV3,2.48733511259054e-05,-0.218393729307993,0.716,0.606,0.535747109900877
GLIPR2,2.51421958312982e-05,0.185895809469598,0.358,0.133,0.541537756010331
GPS1,2.52186890274957e-05,-0.310119889532758,0.431,0.438,0.543185342963231
TMEM258,2.55918338972477e-05,-0.254761058850238,0.793,0.747,0.551222510312818
IPO7,2.5947868443023e-05,0.245850074706924,0.448,0.183,0.558891138394272
GPAA1,2.59483552208024e-05,-0.286089731881096,0.698,0.649,0.558901623100862
ENPP5,2.60297518197849e-05,0.18837318119817,0.22,0.056,0.560654824446347
CCDC196,2.61784949977014e-05,-0.0167390835950208,0,0.014,0.56385860375549
PDS5B,2.62581810957793e-05,0.26787760767083,0.448,0.176,0.56557496262199
LSM3,2.63390633724005e-05,-0.281793524064982,0.608,0.567,0.567317085978135
SGCA,2.65962439327588e-05,-0.0730474103639687,0.017,0.052,0.572856498067692
PAK2,2.66714688312523e-05,0.271514267180923,0.716,0.424,0.574476767156344
NDUFA10,2.67304443352796e-05,-0.290903050657687,0.677,0.66,0.575747040537587
PCGF5,2.67605495673141e-05,0.144187902599871,0.211,0.053,0.576395477130378
TROAP,2.67689111905744e-05,-0.0335112503123225,0,0.017,0.576575578133783
PCNA,2.6851291938808e-05,0.204033630126474,0.427,0.171,0.578349977069986
S100A16,2.69726521513729e-05,-0.303507190625378,0.565,0.558,0.580963954688421
ZNF181,2.71246168960834e-05,0.176650877443849,0.263,0.065,0.58423712332474
SAT1,2.72264877577233e-05,-0.315952361065514,0.672,0.624,0.586431319813603
PRDM5,2.72345714472064e-05,0.231533320753047,0.284,0.074,0.586605434401379
PAXX,2.77105611091383e-05,-0.269912708961821,0.565,0.537,0.596857775729729
FAXDC2,2.77595227053264e-05,0.211346197484197,0.297,0.089,0.597912359550025
PLRG1,2.79522633595506e-05,0.237672813140802,0.539,0.245,0.602063800501359
SLC9A3,2.79810078432811e-05,0.158364471563763,0.254,0.068,0.602682927936432
MTG1,2.84382644210803e-05,0.176204598911404,0.267,0.073,0.61253177736565
CLDN1,2.85907177963721e-05,0.231383734044925,0.315,0.105,0.61581547061606
THAP5,2.86177395031653e-05,0.284483839889645,0.651,0.359,0.616397491158677
SMARCD3,2.87794893927288e-05,-0.2503631442994,0.332,0.317,0.619881422029986
AC091885.2,2.89018230746089e-05,0.0509204800745783,0.026,0,0.622516367204002
POGZ,2.90707014426689e-05,0.335752471149929,0.603,0.306,0.626153838373646
CHCHD1,2.9395398325967e-05,-0.342516685353569,0.582,0.553,0.633147484543004
NUP58,2.95550922785602e-05,0.283310612861963,0.388,0.143,0.636587132587908
MAD2L2,2.95765611747923e-05,-0.288179907122623,0.31,0.295,0.637049551143851
R3HDM2,2.95913984486462e-05,0.301790900856655,0.578,0.302,0.637369131185391
ARHGAP5,2.97659344655173e-05,0.387551666980245,0.685,0.405,0.641128462452778
EMC9,2.98933065114429e-05,-0.21425549058571,0.181,0.208,0.64387192894997
HIST1H2BD,3.00154597194917e-05,0.274481442071417,0.405,0.161,0.646502986898132
MGST3,3.01033122675731e-05,-0.267797634442167,0.759,0.707,0.648395242931257
UGP2,3.02884701064802e-05,0.248520929375568,0.642,0.351,0.652383357623478
MID1IP1,3.07410576346295e-05,0.178077264763721,0.422,0.169,0.662131640392286
ELK4,3.08942385761551e-05,0.225751127537945,0.349,0.118,0.665431004691804
VEZF1,3.09314607301001e-05,0.332511551920072,0.539,0.242,0.666232732665625
FMNL1,3.12424467525586e-05,-0.0536850832268343,0.026,0.047,0.67293106060336
TCAF1,3.13079721396464e-05,0.311492580311317,0.47,0.193,0.674342411915844
SUPT20H,3.16205613651687e-05,0.321666730160021,0.539,0.263,0.681075271244369
FERMT2,3.17641121634127e-05,0.280534742084273,0.772,0.553,0.684167211887745
NAP1L4,3.18721030304445e-05,0.244638380215967,0.651,0.438,0.686493227172743
RAB3IP,3.20455250944585e-05,0.28986360203082,0.345,0.116,0.690228565009541
MAG,3.20907995571632e-05,0.0343935954658265,0.03,0,0.691203731661739
GALT,3.21688308501043e-05,-0.29987242140176,0.401,0.388,0.692884447680397
ZFYVE9,3.2222505674104e-05,0.186260760980689,0.293,0.081,0.694040549714525
SMARCA5,3.23146636820059e-05,0.313825682123272,0.759,0.476,0.696025541046725
RTRAF,3.2571922038672e-05,-0.266247257680932,0.75,0.707,0.701566628790956
PDE4B,3.26707637417229e-05,0.0605287537825378,0.052,0.002,0.70369558023297
HOXA5,3.27327848174142e-05,0.313110473663256,0.384,0.157,0.705031452182285
AL441992.1,3.29243583258716e-05,-0.136124679373571,0.03,0.064,0.709157753980949
TRAPPC4,3.30027775418082e-05,-0.22067769585975,0.716,0.647,0.710846825473006
PPP1R21,3.3200482315811e-05,0.181859832981208,0.28,0.073,0.715105188600252
TMEM134,3.35359123189495e-05,-0.257147066538793,0.603,0.546,0.722330015437853
UBE2J1,3.35661810966002e-05,0.265605825321524,0.487,0.204,0.722981974639672
WDR17,3.36060773039294e-05,0.165016372260522,0.224,0.063,0.723841299049335
CD55,3.36970557665478e-05,0.211549485568259,0.401,0.163,0.725800884155674
DHRS1,3.37544806630422e-05,-0.174179459640933,0.276,0.255,0.727037759001265
TMEM175,3.39551441788001e-05,-0.250886443897286,0.306,0.309,0.731359850467176
RABGAP1L,3.4296202963173e-05,0.293211432725782,0.56,0.28,0.738705915623782
MRPL18,3.43276032307955e-05,-0.32038018361402,0.638,0.576,0.739382245988104
KDF1,3.44258695624323e-05,-0.0385761982957618,0,0.019,0.74149880450523
PABPN1,3.51232981113662e-05,0.318396101290344,0.862,0.658,0.756520718020717
NDUFS2,3.54079247114918e-05,-0.241151704773146,0.724,0.656,0.762651290360822
SH3BGRL,3.54159018042283e-05,0.284370868476234,0.819,0.574,0.762823108961273
GFER,3.60091048535688e-05,-0.242667718176209,0.228,0.245,0.775600109441019
CYC1,3.70157365925384e-05,-0.26310329274503,0.698,0.651,0.797281950466685
ANTXR2,3.76583555692e-05,0.152227843149592,0.207,0.047,0.811123320604999
PDLIM5,3.78953308365675e-05,0.359106172103284,0.815,0.571,0.816227530888827
HOXA9,3.79541912153866e-05,0.313042016923108,0.694,0.407,0.817495324588212
SNAPC2,3.81657001841566e-05,-0.288690925311155,0.315,0.334,0.82205101626655
PSME1,3.82027952856462e-05,-0.290080092224563,0.754,0.712,0.822850007657535
DIAPH2,3.82233806755222e-05,0.195039069897011,0.228,0.064,0.823293396370073
KIAA1143,3.82282448297489e-05,0.263250473748072,0.414,0.16,0.823398165387962
CEP290,3.8244254452448e-05,0.349417941847661,0.431,0.181,0.823742996651278
SF3B2,3.82695659860485e-05,0.254654698719336,0.832,0.609,0.8242881817735
B4GALT7,3.83461496586741e-05,-0.32382752526879,0.453,0.425,0.825937717498181
CTSK,3.84599985864011e-05,-0.0269089969462111,0,0.015,0.828389909552493
GABPB1,3.85465609466316e-05,0.14745027447457,0.241,0.068,0.830254376229497
PEMT,3.85637849315799e-05,-0.265610719948951,0.379,0.376,0.830625363641298
KRT18,3.87468981057171e-05,-0.311594710160882,0.409,0.424,0.834569438299041
DHCR24,3.88130189431999e-05,-0.134663422545453,0.039,0.086,0.835993615017583
LDLR,3.89443047982928e-05,-0.236878017870378,0.216,0.225,0.838821381050428
SEMA7A,4.00939079848714e-05,0.078662377500984,0.203,0.057,0.863582684086144
PDGFA,4.0157700685128e-05,0.245134762453773,0.47,0.207,0.864956715056973
RXYLT1,4.03506735349736e-05,0.251340022026881,0.466,0.207,0.869113157269796
PGD,4.08763845028422e-05,-0.257193582840317,0.384,0.38,0.880436445806718
ASMTL,4.13127880106109e-05,-0.29651155140464,0.491,0.475,0.889836140960549
SRFBP1,4.15762527458984e-05,0.246116278734287,0.543,0.273,0.895510907893906
PTP4A2,4.2172853424613e-05,0.302636391419066,0.819,0.612,0.908361089912739
WASF3,4.24147457009195e-05,0.284635981999253,0.431,0.179,0.913571207652106
ITGA6,4.24724880927683e-05,0.294507980753039,0.44,0.179,0.914814921030137
HNRNPA1P48,4.2523922953267e-05,-0.184671753875083,0.047,0.108,0.915922776490418
CHCHD2,4.26081653344422e-05,-0.182578048835236,0.948,0.943,0.91773727313855
GLRX2,4.33450456446087e-05,-0.264267538044306,0.328,0.324,0.933608938139228
PPP2R5A,4.38809714061667e-05,0.151644148654765,0.397,0.156,0.945152243117424
ANAPC10,4.39723529058149e-05,0.22001326415612,0.418,0.168,0.947120509238348
PODXL,4.41941583245031e-05,0.22658000531101,1,0.995,0.951897976151471
TPP1,4.42695499562516e-05,-0.156116978341778,0.272,0.274,0.953521836507703
CHI3L1,4.44021838840279e-05,-0.22015771610315,0.159,0.18,0.956378638678077
COMMD1,4.45068897554499e-05,-0.289112125485726,0.556,0.483,0.958633898442635
RNF213,4.48893319188592e-05,0.275057506943688,0.379,0.145,0.966871320200309
RAB11FIP3,4.52714148461061e-05,-0.107075792389451,0.065,0.087,0.975101004370279
MECOM,4.53725962427762e-05,-0.0462208044654739,0.009,0.035,0.977280350473158
CACYBP,4.56741461203281e-05,-0.258925921134296,0.711,0.688,0.983775433285746
ATP5MC2,4.57941254380033e-05,-0.168937470572947,0.987,0.987,0.986359667809153
TIPARP,4.58046395783337e-05,0.250897532562166,0.496,0.222,0.986586131877728
STON1,4.59560452728016e-05,0.282522039454016,0.47,0.205,0.989847259130874
MVB12A,4.60793206935875e-05,-0.225934295416419,0.832,0.787,0.992502488419182
ZNRF3,4.62173322305927e-05,0.285796546568841,0.578,0.299,0.995475118914736
ZNF444,4.63503089590316e-05,-0.211149969279564,0.297,0.276,0.998339304668582
USP46,4.63530383078014e-05,0.267461180138853,0.47,0.222,0.998398092111735
PCMT1,4.6394231986356e-05,-0.194166933574625,0.875,0.79,0.999285362754122
GABPA,4.64729301520581e-05,0.218009793121489,0.409,0.152,1
TWIST1,4.68880116750457e-05,-0.0789003266735707,0.004,0.038,1
TUBA1B,4.7430479481346e-05,-0.13353973682769,0.991,0.991,1
FBXO30,4.79415267147959e-05,0.134335906647065,0.241,0.068,1
ECHS1,4.8273675849408e-05,-0.280036796697482,0.595,0.582,1
ILK,4.84703156972515e-05,-0.224737273557149,0.746,0.672,1
COG6,4.85185517144912e-05,0.14964306373028,0.254,0.07,1
UBL7,4.86059810568693e-05,-0.233828270812127,0.371,0.362,1
ADAM10,4.86602954366061e-05,0.267913123182833,0.539,0.26,1
SNX25,4.86736809247075e-05,0.191104967276657,0.28,0.076,1
ZNF532,4.87669521073106e-05,0.242452706413332,0.349,0.127,1
TM2D1,4.9267956170279e-05,0.282072964745856,0.69,0.394,1
RHBDD2,4.96086912606881e-05,-0.267621387656912,0.5,0.446,1
VCP,4.96990573529733e-05,-0.220956056272624,0.884,0.837,1
TOR2A,4.97558651610337e-05,-0.25988830103583,0.297,0.288,1
ARG2,4.97675779599818e-05,-0.0795399253134024,0.017,0.045,1
SSR2,5.08948409175395e-05,-0.221934779779244,0.871,0.837,1
DPYS,5.09086598283127e-05,-0.0150311985964125,0,0.01,1
CLIC3,5.13290116560333e-05,-0.116242606207085,0.039,0.075,1
SCARB2,5.19617955285228e-05,0.290020521734398,0.741,0.494,1
SECISBP2L,5.21269024074548e-05,0.309197318311799,0.44,0.184,1
CD58,5.24132382252189e-05,-0.144755956257581,0.095,0.118,1
CIRBP,5.24198349464217e-05,-0.140098355237022,0.996,0.998,1
FANCF,5.24456144916176e-05,0.243608442723198,0.349,0.122,1
RPN1,5.27430827777332e-05,0.327653839536735,0.5,0.229,1
NMRAL1,5.29697053393105e-05,-0.23867913386016,0.28,0.283,1
FANCL,5.30684051573554e-05,0.252258505083882,0.453,0.195,1
CPLANE1,5.34335124078e-05,0.210851374391062,0.431,0.159,1
ZNF146,5.34639709543949e-05,0.236016051340417,0.358,0.122,1
CPNE1,5.38167749583653e-05,-0.249860006748231,0.608,0.587,1
RNF146,5.40663891212524e-05,0.203867786212078,0.379,0.151,1
CTNND1,5.44465838937114e-05,0.255596801780502,0.444,0.172,1
SMC6,5.50282957653527e-05,0.293747523678298,0.349,0.117,1
IFT81,5.52883152069293e-05,0.180988702471689,0.293,0.083,1
TMEM243,5.5383932383983e-05,0.198644201648666,0.366,0.141,1
NMNAT3,5.55863962992301e-05,0.0856392176924944,0.116,0.014,1
DSTYK,5.56030640724228e-05,0.297653531365296,0.444,0.176,1
PCBD1,5.60227042744901e-05,-0.175680174550364,0.841,0.803,1
XRCC5,5.6380868527526e-05,0.288643007405452,0.901,0.743,1
IFT80,5.65237107764999e-05,0.112667078392835,0.155,0.033,1
MSL2,5.66619349432442e-05,0.201656155009151,0.272,0.079,1
EDEM1,5.67130338903003e-05,0.168801506691079,0.177,0.037,1
LINC00667,5.75917923802444e-05,0.267459074463979,0.513,0.226,1
MIR503HG,5.90767169552047e-05,0.427578052865028,0.806,0.67,1
MDH2,5.91403924819849e-05,-0.235207433648039,0.763,0.704,1
ADPGK,5.94165261638354e-05,0.238959730778682,0.366,0.126,1
MSRB3,5.9418342713326e-05,0.252513801367629,0.349,0.135,1
MMP16,5.94199917844148e-05,0.311645435503449,0.401,0.16,1
GPR162,5.94770083868488e-05,-0.233669472199451,0.172,0.204,1
ZDHHC17,5.96320084583208e-05,0.273036880961003,0.453,0.201,1
ZSCAN32,5.96463704258253e-05,0.159075573180061,0.185,0.051,1
MTERF3,5.96949032834076e-05,0.151325269798645,0.224,0.053,1
DHPS,5.99675431138429e-05,-0.302812459216696,0.444,0.412,1
ANKAR,5.99799622470684e-05,0.105487963877365,0.168,0.041,1
CHST15,6.14976695175256e-05,0.0728622863740224,0.06,0.005,1
TCTN3,6.18837948599283e-05,0.192408269200285,0.5,0.227,1
TINAG,6.23536889210529e-05,-0.0902865135100113,0,0.035,1
AMOTL2,6.29179079579275e-05,0.204309861244484,0.349,0.131,1
CAPN2,6.30202547287217e-05,0.259273521135581,0.621,0.36,1
B9D1,6.40518562597161e-05,-0.250021385279899,0.427,0.395,1
CENPF,6.41368570085816e-05,-0.0536441113856643,0.017,0.045,1
ERC2,6.42299619990713e-05,0.166687520657221,0.228,0.059,1
ACSL1,6.42403289697572e-05,0.139509545481869,0.194,0.043,1
FNDC3A,6.48673570037081e-05,0.29935077395384,0.642,0.376,1
NEK1,6.49157970337067e-05,0.193975726297918,0.25,0.077,1
MAPK1IP1L,6.57601739585699e-05,0.329412126324053,0.634,0.358,1
TMEM45A,6.6042581208044e-05,0.255058872337927,0.453,0.193,1
CCNQ,6.62583677154384e-05,-0.208519741678325,0.267,0.245,1
ALG1L2,6.62951530469815e-05,0.155418358390498,0.177,0.031,1
TMEM59,6.65135267544193e-05,0.256032725527067,0.97,0.866,1
BCL2L1,6.71657009320557e-05,-0.176212083411608,0.142,0.157,1
LINC01197,6.7324797960022e-05,0.253928174192907,0.349,0.114,1
COQ4,6.73737091067119e-05,-0.272549799251193,0.444,0.417,1
EDAR,6.73899057372277e-05,0.0499920580309781,0.03,0,1
TCTEX1D2,6.77602100581058e-05,-0.244674933081429,0.224,0.243,1
CLK4,6.80972752025078e-05,0.287490627130081,0.474,0.206,1
TUT4,6.81572318793574e-05,0.284804151240842,0.612,0.326,1
SEMA5B,6.82335899922656e-05,-0.0138240161828636,0,0.011,1
RPS29,6.84097636148715e-05,0.186187336336766,0.974,0.938,1
SLC39A3,6.86542475301654e-05,-0.252631382134641,0.47,0.42,1
RAPGEF3,6.87027435592448e-05,0.223809337204806,0.371,0.146,1
PET100,6.87309188209905e-05,-0.265177514044497,0.526,0.492,1
ARL3,6.90025128086383e-05,-0.235053732450206,0.789,0.75,1
OSTC,6.957372078921e-05,0.273305045501027,0.884,0.71,1
FCHO2,7.02837241131244e-05,0.183313596514453,0.315,0.094,1
MED23,7.04218509916397e-05,0.183800971458924,0.272,0.082,1
ID2,7.06069456661666e-05,-0.177496679651531,0.78,0.805,1
LTN1,7.08464232427994e-05,0.247351222923555,0.53,0.249,1
BEX2,7.15964928232653e-05,-0.256332347010037,0.655,0.612,1
MAP10,7.18059594023128e-05,0.113523122052558,0.138,0.035,1
AL096865.1,7.21201302044649e-05,0.0562519617590403,0.073,0.006,1
CSNK2B,7.2828427082993e-05,-0.170611561711716,0.754,0.722,1
DKK3,7.3490637147952e-05,-0.254352421802925,0.315,0.327,1
CCDC80,7.36963693234756e-05,0.290348359010324,0.547,0.274,1
USE1,7.40609801028819e-05,-0.283073963123671,0.397,0.371,1
TMEM40,7.40648495378724e-05,-0.201601701087571,0.112,0.145,1
SLC26A7,7.41084030856225e-05,-0.0889281625762016,0.009,0.048,1
VPS13A,7.43310698538462e-05,0.306770659008803,0.306,0.093,1
POLG2,7.46562501450992e-05,0.179024193857814,0.272,0.074,1
MIR646HG,7.46664018409622e-05,-0.0122317615043858,0,0.01,1
SLC25A39,7.48097887851763e-05,-0.264731901257118,0.487,0.453,1
PIGC,7.49697994331102e-05,0.280341363660879,0.504,0.233,1
[truncated: 19,540 more rows]

## Sheet: GSEA GO Late podocytes D7+20
	ID	Description	setSize	enrichmentScore	NES	pvalue	p.adjust	qvalues	rank	leading_edge	core_enrichment
GO:0007631	GO:0007631	feeding behavior	76	0.772563	1.86121	1.93066e-07	5.04741e-05	4.23861e-05	1258	tags=17%, list=6%, signal=16%	NTRK2/NPW/DACH1/APP/SGIP1/CPT1A/FOS/STAT3/CFAP20/USP46/UBE2Q1/CNTFR/GLS
GO:0051482	GO:0051482	positive regulation of cytosolic calcium ion concentration involved in phospholipase C-activating G protein-coupled signaling pathway	26	0.907427	1.83234	3.08013e-07	7.40833e-05	6.22121e-05	6	tags=4%, list=0%, signal=4%	F2R
GO:0051963	GO:0051963	regulation of synapse assembly	88	0.73328	1.79927	1.1003e-06	0.000194592	0.00016341	1909	tags=17%, list=9%, signal=16%	NTRK2/GPC6/WNT5A/SNCA/APP/FLRT2/PDLIM5/PTPRD/ROBO2/AMIGO2/VPS35/SETD5/PPP1R9A/CLSTN1/SIX1
GO:0007157	GO:0007157	heterophilic cell-cell adhesion via plasma membrane cell adhesion molecules	36	0.816947	1.75322	4.41068e-05	0.00260014	0.00218349	2680	tags=33%, list=12%, signal=29%	ALCAM/CADM1/TENM2/CDH2/CD164/PTPRD/TENM4/AMIGO2/SCARF2/ADGRL1/TENM3/CRB2
GO:0001570	GO:0001570	vasculogenesis	70	0.733723	1.74533	3.48903e-05	0.00230544	0.00193602	2756	tags=39%, list=13%, signal=34%	NTRK2/ACKR3/ZFP36L1/JUNB/QKI/TGFBR3/ITGB8/YAP1/PDGFRB/VEGFA/WT1/ITGAV/TGFBR2/SETD2/ADM/TGFB1/SPRED1/TIPARP/RAP1A/SMO/RAPGEF2/HEY1/FBXW7/SGPL1/HIF1AN/MYOCD/TEAD2
GO:0001756	GO:0001756	somitogenesis	61	0.743033	1.7373	3.23946e-05	0.00223895	0.00188018	1455	tags=21%, list=7%, signal=20%	FOXC2/WNT5A/TMED2/MIB1/PRKDC/PLXNA2/ATM/LRP6/SMAD3/SMAD4/FOXC1/EP300/BMPR1A
GO:0061053	GO:0061053	somite development	80	0.71227	1.7296	2.13306e-05	0.00173326	0.00145552	2758	tags=28%, list=13%, signal=24%	FOXC2/WNT5A/TMED2/MIB1/PRKDC/PLXNA2/ATM/LRP6/SMAD3/SMAD4/FOXC1/EP300/BMPR1A/RBBP6/SMO/SIX1/SEMA3C/PPP2R3A/SOX11/LOXL3/CRB2/NUP133
GO:0035904	GO:0035904	aorta development	51	0.763804	1.72661	4.6253e-05	0.00267423	0.00224571	3169	tags=45%, list=15%, signal=39%	LOXL1/MYLK/SOX4/CHD7/ADAMTS9/PDGFRB/HECTD1/ROBO2/LOX/ROBO1/BMPR1A/HES1/PKD2/JAG1/SIX1/HEY1/FKBP10/CNTRL/SEC24B/EFEMP2/LRP1/DCTN5/RBPJ
GO:0007200	GO:0007200	phospholipase C-activating G protein-coupled receptor signaling pathway	79	0.708285	1.71808	4.21166e-05	0.00255805	0.00214815	2086	tags=8%, list=10%, signal=7%	F2R/PLCE1/PTH1R/BICD1/GNB1/GNA11
GO:0009952	GO:0009952	anterior/posterior pattern specification	178	0.637465	1.70955	5.62698e-06	0.000719894	0.000604538	3318	tags=31%, list=15%, signal=26%	FOXC2/WNT5A/BMPR2/HIPK2/TMED2/BMP2/PGAP1/BPTF/BTG2/ATP6AP2/MIB1/ACVR2B/WT1/PRKDC/PLXNA2/HOXA5/HOXA9/ATM/YY1/HES4/HOXB6/LRP6/SMAD3/NR2F2/SMAD4/TSHZ1/FOXC1/EP300/HOXC6/SMAD2/BMPR1A/HES1/HOXB2/SMO/LRP5/GRSF1/HIPK1/MLLT3/HEY1/CDON/RNF2/RING1/SEMA3C/SCMH1/TULP3/HOXD8/HOXA3/CRB2/FRS2/HOXC9/PBX1/RBPJ/LDB1/WDR77/SKI
GO:0035282	GO:0035282	segmentation	86	0.698385	1.70949	4.04212e-05	0.0025057	0.00210418	3313	tags=29%, list=15%, signal=25%	FOXC2/WNT5A/MAFB/TMED2/NRP2/MIB1/WT1/PRKDC/PLXNA2/ATM/LRP6/SMAD3/SMAD4/FOXC1/EP300/BMPR1A/MLLT3/DVL2/SEMA3C/HOXD8/CRB2/FRS2/RBPJ/BMI1/WDR77
GO:0048806	GO:0048806	genitalia development	37	0.788368	1.70182	0.000117732	0.00542892	0.00455898	884	tags=22%, list=4%, signal=21%	AXL/WNT5A/LGR4/NIPBL/CHD7/TYRO3/WT1/LRP6
GO:0048017	GO:0048017	inositol lipid-mediated signaling	171	0.633961	1.69601	6.50776e-06	0.000815233	0.0006846	3056	tags=26%, list=14%, signal=22%	F2R/NTRK2/ZFP36L1/AKT1/PLCE1/UBE3A/PLEKHA1/PDGFRB/IGF1R/PTPN13/TYRO3/FGFR1/GSN/MAPK1/PDGFC/PDGFA/PPP2R5C/PLCB1/KBTBD2/INSR/TSC2/ERBB4/IRS2/PTK2/PIK3IP1/PLCB4/FBXL2/ANGPT1/NF1/PIK3C3/SERPINE2/PTEN/ERBB2/PIK3R1/PIK3CA/SIRT1/RHOA/MAZ/EXOC1/IRS1/PDGFD/NEDD4/PLD1/CAT
GO:0001945	GO:0001945	lymph vessel development	25	0.845655	1.69492	0.00018798	0.00763731	0.00641351	1873	tags=40%, list=9%, signal=37%	CCBE1/FOXC2/BMPR2/ACVR2B/VEGFA/NR2F2/PPP3CB/FOXC1/LGALS8/PDPN
GO:0048015	GO:0048015	phosphatidylinositol-mediated signaling	167	0.636003	1.69462	1.21718e-05	0.00125846	0.0010568	3056	tags=26%, list=14%, signal=22%	F2R/NTRK2/ZFP36L1/AKT1/PLCE1/UBE3A/PLEKHA1/PDGFRB/IGF1R/PTPN13/TYRO3/FGFR1/GSN/MAPK1/PDGFC/PDGFA/PPP2R5C/PLCB1/KBTBD2/INSR/TSC2/ERBB4/IRS2/PTK2/PIK3IP1/PLCB4/FBXL2/ANGPT1/NF1/PIK3C3/SERPINE2/PTEN/ERBB2/PIK3R1/PIK3CA/SIRT1/RHOA/MAZ/EXOC1/IRS1/PDGFD/NEDD4/CAT
GO:0032965	GO:0032965	regulation of collagen biosynthetic process	32	0.804733	1.69286	0.000395011	0.0129792	0.0108994	1027	tags=25%, list=5%, signal=24%	F2R/VIM/PDGFRB/HDAC2/SUCO/EMILIN1/TGFB1/RAP1A
GO:0007259	GO:0007259	receptor signaling pathway via JAK-STAT	109	0.669205	1.69182	3.81353e-05	0.00241376	0.00202698	2414	tags=27%, list=11%, signal=24%	F2R/IL6ST/SOCS3/HDAC2/ARL2BP/IFNAR1/LEPROT/ADIPOR1/CTR9/CCL2/STAT3/PIAS1/PTPRD/VHL/SUZ12/CNOT7/CYP1B1/PIBF1/GHR/SOCS6/ERBB4/CRLF3/HES1/PKD2/PWP1/STAT1/TNFRSF1A/PTPN2/PARP14
GO:0010575	GO:0010575	positive regulation of vascular endothelial growth factor production	23	0.85761	1.68606	0.000225556	0.00852998	0.00716313	1051	tags=26%, list=5%, signal=25%	CCBE1/SULF1/IL6ST/TGFB1/CYP1B1/RORA
GO:0003279	GO:0003279	cardiac septum development	88	0.685847	1.68289	7.6539e-05	0.00405292	0.00340348	2718	tags=38%, list=13%, signal=33%	WNT5A/BMPR2/SOX4/TGFBR3/NRP1/PTK7/CHD7/TRIP11/DHRS3/NRP2/HECTD1/NOTCH2/TGFBR2/ROBO2/SAV1/SMAD4/ROBO1/LUZP1/NPHP3/BMP7/BMPR1A/RARB/HES1/SMO/JAG1/HEY1/MDM4/SEMA3C/CNTRL/FZD2/SOX11/FRS2/SLIT3
GO:0007507	GO:0007507	heart development	493	0.580112	1.68266	1.1213e-09	4.49491e-07	3.77464e-07	3998	tags=35%, list=19%, signal=29%	LEFTY1/FOXC2/WNT5A/ZFP36L1/COL3A1/DSP/BMPR2/SOX4/EFNB2/TPM1/DLC1/TGFBR3/NRP1/PTK7/PLCE1/FLRT2/NIPBL/CHD7/REST/TRIP11/YAP1/TMED2/DHRS3/ADAMTS9/NRP2/FZD7/PDGFRB/BMP2/ROCK1/NEBL/RB1CC1/HNRNPU/HECTD1/MIB1/CREB1/VEGFA/WT1/PDLIM5/PRKDC/PAM/ROCK2/DSG2/PRKAR1A/NOTCH2/ASXL1/FREM2/ATM/CALR/YY1/SGCB/TGFBR2/MAPK1/SETD2/MEF2A/LRP6/EMILIN1/SMAD3/ADM/TENM4/ROBO2/ID3/TGFB1/FOXL1/SPRED1/FLNA/ITGA3/IFT52/RAF1/AHI1…
GO:0048286	GO:0048286	lung alveolus development	34	0.791339	1.68253	0.000335272	0.0116369	0.00977221	1077	tags=26%, list=5%, signal=25%	TCF21/BMPR2/MAN1A2/PKDCC/CREB1/TMEM38B/HOXA5/ASXL1/PDGFA
GO:0097696	GO:0097696	receptor signaling pathway via STAT	113	0.664147	1.6821	4.4993e-05	0.00262663	0.00220574	2414	tags=26%, list=11%, signal=23%	F2R/IL6ST/SOCS3/HDAC2/ARL2BP/IFNAR1/LEPROT/ADIPOR1/CTR9/CCL2/STAT3/PIAS1/PTPRD/VHL/SUZ12/CNOT7/CYP1B1/PIBF1/GHR/SOCS6/ERBB4/CRLF3/HES1/PKD2/PWP1/STAT1/TNFRSF1A/PTPN2/PARP14
GO:0060039	GO:0060039	pericardium development	17	0.890909	1.67321	0.000211659	0.00821099	0.00689525	1789	tags=53%, list=8%, signal=49%	WNT5A/BMP2/WT1/SETD2/LRP6/SMAD3/BMP7/SMAD2/SOS1
GO:0010714	GO:0010714	positive regulation of collagen metabolic process	25	0.834403	1.67237	0.000384748	0.0127115	0.0106746	1007	tags=24%, list=5%, signal=23%	F2R/VIM/PDGFRB/HDAC2/SUCO/TGFB1
GO:0040036	GO:0040036	regulation of fibroblast growth factor receptor signaling pathway	26	0.827075	1.67008	0.000204294	0.00813522	0.00683163	739	tags=23%, list=3%, signal=22%	WNT5A/SULF1/THBS1/NPTN/SHISA2/DSTYK
GO:0002064	GO:0002064	epithelial cell development	187	0.61765	1.6672	7.85708e-06	0.000924785	0.000776597	2914	tags=30%, list=14%, signal=27%	SPINT2/FOXC2/WNT5A/VIM/TJP1/ATRX/NPHS1/YAP1/CDK6/RHEB/IL6ST/RDX/CDH2/ROCK1/MAGI2/ARID4A/COL18A1/VEGFA/ROCK2/VEZF1/NOTCH2/HOXA5/ASXL1/AFDN/ABI2/IQGAP1/RAP1A/FLNA/CLDN1/PODXL/RAPGEF3/PDPK1/PLCB1/RARB/SMO/MYADM/ZDHHC21/PALLD/RAPGEF2/JAG1/IFT74/SLC4A7/HSD17B4/CLOCK/TNFRSF1A/RFX3/SEC24B/YIPF6/FRS2/E2F4/GSK3B/VCL/PDE4D/RILPL1/RAP2C/ATF4/CLIC4
GO:0045907	GO:0045907	positive regulation of vasoconstriction	25	0.831465	1.66648	0.000447138	0.0140033	0.0117594	133	tags=8%, list=1%, signal=8%	F2R/AKT1
GO:0045109	GO:0045109	intermediate filament organization	18	0.873409	1.666	0.000354396	0.0119718	0.0100534	431	tags=22%, list=2%, signal=22%	VIM/DSP/KLHL24/DNAJB6
GO:0062009	GO:0062009	secondary palate development	22	0.853971	1.66422	9.45419e-05	0.00473734	0.00397822	2587	tags=50%, list=12%, signal=44%	WNT5A/TGFBR3/ITGB8/CHD7/TGFBR2/DLG1/SMAD4/TSHZ1/SMAD2/FZD2/SOX11
GO:0009880	GO:0009880	embryonic pattern specification	56	0.724284	1.66377	0.000357019	0.0119931	0.0100713	1418	tags=25%, list=7%, signal=23%	WNT5A/EFNB1/TMED2/NRP2/PGAP1/WT1/CXXC4/LRP6/SMAD3/SMAD5/SMAD4/BMP7/SMAD2/ERBB4
GO:0048736	GO:0048736	appendage development	153	0.629631	1.65668	2.89898e-05	0.00210019	0.00176365	2934	tags=29%, list=14%, signal=26%	WNT5A/BMPR2/SOX4/ATRX/NIPBL/CHD7/PKDCC/HDAC1/HDAC2/PAM/PLXNA2/NOTCH2/HOXA9/KREMEN1/FREM2/ITGA6/ZNRF3/FERMT2/LRP6/RECK/IFT52/NR2F2/SMAD4/BMPR1B/PBX2/BMP7/GNAS/SLC39A1/CREBBP/BMPR1A/RARB/LRP5/FZD6/LNPK/FLVCR1/DYNC2H1/SEMA3C/TULP3/MAP3K20/SOX11/MBNL1/RC3H2/ZNF141/IFT80/PBX1
GO:0060173	GO:0060173	limb development	153	0.629631	1.65668	2.89898e-05	0.00210019	0.00176365	2934	tags=29%, list=14%, signal=26%	WNT5A/BMPR2/SOX4/ATRX/NIPBL/CHD7/PKDCC/HDAC1/HDAC2/PAM/PLXNA2/NOTCH2/HOXA9/KREMEN1/FREM2/ITGA6/ZNRF3/FERMT2/LRP6/RECK/IFT52/NR2F2/SMAD4/BMPR1B/PBX2/BMP7/GNAS/SLC39A1/CREBBP/BMPR1A/RARB/LRP5/FZD6/LNPK/FLVCR1/DYNC2H1/SEMA3C/TULP3/MAP3K20/SOX11/MBNL1/RC3H2/ZNF141/IFT80/PBX1
GO:0019229	GO:0019229	regulation of vasoconstriction	54	0.722995	1.65666	0.000409366	0.0133044	0.0111725	1613	tags=13%, list=7%, signal=12%	F2R/BMPR2/AKT1/DOCK4/ATP2B1/ADM/ZDHHC21
GO:0032967	GO:0032967	positive regulation of collagen biosynthetic process	24	0.835595	1.65649	0.000221377	0.00852998	0.00716313	1007	tags=25%, list=5%, signal=24%	F2R/VIM/PDGFRB/HDAC2/SUCO/TGFB1
GO:0035909	GO:0035909	aorta morphogenesis	29	0.80566	1.65335	0.000612162	0.0169628	0.0142447	3169	tags=52%, list=15%, signal=44%	MYLK/SOX4/CHD7/ADAMTS9/PDGFRB/BMPR1A/HES1/JAG1/SIX1/HEY1/FKBP10/SEC24B/EFEMP2/LRP1/RBPJ
GO:0003205	GO:0003205	cardiac chamber development	138	0.634985	1.64972	9.61851e-05	0.00474066	0.00398102	2732	tags=30%, list=13%, signal=27%	FOXC2/WNT5A/DSP/BMPR2/SOX4/TPM1/TGFBR3/NRP1/PTK7/CHD7/TRIP11/DHRS3/NRP2/BMP2/HECTD1/NOTCH2/TGFBR2/ROBO2/TGFB1/SAV1/SMAD4/ROBO1/FOXC1/LUZP1/NPHP3/BMP7/BMPR1A/RARB/HES1/SMO/SOS1/JAG1/HEY1/MDM4/SEMA3C/CNTRL/TMEM65/FZD2/SOX11/FRS2/SLIT3/MYOCD
GO:0001892	GO:0001892	embryonic placenta development	70	0.693358	1.64931	0.000642602	0.0174053	0.0146162	3544	tags=39%, list=16%, signal=32%	SPINT2/ZFP36L1/JUNB/AKT1/TMED2/SOCS3/BPTF/MAPK1/SETD2/ADM/TRIM28/NR2F2/SP3/BMP7/STK4/HES1/NCOA1/SENP2/PKD2/HEY1/CEBPB/BIRC6/GRB2/RBPJ/STK3/MAP2K1/MED1
GO:0060411	GO:0060411	cardiac septum morphogenesis	57	0.712354	1.64888	0.00058803	0.0165786	0.013922	2718	tags=44%, list=13%, signal=38%	WNT5A/BMPR2/SOX4/TGFBR3/NRP1/CHD7/DHRS3/NRP2/NOTCH2/TGFBR2/ROBO2/SAV1/SMAD4/ROBO1/BMP7/BMPR1A/RARB/HES1/SMO/JAG1/HEY1/SEMA3C/FZD2/SOX11/SLIT3
GO:0007498	GO:0007498	mesoderm development	107	0.653369	1.64726	0.00011808	0.00542892	0.00455898	2854	tags=27%, list=13%, signal=24%	FOXC2/MEST/WNT5A/ZFP36L1/BMPR2/YAP1/ITGB1/TWSG1/VEGFA/PRKAR1A/SETD2/SMAD3/ITGA3/SMAD4/FOXC1/EXT2/BMP7/SMAD2/BMPR1A/SMO/SECTM1/RPS6KA6/CTDNEP1/RPL38/MESD/CRB2/TEAD2/NUP133/KDM6B
GO:0010862	GO:0010862	positive regulation of pathway-restricted SMAD protein phosphorylation	42	0.751944	1.64498	0.000461704	0.0142933	0.0120029	1796	tags=29%, list=8%, signal=26%	LEFTY1/BMPR2/BMP2/DAB2/SDCBP/TWSG1/TGFB1/SMAD4/BMP7/BMPR1A/RBPMS/ACVR1B
GO:0045604	GO:0045604	regulation of epidermal cell differentiation	50	0.72844	1.64429	0.000522599	0.0151806	0.0127481	3803	tags=36%, list=18%, signal=30%	AQP3/ZFP36L1/CTSL/ROCK1/CBFB/ROCK2/MAFG/KLF7/FOXC1/HES1/NCOA3/MAFF/GRHL1/NUMA1/TRIM16/KEAP1/MED1/PTCH1
GO:0014065	GO:0014065	phosphatidylinositol 3-kinase signaling	134	0.635015	1.64051	8.0091e-05	0.00418771	0.00351667	3898	tags=32%, list=18%, signal=26%	F2R/NTRK2/ZFP36L1/AKT1/UBE3A/PLEKHA1/PDGFRB/IGF1R/PTPN13/TYRO3/FGFR1/MAPK1/PDGFC/PDGFA/PPP2R5C/KBTBD2/INSR/TSC2/ERBB4/IRS2/PTK2/PIK3IP1/FBXL2/ANGPT1/NF1/SERPINE2/PTEN/ERBB2/PIK3R1/PIK3CA/SIRT1/MAZ/IRS1/PDGFD/NEDD4/CAT/PIP5K1C/KLF4/PIK3CB/RGL2/FYN/ROR1/UNC5B
GO:0048738	GO:0048738	cardiac muscle tissue development	172	0.611529	1.63828	6.15436e-05	0.00342328	0.00287473	1972	tags=23%, list=9%, signal=21%	FOXC2/WNT5A/DSP/EFNB2/TPM1/TGFBR3/CHD7/YAP1/ADAMTS9/FZD7/PDGFRB/BMP2/NEBL/HNRNPU/CREB1/VEGFA/WT1/PDLIM5/DSG2/PRKAR1A/CALR/YY1/SGCB/TGFBR2/MAPK1/MEF2A/TENM4/TGFB1/SAV1/SMAD4/SOX6/FOXC1/OBSL1/BMP7/ERBB4/BMPR1A/RARB/ARID2/AKAP13/PTEN
GO:0050918	GO:0050918	positive chemotaxis	55	0.712435	1.63724	0.000590026	0.0165786	0.013922	3031	tags=25%, list=14%, signal=22%	WNT5A/MIF/NRP1/F3/VEGFA/SEMA5A/HMGB2/HMGB1/SMAD3/TSC2/ANGPT1/FGF7/SCRIB/LRP1
GO:0150063	GO:0150063	visual system development	319	0.581281	1.63646	4.98412e-07	9.98983e-05	8.38906e-05	3074	tags=24%, list=14%, signal=21%	SKIL/NTRK2/FOXC2/WNT5A/VIM/BMPR2/NRP1/NIPBL/CHD7/HIPK2/PDGFRB/FJX1/HDAC1/HDAC2/TWSG1/ACVR2B/VEGFA/WT1/ATP2B1/CEP290/TSPAN12/COL4A1/KDM5B/NOTCH2/STAT3/MFAP2/FREM2/YY1/HMGB1/TGFBR2/LRP6/NES/SMAD3/ABI2/SPRED1/CYP1B1/ACTL6A/DLG1/AHI1/PRKCI/SP3/RAB18/BMPR1B/PBX2/FOXC1/SDK2/OBSL1/BMP7/TOPORS/RARB/BCAR3/LRP5/GNB1/TGIF2/SOS1/HIPK1/RCN1/NF1/PHACTR4/JAG1/XRN2/CDON/RING1/EFEMP1/TULP3/RAB3GAP1/TENT2/PKNOX1/S…
GO:0060571	GO:0060571	morphogenesis of an epithelial fold	22	0.839649	1.63631	0.000225534	0.00852998	0.00716313	1357	tags=23%, list=6%, signal=21%	WNT5A/SULF1/CECR2/LUZP1/BMP7
GO:0048880	GO:0048880	sensory system development	324	0.579577	1.63586	4.55264e-07	9.77679e-05	8.21015e-05	3074	tags=24%, list=14%, signal=21%	SKIL/NTRK2/FOXC2/WNT5A/VIM/BMPR2/NRP1/NIPBL/CHD7/HIPK2/PDGFRB/FJX1/HDAC1/HDAC2/TWSG1/ACVR2B/VEGFA/WT1/ATP2B1/CEP290/TSPAN12/COL4A1/KDM5B/NOTCH2/STAT3/MFAP2/FREM2/YY1/HMGB1/TGFBR2/LRP6/NES/SMAD3/ABI2/SPRED1/CYP1B1/ACTL6A/DLG1/AHI1/PRKCI/SP3/RAB18/BMPR1B/PBX2/FOXC1/SDK2/OBSL1/BMP7/TOPORS/RARB/BCAR3/LRP5/GNB1/TGIF2/SOS1/HIPK1/RCN1/NF1/PHACTR4/JAG1/XRN2/CDON/RING1/EFEMP1/TULP3/RAB3GAP1/TENT2/PKNOX1/S…
GO:0001654	GO:0001654	eye development	318	0.581424	1.63471	2.72938e-06	0.000420815	0.000353383	3074	tags=25%, list=14%, signal=21%	SKIL/NTRK2/FOXC2/WNT5A/VIM/BMPR2/NRP1/NIPBL/CHD7/HIPK2/PDGFRB/FJX1/HDAC1/HDAC2/TWSG1/ACVR2B/VEGFA/WT1/ATP2B1/CEP290/TSPAN12/COL4A1/KDM5B/NOTCH2/STAT3/MFAP2/FREM2/YY1/HMGB1/TGFBR2/LRP6/NES/SMAD3/ABI2/SPRED1/CYP1B1/ACTL6A/DLG1/AHI1/PRKCI/SP3/RAB18/BMPR1B/PBX2/FOXC1/SDK2/OBSL1/BMP7/TOPORS/RARB/BCAR3/LRP5/GNB1/TGIF2/SOS1/HIPK1/RCN1/NF1/PHACTR4/JAG1/XRN2/CDON/RING1/EFEMP1/TULP3/RAB3GAP1/TENT2/PKNOX1/S…
GO:0036303	GO:0036303	lymph vessel morphogenesis	20	0.846431	1.63376	0.000493229	0.0144895	0.0121677	1873	tags=45%, list=9%, signal=41%	CCBE1/FOXC2/BMPR2/ACVR2B/VEGFA/PPP3CB/FOXC1/LGALS8/PDPN
GO:0045216	GO:0045216	cell-cell junction organization	194	0.602163	1.6316	1.86725e-05	0.00162722	0.00136647	2046	tags=22%, list=9%, signal=20%	F2R/CADM1/DSP/TJP1/PERP/RDX/LIMS1/PDCD6IP/ACTG1/CDH2/ROCK1/ACTB/CBFB/CDH11/VEGFA/PARD3/ROCK2/PTPRO/DSG2/CTNNA1/PARD6G/AFDN/PARD6B/FERMT2/MTDH/PAK2/ADAM10/SMAD3/CTNND1/TGFB1/FLNA/DLG1/PRKCI/ZNF703/CLDN1/LSR/SDK2/PKN2/PATJ/FSCN1/HIPK1/TLN1/JAM3
GO:0003002	GO:0003002	regionalization	284	0.584685	1.6308	2.7238e-06	0.000420815	0.000353383	3318	tags=27%, list=15%, signal=24%	FOXC2/WNT5A/BMPR2/MAFB/HIPK2/TMED2/NRP2/BMP2/PGAP1/BPTF/BTG2/ATP6AP2/MIB1/ACVR2B/FOXD1/WT1/PRKDC/PLXNA2/LMX1B/CXXC4/NOTCH2/HOXA5/HOXA9/ATM/YY1/HES4/HOXB6/LRP6/SMAD3/ROBO2/IFT52/NR2F2/AHI1/SMAD4/TSHZ1/BMPR1B/PBX2/ROBO1/FOXC1/EP300/HOXC6/SMAD2/BMPR1A/HES1/TCTN1/HOXB2/SMO/LRP5/SENP2/GRSF1/HIPK1/IFT57/MLLT3/SIX1/DYNC2H1/HEY1/ARL13B/CDON/RNF2/RING1/DVL2/SEMA3C/AIDA/SCMH1/TULP3/HOXD8/NBL1/HOXA3/CRB2/FR…
GO:0072577	GO:0072577	endothelial cell apoptotic process	46	0.729262	1.62978	0.000958796	0.0227875	0.019136	2922	tags=33%, list=14%, signal=28%	ANGPTL4/BMPR2/NDNF/NFE2L2/GAS6/SEMA5A/THBS1/CCL2/PRKCI/PDPK1/HIPK1/ANGPT1/ANO6/KRIT1/PDCD4
GO:0099054	GO:0099054	presynapse assembly	45	0.732515	1.62916	0.00097131	0.022994	0.0193095	2921	tags=24%, list=14%, signal=21%	GPC6/WNT5A/SNCA/APP/EFNB2/PTPRD/VPS35/PTEN/PCDH17/FZD1/NLGN4Y
GO:0007416	GO:0007416	synapse assembly	163	0.612854	1.62784	9.88238e-05	0.00483112	0.00405698	2325	tags=17%, list=11%, signal=15%	NTRK2/GPC6/WNT5A/SNCA/APP/EFNB2/FLRT2/CDH2/RYK/PDLIM5/NPTN/PTPRD/PCDHB2/PCDHB14/ROBO2/AMIGO2/VPS35/SDK2/OBSL1/ERBB4/SETD5/PPP1R9A/CLSTN1/SIX1/PTEN/FARP1/PCDH17/MECP2
GO:0060711	GO:0060711	labyrinthine layer development	38	0.751098	1.62779	0.00105151	0.0243181	0.0204214	1962	tags=34%, list=9%, signal=31%	SPINT2/ZFP36L1/JUNB/AKT1/TMED2/SOCS3/MAPK1/ADM/BMP7/HES1/NCOA1/SENP2/HEY1
GO:0030900	GO:0030900	forebrain development	312	0.579682	1.62745	3.97909e-06	0.000556425	0.000467263	3365	tags=31%, list=16%, signal=26%	NTRK2/AXL/WNT5A/COL3A1/SYNE2/APP/BNIP3/ATRX/PCM1/NDNF/DLC1/CHD7/CDK6/SRGAP2C/NRP2/NRG3/BMP2/PGAP1/CDH2/SLC2A1/HDAC1/RYK/BTG2/TYRO3/TWSG1/CREB1/PCDH9/SEMA5A/HOOK3/PRKG1/SECISBP2/SETD2/TOP2B/CRK/LRP6/B2M/ROBO2/FLNA/SCYL2/NR2F2/PAFAH1B1/KRAS/ROBO1/KDM1A/MCPH1/PLCB1/ERBB4/BMPR1A/RARB/HES1/TCTN1/SMO/GNG12/PLXNA4/NCOA1/HPRT1/RAPGEF2/NF1/EFHC1/DYNC2H1/PTEN/NFIB/POU3F3/TACC2/IGF2BP1/C21orf91/ARL13B/XRN2/…
GO:1901888	GO:1901888	regulation of cell junction assembly	183	0.604867	1.62711	2.60771e-05	0.00196002	0.00164594	3884	tags=31%, list=18%, signal=26%	NTRK2/GPC6/WNT5A/SNCA/APP/TJP1/SLK/DLC1/NRP1/FLRT2/LIMS1/ACTG1/ROCK1/CBFB/VEGFA/PDLIM5/ROCK2/EFNA5/THBS1/MACF1/PTPRD/FERMT2/SMAD3/IQGAP1/ROBO2/RAP1A/AMIGO2/VPS35/CLDN1/SETD5/PTK2/PPP1R9A/RAPGEF2/CLSTN1/SIX1/PTEN/PTPRA/CLASP1/RHOA/VCL/GPM6B/LRP1/CLASP2/LDB1/DAPK3/MAP4K4/OCLN/TSC1/RCC2/ABL1/CAMSAP3/TPBG/EIF4G1/COL16A1/BDNF/PHLDB2/ARF6
GO:0048008	GO:0048008	platelet-derived growth factor receptor signaling pathway	53	0.714187	1.62687	0.000754775	0.0195623	0.0164277	3531	tags=45%, list=16%, signal=38%	TXNIP/SNCA/CBLB/NRP1/F3/PLEKHA1/PDGFRB/VEGFA/ARID5B/PDGFC/TIPARP/PLAT/PDGFA/LOX/PTEN/PTPN2/SGPL1/MYOCD/PDGFD/LRP1/MYO1E/LRIG2/ABL1/HIP1
GO:0048568	GO:0048568	embryonic organ development	371	0.570098	1.62627	3.31931e-07	7.59077e-05	6.37442e-05	2934	tags=26%, list=14%, signal=23%	SPINT2/FOXC2/TCF21/WNT5A/ZFP36L1/JUNB/MAFB/AKT1/PTK7/NIPBL/CHD7/RAD23B/HIPK2/YAP1/TMED2/PKDCC/SOCS3/BPTF/MIB1/VEGFA/KMT2A/CEP290/WDR48/NOTCH2/HOXA5/HOXA9/MMP16/MFAP2/HOXB6/TEAD1/TGFBR2/MAPK1/SETD2/LRP6/NES/SMAD3/PDGFC/ADM/TRIM28/ID3/TGFB1/IFT52/DLG1/NR2F2/AHI1/PDGFA/RNF207/TSHZ1/SP3/PBX2/EIF4A3/TEAD3/FOXC1/NPHP3/BMP7/GNAS/SLC39A1/MBD2/SMAD2/BMPR1A/RARB/STK4/HES1/RBBP6/MYO6/HOXB2/SMO/SOBP/NCOA1/AR…
GO:0050779	GO:0050779	RNA destabilization	36	0.75688	1.62432	0.00200839	0.0358352	0.0300929	2619	tags=39%, list=12%, signal=34%	ZFP36L1/ZFP36L2/HNRNPR/ROCK1/CNOT6L/ROCK2/GIGYF2/RC3H1/PUM1/CELF1/METTL16/TARDBP/METTL3/YTHDF1
GO:0017148	GO:0017148	negative regulation of translation	129	0.631384	1.62342	0.000150401	0.00653191	0.00548523	3662	tags=43%, list=17%, signal=36%	ZFP36L1/ZFP36L2/NCL/EIF3E/SRP9/IGF2BP2/RBM4/LSM14A/DDX6/TPR/HNRNPR/ROCK1/BTG2/CNOT6L/FXR1/ROCK2/ILF3/STAT3/FMR1/TNRC6B/GIGYF2/CALR/IREB2/AGO2/XRN1/CNOT7/SYNCRIP/EIF2AK2/EIF4A3/AGO3/RC3H1/LARP1/PUM1/CAPRIN1/PURA/TNRC6A/CELF1/METTL16/EIF2S1/EIF2AK4/RNF139/IGF2BP1/SHMT2/TARDBP/METTL3/YTHDF1/SAMD4B/ATF4/RPL13A/DAPK3/TIA1/TSC1/YTHDF2/METTL14/CNOT8/EIF4G1
GO:1903317	GO:1903317	regulation of protein maturation	52	0.715976	1.62285	0.00060566	0.0168603	0.0141586	1044	tags=25%, list=5%, signal=24%	CAST/CCBE1/MYH9/SOX4/GAS1/PRNP/ENO1/GSN/THBS1/TMEM98/GLG1/TMEM59/IFT52
GO:0043010	GO:0043010	camera-type eye development	276	0.582605	1.62188	7.8098e-06	0.000924785	0.000776597	2719	tags=23%, list=13%, signal=20%	SKIL/NTRK2/FOXC2/WNT5A/VIM/BMPR2/NRP1/CHD7/HIPK2/PDGFRB/FJX1/HDAC1/HDAC2/TWSG1/ACVR2B/VEGFA/WT1/ATP2B1/TSPAN12/COL4A1/KDM5B/NOTCH2/YY1/TGFBR2/LRP6/NES/SMAD3/ABI2/SPRED1/CYP1B1/ACTL6A/DLG1/AHI1/SP3/BMPR1B/FOXC1/SDK2/OBSL1/BMP7/TOPORS/BCAR3/LRP5/GNB1/TGIF2/SOS1/HIPK1/RCN1/NF1/PHACTR4/JAG1/XRN2/CDON/RING1/EFEMP1/TULP3/RAB3GAP1/TENT2/PKNOX1/SOX11/TENM3/CRB2/FRS2/MAX
GO:0060389	GO:0060389	pathway-restricted SMAD protein phosphorylation	58	0.69979	1.62086	0.000601626	0.0168259	0.0141297	1796	tags=31%, list=8%, signal=29%	LEFTY1/BMPR2/PMEPA1/TGFBR3/BMP2/DAB2/SDCBP/TWSG1/TGFBR2/EMILIN1/STRAP/TGFB1/SMAD4/BMP7/BMPR1A/RBPMS/SNX25/ACVR1B
GO:0042509	GO:0042509	regulation of tyrosine phosphorylation of STAT protein	54	0.707128	1.6203	0.00079512	0.0202052	0.0169675	2697	tags=28%, list=13%, signal=24%	IL6ST/SOCS3/HDAC2/ARL2BP/STAT3/SUZ12/CNOT7/PIBF1/GHR/ERBB4/HES1/TNFRSF1A/PTPN2/PARP14/PARP9
GO:0014855	GO:0014855	striated muscle cell proliferation	55	0.704254	1.61844	0.000894614	0.0216908	0.018215	3182	tags=38%, list=15%, signal=33%	FOXC2/TGFBR3/YAP1/PRKAR1A/TGFBR2/MAPK1/TENM4/SAV1/PAXBP1/FOXC1/ERBB4/BMPR1A/CFLAR/ARID2/ANGPT1/SIX1/PTEN/JARID2/MAPK14/RBPJ/KPNA1
GO:0031649	GO:0031649	heat generation	15	0.883916	1.61836	0.00116617	0.0264049	0.0221738	109	tags=7%, list=1%, signal=7%	ARRDC3
GO:0003007	GO:0003007	heart morphogenesis	215	0.591398	1.61466	1.83569e-05	0.00162722	0.00136647	2756	tags=27%, list=13%, signal=24%	LEFTY1/FOXC2/WNT5A/DSP/BMPR2/SOX4/TPM1/DLC1/TGFBR3/NRP1/FLRT2/NIPBL/CHD7/YAP1/TMED2/DHRS3/NRP2/BMP2/MIB1/VEGFA/NOTCH2/ASXL1/TGFBR2/SMAD3/ROBO2/TGFB1/FLNA/IFT52/AHI1/SAV1/RNF207/SMAD4/ROBO1/FOXC1/NPHP3/BMP7/INSR/BMPR1A/RARB/HES1/PTK2/SMO/ARID2/SOS1/PKD2/IFT57/JAG1/SIX1/EFNA1/HEY1/MDM4/DVL2/SEMA3C/SEC24B/FZD2/SOX11/SLIT3/TEAD2
GO:0098801	GO:0098801	regulation of renal system process	29	0.786633	1.6143	0.00165332	0.032069	0.0269302	612	tags=14%, list=3%, signal=13%	F2R/GAS6/PTPRO/SNX5
GO:0061157	GO:0061157	mRNA destabilization	33	0.76363	1.61373	0.000923751	0.0221295	0.0185835	2619	tags=42%, list=12%, signal=37%	ZFP36L1/ZFP36L2/HNRNPR/ROCK1/CNOT6L/ROCK2/GIGYF2/RC3H1/PUM1/CELF1/METTL16/TARDBP/METTL3/YTHDF1
GO:0070306	GO:0070306	lens fiber cell differentiation	28	0.792991	1.61329	0.000493987	0.0144895	0.0121677	1020	tags=21%, list=5%, signal=20%	SKIL/VIM/KDM5B/SMAD3/ABI2/SPRED1
GO:0099174	GO:0099174	regulation of presynapse organization	29	0.785546	1.61207	0.00187941	0.0341705	0.028695	1164	tags=17%, list=5%, signal=16%	GPC6/SNCA/APP/PTPRD/VPS35
GO:1905606	GO:1905606	regulation of presynapse assembly	29	0.785546	1.61207	0.00187941	0.0341705	0.028695	1164	tags=17%, list=5%, signal=16%	GPC6/SNCA/APP/PTPRD/VPS35
GO:0018108	GO:0018108	peptidyl-tyrosine phosphorylation	312	0.573836	1.61104	7.99748e-06	0.000924785	0.000776597	2414	tags=22%, list=11%, signal=20%	NTRK2/AXL/APP/MIF/CBLB/NRP1/NCK2/HIPK2/IL6ST/PKDCC/PDGFRB/IGF1R/SOCS3/DDR1/HDAC2/ARL2BP/RYK/TYRO3/PRNP/VEGFA/GAS6/FGFR1/EFNA5/BAZ1B/STAT3/NEDD9/DSTYK/CLK4/PAK2/PDGFC/ABI2/FGFR4/IQGAP1/TGFB1/SUZ12/CNOT7/PIBF1/PDGFA/IBTK/EIF2AK2/CADM4/GHR/INSR/ERBB4/HES1/NEK1/PTK2/TWF1/JAK1/EHD4/TSG101/RICTOR/ABI1/HIPK1/ANGPT1/AFAP1L2/SNX6/EFNA1/MAP2K7/GPRC5A/ERBB2/PDCL3/TNFRSF1A/FBXW7/DVL2/DOK7/EFEMP1/PTPN2/PARP14
GO:0034695	GO:0034695	response to prostaglandin E	22	0.823904	1.60563	0.000488987	0.0144895	0.0121677	1721	tags=27%, list=8%, signal=25%	AKT1/TGFBR3/PRKAA2/PTGER4/GNB1/PRKAA1
GO:0042531	GO:0042531	positive regulation of tyrosine phosphorylation of STAT protein	43	0.730989	1.60561	0.000940857	0.0224499	0.0188525	2697	tags=28%, list=13%, signal=24%	IL6ST/SOCS3/HDAC2/ARL2BP/STAT3/PIBF1/GHR/ERBB4/HES1/TNFRSF1A/PARP14/PARP9
GO:0003206	GO:0003206	cardiac chamber morphogenesis	103	0.640767	1.60468	0.00046695	0.0143253	0.0120298	1962	tags=27%, list=9%, signal=25%	FOXC2/WNT5A/DSP/BMPR2/SOX4/TPM1/TGFBR3/NRP1/CHD7/DHRS3/NRP2/BMP2/NOTCH2/TGFBR2/ROBO2/TGFB1/SAV1/SMAD4/ROBO1/FOXC1/BMP7/BMPR1A/RARB/HES1/SMO/SOS1/JAG1/HEY1
GO:0045778	GO:0045778	positive regulation of ossification	45	0.721324	1.60426	0.00167132	0.0321016	0.0269576	1455	tags=29%, list=7%, signal=27%	WNT5A/BMPR2/NIPBL/PKDCC/BMP2/ACVR2B/ATP2B1/ADGRV1/SMAD3/TGFB1/BMPR1B/BMP7/BMPR1A
GO:1900153	GO:1900153	positive regulation of nuclear-transcribed mRNA catabolic process, deadenylation-dependent decay	14	0.887924	1.60363	0.00127293	0.0275539	0.0231387	1036	tags=43%, list=5%, signal=41%	ZFP36L1/PABPC1/ZFP36L2/TNRC6B/AGO2/CNOT7
GO:0018212	GO:0018212	peptidyl-tyrosine modification	315	0.571212	1.60291	3.28404e-06	0.000470165	0.000394826	2414	tags=22%, list=11%, signal=20%	NTRK2/AXL/APP/MIF/CBLB/NRP1/NCK2/HIPK2/IL6ST/PKDCC/PDGFRB/IGF1R/SOCS3/DDR1/HDAC2/ARL2BP/RYK/TYRO3/PRNP/VEGFA/GAS6/FGFR1/EFNA5/BAZ1B/STAT3/NEDD9/DSTYK/CLK4/PAK2/PDGFC/ABI2/FGFR4/IQGAP1/TGFB1/SUZ12/CNOT7/PIBF1/PDGFA/IBTK/EIF2AK2/CADM4/GHR/INSR/ERBB4/HES1/NEK1/PTK2/TWF1/JAK1/EHD4/TSG101/RICTOR/ABI1/HIPK1/ANGPT1/AFAP1L2/SNX6/EFNA1/MAP2K7/GPRC5A/ERBB2/PDCL3/TNFRSF1A/FBXW7/DVL2/DOK7/EFEMP1/PTPN2/PARP14
GO:0009913	GO:0009913	epidermal cell differentiation	170	0.599991	1.60233	8.95096e-05	0.00459888	0.00386195	3645	tags=28%, list=17%, signal=23%	TXNIP/AQP3/WNT5A/ZFP36L1/DSP/PERP/YAP1/CTSL/KAZN/ROCK1/HDAC1/HDAC2/CBFB/ROCK2/DSG2/ADAM9/DSC2/MAFG/UGCG/SAV1/KLF7/FOXC1/STK4/HES1/MYO6/TSG101/PALLD/JAG1/IFT74/SLC4A7/CASP3/PKP4/SEC24B/NCOA3/MAFF/CLIC4/GRHL1/NUMA1/RBPJ/RIPOR2/TRIM16/MAP2K1/KEAP1/MED1/KLF4/LATS1/INTU
GO:0150105	GO:0150105	protein localization to cell-cell junction	21	0.82662	1.60163	0.00255204	0.0412221	0.0346167	2795	tags=57%, list=13%, signal=50%	DSP/CGNL1/TJP1/ACTG1/ACTB/PAK2/FLNA/LSR/JAK1/ZDHHC7/VCL/SCRIB
GO:0031290	GO:0031290	retinal ganglion cell axon guidance	17	0.852716	1.60148	0.0021517	0.0367576	0.0308676	1165	tags=35%, list=5%, signal=33%	ALCAM/NRP1/VEGFA/PTPRO/ROBO2/BMPR1B
GO:0007389	GO:0007389	pattern specification process	373	0.561114	1.6013	3.23422e-06	0.000470165	0.000394826	4117	tags=31%, list=19%, signal=25%	LEFTY1/FOXC2/WNT5A/BMPR2/EFNB1/MAFB/HIPK2/TMED2/NRP2/NRG3/BMP2/PGAP1/BPTF/BTG2/ATP6AP2/MIB1/ACVR2B/FOXD1/WT1/PRKDC/PLXNA2/LMX1B/CXXC4/NOTCH2/HOXA5/HOXA9/ATM/YY1/HES4/HOXB6/TGFBR2/LRP6/SMAD3/SMAD5/ROBO2/IFT52/NR2F2/AHI1/RNF207/OFD1/SMAD4/TSHZ1/BMPR1B/PBX2/ROBO1/FOXC1/EP300/NPHP3/HOXC6/BMP7/SMAD2/ERBB4/BMPR1A/HES1/TCTN1/HOXB2/SMO/LRP5/SENP2/GRSF1/HIPK1/PKD2/IFT57/MLLT3/SIX1/DYNC2H1/HEY1/IFT74/DYNC2…
GO:0002065	GO:0002065	columnar/cuboidal epithelial cell differentiation	69	0.673966	1.60093	0.00144127	0.0295667	0.0248289	3512	tags=36%, list=16%, signal=30%	WNT5A/SOX4/YAP1/CDK6/RHEB/IL6ST/BMP2/CDH2/HOXA5/SAV1/PDPK1/RARB/HES1/SMO/BCCIP/CLOCK/RFX3/YIPF6/SOX11/GSK3B/CEBPB/TIGAR/WDR77/ABL1/GSK3A
GO:0022602	GO:0022602	ovulation cycle process	39	0.737892	1.60091	0.00116342	0.0264049	0.0221738	3162	tags=31%, list=15%, signal=26%	NRIP1/PLEKHA1/HSPA5/PAM/ROBO2/BMPR1B/CASP3/SGPL1/SIRT1/SLIT3/STAT5B/ADAMTS1
GO:0048565	GO:0048565	digestive tract development	112	0.630352	1.59902	0.000443566	0.0139642	0.0117266	1584	tags=17%, list=7%, signal=16%	TCF21/WNT5A/LGR4/NIPBL/YAP1/IL6ST/PKDCC/HOXA5/TGFBR2/SMAD3/PDGFC/FOXL1/AHI1/SAV1/NPHP3/SMAD2/RARB/HES1/SMO
GO:0099172	GO:0099172	presynapse organization	48	0.710879	1.59796	0.00149822	0.0303327	0.0254722	2921	tags=23%, list=14%, signal=20%	GPC6/WNT5A/SNCA/APP/EFNB2/PTPRD/VPS35/PTEN/PCDH17/FZD1/NLGN4Y
GO:0007423	GO:0007423	sensory organ development	469	0.553191	1.59762	1.46238e-07	3.99695e-05	3.35647e-05	2719	tags=20%, list=13%, signal=18%	SKIL/NTRK2/FOXC2/WNT5A/VIM/BMPR2/MAFB/NRP1/PTK7/NIPBL/CHD7/TRIP11/HIPK2/PDGFRB/BMP2/FJX1/DDR1/HDAC1/HDAC2/TWSG1/ACVR2B/VEGFA/WT1/ATP2B1/CEP290/TSPAN12/ANP32B/CECR2/COL4A1/KDM5B/NOTCH2/STAT3/MFAP2/FREM2/ADGRV1/YY1/HMGB1/SMCHD1/TGFBR2/MAPK1/LRP6/ADAM10/NES/SMAD3/ABI2/SPRED1/CYP1B1/ACTL6A/DLG1/AHI1/PRKCI/TSHZ1/SP3/RAB18/BMPR1B/PBX2/FOXC1/SDK2/OBSL1/BMP7/TOPORS/RARB/HES1/BCAR3/MYO6/SOBP/LRP5/GNB1/TGI…
GO:0048332	GO:0048332	mesoderm morphogenesis	61	0.682857	1.5966	0.000835283	0.020669	0.0173569	1455	tags=23%, list=7%, signal=21%	FOXC2/WNT5A/BMPR2/ITGB1/TWSG1/PRKAR1A/SETD2/SMAD3/ITGA3/FOXC1/EXT2/BMP7/SMAD2/BMPR1A
GO:0048247	GO:0048247	lymphocyte chemotaxis	44	0.719438	1.59536	0.00154484	0.0309667	0.0260046	1758	tags=14%, list=8%, signal=13%	WNT5A/GAS6/CCL2/ADAM10/WNK1/SLC12A2
GO:0032945	GO:0032945	negative regulation of mononuclear cell proliferation	55	0.694049	1.59499	0.00154718	0.0309667	0.0260046	2795	tags=29%, list=13%, signal=25%	CBLB/PAWR/NDFIP1/PRNP/TWSG1/PRKAR1A/ATM/PKN1/CR1/DLG1/RC3H1/ERBB2/CASP3/SOX11/CEBPB/SCRIB
GO:0050672	GO:0050672	negative regulation of lymphocyte proliferation	55	0.694049	1.59499	0.00154718	0.0309667	0.0260046	2795	tags=29%, list=13%, signal=25%	CBLB/PAWR/NDFIP1/PRNP/TWSG1/PRKAR1A/ATM/PKN1/CR1/DLG1/RC3H1/ERBB2/CASP3/SOX11/CEBPB/SCRIB
GO:0007260	GO:0007260	tyrosine phosphorylation of STAT protein	56	0.694082	1.59439	0.00177826	0.0329843	0.0276989	2697	tags=27%, list=13%, signal=23%	IL6ST/SOCS3/HDAC2/ARL2BP/STAT3/SUZ12/CNOT7/PIBF1/GHR/ERBB4/HES1/TNFRSF1A/PTPN2/PARP14/PARP9
GO:0007163	GO:0007163	establishment or maintenance of cell polarity	204	0.584315	1.59431	3.00668e-05	0.00215228	0.0018074	3389	tags=34%, list=16%, signal=29%	SPINT2/WNT5A/DST/MYH9/DLG2/PTK7/ERBIN/PARD3B/PDCD6IP/ITGB1/ROCK1/ACTB/PARD3/ROCK2/GSN/CTNNA1/PARD6G/PARD6B/CRK/CDK5RAP2/DLG1/PRKCI/PAFAH1B1/CAP1/MCPH1/ACTR2/RND3/SYNJ2BP/AMOTL2/HES1/LIN7C/SNX27/PTK2/MAP4/MYO9A/PATJ/RICTOR/FSCN1/RNF41/ARFGEF1/GOLPH3/JAM3/RUFY3/PDLIM1/LLGL2/CLASP1/STK11/SHTN1/CRB2/RHOA/GSK3B/KRIT1/DOCK7/SCRIB/FGF13/CKAP5/ACTR3/RAB10/CLIC4/CDC42BPB/FRMD4B/RAB11FIP2/NUMA1/CLASP2/FAT1…
GO:0003281	GO:0003281	ventricular septum development	57	0.687198	1.59065	0.0021008	0.0367212	0.030837	3958	tags=49%, list=18%, signal=40%	WNT5A/BMPR2/SOX4/TGFBR3/PTK7/TRIP11/HECTD1/TGFBR2/ROBO2/SAV1/SMAD4/ROBO1/LUZP1/HES1/HEY1/MDM4/CNTRL/FZD2/SOX11/FRS2/SLIT3/DCTN5/RBPJ/NSD2/SMAD7/TGFBR1/SMAD6/ZFPM2
GO:0045104	GO:0045104	intermediate filament cytoskeleton organization	39	0.733109	1.59053	0.00155423	0.0309667	0.0260046	1061	tags=28%, list=5%, signal=27%	DST/VIM/DSP/ERBIN/KLHL24/DNAJB6/CSNK1A1/MACF1/NES/ATXN3/RAF1
GO:0034332	GO:0034332	adherens junction organization	65	0.671561	1.58842	0.00211387	0.0367576	0.0308676	1147	tags=23%, list=5%, signal=22%	CADM1/DSP/TJP1/RDX/CDH2/ACTB/CDH11/VEGFA/CTNNA1/AFDN/FERMT2/PAK2/ADAM10/CTNND1/ZNF703
GO:0090100	GO:0090100	positive regulation of transmembrane receptor protein serine/threonine kinase signaling pathway	94	0.641287	1.58805	0.000796379	0.0202052	0.0169675	2732	tags=33%, list=13%, signal=29%	LEFTY1/BMPR2/SULF1/TGFBR3/HIPK2/BMP2/CDKN1C/DAB2/SDCBP/TWSG1/ACVR2B/FOXD1/THBS1/NOTCH2/TGFB1/SMAD4/EP300/BMP7/SMAD2/CREBBP/BMPR1A/RBPMS/HES1/ACVR1B/NEO1/LEFTY2/PARP1/SOX11/STK11/CRB2/MYOCD
GO:0046427	GO:0046427	positive regulation of receptor signaling pathway via JAK-STAT	30	0.766454	1.58557	0.00323147	0.0481001	0.0403925	1485	tags=27%, list=7%, signal=25%	F2R/ADIPOR1/CYP1B1/PIBF1/GHR/ERBB4/CRLF3/HES1
GO:0034694	GO:0034694	response to prostaglandin	29	0.7721	1.58447	0.00337976	0.0493265	0.0414224	1721	tags=24%, list=8%, signal=22%	AKT1/TGFBR3/PRKAA2/PTGER4/YY1/GNB1/PRKAA1
GO:0035107	GO:0035107	appendage morphogenesis	123	0.622728	1.58419	0.000472877	0.0143407	0.0120428	2934	tags=28%, list=14%, signal=25%	WNT5A/SOX4/ATRX/NIPBL/CHD7/PKDCC/HDAC1/HDAC2/PLXNA2/NOTCH2/HOXA9/FREM2/LRP6/RECK/IFT52/SMAD4/BMPR1B/PBX2/BMP7/GNAS/CREBBP/BMPR1A/RARB/LRP5/FZD6/LNPK/FLVCR1/DYNC2H1/SEMA3C/TULP3/MAP3K20/SOX11/MBNL1/ZNF141/PBX1
GO:0035108	GO:0035108	limb morphogenesis	123	0.622728	1.58419	0.000472877	0.0143407	0.0120428	2934	tags=28%, list=14%, signal=25%	WNT5A/SOX4/ATRX/NIPBL/CHD7/PKDCC/HDAC1/HDAC2/PLXNA2/NOTCH2/HOXA9/FREM2/LRP6/RECK/IFT52/SMAD4/BMPR1B/PBX2/BMP7/GNAS/CREBBP/BMPR1A/RARB/LRP5/FZD6/LNPK/FLVCR1/DYNC2H1/SEMA3C/TULP3/MAP3K20/SOX11/MBNL1/ZNF141/PBX1
GO:0048706	GO:0048706	embryonic skeletal system development	115	0.623618	1.58399	0.000554347	0.0157976	0.0132662	2934	tags=25%, list=14%, signal=22%	FOXC2/WNT5A/HOXD1/SULF1/NIPBL/HOXA5/HOXA9/MMP16/HOXB6/TGFBR2/SETD2/SMAD3/DLG1/SP3/EIF4A3/HOXC6/BMP7/GNAS/SLC39A1/SMAD2/HOXB2/FLVCR1/SIX1/TULP3/MBTD1/SOX11/HOXA3/HOXC9/PBX1
GO:0072009	GO:0072009	nephron epithelium development	104	0.630933	1.58298	0.000636706	0.0173236	0.0145477	2199	tags=29%, list=10%, signal=26%	FOXC2/TCF21/NPNT/NPHS1/LGR4/YAP1/BMP2/MAGI2/MTSS1/FOXD1/VEGFA/WT1/PTPRO/NOTCH2/ASXL1/IQGAP1/DLG1/AHI1/SMAD4/PODXL/FOXC1/HES1/SMO/PKD2/JAG1/SIX1/POU3F3/WWTR1/LZTS2/STAT1
GO:0001946	GO:0001946	lymphangiogenesis	17	0.842588	1.58246	0.00304759	0.0467479	0.039257	1873	tags=41%, list=9%, signal=38%	CCBE1/FOXC2/BMPR2/ACVR2B/PPP3CB/FOXC1/PDPN
GO:0002053	GO:0002053	positive regulation of mesenchymal cell proliferation	20	0.819493	1.58177	0.00156853	0.031025	0.0260535	2199	tags=50%, list=10%, signal=45%	WNT5A/VEGFA/TGFBR2/PDGFA/BMPR1A/IRS2/SMO/LRP5/SIX1/STAT1
GO:1904894	GO:1904894	positive regulation of receptor signaling pathway via STAT	33	0.748321	1.58138	0.00199622	0.0358352	0.0300929	1485	tags=24%, list=7%, signal=23%	F2R/ADIPOR1/CYP1B1/PIBF1/GHR/ERBB4/CRLF3/HES1
GO:0030216	GO:0030216	keratinocyte differentiation	120	0.619059	1.57947	0.000657601	0.0177316	0.0148903	3645	tags=29%, list=17%, signal=24%	TXNIP/AQP3/WNT5A/ZFP36L1/DSP/PERP/YAP1/CTSL/KAZN/ROCK1/CBFB/ROCK2/DSG2/ADAM9/DSC2/UGCG/SAV1/FOXC1/STK4/TSG101/PALLD/JAG1/IFT74/CASP3/PKP4/NCOA3/CLIC4/GRHL1/NUMA1/RBPJ/TRIM16/MAP2K1/MED1/LATS1/INTU
GO:0055123	GO:0055123	digestive system development	117	0.619597	1.57946	0.000489634	0.0144895	0.0121677	1584	tags=16%, list=7%, signal=15%	TCF21/WNT5A/LGR4/NIPBL/YAP1/IL6ST/PKDCC/HOXA5/TGFBR2/SMAD3/PDGFC/FOXL1/AHI1/SAV1/NPHP3/SMAD2/RARB/HES1/SMO
GO:0003231	GO:0003231	cardiac ventricle development	103	0.630533	1.57905	0.000772519	0.0199363	0.0167417	3544	tags=37%, list=16%, signal=31%	FOXC2/WNT5A/DSP/BMPR2/SOX4/TPM1/TGFBR3/PTK7/CHD7/TRIP11/HECTD1/TGFBR2/ROBO2/TGFB1/SAV1/SMAD4/ROBO1/FOXC1/LUZP1/BMPR1A/HES1/JAG1/HEY1/MDM4/SEMA3C/CNTRL/TMEM65/FZD2/SOX11/FRS2/SLIT3/MYOCD/DCTN5/RBPJ/NSD2/SMAD7/GSK3A/MED1
GO:0061298	GO:0061298	retina vasculature development in camera-type eye	18	0.827121	1.57771	0.0025372	0.0411495	0.0345557	1640	tags=39%, list=8%, signal=36%	BMPR2/NRP1/PDGFRB/ACVR2B/COL4A1/CYP1B1/LRP5
GO:0034329	GO:0034329	cell junction assembly	398	0.549611	1.5776	4.13885e-06	0.000565612	0.000474978	3572	tags=28%, list=17%, signal=24%	NTRK2/GPC6/WNT5A/DST/SNCA/APP/EFNB2/TJP1/SLK/DLC1/NRP1/LAMC1/FLRT2/LIMS1/PDCD6IP/ACTG1/CDH2/ROCK1/RYK/ACTB/CBFB/CDH11/VEGFA/PDLIM5/PARD3/ROCK2/EFNA5/PTPRO/THBS1/NPTN/MACF1/CTNNA1/FBLIM1/PARD6G/AFDN/PARD6B/PTPRD/ITGA6/PCDHB2/FERMT2/MTDH/PAK2/PCDHB14/SMAD3/IQGAP1/CTNND1/ROBO2/RAP1A/FLNA/DLG1/PRKCI/AJUBA/AMIGO2/ZNF703/VPS35/CLDN1/LSR/PDPK1/SDK2/OBSL1/PKN2/ERBB4/SETD5/PTK2/MYO9A/PATJ/FSCN1/PPP1R9A/RA…
GO:0003170	GO:0003170	heart valve development	56	0.686612	1.57723	0.00253435	0.0411495	0.0345557	2245	tags=36%, list=10%, signal=32%	BMPR2/SOX4/ADAMTS9/BMP2/ROCK1/HECTD1/ROCK2/NOTCH2/TGFBR2/EMILIN1/ROBO2/TGFB1/SMAD4/ROBO1/BMPR1A/JAG1/EFNA1/HEY1/TNFRSF1A/MDM4
GO:0060021	GO:0060021	roof of mouth development	82	0.648038	1.57639	0.00127849	0.0275539	0.0231387	2596	tags=29%, list=12%, signal=26%	TCF21/WNT5A/TGFBR3/ITGB8/CHD7/PLEKHA1/DHRS3/PKDCC/ANP32B/ARID5B/TGFBR2/LRP6/TIPARP/DLG1/SMAD4/TSHZ1/SUMO1/SMAD2/BMPR1A/SOS1/SGPL1/FZD2/SOX11/LOXL3
GO:0042149	GO:0042149	cellular response to glucose starvation	45	0.708537	1.57583	0.00271061	0.0431665	0.0362495	1931	tags=31%, list=9%, signal=28%	HNRNPA1/IFI16/HSPA5/SLC2A1/NFE2L2/FOXO3/PRKAA2/SESN3/SH3GLB1/PRKAA1/XBP1/PIK3C3/IMPACT/SESN1
GO:0006333	GO:0006333	chromatin assembly or disassembly	133	0.610232	1.57505	0.000461239	0.0142933	0.0120029	2618	tags=33%, list=12%, signal=29%	NAP1L1/ATRX/TPR/HDAC1/SHPRH/NPM1/SMARCC1/SET/MPHOSPH8/TLK1/SUPT16H/HP1BP3/ANP32B/BAZ1B/HMGB2/KAT6B/RSF1/SMARCA5/BRD2/HMGB1/NOC2L/SMCHD1/CENPC/BAZ2A/TRIM28/KAT6A/NAP1L4/UBN1/ASF1A/ARID1A/CTCF/MBD2/ATF7IP/FAM172A/SMARCC2/ARID2/NAP1L5/HMGA1/RBBP4/TLK2/NAP1L3/MIS18BP1/SMARCE1/SIRT1
GO:0060393	GO:0060393	regulation of pathway-restricted SMAD protein phosphorylation	55	0.685351	1.575	0.00232772	0.0390242	0.0327709	1796	tags=29%, list=8%, signal=27%	LEFTY1/BMPR2/PMEPA1/BMP2/DAB2/SDCBP/TWSG1/EMILIN1/STRAP/TGFB1/SMAD4/BMP7/BMPR1A/RBPMS/SNX25/ACVR1B
GO:0070613	GO:0070613	regulation of protein processing	50	0.697706	1.57491	0.00208313	0.0366253	0.0307565	1044	tags=24%, list=5%, signal=23%	CAST/CCBE1/MYH9/GAS1/PRNP/ENO1/GSN/THBS1/TMEM98/GLG1/TMEM59/IFT52
GO:0045814	GO:0045814	negative regulation of gene expression, epigenetic	57	0.680012	1.57402	0.00289771	0.045257	0.038005	3212	tags=42%, list=15%, signal=36%	KCNQ1OT1/HDAC2/MIER1/UBE2B/RIF1/MPHOSPH8/EPC1/HMGB1/SMCHD1/MORF4L1/SUZ12/AEBP2/MORF4L2/ASF1A/CREBZF/HMGA1/RBBP4/MECP2/PHF1/SIRT1/JARID2/HDAC5/BMI1/SIN3A
GO:0060841	GO:0060841	venous blood vessel development	12	0.900951	1.5719	0.0013547	0.028284	0.0237518	471	tags=33%, list=2%, signal=33%	CCBE1/BMPR2/ACVR2B/VEGFA
GO:0060541	GO:0060541	respiratory system development	175	0.586999	1.57097	0.000257132	0.00916756	0.00769855	2783	tags=26%, list=13%, signal=23%	CCBE1/TCF21/WNT5A/BMPR2/PTK7/MAN1A2/CHD7/YAP1/PKDCC/PDGFRB/CREB1/VEGFA/WT1/TMEM38B/HOXA5/ASXL1/HMGB1/SMCHD1/TGFBR2/MAPK1/LRP6/ITGA3/SAV1/PDGFA/SP3/KRAS/LOX/EP300/NPHP3/SMAD2/BMPR1A/HES1/PDPN/SIX1/NFIB/SPARC/FBXW7/TULP3/SPEF2/SEC24B/SOX11/LOXL3/RC3H2/MYOCD/FGF7
GO:0021537	GO:0021537	telencephalon development	208	0.577227	1.56908	0.000118275	0.00542892	0.00455898	3365	tags=30%, list=16%, signal=26%	NTRK2/WNT5A/COL3A1/SYNE2/BNIP3/CHD7/CDK6/SRGAP2C/NRG3/BMP2/CDH2/SLC2A1/HDAC1/RYK/BTG2/SECISBP2/CRK/LRP6/ROBO2/FLNA/PAFAH1B1/ROBO1/KDM1A/MCPH1/PLCB1/ERBB4/RARB/HES1/TCTN1/SMO/GNG12/PLXNA4/NCOA1/HPRT1/NF1/EFHC1/PTEN/NFIB/POU3F3/TACC2/IGF2BP1/ARL13B/XRN2/CDON/KIF5B/CCDC85C/CASP3/CSNK2A2/BTBD3/TENT2/ZSWIM6/GSK3B/FGF13/KDM6B/FOXP2/AGTPBP1/LRP1/GART/PEX13/NUMB/SKI/UBA6/TSC1
GO:0099601	GO:0099601	regulation of neurotransmitter receptor activity	70	0.659201	1.56807	0.00327101	0.0483257	0.040582	1060	tags=10%, list=5%, signal=10%	APP/AKAP9/DLG2/KLHL24/CCL2/DLGAP4/DLG1
GO:0061014	GO:0061014	positive regulation of mRNA catabolic process	51	0.693637	1.568	0.00215719	0.0367576	0.0308676	2619	tags=39%, list=12%, signal=35%	ZFP36L1/PABPC1/ZFP36L2/HNRNPR/ROCK1/BTG2/CNOT6L/ROCK2/TNRC6B/GIGYF2/AGO2/CNOT7/RC3H1/PUM1/TNRC6A/CELF1/METTL16/TARDBP/METTL3/YTHDF1
GO:0030323	GO:0030323	respiratory tube development	155	0.59466	1.56758	0.000442346	0.0139642	0.0117266	2783	tags=26%, list=13%, signal=23%	CCBE1/TCF21/WNT5A/BMPR2/PTK7/MAN1A2/YAP1/PKDCC/PDGFRB/CREB1/VEGFA/TMEM38B/HOXA5/ASXL1/HMGB1/TGFBR2/MAPK1/ITGA3/SAV1/PDGFA/SP3/KRAS/LOX/EP300/NPHP3/SMAD2/BMPR1A/HES1/PDPN/NFIB/SPARC/FBXW7/TULP3/HECA/SEC24B/SOX11/LOXL3/RC3H2/MYOCD/FGF7
GO:0060993	GO:0060993	kidney morphogenesis	88	0.638413	1.5665	0.00128823	0.0275663	0.023149	2199	tags=25%, list=10%, signal=23%	TCF21/SOX4/NPNT/LGR4/PDGFRB/BMP2/FOXD1/VEGFA/WT1/ASXL1/DLG1/AHI1/SMAD4/NPHP3/BMP7/HES1/SMO/PKD2/SIX1/WWTR1/LZTS2/STAT1
GO:0070102	GO:0070102	interleukin-6-mediated signaling pathway	20	0.810895	1.56517	0.00207723	0.0366253	0.0307565	2373	tags=45%, list=11%, signal=40%	YAP1/IL6ST/SOCS3/CTR9/STAT3/SMAD4/JAK1/STAT1/PTPN2
GO:0009595	GO:0009595	detection of biotic stimulus	26	0.774617	1.56416	0.00224409	0.0379036	0.0318299	1584	tags=15%, list=7%, signal=14%	DACH1/HLA-A/YAP1/SMO
GO:1900151	GO:1900151	regulation of nuclear-transcribed mRNA catabolic process, deadenylation-dependent decay	16	0.844379	1.56351	0.00233639	0.0390242	0.0327709	1036	tags=38%, list=5%, signal=36%	ZFP36L1/PABPC1/ZFP36L2/TNRC6B/AGO2/CNOT7
GO:0045103	GO:0045103	intermediate filament-based process	40	0.719922	1.56335	0.0032512	0.0482443	0.0405136	2042	tags=32%, list=9%, signal=29%	DST/VIM/DSP/ERBIN/KLHL24/DNAJB6/CSNK1A1/MACF1/NES/ATXN3/RAF1/VPS54/SYNC
GO:0098742	GO:0098742	cell-cell adhesion via plasma-membrane adhesion molecules	237	0.566535	1.56264	0.000122016	0.00551642	0.00463246	3271	tags=19%, list=15%, signal=17%	ALCAM/GPC6/CADM1/TENM2/BMP2/ITGB1/CDH2/CD164/CDH11/PCDH9/NPTN/DSG2/PTPRD/PCDHB2/TGFBR2/PCDHB14/DSC2/TENM4/ROBO2/AJUBA/AMIGO2/CLDN1/WNK1/ROBO1/SDK2/LRRC4C/OBSL1/UNC5D/MYADM/FGFRL1/PALLD/CLSTN1/CNTN4/PCDH17/SCARF2/ADGRL1/TENM3/CRB2/PCDHA4/PCDH19/FXYD5/MAPK14/NEXN/FAT1/PTPRF/PCDHGA10
GO:0001707	GO:0001707	mesoderm formation	59	0.673305	1.5622	0.00178279	0.0329843	0.0276989	1455	tags=22%, list=7%, signal=21%	FOXC2/WNT5A/BMPR2/ITGB1/TWSG1/PRKAR1A/SMAD3/ITGA3/FOXC1/EXT2/BMP7/SMAD2/BMPR1A
GO:1905314	GO:1905314	semi-lunar valve development	38	0.72082	1.56217	0.00335928	0.0491468	0.0412715	3169	tags=42%, list=15%, signal=36%	BMPR2/BMP2/ROCK1/ROCK2/NOTCH2/EMILIN1/ROBO2/TGFB1/ROBO1/JAG1/EFNA1/HEY1/TNFRSF1A/SLIT3/RB1/RBPJ
GO:0031650	GO:0031650	regulation of heat generation	12	0.895217	1.5619	0.00166311	0.0321016	0.0269576	109	tags=8%, list=1%, signal=8%	ARRDC3
GO:0043489	GO:0043489	RNA stabilization	52	0.688708	1.56104	0.00233478	0.0390242	0.0327709	4063	tags=50%, list=19%, signal=41%	PABPC1/HNRNPU/HNRNPC/PAIP1/SYNCRIP/DHX9/THRAP3/LARP1/ANGEL2/YBX3/METTL16/RBM10/IGF2BP1/TARDBP/TENT2/TENT4B/LARP4B/NAF1/FUS/MAPK14/PARN/DKC1/ELAVL1/TAF15/NSUN2/MTOR
GO:0007618	GO:0007618	mating	33	0.738661	1.56096	0.00294601	0.0457351	0.0384064	2461	tags=21%, list=11%, signal=19%	APP/HDAC2/UBE2Q1/NCOA1/SERPINE2/PTEN/HEXB
GO:1902369	GO:1902369	negative regulation of RNA catabolic process	61	0.667479	1.56064	0.00213544	0.0367576	0.0308676	4099	tags=51%, list=19%, signal=41%	PABPC1/HNRNPU/HNRNPC/PAIP1/FMR1/SECISBP2/SYNCRIP/DHX9/THRAP3/LARP1/ANGEL2/YBX3/METTL16/RBM10/IGF2BP1/TARDBP/LRPPRC/TENT2/TENT4B/LARP4B/NAF1/FUS/MAPK14/PARN/DKC1/ELAVL1/NRDE2/TAF15/NSUN2/MTOR/NBAS
GO:2000107	GO:2000107	negative regulation of leukocyte apoptotic process	39	0.719135	1.56022	0.00284239	0.0447417	0.0375722	1946	tags=21%, list=9%, signal=19%	AXL/FOXP1/ST3GAL1/SLC39A10/GAS6/NOC2L/IRS2/EFNA1
GO:0001701	GO:0001701	in utero embryonic development	314	0.556272	1.55991	3.28961e-05	0.00224278	0.0018834	3972	tags=32%, list=18%, signal=26%	SKIL/SPINT2/ZFP36L1/MYH9/JUNB/NECAB1/AKT1/CHD7/YAP1/TMED2/BTF3/CUL3/SOCS3/BMP2/BPTF/UBE2B/MIB1/VEGFA/LMX1B/CTR9/NOTCH2/PTH1R/TGFBR2/MAPK1/SETD2/ADAM10/SMAD3/ADM/CAPN2/TRIM28/MAFG/ACTL6A/NR2F2/SMAD4/SP3/KIDINS220/FOXC1/SBDS/GABPA/BMP7/SLC39A1/SMAD2/BMPR1A/STK4/HES1/RBBP6/TCTN1/SMO/MSH2/SMIM14/NCOA1/POLG2/YBX3/SENP2/ACVR1B/FLVCR1/RCN1/ANGPT1/PKD2/HEY1/NBN/OTUD7B/FKBP10/FUT8/NSRP1/MGAT1/CNOT2/MAFF/M…
GO:0030324	GO:0030324	lung development	151	0.592881	1.55925	0.000368575	0.0123125	0.0103395	2783	tags=25%, list=13%, signal=22%	CCBE1/TCF21/WNT5A/BMPR2/PTK7/MAN1A2/YAP1/PKDCC/PDGFRB/CREB1/VEGFA/TMEM38B/HOXA5/ASXL1/HMGB1/TGFBR2/MAPK1/ITGA3/SAV1/PDGFA/SP3/KRAS/LOX/EP300/NPHP3/SMAD2/BMPR1A/HES1/PDPN/NFIB/SPARC/FBXW7/SEC24B/SOX11/LOXL3/RC3H2/MYOCD/FGF7
GO:0031497	GO:0031497	chromatin assembly	110	0.616115	1.55898	0.000680296	0.0181805	0.0152673	2618	tags=32%, list=12%, signal=28%	NAP1L1/ATRX/TPR/HDAC1/SHPRH/NPM1/SET/MPHOSPH8/HP1BP3/ANP32B/HMGB2/KAT6B/RSF1/SMARCA5/BRD2/HMGB1/NOC2L/SMCHD1/CENPC/BAZ2A/TRIM28/KAT6A/NAP1L4/UBN1/ASF1A/CTCF/MBD2/ATF7IP/FAM172A/NAP1L5/HMGA1/RBBP4/NAP1L3/MIS18BP1/SIRT1
GO:0033627	GO:0033627	cell adhesion mediated by integrin	68	0.65589	1.55894	0.00170568	0.0325538	0.0273374	2046	tags=26%, list=9%, signal=24%	FOXC2/NPNT/ITGB8/ITGB1/ITGAV/ITGB5/ADAM9/CRK/CYP1B1/WNK1/PODXL/PTK2/SWAP70/NEXMIF/PIEZO1/EFNA1/IFT74/JAM3
GO:0061458	GO:0061458	reproductive system development	360	0.547655	1.55764	9.91003e-06	0.00106638	0.000895502	3183	tags=27%, list=15%, signal=23%	SPINT2/AXL/TCF21/WNT5A/ZFP36L1/BMPR2/JUNB/SULF1/ATRX/AKT1/LGR4/NRIP1/NIPBL/ITGB8/UBE3A/CHD7/TMF1/PLEKHA1/HSPA5/TMED2/PDGFRB/SOCS3/BPTF/CSDE1/TYRO3/SMARCC1/ARID4A/MGST1/VEGFA/WT1/PLAC1/HMGB2/ARID5B/KDM5B/CTNNA1/PLAG1/WDR48/NOTCH2/HOXA9/PLEKHA5/ATM/TPPP3/MAPK1/SETD2/LRP6/ADM/TRIM28/ROBO2/TIPARP/FLNA/UBE2Q1/DLG1/NR2F2/SMAD4/ASH1L/SP3/BMPR1B/FOXC1/BMP7/STK4/HES1/RNF38/PTK2/MSH2/KDM5A/NCOA1/YBX3/SENP2…
GO:0061326	GO:0061326	renal tubule development	89	0.634091	1.55672	0.00199886	0.0358352	0.0300929	2199	tags=26%, list=10%, signal=23%	TCF21/NPNT/LGR4/YAP1/BMP2/MTSS1/FOXD1/VEGFA/WT1/COL4A1/NOTCH2/DLG1/AHI1/SMAD4/HES1/SMO/PKD2/JAG1/SIX1/POU3F3/WWTR1/LZTS2/STAT1
GO:0035265	GO:0035265	organ growth	136	0.599898	1.5552	0.000786382	0.0201457	0.0169175	4459	tags=38%, list=21%, signal=31%	FOXC2/AKT1/TGFBR3/UBE3A/YAP1/WWC2/PDGFRB/WT1/PDLIM5/TMEM38B/PLAG1/PRKAR1A/YY1/TGFBR2/MAPK1/TENM4/WWC3/SAV1/FOXC1/SMAD2/ERBB4/BMPR1A/RARB/STK4/SMO/ARID2/YBX3/FLVCR1/AKAP13/PTEN/DUSP9/LATS2/FGF7/IFT80/JARID2/MAPK14/RBPJ/STK3/MAP2K4/GSK3A/LATS1/LEPR/TGFBR1/ZFPM2/RGS2/BNC2/MTOR/ZMPSTE24/BCL2L11/THBS3/MEF2C/ACACB
GO:0099566	GO:0099566	regulation of postsynaptic cytosolic calcium ion concentration	11	0.904963	1.55513	0.00325748	0.0482443	0.0405136	1172	tags=18%, list=5%, signal=17%	WNT5A/ITPR1
GO:2000737	GO:2000737	negative regulation of stem cell differentiation	20	0.805331	1.55443	0.00238811	0.0396677	0.0333113	1898	tags=50%, list=9%, signal=46%	ZFP36L2/N4BP2L2/REST/HSPA9/YAP1/NFE2L2/HNRNPU/CDK13/HES1/JAG1
GO:0072028	GO:0072028	nephron morphogenesis	71	0.653366	1.55226	0.00156044	0.0309667	0.0260046	2199	tags=25%, list=10%, signal=23%	TCF21/NPNT/LGR4/PDGFRB/BMP2/FOXD1/VEGFA/WT1/DLG1/AHI1/SMAD4/BMP7/HES1/SMO/PKD2/SIX1/LZTS2/STAT1
GO:0048255	GO:0048255	mRNA stabilization	44	0.699805	1.55182	0.00332871	0.0488184	0.0409957	3242	tags=43%, list=15%, signal=37%	PABPC1/HNRNPU/HNRNPC/PAIP1/SYNCRIP/DHX9/THRAP3/LARP1/ANGEL2/YBX3/METTL16/RBM10/IGF2BP1/TARDBP/TENT4B/LARP4B/FUS/MAPK14/ELAVL1
GO:0099550	GO:0099550	trans-synaptic signaling, modulating synaptic transmission	10	0.919159	1.55151	0.00175422	0.0328543	0.0275897	1018	tags=40%, list=5%, signal=38%	F2R/NTRK2/NPTN/GUCY1A1
GO:0043588	GO:0043588	skin development	227	0.564469	1.55102	0.000235132	0.00870161	0.00730726	1996	tags=19%, list=9%, signal=17%	TXNIP/AQP3/WNT5A/ZFP36L1/COL3A1/DSP/ARRDC3/PERP/LGR4/YAP1/CTSL/KAZN/ROCK1/HDAC1/HDAC2/CBFB/ROCK2/DSG2/WDR48/ITGA6/ADAM9/DSC2/ITGA3/UGCG/SAV1/PDGFA/SMAD4/ASH1L/CLDN1/LSR/FOXC1/GNAS/STK4/SMO/ZDHHC21/TSG101/FZD6/PALLD/SOS1/ACVR1B/JAG1/IFT74
GO:0045665	GO:0045665	negative regulation of neuron differentiation	54	0.676595	1.55034	0.00321197	0.0480437	0.0403452	2934	tags=31%, list=14%, signal=27%	APP/REST/DDX6/MIB1/CALR/B2M/CDK5RAP2/BMP7/HES1/LSM1/CNTN4/JAG1/HEY1/EIF2AK4/SPAG9/GSK3B/PBX1
GO:0009755	GO:0009755	hormone-mediated signaling pathway	166	0.582286	1.54879	0.000629918	0.0172168	0.014458	3598	tags=34%, list=17%, signal=29%	TCF21/FOXP1/PMEPA1/LGR4/UBE3A/DDX17/TMF1/YAP1/NCOR1/HDAC1/DAB2/TAF7/UFL1/CBFB/SAFB/ADIPOR1/CALR/UFM1/NCOR2/GTF2H1/PGRMC2/EP300/ARID1A/BMP7/CALCOCO1/RARB/APPL1/STRN3/YWHAH/NCOA1/KDM3A/PLPP1/PIAS2/UBR5/CLOCK/RNF14/NCOA4/ACSL1/ZBTB7A/KANK2/LATS2/SAFB2/PARP1/CNOT2/SIRT1/APPL2/RNF6/NR2C1/NR3C1/NEDD4/RARA/TRIP4/RBFOX2/ESRRA/MED1/NR1D2/LATS1
GO:0046425	GO:0046425	regulation of receptor signaling pathway via JAK-STAT	61	0.662069	1.548	0.00272638	0.0432552	0.0363239	2414	tags=26%, list=11%, signal=23%	F2R/SOCS3/LEPROT/ADIPOR1/PTPRD/VHL/SUZ12/CYP1B1/PIBF1/GHR/ERBB4/CRLF3/HES1/PWP1/PTPN2/PARP14
GO:0006606	GO:0006606	protein import into nucleus	130	0.600811	1.54651	0.00100797	0.0235198	0.019751	4092	tags=45%, list=19%, signal=36%	TXNIP/CBLB/AKT1/TPR/STAT3/UFM1/NUP58/MAPK1/SMAD3/KPNB1/TRIM28/TGFB1/FLNA/IPO7/TNPO1/IPO5/MBTPS1/RANBP2/KPNA4/KPNA5/TSC2/KPNA6/APPL1/RPL23/SMO/ANGPT1/IPO9/MDFIC/IPO8/UBR5/PIK3R1/TARDBP/NUP107/RAB23/NOLC1/NXT1/APPL2/PPP3CA/KPNA3/NUP133/RANBP17/NUP98/MAPK14/KPNA1/ELAVL1/RPAIN/MAVS/NUP54/MED1/CHP1/NUP153/PKIA/CSE1L/HYAL2/EFCAB7/PRICKLE1/NUP35/HIKESHI
GO:0048608	GO:0048608	reproductive structure development	357	0.543827	1.54599	2.88053e-05	0.00210019	0.00176365	3183	tags=26%, list=15%, signal=23%	SPINT2/AXL/TCF21/WNT5A/ZFP36L1/BMPR2/JUNB/SULF1/ATRX/AKT1/LGR4/NRIP1/NIPBL/ITGB8/UBE3A/CHD7/TMF1/PLEKHA1/HSPA5/TMED2/PDGFRB/SOCS3/BPTF/CSDE1/TYRO3/SMARCC1/ARID4A/MGST1/VEGFA/WT1/PLAC1/HMGB2/ARID5B/KDM5B/CTNNA1/PLAG1/WDR48/NOTCH2/HOXA9/ATM/TPPP3/MAPK1/SETD2/LRP6/ADM/TRIM28/ROBO2/TIPARP/FLNA/DLG1/NR2F2/SMAD4/ASH1L/SP3/BMPR1B/FOXC1/BMP7/STK4/HES1/RNF38/PTK2/MSH2/KDM5A/NCOA1/YBX3/SENP2/PKD2/SERPINE2/…
GO:0048562	GO:0048562	embryonic organ morphogenesis	250	0.558964	1.54552	0.000119281	0.0054336	0.00456292	2756	tags=24%, list=13%, signal=21%	FOXC2/TCF21/WNT5A/MAFB/PTK7/NIPBL/CHD7/HIPK2/YAP1/TMED2/MIB1/CEP290/NOTCH2/HOXA5/HOXA9/MMP16/MFAP2/HOXB6/TGFBR2/MAPK1/SETD2/LRP6/SMAD3/IFT52/DLG1/AHI1/RNF207/TSHZ1/SP3/EIF4A3/NPHP3/BMP7/GNAS/SLC39A1/SMAD2/RARB/HES1/MYO6/HOXB2/SMO/SOBP/FZD6/HIPK1/FLVCR1/PKD2/PHACTR4/IFT57/SIX1/EFNA1/RPL38/DVL2/EFEMP1/TULP3/SEC24B/FZD2/SOX11/HOXA3/CRB2/FRS2/TEAD2
GO:0031644	GO:0031644	regulation of nervous system process	121	0.605208	1.54366	0.00127583	0.0275539	0.0231387	2780	tags=14%, list=13%, signal=12%	F2R/APP/AKAP9/PARD3/ROCK2/FMR1/TMEM98/WASF3/DLGAP4/DICER1/TENM4/EIF4A3/FABP5/PTEN/ZMYND8/SLC25A12/RNF10
GO:0051960	GO:0051960	regulation of nervous system development	381	0.539996	1.54066	1.34347e-05	0.00132431	0.0011121	2810	tags=23%, list=13%, signal=20%	SKIL/NTRK2/WNT5A/NAP1L1/BMPR2/PCM1/AKT1/NRP1/FLRT2/CHD7/REST/GOLGA4/YAP1/RHEB/IL6ST/BMP2/HDAC1/HDAC2/CERS2/CUX1/RYK/UFL1/VEGFA/PARD3/SEMA5A/SORL1/PLXNA2/HMGB2/SPART/NPTN/MACF1/CTNNA1/RAB21/PLAG1/HOOK3/SEMA3G/TMEM98/PTPRD/XRCC5/WASF3/SEMA6D/DICER1/SPEN/B2M/TENM4/ROBO2/TGFB1/DLG1/PRKCI/AMIGO2/ROBO1/KDM1A/ACTR2/NPHP3/OBSL1/BMP7/EIF4G2/BMPR1A/RARB/HES1/CAPRIN1/YWHAH/SMO/PLXNA4/RAPGEF2/CLSTN1/NF1/SERP…
GO:0045217	GO:0045217	cell-cell junction maintenance	12	0.882478	1.53967	0.00292882	0.0456244	0.0383135	823	tags=25%, list=4%, signal=24%	F2R/TJP1/FERMT2
GO:0061333	GO:0061333	renal tubule morphogenesis	71	0.64737	1.53802	0.00215746	0.0367576	0.0308676	2121	tags=24%, list=10%, signal=22%	TCF21/NPNT/LGR4/BMP2/MTSS1/FOXD1/VEGFA/WT1/COL4A1/DLG1/AHI1/SMAD4/HES1/SMO/PKD2/SIX1/LZTS2
GO:0014068	GO:0014068	positive regulation of phosphatidylinositol 3-kinase signaling	78	0.634668	1.53772	0.00218598	0.0370918	0.0311482	3898	tags=32%, list=18%, signal=26%	F2R/NTRK2/UBE3A/PDGFRB/IGF1R/FGFR1/PDGFC/PDGFA/INSR/ERBB4/IRS2/PTK2/ANGPT1/PIK3R1/PIK3CA/SIRT1/MAZ/PDGFD/NEDD4/CAT/PIK3CB/RGL2/FYN/ROR1/UNC5B
GO:0050730	GO:0050730	regulation of peptidyl-tyrosine phosphorylation	213	0.56458	1.53719	0.00024604	0.00885893	0.00743937	2414	tags=21%, list=11%, signal=19%	NTRK2/APP/MIF/CBLB/NRP1/NCK2/IL6ST/SOCS3/HDAC2/ARL2BP/PRNP/VEGFA/GAS6/EFNA5/STAT3/NEDD9/PAK2/PDGFC/IQGAP1/TGFB1/SUZ12/CNOT7/PIBF1/PDGFA/IBTK/CADM4/GHR/ERBB4/HES1/EHD4/TSG101/RICTOR/ABI1/ANGPT1/AFAP1L2/SNX6/EFNA1/GPRC5A/PDCL3/TNFRSF1A/FBXW7/DVL2/DOK7/PTPN2/PARP14
GO:0072006	GO:0072006	nephron development	135	0.593987	1.53643	0.000980915	0.0231304	0.0194239	2199	tags=28%, list=10%, signal=25%	ENPEP/FOXC2/TCF21/SULF1/NPNT/NPHS1/PLCE1/LGR4/YAP1/PDGFRB/BMP2/MAGI2/MTSS1/FOXD1/VEGFA/WT1/PTPRO/NOTCH2/ASXL1/IQGAP1/ITGA3/DLG1/AHI1/SMAD4/PODXL/FOXC1/BMP7/HES1/SMO/CFLAR/ANGPT1/PKD2/JAG1/SIX1/POU3F3/WWTR1/LZTS2/STAT1
GO:0050731	GO:0050731	positive regulation of peptidyl-tyrosine phosphorylation	152	0.583252	1.53461	0.000827146	0.0205569	0.0172628	2414	tags=20%, list=11%, signal=18%	NTRK2/MIF/NRP1/IL6ST/SOCS3/HDAC2/ARL2BP/PRNP/VEGFA/GAS6/EFNA5/STAT3/NEDD9/PAK2/IQGAP1/TGFB1/PIBF1/GHR/ERBB4/HES1/EHD4/RICTOR/ABI1/ANGPT1/AFAP1L2/EFNA1/TNFRSF1A/FBXW7/DVL2/DOK7/PARP14
GO:0060536	GO:0060536	cartilage morphogenesis	10	0.909124	1.53457	0.00311098	0.0474392	0.0398375	884	tags=20%, list=4%, signal=19%	HOXA5/LRP6
GO:0014066	GO:0014066	regulation of phosphatidylinositol 3-kinase signaling	109	0.60656	1.53345	0.00177376	0.0329843	0.0276989	3898	tags=32%, list=18%, signal=26%	F2R/NTRK2/UBE3A/PDGFRB/IGF1R/PTPN13/FGFR1/MAPK1/PDGFC/PDGFA/PPP2R5C/INSR/TSC2/ERBB4/IRS2/PTK2/PIK3IP1/FBXL2/ANGPT1/SERPINE2/PTEN/PIK3R1/PIK3CA/SIRT1/MAZ/PDGFD/NEDD4/CAT/PIP5K1C/KLF4/PIK3CB/RGL2/FYN/ROR1/UNC5B
GO:0048340	GO:0048340	paraxial mesoderm morphogenesis	10	0.908022	1.53272	0.00340726	0.0496074	0.0416583	1455	tags=60%, list=7%, signal=56%	FOXC2/WNT5A/SMAD3/FOXC1/SMAD2/BMPR1A
GO:0072080	GO:0072080	nephron tubule development	87	0.625369	1.53235	0.00167635	0.0321016	0.0269576	2199	tags=25%, list=10%, signal=23%	TCF21/NPNT/LGR4/YAP1/BMP2/MTSS1/FOXD1/VEGFA/WT1/NOTCH2/DLG1/AHI1/SMAD4/HES1/SMO/PKD2/JAG1/SIX1/POU3F3/WWTR1/LZTS2/STAT1
GO:0072073	GO:0072073	kidney epithelium development	129	0.595422	1.53095	0.00109326	0.0250907	0.0210701	2199	tags=28%, list=10%, signal=25%	FOXC2/TCF21/NPNT/NPHS1/LGR4/YAP1/BMP2/MAGI2/MTSS1/FOXD1/VEGFA/WT1/PTPRO/NOTCH2/ASXL1/SMAD3/SMAD5/IQGAP1/ROBO2/DLG1/AHI1/SMAD4/PODXL/FOXC1/BMP7/SMAD2/RARB/HES1/SMO/PKD2/JAG1/SIX1/POU3F3/WWTR1/LZTS2/STAT1
GO:0021987	GO:0021987	cerebral cortex development	94	0.618197	1.53087	0.00240743	0.0398784	0.0334882	3134	tags=34%, list=15%, signal=29%	NTRK2/COL3A1/SYNE2/BNIP3/SRGAP2C/CDH2/SLC2A1/CRK/LRP6/FLNA/PAFAH1B1/ROBO1/KDM1A/MCPH1/PLCB1/SMO/GNG12/NCOA1/NF1/EFHC1/POU3F3/TACC2/CDON/CCDC85C/CSNK2A2/BTBD3/GSK3B/FGF13/FOXP2/LRP1/GART/PEX13
GO:0000018	GO:0000018	regulation of DNA recombination	84	0.626135	1.53048	0.00320549	0.0480437	0.0403452	2524	tags=31%, list=12%, signal=27%	PPP4C/NDFIP1/PPP4R2/UBE2B/RIF1/WDR48/SMCHD1/KMT5B/SETD2/ALYREF/TGFB1/SMARCAD1/KDM1A/MSH6/TP53BP1/ACTR2/MSH2/MSH3/MAGEF1/ARID2/THOC1/FBH1/TFRC/HELB/SHLD2/PARP1
GO:0001763	GO:0001763	morphogenesis of a branching structure	172	0.570673	1.52882	0.000720877	0.0190592	0.0160051	1909	tags=19%, list=9%, signal=18%	SPINT2/FOXC2/TCF21/WNT5A/SULF1/NPNT/NRP1/LGR4/YAP1/SOCS3/BMP2/DDR1/FOXD1/VEGFA/WT1/COL4A1/KDM5B/HOXA5/TGFBR2/SETD2/LRP6/ADM/DLG1/PDGFA/RERE/SMAD4/KRAS/BMP7/STK4/SMO/LRP5/PKD2/SIX1
GO:0061138	GO:0061138	morphogenesis of a branching epithelium	160	0.574197	1.52415	0.000984943	0.0231346	0.0194275	1909	tags=19%, list=9%, signal=18%	SPINT2/FOXC2/TCF21/WNT5A/SULF1/NPNT/NRP1/LGR4/YAP1/SOCS3/BMP2/DDR1/FOXD1/VEGFA/WT1/COL4A1/KDM5B/HOXA5/TGFBR2/LRP6/ADM/DLG1/PDGFA/SMAD4/KRAS/BMP7/STK4/SMO/LRP5/PKD2/SIX1
GO:0007411	GO:0007411	axon guidance	251	0.549912	1.52312	0.000223493	0.00852998	0.00716313	3148	tags=25%, list=15%, signal=22%	ALCAM/WNT5A/APP/BMPR2/EFNB2/EFNB1/NRP1/FLRT2/NRP2/RYK/FOXD1/VEGFA/SEMA5A/EFNA5/PLXNA2/PTPRO/NPTN/NOTCH2/SEMA3G/SEMA6D/MAPK1/SIAH1/ROBO2/SMAD4/BMPR1B/USP33/KLF7/ROBO1/BMP7/FEZ2/UNC5D/IRS2/PTK2/SMO/RPS6KA5/PLXNA4/MYCBP2/PALLD/SOS1/CNTN4/RANBP9/EFNA1/NFIB/ENAH/ERBB2/NOTCH3/KIF5B/SEMA3C/NEO1/PIK3R1/ZSWIM6/PTPRA/PIK3CA/UNC5C/YTHDF1/FRS2/SLIT3/EVL/DPYSL2/LRP1/BOC/NEXN/GRB2/CHN1
GO:0097485	GO:0097485	neuron projection guidance	252	0.549206	1.52276	0.000200169	0.00802411	0.00673832	3148	tags=25%, list=15%, signal=22%	ALCAM/WNT5A/APP/BMPR2/EFNB2/EFNB1/NRP1/FLRT2/NRP2/RYK/FOXD1/VEGFA/SEMA5A/EFNA5/PLXNA2/PTPRO/NPTN/NOTCH2/SEMA3G/SEMA6D/MAPK1/SIAH1/ROBO2/SMAD4/BMPR1B/USP33/KLF7/ROBO1/BMP7/FEZ2/UNC5D/IRS2/PTK2/SMO/RPS6KA5/PLXNA4/MYCBP2/PALLD/SOS1/CNTN4/RANBP9/EFNA1/NFIB/ENAH/ERBB2/NOTCH3/KIF5B/SEMA3C/NEO1/PIK3R1/ZSWIM6/PTPRA/PIK3CA/UNC5C/YTHDF1/FRS2/SLIT3/EVL/DPYSL2/LRP1/BOC/NEXN/GRB2/CHN1
GO:0030509	GO:0030509	BMP signaling pathway	136	0.585262	1.51726	0.00173473	0.0327386	0.0274926	3647	tags=37%, list=17%, signal=31%	LEFTY1/SKIL/WNT5A/FSTL1/BMPR2/SULF1/CRIM1/TGFBR3/HIPK2/BMP2/TWSG1/ACVR2B/FOXD1/SORL1/SPART/UBE2D1/NOTCH2/SMAD9/TRIM33/SMAD3/SMAD5/TGFB1/ITGA3/SMAD4/BMPR1B/BMP7/SMAD2/BMPR1A/PPM1A/HES1/XIAP/CTDSPL2/NEO1/LEFTY2/ZFYVE16/NBL1/SOX11/CRB2/SLC33A1/SMURF2/PDCD4/NUMA1/RBPJ/SKI/USP9X/LEMD3/SMAD7/ABL1/BAMBI/ACVR2A
GO:0048705	GO:0048705	skeletal system morphogenesis	194	0.559387	1.51569	0.000576219	0.0163434	0.0137245	3318	tags=27%, list=15%, signal=23%	FOXC2/BMPR2/NIPBL/TRIP11/PLEKHA1/DHRS3/ANKRD11/RYK/FGFR1/ARID5B/WDR48/HOXA5/HOXA9/MMP16/FOXN3/GLG1/HOXB6/TGFBR2/SETD2/LRP6/SMAD3/TIPARP/DLG1/SOX6/BMPR1B/EIF4A3/FOXC1/EXT2/BMP7/GNAS/SLC39A1/SMAD2/RARB/HOXB2/LRP5/FLVCR1/SIX1/RFLNB/TULP3/RAB23/SPEF2/HOXD8/SGPL1/SOX11/HOXA3/RAB33B/HOXC9/IFT80/MAPK14/CHSY1/SOX5/SKI
GO:0060562	GO:0060562	epithelial tube morphogenesis	289	0.539517	1.50823	0.000152348	0.00653191	0.00548523	3548	tags=27%, list=16%, signal=23%	SPINT2/FOXC2/TCF21/WNT5A/FOXP1/SOX4/NPNT/DLC1/NRP1/PTK7/LGR4/YAP1/TMED2/BMP2/DDR1/MIB1/MTSS1/FOXD1/VEGFA/WT1/CEP290/CECR2/COL4A1/KDM5B/NOTCH2/HOXA5/BRD2/TGFBR2/SETD2/LRP6/SMAD3/ADM/TGFB1/IFT52/DLG1/AHI1/RNF207/SMAD4/KRAS/PODXL/LUZP1/NPHP3/BMP7/TSC2/STK4/HES1/TCTN1/SMO/LRP5/FZD6/PKD2/PHACTR4/IFT57/SIX1/LZTS2/DVL2/CASP3/RALA/TULP3/SEC24B/FZD2/SOX11/RHOA/TEAD2/SCRIB/CLIC4/PRKX/PBX1/BCL10/RBPJ/STK3/S…
GO:0050684	GO:0050684	regulation of mRNA processing	136	0.581266	1.5069	0.00212021	0.0367576	0.0308676	3391	tags=46%, list=16%, signal=39%	ZFP36L1/HNRNPA1/NCL/QKI/CELF2/KHDRBS1/REST/DDX17/RBM4/SLTM/RBM25/RBM39/HNRNPU/FXR1/SRSF7/PAPOLA/SAFB/CTR9/SRSF9/PABPN1/FMR1/MBNL2/SRSF4/HNRNPK/RBM3/SON/HNRNPA2B1/ZC3H14/DHX9/THRAP3/CWC22/FAM172A/RBM5/YTHDC1/CDK9/CDC73/CELF1/TRA2A/METTL16/SRSF10/CPSF7/RBM10/BARD1/ZBTB7A/NSRP1/SAFB2/NCBP2/MBNL1/CDK11A/RNF20/NUDT21/VIRMA/NUP98/CPSF6/LARP7/SNW1/TIA1/RBFOX2/PTBP1/CCNT1/SMU1/IWS1
GO:0050767	GO:0050767	regulation of neurogenesis	313	0.536566	1.50529	0.000184665	0.00755367	0.00634326	2810	tags=24%, list=13%, signal=21%	SKIL/NTRK2/WNT5A/NAP1L1/BMPR2/PCM1/NRP1/CHD7/REST/GOLGA4/YAP1/RHEB/IL6ST/BMP2/HDAC1/HDAC2/CERS2/CUX1/RYK/UFL1/VEGFA/SEMA5A/SORL1/PLXNA2/HMGB2/SPART/NPTN/MACF1/CTNNA1/RAB21/PLAG1/HOOK3/SEMA3G/TMEM98/PTPRD/XRCC5/SEMA6D/DICER1/SPEN/B2M/TENM4/ROBO2/TGFB1/PRKCI/ROBO1/KDM1A/ACTR2/OBSL1/BMP7/EIF4G2/BMPR1A/HES1/CAPRIN1/YWHAH/SMO/PLXNA4/RAPGEF2/NF1/SERPINE2/HEY1/PTEN/ZFYVE27/RUFY3/SEMA3C/PRTG/SOX11/STK11/…
GO:0007548	GO:0007548	sex differentiation	228	0.547429	1.50526	0.000477229	0.0143407	0.0120428	3162	tags=25%, list=15%, signal=22%	AXL/TCF21/WNT5A/DACH1/ATRX/LGR4/NRIP1/NIPBL/UBE3A/CHD7/TMF1/PLEKHA1/HSPA5/PDGFRB/CSDE1/TYRO3/ARID4A/MGST1/VEGFA/WT1/HMGB2/ARID5B/CTNNA1/WDR48/HOXA9/ATM/LRP6/SMAD5/ROBO2/TIPARP/FLNA/SMAD4/CNTFR/DACH2/BMPR1B/FOXC1/BMPR1A/RNF38/MSH2/KDM5A/NCOA1/YBX3/ACVR1B/HSD17B4/NCOA4/CASP3/NUP107/SGPL1/SAFB2/SIRT1/SLIT3/REC8/CEBPB/STAT5B/PBX1/TAF4/IMMP2L/ADAMTS1
GO:0021543	GO:0021543	pallium development	138	0.577632	1.50071	0.00248835	0.0407166	0.0341922	3365	tags=32%, list=16%, signal=27%	NTRK2/COL3A1/SYNE2/BNIP3/CDK6/SRGAP2C/CDH2/SLC2A1/HDAC1/BTG2/CRK/LRP6/FLNA/PAFAH1B1/ROBO1/KDM1A/MCPH1/PLCB1/SMO/GNG12/NCOA1/NF1/EFHC1/PTEN/POU3F3/TACC2/IGF2BP1/XRN2/CDON/KIF5B/CCDC85C/CASP3/CSNK2A2/BTBD3/TENT2/GSK3B/FGF13/KDM6B/FOXP2/LRP1/GART/PEX13/UBA6/TSC1
GO:0045165	GO:0045165	cell fate commitment	198	0.553295	1.49922	0.00133545	0.0281756	0.0236607	4407	tags=27%, list=20%, signal=22%	FOXC2/WNT5A/GAS1/NRP1/FZD7/CTSL/BMP2/WT1/PRKDC/CTR9/NOTCH2/STAT3/SMAD5/TENM4/TM2D3/NR2F2/SMAD4/SOX6/SOX12/TEAD3/SMAD2/ERBB4/BMPR1A/HES1/IFRD1/SMO/ZNF521/PDPN/JAG1/SIX1/CDC73/MGA/CDON/CASP3/LOXL3/DOCK7/FGF13/KDM6B/RAB10/RBPJ/APC/SOX5/ARHGEF2/KLF4/LATS1/PTCH1/TGFBR1/EYA2/MTOR/TCF7L2/MCL1/RTF1/MEF2C/SOX13
GO:0048872	GO:0048872	homeostasis of number of cells	220	0.546733	1.49826	0.00108522	0.0250016	0.0209953	3079	tags=31%, list=14%, signal=27%	SKIL/F2R/AXL/ZFP36L1/FSTL1/SOX4/MAFB/HSPA1B/AKT1/TGFBR3/LGR4/KMT2E/HSPA9/HIPK2/CDK6/RPS17/CDH2/FOXO3/UFL1/PTBP3/ARID4A/VEGFA/PRKDC/HMGB2/NCSTN/WDR48/STAT3/HOXA5/ASXL1/IREB2/HMGB1/HOXB6/PKN1/B2M/SMAD5/AKT3/SP3/KRAS/PPP3CB/RC3H1/SMO/VPS54/KLF13/SOS1/ACVR1B/FLVCR1/JAM3/ARMCX1/STAT1/CASP3/NAPEPLD/SLC11A2/PTPN2/ZBTB7A/GPRASP2/PPP2R3C/SOS2/PKNOX1/TMEM14C/RC3H2/ILDR2/STAT5B/DNAJA3/MFHAS1/RB1/ACIN1/BCL10…
GO:0030856	GO:0030856	regulation of epithelial cell differentiation	125	0.585943	1.49704	0.00166693	0.0321016	0.0269576	3544	tags=29%, list=16%, signal=24%	AQP3/ZFP36L1/YAP1/CTSL/ROCK1/CBFB/VEGFA/KIAA1109/ROCK2/VEZF1/SPRED1/MAFG/AHI1/KLF7/FOXC1/PLCB1/HES1/SMO/ZDHHC21/JAG1/WWTR1/STAT1/TNFRSF1A/RFX3/NCOA3/MAFF/VCL/CEBPB/STAT5B/PRKX/GRHL1/NUMA1/TRIM16/KEAP1/ZEB1/MED1
GO:0030010	GO:0030010	establishment of cell polarity	133	0.578888	1.49415	0.0025571	0.0412221	0.0346167	3389	tags=35%, list=16%, signal=30%	WNT5A/MYH9/PTK7/PARD3B/ITGB1/ROCK1/PARD3/ROCK2/GSN/CRK/CDK5RAP2/PRKCI/PAFAH1B1/MCPH1/AMOTL2/HES1/SNX27/PTK2/MAP4/MYO9A/PATJ/RICTOR/FSCN1/RNF41/ARFGEF1/GOLPH3/JAM3/RUFY3/LLGL2/CLASP1/STK11/SHTN1/CRB2/RHOA/GSK3B/KRIT1/DOCK7/SCRIB/FGF13/RAB10/FRMD4B/RAB11FIP2/NUMA1/RIPOR2/OPHN1/FRMD4A/SPDL1
GO:0090596	GO:0090596	sensory organ morphogenesis	213	0.548682	1.4939	0.000849339	0.0208529	0.0175114	2681	tags=23%, list=12%, signal=21%	NTRK2/WNT5A/MAFB/PTK7/NIPBL/CHD7/HIPK2/FJX1/HDAC1/HDAC2/VEGFA/CEP290/TSPAN12/NOTCH2/STAT3/MFAP2/YY1/MAPK1/LRP6/ABI2/AHI1/PRKCI/TSHZ1/SP3/SDK2/OBSL1/BMP7/TOPORS/RARB/BCAR3/MYO6/SOBP/LRP5/FZD6/HIPK1/NF1/PHACTR4/JAG1/SIX1/RPL38/CDON/RING1/DVL2/EFEMP1/SEC24B/FZD2/SOX11/TENM3/CRB2/FRS2
GO:0048592	GO:0048592	eye morphogenesis	128	0.581997	1.49307	0.00171621	0.0325538	0.0273374	2681	tags=27%, list=12%, signal=24%	NTRK2/WNT5A/NIPBL/HIPK2/FJX1/VEGFA/CEP290/TSPAN12/NOTCH2/STAT3/MFAP2/YY1/LRP6/ABI2/AHI1/PRKCI/SP3/SDK2/OBSL1/BMP7/TOPORS/RARB/BCAR3/LRP5/HIPK1/NF1/PHACTR4/JAG1/CDON/RING1/EFEMP1/SOX11/TENM3/CRB2/FRS2
GO:0001764	GO:0001764	neuron migration	127	0.58228	1.48941	0.00246296	0.0404638	0.0339799	1802	tags=21%, list=8%, signal=20%	NTRK2/AXL/COL3A1/PCM1/NDNF/NRP1/FLRT2/NIPBL/SRGAP2C/NRP2/NRG3/VEGFA/GAS6/FGFR1/PRKG1/TOP2B/CRK/ZNF609/FLNA/ITGA3/NR2F2/SPOCK1/PAFAH1B1/LRP12/ERBB4/NEXMIF/RAPGEF2
GO:0071772	GO:0071772	response to BMP	148	0.568107	1.48897	0.00183496	0.0336391	0.0282488	3647	tags=34%, list=17%, signal=29%	LEFTY1/SKIL/SPINT2/WNT5A/FSTL1/BMPR2/SULF1/CRIM1/TGFBR3/HIPK2/BMP2/TWSG1/ACVR2B/FOXD1/SORL1/SPART/UBE2D1/NOTCH2/SMAD9/TRIM33/SMAD3/SMAD5/TGFB1/ITGA3/SMAD4/BMPR1B/BMP7/SMAD2/BMPR1A/PPM1A/HES1/XIAP/CTDSPL2/NEO1/LEFTY2/ZFYVE16/NBL1/SOX11/CRB2/SLC33A1/SMURF2/PDCD4/NUMA1/RBPJ/SKI/USP9X/LEMD3/SMAD7/ABL1/BAMBI/ACVR2A
GO:0071773	GO:0071773	cellular response to BMP stimulus	148	0.568107	1.48897	0.00183496	0.0336391	0.0282488	3647	tags=34%, list=17%, signal=29%	LEFTY1/SKIL/SPINT2/WNT5A/FSTL1/BMPR2/SULF1/CRIM1/TGFBR3/HIPK2/BMP2/TWSG1/ACVR2B/FOXD1/SORL1/SPART/UBE2D1/NOTCH2/SMAD9/TRIM33/SMAD3/SMAD5/TGFB1/ITGA3/SMAD4/BMPR1B/BMP7/SMAD2/BMPR1A/PPM1A/HES1/XIAP/CTDSPL2/NEO1/LEFTY2/ZFYVE16/NBL1/SOX11/CRB2/SLC33A1/SMURF2/PDCD4/NUMA1/RBPJ/SKI/USP9X/LEMD3/SMAD7/ABL1/BAMBI/ACVR2A
GO:0008544	GO:0008544	epidermis development	261	0.536181	1.48788	0.000314289	0.0110239	0.00925744	3645	tags=24%, list=17%, signal=20%	TXNIP/AQP3/WNT5A/ZFP36L1/DSP/PERP/LGR4/YAP1/CTSL/KAZN/ROCK1/HDAC1/HDAC2/CBFB/ROCK2/DSG2/ADAM9/DSC2/MAFG/UGCG/SAV1/PDGFA/SMAD4/KLF7/FOXC1/STK4/HES1/MYO6/SMO/ZDHHC21/TSG101/FABP5/FZD6/PALLD/SOS1/ACVR1B/JAG1/IFT74/SLC4A7/CASP3/PKP4/SEC24B/NCOA3/MAFF/FGF7/ALDH3A2/CLIC4/GRHL1/NUMA1/RBPJ/LDB1/RIPOR2/TRIM16/MAP2K1/ATP2A2/KEAP1/PLOD3/MED1/FZD3/KLF4/LATS1/INTU
GO:0051028	GO:0051028	mRNA transport	144	0.566217	1.47993	0.00311633	0.0474392	0.0398375	3702	tags=42%, list=17%, signal=35%	ZFP36L1/HNRNPA1/QKI/IGF2BP2/TPR/SRSF7/FIP1L1/SMG1/SRSF9/PABPN1/SRSF1/FMR1/SRSF4/NUP58/XPO1/ALKBH5/SETD2/ALYREF/HNRNPA2B1/PCID2/RANBP2/G3BP2/DHX9/EIF4A3/SLBP/THOC2/SRSF5/FYTTD1/POLDIP3/UPF3A/YTHDC1/SRRM1/SENP2/THOC1/NUP37/SMG7/IGF2BP1/UPF3B/SRSF11/NUP107/LRPPRC/BICD2/UPF2/NCBP2/NXT1/NCBP3/NUP133/DHX38/RANBP17/AHCTF1/NUP98/NUP43/IWS1/SARNP/NUP54/SEH1L/RNPS1/TNKS/CETN3/CPSF2/NUP153
GO:0060041	GO:0060041	retina development in camera-type eye	129	0.573855	1.4755	0.00312502	0.0474514	0.0398477	3830	tags=28%, list=18%, signal=23%	NTRK2/BMPR2/NRP1/CHD7/HIPK2/PDGFRB/FJX1/ACVR2B/ATP2B1/TSPAN12/COL4A1/LRP6/CYP1B1/ACTL6A/AHI1/BMPR1B/SDK2/OBSL1/TOPORS/LRP5/GNB1/TGIF2/HIPK1/XRN2/CDON/TENT2/CRB2/MAX/CLIC4/RDH13/SKI/OPA1/MED1/TBC1D32/MEGF11/LPCAT1
GO:0051962	GO:0051962	positive regulation of nervous system development	240	0.531846	1.47074	0.000787333	0.0201457	0.0169175	1889	tags=17%, list=9%, signal=16%	SKIL/NTRK2/NAP1L1/BMPR2/NRP1/FLRT2/GOLGA4/RHEB/IL6ST/BMP2/HDAC1/HDAC2/CUX1/UFL1/VEGFA/SEMA5A/PLXNA2/NPTN/MACF1/RAB21/PLAG1/PTPRD/XRCC5/DICER1/SPEN/TENM4/ROBO2/TGFB1/PRKCI/AMIGO2/ROBO1/KDM1A/ACTR2/OBSL1/EIF4G2/HES1/CAPRIN1/SMO/PLXNA4/CLSTN1/SERPINE2
GO:0048545	GO:0048545	response to steroid hormone	293	0.523186	1.4659	0.000802916	0.0202854	0.0170349	2818	tags=26%, list=13%, signal=23%	IGFBP7/TXNIP/TCF21/ZFP36L1/FOXP1/PAPPA/ZFP36L2/PMEPA1/UBE3A/REST/DDX17/TMF1/YAP1/NCOR1/HDAC1/DAB2/TAF7/HNRNPU/UFL1/CBFB/ATP2B1/FOS/PAM/SAFB/HMGB2/THBS1/DSG2/CALR/UFM1/HMGB1/ADAM9/TGFBR2/SGK1/NCOR2/ADM/USP8/TGFB1/PDCD7/KRAS/ATP1A1/CLDN1/URI1/LOX/PGRMC2/EP300/ARID1A/BMP7/CALCOCO1/PCNA/NCOA2/STRN3/YWHAH/IGFBP2/CFLAR/NCOA1/KDM3A/PLPP1/HEY1/PIAS2/SPARC/UBR5/CLOCK/RNF14/NCOA4/CASP3/ZBTB7A/KANK2/FECH/SA…
GO:0016569	GO:0016569	covalent chromatin modification	431	0.508571	1.46552	7.6839e-05	0.00405292	0.00340348	4214	tags=40%, list=20%, signal=33%	SNCA/ATRX/PHF14/JMJD1C/NIPBL/SFPQ/REST/KMT2E/HDAC1/HDAC2/MIER1/TAF7/UBE2B/UFL1/PRKAA2/ARID4A/SET/RIF1/MPHOSPH8/VEGFA/CHD1/TBL1XR1/KMT2A/NAA50/KANSL1/KMT2C/NSD1/BAZ1B/KAT6B/CTR9/KDM5B/MSL1/DDB1/FMR1/EPC1/ASXL1/ATM/NOC2L/WAC/NSD3/USP7/KMT5B/SETD2/PKN1/MORF4L1/BAZ2A/EYA4/TRIM28/KAT6A/SUZ12/GLYR1/ACTL6A/MORF4L2/SMAD4/ASH1L/SMARCAD1/PRDM5/MEAF6/PAXBP1/RLF/ELK4/KDM1A/EP300/CAMK2D/CTCF/MBD2/BRD8/ATF7IP/…
GO:0018105	GO:0018105	peptidyl-serine phosphorylation	278	0.525405	1.46516	0.000904133	0.0217462	0.0182616	4291	tags=35%, list=20%, signal=29%	NTRK2/WNT5A/SNCA/APP/AKAP9/MIF/AKT1/NCK2/HIPK2/ROCK1/PRKAA2/VEGFA/GAS6/PRKDC/TLK1/CSNK1A1/ROCK2/NSD1/UHMK1/SMG1/CSNK1E/ATM/CSNK2A1/TGFBR2/SGK1/MAPK1/PAK2/PKN1/AKT3/TOP1/TGFB1/RAF1/PRKCI/WNK1/RAPGEF3/PDPK1/CAMK2D/PKN2/STK4/BCAR3/NCK1/STK38/RPS6KA5/PRKAA1/RICTOR/RPS6KA6/HIPK1/ANGPT1/PTEN/CAB39/BRAF/PWP1/MAPKAPK5/TFRC/SGK3/FNIP1/CSNK2A2/TLK2/LATS2/BAG4/PIK3CA/CNKSR3/HIPK3/GSK3B/DOCK7/PDE4D/TAF1/MORC…
GO:0001525	GO:0001525	angiogenesis	455	0.508034	1.46506	4.38089e-05	0.00260014	0.00218349	2110	tags=20%, list=10%, signal=18%	ACKR3/ANGPTL4/ENPEP/CCBE1/FOXC2/TCF21/WNT5A/MYH9/NCL/SULF1/EFNB2/TJP1/NDNF/AKT1/TGFBR3/NRP1/F3/ITGB8/HIPK2/ADAMTS9/ARHGAP24/NRP2/PDGFRB/ACTG1/ITGB1/ROCK1/NFE2L2/EGLN1/COL4A2/COL18A1/VEGFA/WASF2/THSD7A/SEMA5A/TSPAN12/ROCK2/THBS1/VEZF1/COL4A1/CCL2/NOTCH2/HOXA5/ITGAV/GLUL/HMGB1/MTDH/TGFBR2/AGO2/RNF213/SETD2/EMILIN1/ADM/AKT3/RECK/SPRED1/FLNA/CYP1B1/RORA/PGK1/PDGFA/EPN2/ROBO1/AAMP/RAPGEF3/FOXC1/PDPK1/…
GO:0050808	GO:0050808	synapse organization	386	0.511886	1.46295	9.36439e-05	0.00473177	0.00397355	3663	tags=25%, list=17%, signal=21%	F2R/NTRK2/CAST/GPC6/WNT5A/WASL/SNCA/APP/EFNB2/FLRT2/UBE3A/REST/NRP2/IGF1R/ACTG1/CDH2/NFIA/RYK/MYH10/PRNP/TUBA1A/ACTB/WASF2/PDLIM5/NPTN/COL4A1/GPHN/PTPRD/PCDHB2/WASF3/COL4A5/STAU1/ADAM10/PCDHB14/ABI2/ROBO2/FLNA/ITGA3/DLG1/ZDHHC2/AMIGO2/ERC1/VPS35/CTBP2/SDK2/PPFIA1/ACTR2/LRRC4C/OBSL1/INSR/ERBB4/UTRN/APBB2/SETD5/CAPRIN1/PPFIBP1/PPP1R9A/CLSTN1/ERC2/SIX1/EFNA1/PTEN/ERBB2/FARP1/SPARC/TANC1/PCDH17/NDRG1…
GO:0043401	GO:0043401	steroid hormone mediated signaling pathway	124	0.573466	1.46188	0.00209216	0.0366768	0.0307997	2818	tags=32%, list=13%, signal=28%	TCF21/FOXP1/PMEPA1/UBE3A/DDX17/TMF1/YAP1/NCOR1/HDAC1/DAB2/TAF7/UFL1/CBFB/SAFB/CALR/UFM1/NCOR2/PGRMC2/EP300/ARID1A/BMP7/CALCOCO1/STRN3/YWHAH/KDM3A/PLPP1/PIAS2/UBR5/CLOCK/RNF14/NCOA4/ZBTB7A/KANK2/SAFB2/PARP1/CNOT2/SIRT1/RNF6/NR2C1/NR3C1
GO:0007565	GO:0007565	female pregnancy	146	0.559582	1.46158	0.00318111	0.0479399	0.040258	1796	tags=23%, list=8%, signal=21%	IGFBP7/PAPPA/BMPR2/JUNB/CLIC5/AKT1/TMED2/DDR1/SLC2A1/VEGFA/FOS/PAM/DSG2/CALR/TPPP3/TGFBR2/MAPK1/AGO2/ADM/CAPN2/TRIM28/LNPEP/RECK/ITGA3/UBE2Q1/NR2F2/ASH1L/SP3/KRAS/TEAD3/KPNA6/IGFBP2/ACVR1B
GO:0061351	GO:0061351	neural precursor cell proliferation	125	0.5715	1.46013	0.0028309	0.0446777	0.0375185	3217	tags=26%, list=15%, signal=23%	SPINT2/WNT5A/NAP1L1/PCM1/CDH2/RYK/BTG2/ZNF503/VEGFA/CTNNA1/HOOK3/NES/FLNA/RORA/RERE/PAFAH1B1/TEAD3/KDM1A/SMO/FZD6/NF1/POU3F3/IGF2BP1/TRNP1/CDON/APPL2/FRS2/DOCK7/FGF13/RAB10/ORC3/NUMB/SOX5
GO:0050769	GO:0050769	positive regulation of neurogenesis	197	0.537366	1.45615	0.00316814	0.0479399	0.040258	1655	tags=19%, list=8%, signal=17%	SKIL/NTRK2/NAP1L1/BMPR2/NRP1/GOLGA4/RHEB/IL6ST/BMP2/HDAC1/HDAC2/CUX1/UFL1/VEGFA/SEMA5A/PLXNA2/NPTN/MACF1/RAB21/PLAG1/PTPRD/XRCC5/DICER1/SPEN/TENM4/ROBO2/TGFB1/PRKCI/ROBO1/KDM1A/ACTR2/OBSL1/EIF4G2/HES1/CAPRIN1/SMO/PLXNA4
GO:0001655	GO:0001655	urogenital system development	308	0.51897	1.45594	0.00053349	0.0153487	0.0128892	3495	tags=28%, list=16%, signal=24%	ENPEP/FOXC2/TCF21/WNT5A/SULF1/SOX4/NPNT/NPHS1/PTK7/PLCE1/LGR4/NIPBL/UBE3A/TNS2/YAP1/PDGFRB/BMP2/NFIA/MAGI2/SMARCC1/MTSS1/FOXD1/VEGFA/WT1/CEP290/PTPRO/COL4A1/ARID5B/PLAG1/NOTCH2/ASXL1/FREM2/SMAD3/SMAD5/IQGAP1/ROBO2/ID3/TIPARP/ITGA3/DLG1/AHI1/PDGFA/SMAD4/PODXL/FOXC1/NPHP3/BMP7/SMAD2/RARB/HES1/C1GALT1/SMO/TRAF3IP1/CFLAR/ANGPT1/PKD2/NF1/JAG1/SIX1/DYNC2H1/PTEN/POU3F3/WWTR1/LZTS2/STAT1/CNTRL/NUP107/KAN…
GO:0071241	GO:0071241	cellular response to inorganic substance	196	0.535318	1.44978	0.00262785	0.0421367	0.0353847	2001	tags=20%, list=9%, signal=18%	WNT5A/SNCA/APP/BNIP3/JUNB/ATRX/AKT1/DLG2/HSPA5/NFE2L2/PRKAA2/PRNP/CREB1/FOS/GSN/CPNE3/NCSTN/FMR1/NSMCE3/ADGRV1/CALR/MAPK1/MEF2A/CRK/B2M/IQGAP1/CLDN1/EIF4A3/CAMK2D/CDKN1B/SUMO1/CARF/CFLAR/PRKAA1/SLC12A2/MTR/PKD2/BRAF/EIF2S1
GO:0016485	GO:0016485	protein processing	189	0.536855	1.4495	0.00226958	0.0382269	0.0321014	2524	tags=21%, list=12%, signal=18%	KLK6/CAST/ENPEP/CCBE1/MYH9/IFI16/GAS1/PERP/F3/CTSL/SPCS3/ATP6AP2/PRNP/ENO1/LONP2/GSN/THBS1/NCSTN/MMP16/TMEM98/GLG1/ADAM10/TMEM59/IFT52/PGK1/PLAT/CPD/SPPL3/CLN5/SDE2/ASPH/SERPINE2/SEC11A/DYNC2H1/RNF139/PCSK2/CASP3/LDLRAD3/PARP1
GO:0071383	GO:0071383	cellular response to steroid hormone stimulus	183	0.53865	1.44899	0.00174373	0.0327657	0.0275153	2818	tags=28%, list=13%, signal=25%	TCF21/ZFP36L1/FOXP1/ZFP36L2/PMEPA1/UBE3A/REST/DDX17/TMF1/YAP1/NCOR1/HDAC1/DAB2/TAF7/HNRNPU/UFL1/CBFB/ATP2B1/SAFB/CALR/UFM1/SGK1/NCOR2/USP8/ATP1A1/URI1/PGRMC2/EP300/ARID1A/BMP7/CALCOCO1/STRN3/YWHAH/CFLAR/KDM3A/PLPP1/HEY1/PIAS2/UBR5/CLOCK/RNF14/NCOA4/ZBTB7A/KANK2/FECH/SAFB2/PARP1/CNOT2/SIRT1/RNF6/NR2C1/NR3C1
GO:0016570	GO:0016570	histone modification	421	0.501069	1.44261	0.000155727	0.00654815	0.00549887	4835	tags=45%, list=22%, signal=36%	SNCA/ATRX/PHF14/JMJD1C/NIPBL/SFPQ/REST/KMT2E/HDAC1/HDAC2/MIER1/TAF7/UBE2B/UFL1/PRKAA2/ARID4A/SET/RIF1/VEGFA/TBL1XR1/KMT2A/NAA50/KANSL1/KMT2C/NSD1/BAZ1B/KAT6B/CTR9/KDM5B/MSL1/DDB1/FMR1/EPC1/ASXL1/ATM/NOC2L/WAC/NSD3/USP7/KMT5B/SETD2/PKN1/MORF4L1/BAZ2A/EYA4/KAT6A/SUZ12/GLYR1/ACTL6A/MORF4L2/SMAD4/ASH1L/SMARCAD1/PRDM5/MEAF6/PAXBP1/RLF/ELK4/KDM1A/EP300/CAMK2D/CTCF/BRD8/CREBBP/MSL2/RYBP/SETD5/ZNF274/MTA…
GO:0060485	GO:0060485	mesenchyme development	254	0.52057	1.44101	0.00118126	0.0264049	0.0221738	2758	tags=28%, list=13%, signal=25%	FOXC2/TCF21/WNT5A/ZFP36L1/BMPR2/EFNB1/TGFBR3/NRP1/PTK7/DDX17/YAP1/NRP2/PDGFRB/BMP2/CDH2/HDAC2/DAB2/SDCBP/FOXD1/WT1/FGFR1/SEMA5A/ADIPOR1/HOXA5/SEMA3G/VASN/SEMA6D/FERMT2/TGFBR2/MAPK1/LRP6/SMAD3/TRIM28/ROBO2/STRAP/TGFB1/SPRED1/FLNA/SMAD4/ZNF703/ROBO1/FOXC1/BMP7/SMAD2/ERBB4/FAM172A/BMPR1A/HES1/SMO/GLIPR2/PKD2/PDPN/PHACTR4/JAG1/SIX1/EFNA1/HEY1/PTEN/WWTR1/FBXL17/STAT1/MDM4/RFLNB/SEMA3C/NOLC1/SOX11/LOXL…
GO:0071396	GO:0071396	cellular response to lipid	478	0.497242	1.43888	8.50581e-05	0.00440909	0.00370257	3079	tags=23%, list=14%, signal=20%	AXL/TCF21/WNT5A/ZFP36L1/FOXP1/VIM/ZFP36L2/LITAF/PMEPA1/AKT1/PTK7/NRIP1/UBE3A/REST/DDX17/TMF1/YAP1/PDK4/FZD7/CPT1A/NCOR1/HDAC1/HDAC2/DAB2/TAF7/INSIG2/HNRNPU/UFL1/MGST1/CBFB/CREB1/LCOR/ATP2B1/ROCK2/SAFB/HMGB2/CTR9/PABPN1/CCL2/SETX/ATM/CALR/UFM1/HMGB1/XRCC5/DDX18/ADAM9/MTDH/SGK1/MAPK1/LRP6/NCOR2/CHMP5/CAPN2/USP8/ID3/TGFB1/RORA/ZNF703/ATP1A1/CLDN1/URI1/PGRMC2/EP300/ARID1A/BMP7/CD55/CALCOCO1/GRAMD1A/S…
GO:0071559	GO:0071559	response to transforming growth factor beta	232	0.522408	1.43751	0.00128586	0.0275663	0.023149	2860	tags=34%, list=13%, signal=29%	LEFTY1/SKIL/WNT5A/ZFP36L1/COL3A1/ZFP36L2/PMEPA1/TGFBR3/ITGB8/HIPK2/HSPA5/LIMS1/CDKN1C/ROCK1/HDAC2/DAB2/SDCBP/COL4A2/TWSG1/CREB1/PARD3/FOS/ROCK2/THBS1/SMAD9/VASN/GLG1/ITGB5/ADAM9/FERMT2/TGFBR2/CRK/EMILIN1/TRIM33/SMAD3/SMAD5/STRAP/TGFB1/SPRED1/ITGA3/SMAD4/ZNF703/SOX6/CLDN1/LOX/PDPK1/ZFHX3/EP300/SMAD2/PDE3A/CREBBP/BMPR1A/PPM1A/APPL1/PTK2/SNX25/CFLAR/ZFYVE9/ZNF451/SNX6/NREP/MAP3K7/CAV2/LTBP1/FUT8/ZBT…
GO:0034504	GO:0034504	protein localization to nucleus	256	0.516589	1.43161	0.00134973	0.0282784	0.0237471	4104	tags=45%, list=19%, signal=37%	TXNIP/SYNE1/CBLB/AKT1/YAP1/TPR/ARL2BP/HNRNPU/CD2AP/CTNNA1/STAT3/TMEM98/CALR/UFM1/GLUL/NUP58/FERMT2/SUN1/MAPK1/SMAD3/KPNB1/TRIM28/TGFB1/FLNA/IPO7/TNPO1/IPO5/PLRG1/MBTPS1/MDM2/RANBP2/KPNA4/KPNA5/BMP7/TOR1AIP1/TOPORS/OSBPL8/TSC2/KPNA6/APPL1/RPL23/SMO/CCT6A/TRIM8/ANGPT1/SIX1/IPO9/WWTR1/OTUD7B/BARD1/LZTS2/MDFIC/SKP1/CTDNEP1/TFRC/IPO8/UBR5/CNEP1R1/PIK3R1/TARDBP/ZBTB7A/NUP107/RAB23/LATS2/NMD3/PARP1/NOLC…
GO:0072001	GO:0072001	renal system development	279	0.511883	1.42889	0.000741957	0.0193973	0.0162891	2473	tags=23%, list=11%, signal=21%	ENPEP/FOXC2/TCF21/WNT5A/SULF1/SOX4/NPNT/NPHS1/PTK7/PLCE1/LGR4/NIPBL/TNS2/YAP1/PDGFRB/BMP2/NFIA/MAGI2/MTSS1/FOXD1/VEGFA/WT1/CEP290/PTPRO/COL4A1/ARID5B/NOTCH2/ASXL1/FREM2/SMAD3/SMAD5/IQGAP1/ROBO2/ID3/TIPARP/ITGA3/DLG1/AHI1/PDGFA/SMAD4/PODXL/FOXC1/NPHP3/BMP7/SMAD2/RARB/HES1/C1GALT1/SMO/TRAF3IP1/CFLAR/ANGPT1/PKD2/NF1/JAG1/SIX1/DYNC2H1/POU3F3/WWTR1/LZTS2/STAT1/CNTRL/NUP107/KANK2/SGPL1
GO:0048511	GO:0048511	rhythmic process	266	0.514027	1.42838	0.00198672	0.0358352	0.0300929	2510	tags=25%, list=12%, signal=23%	NTRK2/AXL/KLF10/LGR4/NRIP1/UBE3A/SFPQ/PLEKHA1/HSPA5/RBM4/FBXL3/CPT1A/HNRNPR/NCOR1/HDAC1/HDAC2/PPP1CB/MAPK10/HNRNPU/TYRO3/PRKAA2/CREB1/PRKDC/KMT2A/PAM/ROCK2/CSNK1E/KDM5B/DDB1/SETX/GNAQ/NAMPT/CSNK2A1/USP7/NCOR2/TOP1/ROBO2/ID3/RORA/ID4/BMPR1B/DHX9/THRAP3/ZFHX3/EP300/IMPDH2/CREBBP/PCNA/CCAR2/NCOA2/MTA1/MYCBP2/KDM5A/NCOA1/PRKAA1/PTEN/RBM4B/GNA11/PSPC1/FBXL17/CLOCK/FBXW7/CASP3/TARDBP/NONO/SGPL1/METTL3
GO:0046777	GO:0046777	protein autophosphorylation	215	0.521961	1.42508	0.001881	0.0341705	0.028695	3622	tags=28%, list=17%, signal=24%	NTRK2/SLK/AKT1/PDGFRB/IGF1R/DDR1/GRK5/TYRO3/VEGFA/FGFR1/UHMK1/SMG1/TAOK1/ATM/CLK4/TRPM7/PAK2/PDGFC/TRIM28/FGFR4/IQGAP1/PDGFA/EIF2AK2/STK24/PDPK1/PPP2R5C/CAMK2D/PPP2R5E/INSR/ERBB4/STK4/PTK2/ACVR1B/PIM3/IMPACT/NBN/EIF2S1/EIF2AK4/ERBB2/MAPKAPK5/PPP2R5A/MOB1B/WNK3/STK11/GSK3B/OXSR1/TAF1/RAP2C/ULK2/PRKX/PDGFD/TAOK3/RIOK2/DAPK3/PRKD1/TRIM24/RAP2A/ABL1/ULK3/CHP1/ATR
GO:0051052	GO:0051052	regulation of DNA metabolic process	318	0.50685	1.42504	0.00173684	0.0327386	0.0274926	3564	tags=33%, list=17%, signal=28%	HNRNPA1/DACH1/BMPR2/ATRX/AKT1/PPP4C/NDFIP1/PDGFRB/NUCKS1/DEK/HNRNPU/NPM1/PPP4R2/UBE2B/HNRNPC/RIF1/MPHOSPH8/WT1/PRKDC/KMT2A/SMG1/WDR48/ATM/HMGB1/XRCC5/SMCHD1/SLF2/USP7/MAPK1/KMT5B/SETD2/DNAJC2/ALYREF/EYA4/TRIM28/FGFR4/TNKS2/TGFB1/HNRNPA2B1/XRN1/SMARCAD1/TERF1/DHX9/RLF/KDM1A/MSH6/TP53BP1/ACTR2/ABRAXAS1/MBD2/PCNA/GNL3/ZNF91/HMBOX1/MSH2/MSH3/MAGEF1/POLG2/ARID2/CDK9/CCT6A/THOC1/USP1/FBH1/NBN/MAP2K7/DC…
GO:0071407	GO:0071407	cellular response to organic cyclic compound	489	0.489154	1.4186	0.000154254	0.00653191	0.00548523	3320	tags=27%, list=15%, signal=23%	TCF21/ZFP36L1/FOXP1/SNCA/ZFP36L2/APP/AKAP9/PMEPA1/AKT1/NRIP1/UBE3A/REST/DDX17/TMF1/YAP1/HSPA5/HSP90B1/BMP2/NCOR1/HDAC1/APEX1/HDAC2/DAB2/TAF7/INSIG2/HNRNPU/NPM1/UFL1/ACTB/CBFB/WT1/LCOR/ATP2B1/ROCK2/SAFB/NCSTN/TMEM38B/CTNNA1/CCL2/SLC16A1/ITGA6/CALR/UFM1/DDX18/SGK1/MAPK1/LRP6/PAK2/NCOR2/SMAD5/CDC5L/USP8/ID3/TGFB1/TIPARP/XRN1/RAP1A/FLNA/CYP1B1/RORA/ZNF703/VPS35/ATP1A1/URI1/DHX9/RAPGEF3/PGRMC2/KDM1A/G…
GO:0045765	GO:0045765	regulation of angiogenesis	238	0.514243	1.41841	0.00258442	0.0415511	0.034893	2199	tags=20%, list=10%, signal=18%	ANGPTL4/CCBE1/FOXC2/WNT5A/SULF1/TJP1/F3/ITGB8/HIPK2/ADAMTS9/ITGB1/ROCK1/NFE2L2/EGLN1/COL4A2/VEGFA/SEMA5A/TSPAN12/ROCK2/THBS1/HOXA5/GLUL/HMGB1/MTDH/TGFBR2/AGO2/EMILIN1/ADM/AKT3/RECK/SPRED1/CYP1B1/PGK1/EPN2/RAPGEF3/FOXC1/PDPK1/SYNJ2BP/JAK1/XBP1/SLC12A2/HIPK1/NF1/EFNA1/ERBB2/SPARC/PDCL3/STAT1
GO:0007409	GO:0007409	axonogenesis	427	0.491626	1.4171	0.000537757	0.0153978	0.0129304	3976	tags=30%, list=18%, signal=25%	SKIL/NTRK2/ALCAM/WNT5A/APP/BMPR2/EFNB2/EFNB1/NRP1/FLRT2/GOLGA4/NRP2/CDH2/RYK/ACTB/CDH11/FOXD1/CREB1/VEGFA/PARD3/SEMA5A/EFNA5/PLXNA2/PTPRO/SPART/NPTN/MACF1/RAB21/NOTCH2/SEMA3G/PARD6B/SEMA6D/MAPK1/TOP2B/ZDHHC17/PAK2/SIAH1/ROBO2/SMAD4/SPG11/PAFAH1B1/PPP3CB/BMPR1B/USP33/KLF7/SPAST/RAB8A/ROBO1/LRRC4C/BMP7/C9orf72/EIF4G2/FEZ2/UNC5D/IRS2/TCTN1/PTK2/SMO/RPS6KA5/PLXNA4/MYCBP2/PALLD/SOS1/CNTN4/RANBP9/EFNA1…
GO:0006913	GO:0006913	nucleocytoplasmic transport	319	0.503045	1.4162	0.00100917	0.0235198	0.019751	3933	tags=42%, list=18%, signal=35%	TXNIP/HNRNPA1/CBLB/AKT1/KHDRBS1/HSPA9/RBM4/TPR/NPM1/SRSF7/FIP1L1/GAS6/ANP32B/UHMK1/PPP1R12A/SMG1/SRSF9/PABPN1/SRSF1/STAT3/SRSF4/CALR/UFM1/ABCE1/ATXN1/NUP58/XPO1/ALKBH5/MAPK1/SETD2/ALYREF/SMAD3/KPNB1/TRIM28/TGFB1/HNRNPA2B1/FLNA/IPO7/PCID2/TNPO1/IPO5/SDAD1/MBTPS1/RANBP2/DHX9/RAPGEF3/EIF4A3/KPNA4/KPNA5/SLBP/TSC2/THOC2/KPNA6/PPM1A/SRSF5/FYTTD1/APPL1/RPL23/SMO/POLDIP3/UPF3A/NEMF/YTHDC1/SRRM1/ANGPT1/TH…
GO:0042063	GO:0042063	gliogenesis	246	0.512092	1.41558	0.00300734	0.0464863	0.0390373	2058	tags=17%, list=10%, signal=16%	NTRK2/TSPAN2/VIM/SYNE2/APP/BNIP3/SOX4/AKT1/CDK6/SRGAP2C/RHEB/IL6ST/BMP2/CDH2/HDAC1/HDAC2/CERS2/UFL1/CREB1/PARD3/GSN/NCSTN/PLAG1/CCL2/STAT3/TMEM98/WASF3/IFNGR1/MAPK1/DICER1/TENM4/TGFB1/PRKCI/PAFAH1B1/SOX6/KRAS/HES1/SMO/NF1/SERPINE2/PTEN/NFIB/ERBB2
GO:0018209	GO:0018209	peptidyl-serine modification	297	0.504571	1.41456	0.00269474	0.0430943	0.0361889	4291	tags=35%, list=20%, signal=28%	NTRK2/WNT5A/SNCA/APP/AKAP9/MIF/NDNF/AKT1/NCK2/HIPK2/ROCK1/PRKAA2/VEGFA/GAS6/PRKDC/TLK1/CSNK1A1/ROCK2/NSD1/UHMK1/SMG1/CSNK1E/ATM/CSNK2A1/TGFBR2/SGK1/MAPK1/PAK2/PKN1/AKT3/TOP1/TGFB1/RAF1/PRKCI/WNK1/RAPGEF3/PDPK1/CAMK2D/PKN2/STK4/BCAR3/NCK1/STK38/RPS6KA5/PRKAA1/RICTOR/GALNT1/RPS6KA6/HIPK1/ANGPT1/PTEN/CAB39/BRAF/GALNT2/PWP1/MAPKAPK5/TFRC/SGK3/FNIP1/CSNK2A2/TLK2/LATS2/PARP1/BAG4/PIK3CA/CNKSR3/HIPK3/GS…
GO:0045444	GO:0045444	fat cell differentiation	201	0.521021	1.41348	0.00317657	0.0479399	0.040258	4181	tags=32%, list=19%, signal=26%	WNT5A/ZFP36L1/ZFP36L2/BNIP3/MAFB/AKT1/NIPBL/YAP1/BMP2/HNRNPU/CREB1/ARID5B/PIAS1/ASXL1/FERMT2/SMAD3/TGFB1/RORA/SAV1/ANKRD26/CTBP2/EP300/PLCB1/BMP7/OSBPL8/STK4/HES1/ERO1A/ZADH2/LRP5/ERAP1/XBP1/SENP2/FNDC5/JAG1/SIX1/MEX3C/WWTR1/JDP2/FBXO9/NAPEPLD/METRNL/ZBTB7A/SIRT1/WDFY2/NOC3L/CEBPB/SDF4/MAPK14/STK3/CREBL2/ATF2/MED1/KLF4/CCND1/DUSP10/SMAD6/ZFPM2/RGS2/TMEM64/LRP3/MTOR/ASXL2/BBS2/TCF7L2
GO:0001822	GO:0001822	kidney development	271	0.508146	1.41315	0.00212883	0.0367576	0.0308676	2473	tags=23%, list=11%, signal=21%	ENPEP/FOXC2/TCF21/WNT5A/SULF1/SOX4/NPNT/NPHS1/PTK7/PLCE1/LGR4/NIPBL/TNS2/YAP1/PDGFRB/BMP2/MAGI2/MTSS1/FOXD1/VEGFA/WT1/CEP290/PTPRO/ARID5B/NOTCH2/ASXL1/FREM2/SMAD3/SMAD5/IQGAP1/ROBO2/ID3/TIPARP/ITGA3/DLG1/AHI1/PDGFA/SMAD4/PODXL/FOXC1/NPHP3/BMP7/SMAD2/RARB/HES1/C1GALT1/SMO/TRAF3IP1/CFLAR/ANGPT1/PKD2/NF1/JAG1/SIX1/DYNC2H1/POU3F3/WWTR1/LZTS2/STAT1/CNTRL/NUP107/KANK2/SGPL1
GO:0051169	GO:0051169	nuclear transport	322	0.500992	1.4122	0.000662957	0.0177963	0.0149446	3933	tags=43%, list=18%, signal=35%	TXNIP/HNRNPA1/CBLB/AKT1/KHDRBS1/HSPA9/RBM4/TPR/NPM1/PSIP1/SRSF7/FIP1L1/GAS6/ANP32B/UHMK1/PPP1R12A/SMG1/SRSF9/PABPN1/SRSF1/STAT3/SRSF4/CALR/UFM1/ABCE1/ATXN1/NUP58/XPO1/ALKBH5/MAPK1/SETD2/ALYREF/SMAD3/KPNB1/TRIM28/TGFB1/HNRNPA2B1/FLNA/IPO7/PCID2/TNPO1/IPO5/SDAD1/MBTPS1/RANBP2/DHX9/RAPGEF3/EIF4A3/KPNA4/KPNA5/SLBP/TSC2/THOC2/KPNA6/PPM1A/SRSF5/FYTTD1/APPL1/RPL23/SMO/POLDIP3/UPF3A/NEMF/YTHDC1/SRRM1/ANG…
GO:0042692	GO:0042692	muscle cell differentiation	300	0.501256	1.4053	0.00171384	0.0325538	0.0273374	3540	tags=29%, list=16%, signal=25%	SYNE1/MYH9/EFNB2/QKI/NPHS1/TPM1/AKT1/RBM38/CSRP1/RBM4/FZD7/PDGFRB/BMP2/CDH2/NEBL/HNRNPU/VEGFA/WT1/PDLIM5/MYEF2/CTNNA1/PRKAR1A/PIAS1/EPC1/CALR/YY1/SGCB/MEF2A/ADM/CAPN2/TGFB1/RORA/MORF4L2/SMAD4/SOX6/KRAS/LOX/KDM1A/ASF1A/OBSL1/RARB/HES1/SMO/BNIP2/CFLAR/CDK9/XBP1/MED28/SIX1/AKAP13/HEY1/TANC1/ANKRD17/CAV2/CDON/SOD2/MECP2/CASP3/SPAG9/NLN/SIRT1/PPP3CA/PLEKHO1/FRS2/MYOCD/EFEMP2/KDM6B/MYOF/PDCD4/RB1/HDAC5…
GO:0006417	GO:0006417	regulation of translation	332	0.496494	1.40397	0.00161459	0.0316238	0.0265564	2625	tags=32%, list=12%, signal=29%	ZFP36L1/VIM/PABPC1/ZFP36L2/APP/NCL/SOX4/EIF4A2/QKI/AKT1/EIF3E/KHDRBS1/SRP9/IGF2BP2/NCK2/TMED2/RBM4/LSM14A/EIF4B/DDX6/TPR/HNRNPR/ROCK1/EIF3H/EIF5B/FOXO3/NPM1/BTG2/CSDE1/CNOT6L/FXR1/PAIP1/PRKDC/ROCK2/SELENOT/THBS1/UHMK1/ILF3/STAT3/FMR1/DNAJC3/SECISBP2L/TNRC6B/EIF3D/GIGYF2/CALR/IREB2/RPL5/SECISBP2/MAPK1/AGO2/EIF2S3/EIF4H/RBM3/XRN1/CNOT7/SYNCRIP/LTN1/EIF2AK2/DPH6/ATXN2/DHX9/EIF4A3/AGO3/RC3H1/EIF4G3/L…
GO:0060537	GO:0060537	muscle tissue development	323	0.497566	1.40357	0.00157716	0.0310301	0.0260578	3588	tags=28%, list=17%, signal=23%	FOXC2/TCF21/WNT5A/DSP/MYLK/EFNB2/NPHS1/TPM1/TGFBR3/CHD7/DDX17/CSRP1/YAP1/ADAMTS9/FZD7/PDGFRB/BMP2/NEBL/HNRNPU/BTG2/CREB1/VEGFA/WT1/PDLIM5/FOS/DSG2/PRKAR1A/CALR/YY1/SGCB/TGFBR2/MAPK1/MEF2A/SMAD3/TENM4/TGFB1/TIPARP/DLG1/NR2F2/SAV1/SMAD4/SOX6/LOX/FOXC1/EP300/OBSL1/BMP7/ERBB4/BMPR1A/RARB/SMO/CFLAR/PRKAA1/ARID2/YBX3/CCNT2/PKD2/NF1/SIX1/AKAP13/GPCPD1/PTEN/CAV2/CDON/SEMA3C/NLN/ATF3/SOX11/MAFF/PPP3CA/FRS…
GO:0030335	GO:0030335	positive regulation of cell migration	470	0.485904	1.40352	0.000436104	0.0139484	0.0117133	3251	tags=27%, list=15%, signal=23%	F2R/ACKR3/CCBE1/FOXC2/WNT5A/FOXP1/SYNE2/MYLK/APP/BMPR2/TJP1/AKT1/NRP1/F3/NIPBL/SRGAP2C/HSPA5/RDX/NRP2/PDGFRB/IGF1R/BMP2/ACTG1/ITGB1/DAB2/SDCBP/NFE2L2/DOCK4/CCAR1/VEGFA/GAS6/FGFR1/SEMA5A/ROCK2/THBS1/CPNE3/STAT3/NEDD9/SEMA3G/ITGAV/ATM/ITGA6/CALR/HMGB1/ADAM9/SEMA6D/FERMT2/TGFBR2/WASHC1/MAPK1/AGO2/CRK/ZNF609/ADAM10/SMAD3/PDGFC/AKT3/IQGAP1/TGFB1/FLNA/ITGA3/PDGFA/ATP8A1/ZNF703/ACTN4/CLDN1/WNK1/PODXL/AA…
GO:0061564	GO:0061564	axon development	470	0.485259	1.40166	0.000441522	0.0139642	0.0117266	3212	tags=26%, list=15%, signal=22%	SKIL/NTRK2/ALCAM/TSPAN2/WNT5A/APP/BMPR2/EFNB2/EFNB1/NRP1/FLRT2/GOLGA4/NRP2/DDR1/CDH2/CERS2/RYK/ACTB/CDH11/FOXD1/CREB1/VEGFA/PARD3/SEMA5A/EFNA5/PLXNA2/SVBP/PTPRO/SPART/NPTN/MACF1/CTNNA1/RAB21/NOTCH2/SEMA3G/KREMEN1/PARD6B/SEMA6D/MAPK1/TOP2B/ZDHHC17/PAK2/SIAH1/ROBO2/FLNA/SMAD4/SPG11/PAFAH1B1/PPP3CB/BMPR1B/USP33/KLF7/SPAST/RAB8A/ROBO1/STK24/LRRC4C/BMP7/C9orf72/EIF4G2/FEZ2/UNC5D/IRS2/TCTN1/PTK2/SMO/RP…
GO:0040013	GO:0040013	negative regulation of locomotion	279	0.499076	1.39314	0.00197675	0.0358019	0.030065	3031	tags=30%, list=14%, signal=27%	SPINT2/WNT5A/COL3A1/WASL/DACH1/SULF1/ARRDC3/MIF/TPM1/AKT1/DLC1/NRP1/SRGAP2C/ADAMTS9/NRG3/APEX1/CERS2/MAGI2/NFE2L2/FOXO3/RYK/SINHCAF/SEMA5A/SVBP/PTPRO/THBS1/ADIPOR1/CTNNA1/CCL2/TCAF1/PTGER4/SEMA3G/PRKG1/AFDN/BST2/CALR/HMGB1/SEMA6D/CRK/EMILIN1/ROBO2/STRAP/TGFB1/RECK/SPRED1/CYP1B1/NR2F2/MCC/PTPRG/ROBO1/STK24/PLCB1/OSBPL8/SYNJ2BP/ERBB4/BMPR1A/SRGAP1/SRGAP2B/ARID2/NEXMIF/RNF41/MIA3/NF1/JAG1/PTEN/SCAI/…
GO:0060284	GO:0060284	regulation of cell development	434	0.480951	1.38758	0.000902747	0.0217462	0.0182616	2810	tags=23%, list=13%, signal=21%	SKIL/NTRK2/WNT5A/NAP1L1/BMPR2/PCM1/NRP1/CHD7/REST/GOLGA4/YAP1/RHEB/IL6ST/LIMS1/BMP2/ROCK1/HDAC1/HDAC2/CERS2/CUX1/RYK/UFL1/VEGFA/PRKDC/SEMA5A/ROCK2/EFNA5/SORL1/PLXNA2/HMGB2/SPART/NPTN/MACF1/CTNNA1/RAB21/PLAG1/NOTCH2/HOOK3/NEDD9/SEMA3G/TMEM98/PTPRD/CALR/XRCC5/SEMA6D/FERMT2/CRK/DICER1/SPEN/B2M/TENM4/ROBO2/TGFB1/RECK/FLNA/SMAD4/PRKCI/ACTN4/ROBO1/KDM1A/ACTR2/PLCB1/OBSL1/BMP7/EIF4G2/PDE3A/BMPR1A/HES1/C…
GO:1903131	GO:1903131	mononuclear cell differentiation	323	0.491342	1.38601	0.00218986	0.0370918	0.0311482	3544	tags=25%, list=16%, signal=21%	AXL/ZFP36L1/FOXP1/MYH9/IFI16/ZFP36L2/SOX4/MAFB/ST3GAL1/ITGB8/DNAJB9/CHD7/NDFIP1/CDK6/FZD7/CTSL/ITGB1/TYRO3/CBFB/VEGFA/LRRC8A/GAS6/PRKDC/NOTCH2/STAT3/PTGER4/TMEM98/ATM/YY1/HMGB1/TGFBR2/B2M/CR1/TPD52/RORA/PCID2/SP3/PPP3CB/SOX12/EP300/RC3H1/AP3D1/IRF2BP2/NKAP/MSH2/XBP1/RNF41/SOS1/IRF1/AZI2/ERBB2/FNIP1/PIK3R1/PTPN2/ZBTB7A/PPP2R3C/METTL3/SOS2/PKNOX1/LOXL3/STK11/RC3H2/CEBPB/ZBTB1/STAT5B/DNAJA3/HDAC5/AC…
GO:0030098	GO:0030098	lymphocyte differentiation	280	0.49596	1.38382	0.00253891	0.0411495	0.0345557	3504	tags=26%, list=16%, signal=22%	AXL/ZFP36L1/FOXP1/ZFP36L2/SOX4/MAFB/ST3GAL1/DNAJB9/CHD7/NDFIP1/FZD7/CTSL/ITGB1/TYRO3/CBFB/LRRC8A/GAS6/PRKDC/NOTCH2/STAT3/PTGER4/TMEM98/ATM/YY1/HMGB1/TGFBR2/B2M/CR1/TPD52/RORA/PCID2/SP3/PPP3CB/SOX12/EP300/RC3H1/AP3D1/IRF2BP2/NKAP/MSH2/XBP1/RNF41/SOS1/IRF1/ERBB2/FNIP1/PIK3R1/PTPN2/ZBTB7A/PPP2R3C/METTL3/SOS2/PKNOX1/LOXL3/STK11/RC3H2/ZBTB1/STAT5B/DNAJA3/HDAC5/MFNG/KAT7/RBPJ/RELB/CD83/RARA/NFKBIZ/TSC1…
GO:0022407	GO:0022407	regulation of cell-cell adhesion	346	0.487679	1.38176	0.00162655	0.0317547	0.0266663	3274	tags=26%, list=15%, signal=22%	SPINT2/WNT5A/SOX4/TJP1/EFNB1/CBLB/HLA-A/AKT1/PAWR/NCK2/NDFIP1/IL6ST/RDX/BMP2/PRNP/TWSG1/CBFB/VEGFA/EFNA5/NFAT5/PRKAR1A/CCL2/PRKG1/AFDN/HMGB1/TGFBR2/PAK2/CR1/TGFB1/DLG1/ZDHHC2/ZNF703/WNK1/SOX12/PODXL/PDPK1/YES1/RC3H1/AP3D1/BMP7/CD55/SOCS6/NKAP/HES1/NCK1/PTK2/PAG1/MYADM/JAK1/ZDHHC21/IGFBP2/SWAP70/XBP1/NEXMIF/MIA3/SELENOK/IRF1/PDPN/SIRPA/SERPINE2/JAG1/PIEZO1/ERBB2/TFRC/CASP3/PIK3R1/PTPN2/METTL3/PIK3…
GO:0002521	GO:0002521	leukocyte differentiation	420	0.479986	1.38139	0.00126739	0.0275539	0.0231387	3544	tags=24%, list=16%, signal=20%	TSPAN2/AXL/ZFP36L1/FOXP1/MYH9/KLF10/IFI16/ZFP36L2/APP/JUNB/TMEM178A/SOX4/MAFB/ST3GAL1/ITGB8/DNAJB9/CHD7/NDFIP1/CDK6/FZD7/CTSL/ITGB1/TYRO3/CBFB/CREB1/VEGFA/LRRC8A/GAS6/PRKDC/FOS/NOTCH2/STAT3/PTGER4/TMEM98/ATM/YY1/IREB2/HMGB1/TGFBR2/B2M/CR1/TGFB1/TPD52/RORA/PCID2/SP3/PPP3CB/SOX12/EP300/RC3H1/AP3D1/GNAS/IRF2BP2/GLO1/NKAP/LBR/MSH2/XBP1/RNF41/SOS1/IRF1/AZI2/ERBB2/TFRC/FBXW7/FNIP1/GPR137B/PIK3R1/PTPN2/…
GO:0010975	GO:0010975	regulation of neuron projection development	402	0.480789	1.38039	0.00163817	0.031878	0.0267698	3583	tags=28%, list=17%, signal=24%	SKIL/NTRK2/KLK6/WNT5A/VIM/ITM2C/BMPR2/EFNB2/NDNF/AKT1/NRP1/PTK7/UBE3A/GOLGA4/HSPA5/CDH2/HDAC2/CERS2/MAGI2/NFE2L2/CUX1/RYK/VEGFA/PDLIM5/CCDC88A/SEMA5A/PLXNA2/PTPRO/SPART/NPTN/MACF1/RAB21/SEMA3G/SETX/KREMEN1/PTPRD/ITGA6/SCARB2/SEMA6D/CRK/PAK2/ADAM10/ABI2/B2M/SNX3/IQGAP1/ROBO2/RAP1A/FLNA/ITGA3/PRKCI/SPOCK1/PTPRG/KIDINS220/ROBO1/STK24/KDM1A/EP300/ACTR2/LRRC4C/OBSL1/BMP7/BAG5/EIF4G2/NCK1/CAPRIN1/TWF1/…
GO:2000147	GO:2000147	positive regulation of cell motility	486	0.475782	1.3782	0.000625344	0.0172168	0.014458	3251	tags=26%, list=15%, signal=23%	F2R/ACKR3/CCBE1/FOXC2/WNT5A/FOXP1/SYNE2/MYLK/APP/BMPR2/TJP1/MALAT1/AKT1/NRP1/F3/NIPBL/SRGAP2C/HSPA5/RDX/NRP2/PDGFRB/IGF1R/BMP2/ACTG1/ITGB1/DAB2/SDCBP/NFE2L2/DOCK4/CCAR1/VEGFA/GAS6/FGFR1/SEMA5A/ROCK2/THBS1/CPNE3/STAT3/NEDD9/SEMA3G/ITGAV/ATM/ITGA6/CALR/HMGB1/ADAM9/SEMA6D/FERMT2/TGFBR2/WASHC1/MAPK1/AGO2/CFAP20/CRK/ZNF609/ADAM10/SMAD3/PDGFC/AKT3/IQGAP1/TGFB1/FLNA/ITGA3/PDGFA/ATP8A1/ZNF703/ACTN4/CLDN1…
GO:0040017	GO:0040017	positive regulation of locomotion	497	0.473182	1.37392	0.00085849	0.0209842	0.0176216	3251	tags=26%, list=15%, signal=22%	F2R/ACKR3/CCBE1/FOXC2/WNT5A/FOXP1/SYNE2/MYLK/APP/BMPR2/TJP1/MALAT1/AKT1/NRP1/F3/NIPBL/SRGAP2C/HSPA5/RDX/NRP2/PDGFRB/IGF1R/BMP2/ACTG1/ITGB1/DAB2/SDCBP/NFE2L2/DOCK4/CCAR1/VEGFA/GAS6/FGFR1/SEMA5A/ROCK2/THBS1/CPNE3/STAT3/NEDD9/SEMA3G/ITGAV/ATM/ITGA6/CALR/HMGB1/ADAM9/SEMA6D/FERMT2/TGFBR2/WASHC1/MAPK1/AGO2/CFAP20/CRK/ZNF609/ADAM10/SMAD3/PDGFC/AKT3/IQGAP1/TGFB1/FLNA/ITGA3/PDGFA/ATP8A1/ZNF703/ACTN4/CLDN1…
GO:0030099	GO:0030099	myeloid cell differentiation	347	0.484094	1.37272	0.00289624	0.045257	0.038005	3227	tags=28%, list=15%, signal=24%	TSPAN2/ZFP36L1/FOXP1/MYH9/KLF10/IFI16/APP/JUNB/TMEM178A/MAFB/HSPA1B/TGFBR3/ITGB8/KMT2E/NDFIP1/HSPA9/HIPK2/CDK6/HDAC1/PABPC4/FOXO3/UFL1/PTBP3/ARID4A/CBFB/CREB1/VEGFA/WASF2/PRKDC/KMT2A/FOS/KMT2C/HMGB2/THBS1/CTR9/NOTCH2/STAT3/HOXA5/HOXA9/TNRC6B/IREB2/HMGB1/TGFBR2/B2M/SMAD5/KAT6A/TGFB1/SP3/LOX/GABPA/EP300/AGO3/FAXDC2/GNAS/CREBBP/GLO1/LBR/TNRC6A/KLF13/RNF41/ACVR1B/FLVCR1/JAG1/CDC73/SETD1A/TFRC/STAT1/F…
GO:0042060	GO:0042060	wound healing	443	0.475828	1.3727	0.00120885	0.0269214	0.0226075	2690	tags=23%, list=12%, signal=21%	F2R/AXL/FOXC2/WNT5A/COL3A1/DST/MYH9/DSP/MYLK/NDNF/TPM1/DCBLD2/JMJD1C/PTK7/F3/CSRP1/YAP1/ARHGAP24/FZD7/PDGFRB/ACTG1/ITGB1/DDR1/HDAC1/HDAC2/PABPC4/NFE2L2/TYRO3/ANXA5/ACTB/VEGFA/GAS6/GSN/THBS1/MACF1/PRKAR1A/NOTCH2/PRKG1/GNAQ/HMGB1/FGFR1OP2/FERMT2/TGFBR2/MAPK1/CRK/SMAD3/TGFB1/FLNA/MAFG/RAF1/PLAT/PDGFA/AJUBA/ENPP4/HPS4/ITPR1/CLDN1/CADM4/LOX/KDM1A/PDPK1/PHF21A/GNAS/SMAD2/TNFRSF12A/CD59/PTK2/CFLAR/GNB1/…
GO:0043087	GO:0043087	regulation of GTPase activity	436	0.473002	1.36399	0.00157911	0.0310301	0.0260578	3222	tags=23%, list=15%, signal=20%	F2R/NTRK2/ARHGAP29/WNT5A/CBLB/DLC1/NRP1/ARHGEF12/TMED2/RDX/CCPG1/LIMS1/ARHGAP24/ITGB1/DOCK4/ARHGAP5/ARHGAP28/RALGAPA1/SEC23A/ARHGEF16/EFNA5/PLXNA2/RANBP1/RALBP1/ARHGAP23/CCL2/SNX13/NEDD9/PRKG1/GNAQ/AFDN/ITGA6/RABGAP1L/FERMT2/HACD3/CRK/ARAP1/EVI5/TBC1D15/TBC1D1/IQGAP1/RAP1A/AJUBA/IPO5/WNK1/RANBP2/ARHGAP21/RAPGEF3/ARHGEF10L/PLCB1/TSC2/SYDE2/ASAP1/BCAR3/SRGAP1/PTK2/BNIP2/PLXNA4/MYO9A/RICTOR/VAV2/SOS…
GO:0051249	GO:0051249	regulation of lymphocyte activation	348	0.480157	1.36335	0.00204363	0.0362489	0.0304403	3274	tags=24%, list=15%, signal=20%	AXL/ZFP36L1/ZFP36L2/SOX4/EFNB1/MIF/CBLB/HLA-A/AKT1/PAWR/NCK2/NDFIP1/IL6ST/SLC39A10/LAMP1/TYRO3/PRNP/TWSG1/RIF1/CBFB/GAS6/PRKDC/PRKAR1A/CCL2/ATM/HMGB1/TGFBR2/KMT5B/PAK2/PKN1/CR1/TGFB1/DLG1/PIBF1/PCID2/SOX12/PDPK1/YES1/TP53BP1/RC3H1/AP3D1/CD55/SOCS6/NKAP/HES1/NCK1/IRS2/PAG1/IGFBP2/MSH2/XBP1/RNF41/SOS1/SELENOK/IRF1/SIRPA/THOC1/ERBB2/TFRC/CASP3/PIK3R1/PTPN2/SHLD2/PPP2R3C/METTL3/SOS2/PIK3CA/SOX11/LOXL…
GO:0001501	GO:0001501	skeletal system development	438	0.471823	1.36075	0.00131775	0.0279986	0.0235121	2592	tags=21%, list=12%, signal=19%	FOXC2/WNT5A/COL3A1/FOXP1/HOXD1/BMPR2/SULF1/SOX4/NIPBL/ITGB8/CHD7/TRIP11/PLEKHA1/DHRS3/PKDCC/BMP2/ANKRD11/BBX/RYK/CDH11/WASF2/FGFR1/TMEM38B/ARID5B/WDR48/NOTCH2/HOXA5/HOXA9/MMP16/FOXN3/PTH1R/PTGER4/ASXL1/GLG1/HOXB6/TGFBR2/PAPSS1/SETD2/LRP6/SMAD3/PDGFC/SMAD5/TGFB1/TIPARP/DLG1/ASH1L/SP3/SOX6/BMPR1B/MBOAT2/LOX/EIF4A3/FOXC1/SBDS/EP300/MCPH1/EXT2/HOXC6/BMP7/GNAS/SLC39A1/SMAD2/BMPR1A/RARB/HOXB2/ETS2/MBTP…
GO:0051272	GO:0051272	positive regulation of cellular component movement	497	0.46268	1.34342	0.00213783	0.0367576	0.0308676	3251	tags=26%, list=15%, signal=23%	F2R/ACKR3/CCBE1/FOXC2/WNT5A/FOXP1/SYNE2/MYLK/APP/BMPR2/TJP1/MALAT1/AKT1/NRP1/F3/NIPBL/SRGAP2C/HSPA5/RDX/NRP2/PDGFRB/IGF1R/BMP2/ACTG1/ITGB1/DAB2/SDCBP/NFE2L2/DOCK4/CCAR1/VEGFA/GAS6/FGFR1/SEMA5A/ROCK2/THBS1/CPNE3/STAT3/NEDD9/SEMA3G/ITGAV/ATM/ITGA6/CALR/HMGB1/ADAM9/SEMA6D/FERMT2/TGFBR2/WASHC1/MAPK1/AGO2/CFAP20/CRK/ZNF609/ADAM10/SMAD3/PDGFC/AKT3/IQGAP1/TGFB1/FLNA/ITGA3/PDGFA/ATP8A1/ZNF703/ACTN4/CLDN1…
GO:0062012	GO:0062012	regulation of small molecule metabolic process	382	-0.41848	-1.33265	0.00242168	0.0400044	0.033594	1576	tags=19%, list=7%, signal=18%	PSMD13/DHCR7/SREBF2/HMGCR/AKT2/AAAS/RGN/GIT1/LCMT1/FAM3A/ACADVL/PSMD14/PSMD4/PSMA3/SIRT7/PGAM1/PSMF1/AKR1C3/LSS/LPCAT3/SEC13/FGF1/PSMC1/MVK/VCP/BCKDK/DKK3/PDK2/OAZ1/MVD/RAN/INSIG1/JMJD8/PSMC4/PHKG2/FASN/PSME1/PSMD7/C1QTNF12/PSMD3/BAD/TMSB4X/SREBF1/APOA1/PGP/DDIT4/PMVK/PSMD6/TM7SF2/FDFT1/PSME2/PSMA7/PPP1CA/GPD1/GSTZ1/PSMB3/PSMC3/PSMA2/EGR1/PSMB7/PSMC5/PARK7/HMGCS1/PSMD8/PSMB1/PSMB5/FDPS/PSMB6/EIF6…
GO:1901615	GO:1901615	organic hydroxy compound metabolic process	487	-0.413555	-1.33826	0.00047829	0.0143407	0.0120428	1660	tags=21%, list=8%, signal=19%	CTNS/OSBPL7/SPHK2/DPAGT1/SNX17/WNT4/IDH1/CYP27A1/PSAT1/SRD5A3/INPP5K/SULT1A1/SULT1E1/GBA2/PNPLA2/SMPD1/HSD17B7/GIPC1/TKFC/SULT1A2/INPP5A/GBA/SOD1/SPR/INPPL1/ACSS2/ACLY/DHCR7/IP6K2/SREBF2/HMGCR/G6PD/ERG28/ACOT8/ACADVL/SLC16A2/MSMO1/DHCR24/CYB5R2/CYB5R3/PNPLA4/SLC27A5/NPC2/AKR1C3/LSS/GOT1/FDX2/LPCAT3/IDH2/NSDHL/PCBD1/TPI1/PCK2/FGF1/PTGR1/MTPN/HPN/MVK/ABCA2/GALK1/SLC5A3/LDLR/QDPR/PDXK/AKR1A1/DKK3/MV…
GO:0002444	GO:0002444	myeloid leukocyte mediated immunity	463	-0.416572	-1.33927	0.000351579	0.0119438	0.0100299	1613	tags=19%, list=7%, signal=18%	ACTR1B/MVP/PRDX4/ACLY/PSMD13/NIT2/TUSC2/PA2G4/GAA/APEH/PSMD14/CYB5R3/CD58/PGAM1/NAPRT/NPC2/COMMD3/BRI3/GUSB/A1BG/CTSH/CSNK2B/PPIE/RHOG/COMMD9/PLAC8/EEF2/CTSB/HMOX2/TOLLIP/RNASET2/SYNGR1/HSP90AA1/CHI3L1/VCP/CCT8/DBNL/C1orf35/GRN/PDXK/CPNE1/FUCA2/GSDMD/NEU1/TIMP2/STXBP2/SRP14/PSMD7/PSMD3/PPIA/S100A13/ACAA1/PRDX6/RAB5C/FTH1/HSPA1A/CTSA/PSMD6/TUBB4B/LAMTOR1/PDAP1/TMEM179B/AGPAT2/CYBA/VAMP2/PTGES2/MME…
GO:0002446	GO:0002446	neutrophil mediated immunity	420	-0.418075	-1.34078	0.00122363	0.0269513	0.0226326	1613	tags=20%, list=7%, signal=19%	ACTR1B/MVP/PRDX4/ACLY/PSMD13/NIT2/TUSC2/PA2G4/GAA/APEH/PSMD14/CYB5R3/CD58/PGAM1/NAPRT/NPC2/COMMD3/BRI3/GUSB/A1BG/CTSH/CSNK2B/PPIE/RHOG/COMMD9/PLAC8/EEF2/CTSB/HMOX2/TOLLIP/RNASET2/SYNGR1/HSP90AA1/CHI3L1/VCP/CCT8/DBNL/C1orf35/GRN/PDXK/CPNE1/FUCA2/GSDMD/NEU1/TIMP2/STXBP2/SRP14/PSMD7/PSMD3/PPIA/ACAA1/PRDX6/RAB5C/FTH1/HSPA1A/CTSA/PSMD6/TUBB4B/LAMTOR1/PDAP1/TMEM179B/AGPAT2/CYBA/PTGES2/MME/LAMTOR2/CTSD/…
GO:0042119	GO:0042119	neutrophil activation	418	-0.419436	-1.34636	0.000510503	0.0149012	0.0125135	1613	tags=20%, list=7%, signal=19%	ACTR1B/MVP/PRDX4/ACLY/PSMD13/NIT2/PA2G4/GAA/APEH/PSMD14/CYB5R3/CD58/PGAM1/NAPRT/NPC2/COMMD3/BRI3/GUSB/A1BG/CTSH/CSNK2B/PPIE/RHOG/COMMD9/PLAC8/EEF2/CTSB/HMOX2/TOLLIP/RNASET2/SYNGR1/HSP90AA1/CHI3L1/VCP/CCT8/DBNL/C1orf35/GRN/PDXK/CPNE1/FUCA2/GSDMD/NEU1/TIMP2/STXBP2/SRP14/PSMD7/PSMD3/PPIA/ACAA1/PRDX6/RAB5C/FTH1/HSPA1A/CTSA/PSMD6/TUBB4B/LAMTOR1/PDAP1/TMEM179B/AGPAT2/CYBA/PTGES2/MME/LAMTOR2/CTSD/PSMC3/…
GO:0036230	GO:0036230	granulocyte activation	422	-0.422172	-1.35145	0.000463528	0.0142933	0.0120029	1613	tags=20%, list=7%, signal=19%	ACTR1B/MVP/PRDX4/ACLY/PSMD13/NIT2/PA2G4/GAA/APEH/PSMD14/CYB5R3/CD58/PGAM1/NAPRT/NPC2/COMMD3/BRI3/GUSB/A1BG/CTSH/CSNK2B/PPIE/RHOG/COMMD9/PLAC8/EEF2/CTSB/HMOX2/TOLLIP/RNASET2/SYNGR1/HSP90AA1/CHI3L1/VCP/CCT8/DBNL/C1orf35/GRN/PDXK/CPNE1/FUCA2/GSDMD/NEU1/TIMP2/STXBP2/SRP14/PSMD7/PSMD3/PPIA/ACAA1/PRDX6/RAB5C/FTH1/HSPA1A/CTSA/PSMD6/TUBB4B/LAMTOR1/PDAP1/TMEM179B/AGPAT2/CYBA/VAMP2/PTGES2/MME/LAMTOR2/CTSD/…
GO:0002283	GO:0002283	neutrophil activation involved in immune response	410	-0.424827	-1.35998	0.000526727	0.015227	0.012787	1613	tags=20%, list=7%, signal=19%	ACTR1B/MVP/PRDX4/ACLY/PSMD13/NIT2/PA2G4/GAA/APEH/PSMD14/CYB5R3/CD58/PGAM1/NAPRT/NPC2/COMMD3/BRI3/GUSB/A1BG/CTSH/CSNK2B/PPIE/RHOG/COMMD9/PLAC8/EEF2/CTSB/HMOX2/TOLLIP/RNASET2/SYNGR1/HSP90AA1/CHI3L1/VCP/CCT8/DBNL/C1orf35/GRN/PDXK/CPNE1/FUCA2/GSDMD/NEU1/TIMP2/STXBP2/SRP14/PSMD7/PSMD3/PPIA/ACAA1/PRDX6/RAB5C/FTH1/HSPA1A/CTSA/PSMD6/TUBB4B/LAMTOR1/PDAP1/TMEM179B/AGPAT2/CYBA/PTGES2/MME/LAMTOR2/CTSD/PSMC3/…
GO:0043312	GO:0043312	neutrophil degranulation	408	-0.425021	-1.36171	0.000411545	0.0133044	0.0111725	1613	tags=20%, list=7%, signal=19%	ACTR1B/MVP/PRDX4/ACLY/PSMD13/NIT2/PA2G4/GAA/APEH/PSMD14/CYB5R3/CD58/PGAM1/NAPRT/NPC2/COMMD3/BRI3/GUSB/A1BG/CTSH/CSNK2B/PPIE/RHOG/COMMD9/PLAC8/EEF2/CTSB/HMOX2/TOLLIP/RNASET2/SYNGR1/HSP90AA1/CHI3L1/VCP/CCT8/DBNL/C1orf35/GRN/PDXK/CPNE1/FUCA2/GSDMD/NEU1/TIMP2/STXBP2/SRP14/PSMD7/PSMD3/PPIA/ACAA1/PRDX6/RAB5C/FTH1/HSPA1A/CTSA/PSMD6/TUBB4B/LAMTOR1/PDAP1/TMEM179B/AGPAT2/CYBA/PTGES2/MME/LAMTOR2/CTSD/PSMC3/…
GO:0034612	GO:0034612	response to tumor necrosis factor	277	-0.441534	-1.36384	0.00200395	0.0358352	0.0300929	1383	tags=18%, list=6%, signal=17%	COL1A1/IKBKG/PSMD14/PSMD4/PSMA3/CD58/PSMF1/RBCK1/PCK2/RELA/RACK1/PSMC1/CHI3L1/ILK/RPS3/TRADD/CPNE1/PSMC4/COMMD7/PSME1/MAPK3/PSMD7/PSMD3/KRT18/SHARPIN/TMSB4X/APOA1/ENDOG/HSPA1A/ASS1/PSMD6/KRT8/GSS/PSME2/PSMA7/GPD1/PSMB3/TXNDC17/PSMC3/PSMA2/ADAMTS7/PSMB7/CIB1/PSMC5/GSTP1/PSMD8/PSMB1/PSMB5/PSMB6
GO:0042254	GO:0042254	ribosome biogenesis	296	-0.439996	-1.36771	0.00323174	0.0481001	0.0403925	1765	tags=24%, list=8%, signal=22%	RPS16/RPL7L1/EXOSC1/RPL24/RMRP/NOC4L/RPUSD3/MRPS2/PA2G4/EMG1/UTP11/MALSU1/RPUSD1/RPL7A/NUDT16/RPL27/METTL5/SIRT7/TSR2/FBL/IMP3/DDX49/POP7/RPS24/MTG2/ZNF622/RPS7/MRPS7/WDR46/YBEY/GTF2H5/POP4/RRP7A/RPL10/RPL3/DDX56/PIH1D1/RRP36/MRPL36/RPL26L1/WDR18/FAM207A/RAN/MRPS11/POP5/PIN4/NHP2/NOP10/RPS2/TSR3/RPL35A/MRPL22/RBFA/RPS8/RPS28/EXOSC4/SNU13/RPS5/RPL26/EXOSC7/MRPL20/RPL11/RPS9/RPS19/RPL35/EIF6/ERI3/R…
GO:0043299	GO:0043299	leukocyte degranulation	448	-0.429014	-1.37337	0.000479375	0.0143407	0.0120428	1613	tags=19%, list=7%, signal=18%	ACTR1B/MVP/PRDX4/ACLY/PSMD13/NIT2/PA2G4/GAA/APEH/PSMD14/CYB5R3/CD58/PGAM1/NAPRT/NPC2/COMMD3/BRI3/GUSB/A1BG/CTSH/CSNK2B/PPIE/RHOG/COMMD9/PLAC8/EEF2/CTSB/HMOX2/TOLLIP/RNASET2/SYNGR1/HSP90AA1/CHI3L1/VCP/CCT8/DBNL/C1orf35/GRN/PDXK/CPNE1/FUCA2/GSDMD/NEU1/TIMP2/STXBP2/SRP14/PSMD7/PSMD3/PPIA/S100A13/ACAA1/PRDX6/RAB5C/FTH1/HSPA1A/CTSA/PSMD6/TUBB4B/LAMTOR1/PDAP1/TMEM179B/AGPAT2/CYBA/VAMP2/PTGES2/MME/LAMTO…
GO:0016054	GO:0016054	organic acid catabolic process	236	-0.453966	-1.38247	0.00307724	0.0470825	0.039538	2410	tags=24%, list=11%, signal=21%	MCAT/FTCD/HADHA/PCCB/IDNK/AMDHD2/PRODH2/ALDH6A1/DECR2/ABHD3/AHCY/ACADS/RIDA/TWIST1/DDAH2/ARG2/GOT2/SESN2/AMT/HGD/AKT2/GCAT/ACOT8/FAAH/ACADVL/MECR/ACAT1/GCDH/ECI2/GOT1/PCBD1/NAGK/PCK2/MTHFS/SDSL/BCKDK/QDPR/HMGCL/AKR1A1/PGD/ECHS1/BCAT2/CRAT/ACAA1/FAH/MPST/TXN2/ACAT2/ECI1/HSD17B10/GSTZ1/TST/QPRT/ETFB/CRABP1/DCXR
GO:0002275	GO:0002275	myeloid cell activation involved in immune response	459	-0.429277	-1.38434	0.000152706	0.00653191	0.00548523	1613	tags=19%, list=7%, signal=18%	ACTR1B/MVP/PRDX4/ACLY/PSMD13/NIT2/PA2G4/GAA/APEH/PSMD14/IFI35/CYB5R3/CD58/PGAM1/NAPRT/NPC2/COMMD3/BRI3/GUSB/A1BG/CTSH/CSNK2B/PPIE/RHOG/COMMD9/PLAC8/EEF2/CTSB/HMOX2/TOLLIP/RNASET2/SYNGR1/HSP90AA1/CHI3L1/VCP/CCT8/DBNL/C1orf35/GRN/PDXK/CPNE1/FUCA2/GSDMD/NEU1/TIMP2/STXBP2/SRP14/PSMD7/PSMD3/PPIA/S100A13/ACAA1/PRDX6/RAB5C/FTH1/HSPA1A/CTSA/PSMD6/TUBB4B/LAMTOR1/PDAP1/TMEM179B/AGPAT2/CYBA/VAMP2/PTGES2/MME…
GO:0032984	GO:0032984	protein-containing complex disassembly	314	-0.448909	-1.40373	0.000849652	0.0208529	0.0175114	1938	tags=26%, list=9%, signal=24%	NAPA/NCKAP5L/SPTAN1/DVL3/CARMIL2/MRPS9/MRPL33/CAPZB/GBA/MCOLN1/MRPL48/VPS4A/GABARAP/MRPS2/MAP1A/MAP1S/PHF23/MRPL4/MRPS33/APEH/MRPS18B/STMN2/MRPL24/JMJD4/SNAPIN/CTNNB1/MRPL58/MRPL47/CAPG/MRPL11/MRPS10/MRPL37/MRPS7/MRPL34/VPS16/SMARCD1/MTPN/MRPL23/MRPL46/VCP/MRPL14/MRPL36/EIF5A/MRPS12/SMARCD3/MRPL57/MRPS18C/MAP1LC3A/OXA1L/MRPS18A/MRPS11/MRPL12/MRPL18/MRPL2/DDIT4/CHCHD1/TRIM54/MRPL22/CFL1/MRPL43/MRP…
GO:0071356	GO:0071356	cellular response to tumor necrosis factor	257	-0.457356	-1.40744	0.00144659	0.0295667	0.0248289	1383	tags=18%, list=6%, signal=17%	COL1A1/IKBKG/PSMD14/PSMD4/PSMA3/CD58/PSMF1/RBCK1/PCK2/RELA/RACK1/PSMC1/CHI3L1/ILK/RPS3/TRADD/CPNE1/PSMC4/COMMD7/PSME1/MAPK3/PSMD7/PSMD3/KRT18/SHARPIN/TMSB4X/APOA1/HSPA1A/ASS1/PSMD6/KRT8/PSME2/PSMA7/GPD1/PSMB3/TXNDC17/PSMC3/PSMA2/ADAMTS7/PSMB7/CIB1/PSMC5/GSTP1/PSMD8/PSMB1/PSMB5/PSMB6
GO:0009117	GO:0009117	nucleotide metabolic process	480	-0.436019	-1.40958	3.61124e-05	0.00234726	0.00197113	2100	tags=21%, list=10%, signal=20%	SULT1A1/PFKL/SULT1E1/UCK1/GTPBP1/ADSL/SLC2A6/TYMS/FLCN/DCAKD/NT5C3B/NMRK1/SULT1A2/PINK1/HACD2/PNP/PRKAG1/ACSS2/ACLY/HMGCR/AAAS/HSD17B8/GIT1/ACOT2/ACOT8/TYMP/NUDT16/AK1/COASY/ACAT1/PGAM1/NAPRT/GCDH/NUDT2/GAPDH/ATP5MC2/AK2/IDH2/SEC13/ATIC/TPI1/DTYMK/DCTPP1/ELOVL1/ATP5PB/ATP5PD/MVK/VCP/ACSL3/GALK1/NUDT5/ATP5F1C/NUDT1/PGAM2/HMGCL/PDK2/ATP5MC3/ATP5F1B/ACOT7/ABHD14B/MVD/ITPA/RAN/JMJD8/STOML2/MPC2/UQCC3…
GO:0009259	GO:0009259	ribonucleotide metabolic process	384	-0.442283	-1.40979	0.00019727	0.00796096	0.00668529	1763	tags=20%, list=8%, signal=19%	SULT1A2/PINK1/HACD2/PRKAG1/ACSS2/ACLY/HMGCR/AAAS/HSD17B8/GIT1/ACOT2/ACOT8/NUDT16/AK1/COASY/ACAT1/PGAM1/GCDH/NUDT2/GAPDH/ATP5MC2/AK2/SEC13/ATIC/TPI1/ELOVL1/ATP5PB/ATP5PD/MVK/VCP/ACSL3/GALK1/ATP5F1C/PGAM2/HMGCL/PDK2/ATP5MC3/ATP5F1B/ACOT7/ABHD14B/MVD/ITPA/RAN/JMJD8/STOML2/MPC2/UQCC3/FASN/PDHA1/NME1/BAD/TMSB4X/DDIT4/DGUOK/PMVK/ATP5PF/SLC25A1/NT5C/ATP5PO/GPD1/ATP5MC1/GSTZ1/TECR/GUK1/NME3/HMGCS1/ATP5MG…
GO:0006066	GO:0006066	alcohol metabolic process	331	-0.45268	-1.41757	0.000315336	0.0110239	0.00925744	2334	tags=24%, list=11%, signal=21%	SPHK2/DPAGT1/SNX17/WNT4/IDH1/CYP27A1/SRD5A3/INPP5K/SULT1A1/SULT1E1/GBA2/PNPLA2/SMPD1/HSD17B7/TKFC/SULT1A2/INPP5A/GBA/SOD1/SPR/INPPL1/ACSS2/ACLY/DHCR7/IP6K2/SREBF2/HMGCR/G6PD/ACADVL/MSMO1/DHCR24/CYB5R3/PNPLA4/NPC2/AKR1C3/LSS/GOT1/LPCAT3/IDH2/NSDHL/PCBD1/TPI1/PCK2/FGF1/MVK/ABCA2/GALK1/SLC5A3/LDLR/QDPR/AKR1A1/DKK3/MVD/RAN/INSIG1/FASN/AKR7A2/SREBF1/CALM1/APOA1/PGP/PMVK/ALDH1A1/FDXR/DPM2/TM7SF2/FDFT1/…
GO:0006753	GO:0006753	nucleoside phosphate metabolic process	489	-0.439115	-1.42149	2.32878e-05	0.00179525	0.00150758	2100	tags=22%, list=10%, signal=20%	SULT1A1/PFKL/SULT1E1/UCK1/GTPBP1/ADSL/SLC2A6/TYMS/FLCN/DCAKD/NT5C3B/NMRK1/SULT1A2/PINK1/ENTPD6/HACD2/PNP/PRKAG1/ACSS2/ACLY/HMGCR/AAAS/HSD17B8/GIT1/ACOT2/ACOT8/TYMP/NUDT16/AK1/LHPP/COASY/ACAT1/PGAM1/NAPRT/GCDH/NUDT2/GAPDH/ATP5MC2/AK2/IDH2/SEC13/ATIC/TPI1/DTYMK/DCTPP1/ELOVL1/ATP5PB/ATP5PD/MVK/NUDT14/VCP/ACSL3/GALK1/NUDT5/ATP5F1C/NUDT1/PGAM2/HMGCL/PDK2/ATP5MC3/ATP5F1B/ACOT7/ABHD14B/MVD/ITPA/RAN/JMJD…
GO:0006364	GO:0006364	rRNA processing	222	-0.466463	-1.42229	0.00155783	0.0309667	0.0260046	1765	tags=25%, list=8%, signal=23%	RPS16/RPL7L1/EXOSC1/RMRP/NOC4L/RPUSD3/PA2G4/EMG1/UTP11/RPUSD1/RPL7A/NUDT16/RPL27/METTL5/SIRT7/TSR2/FBL/IMP3/DDX49/POP7/RPS24/RPS7/WDR46/YBEY/GTF2H5/POP4/RRP7A/DDX56/PIH1D1/RRP36/WDR18/FAM207A/MRPS11/POP5/PIN4/NHP2/NOP10/RPS2/TSR3/RPL35A/RBFA/RPS8/RPS28/EXOSC4/SNU13/RPL26/EXOSC7/RPL11/RPS9/RPS19/RPL35/EIF6/ERI3/RPS14/RPS21/RPS15
GO:0072521	GO:0072521	purine-containing compound metabolic process	408	-0.44495	-1.42556	6.57691e-05	0.00359518	0.00301908	1763	tags=20%, list=8%, signal=19%	SULT1A2/PINK1/HACD2/PNP/PRKAG1/ACSS2/ACLY/HMGCR/AAAS/HSD17B8/GIT1/ACOT2/ACOT8/NUDT16/AK1/COASY/ACAT1/PGAM1/GCDH/NUDT2/GAPDH/ATP5MC2/AK2/SEC13/ATIC/TPI1/ELOVL1/ATP5PB/ATP5PD/MVK/VCP/ACSL3/GALK1/ATP5F1C/NUDT1/PGAM2/HMGCL/PDK2/ATP5MC3/ATP5F1B/ACOT7/ABHD14B/PEMT/MVD/ITPA/RAN/JMJD8/STOML2/MPC2/UQCC3/FASN/PDHA1/NME1/BAD/TMSB4X/DDIT4/DGUOK/PMVK/ATP5PF/SLC25A1/NT5C/ATP5PO/GPD1/ATP5MC1/GSTZ1/TECR/GUK1/NME…
GO:0016072	GO:0016072	rRNA metabolic process	231	-0.470779	-1.4325	0.0010415	0.0241796	0.0203051	1765	tags=25%, list=8%, signal=23%	RPS16/RPL7L1/EXOSC1/RMRP/NOC4L/RPUSD3/PA2G4/EMG1/UTP11/RPUSD1/RPL7A/NUDT16/RPL27/METTL5/SIRT7/TSR2/FBL/IMP3/DDX49/POP7/RPS24/RPS7/WDR46/YBEY/GTF2H5/POP4/RRP7A/DDX56/PIH1D1/RRP36/WDR18/FAM207A/MRPS11/POP5/PIN4/NHP2/NOP10/RPS2/TSR3/RPL35A/RBFA/DEDD2/RPS8/RPS28/EXOSC4/SNU13/RPL26/EXOSC7/TRIR/RPL11/RPS9/RPS19/RPL35/EIF6/ERI3/RPS14/RPS21/RPS15
GO:0019693	GO:0019693	ribose phosphate metabolic process	393	-0.44905	-1.43803	0.000112918	0.00530449	0.0044545	1763	tags=21%, list=8%, signal=19%	SULT1A2/PINK1/HACD2/PRKAG1/ACSS2/ACLY/HMGCR/G6PD/AAAS/HSD17B8/GIT1/ACOT2/ACOT8/NUDT16/AK1/COASY/ACAT1/PGAM1/GCDH/NUDT2/GAPDH/ATP5MC2/AK2/SEC13/ATIC/TPI1/ELOVL1/ATP5PB/ATP5PD/MVK/NUDT14/VCP/ACSL3/GALK1/NUDT5/ATP5F1C/PGAM2/HMGCL/PDK2/ATP5MC3/ATP5F1B/ACOT7/ABHD14B/MVD/ITPA/RAN/JMJD8/STOML2/MPC2/UQCC3/FASN/PDHA1/NME1/BAD/TMSB4X/DDIT4/DGUOK/PMVK/ATP5PF/SLC25A1/TKT/NT5C/ATP5PO/GPD1/ATP5MC1/GSTZ1/TECR/G…
GO:0009150	GO:0009150	purine ribonucleotide metabolic process	367	-0.455044	-1.44209	0.000129782	0.00577385	0.00484864	1763	tags=21%, list=8%, signal=20%	SULT1A2/PINK1/HACD2/PRKAG1/ACSS2/ACLY/HMGCR/AAAS/HSD17B8/GIT1/ACOT2/ACOT8/NUDT16/AK1/COASY/ACAT1/PGAM1/GCDH/NUDT2/GAPDH/ATP5MC2/AK2/SEC13/ATIC/TPI1/ELOVL1/ATP5PB/ATP5PD/MVK/VCP/ACSL3/GALK1/ATP5F1C/PGAM2/HMGCL/PDK2/ATP5MC3/ATP5F1B/ACOT7/ABHD14B/MVD/ITPA/RAN/JMJD8/STOML2/MPC2/UQCC3/FASN/PDHA1/NME1/BAD/TMSB4X/DDIT4/DGUOK/PMVK/ATP5PF/SLC25A1/NT5C/ATP5PO/GPD1/ATP5MC1/GSTZ1/TECR/GUK1/NME3/HMGCS1/ATP5MG…
GO:0030178	GO:0030178	negative regulation of Wnt signaling pathway	200	-0.477629	-1.44583	0.00145055	0.0295667	0.0248289	1873	tags=23%, list=9%, signal=21%	UBAC2/FRZB/DVL3/CBY1/VGLL4/PTPRU/NXN/PSMD13/SLC9A3R1/CTNNBIP1/TAX1BP3/DKK1/PSMD14/PSMD4/PSMA3/PSMF1/SDHAF2/RACK1/PSMC1/DDIT3/DKK3/PSMC4/MAD2L2/PSME1/PSMD7/PSMD3/PSMD6/PSME2/PSMA7/RUVBL2/PSMB3/PSMC3/PSMA2/EGR1/PSMB7/PSMC5/PSMD8/PSMB1/PSMB5/PSMB6/RBX1/MDK/PFDN5/IGFBP4/SOST/APOE
GO:0044282	GO:0044282	small molecule catabolic process	391	-0.455387	-1.45456	0.000103027	0.00495603	0.00416187	2705	tags=26%, list=13%, signal=23%	MCEE/PFKFB2/ECHDC1/PHYH/TP53/ECHDC2/HAAO/ALDH1B1/BPNT1/NUDT18/MCAT/FTCD/HADHA/PCCB/PKM/IDNK/AMDHD2/SNX17/PRODH2/CYP27A1/SRD5A3/GALE/RBKS/ALDH6A1/DECR2/INPP5K/SULT1A1/PFKL/ABHD3/AHCY/SULT1E1/GALM/ACADS/RIDA/TWIST1/DDAH2/ARG2/GOT2/SESN2/KHK/AMT/GLB1/TKFC/SULT1A2/ENTPD6/INPP5A/PNP/HGD/AKT2/GCAT/ACOT8/FAAH/TYMP/ACADVL/NUDT16/MECR/ACAT1/PGAM1/GCDH/APOBEC3C/ECI2/GAPDH/AKR1C3/GOT1/PCBD1/TPI1/NAGK/PCK2/M…
GO:0006163	GO:0006163	purine nucleotide metabolic process	391	-0.456698	-1.45875	9.0249e-05	0.00459888	0.00386195	1763	tags=20%, list=8%, signal=19%	SULT1A2/PINK1/HACD2/PNP/PRKAG1/ACSS2/ACLY/HMGCR/AAAS/HSD17B8/GIT1/ACOT2/ACOT8/NUDT16/AK1/COASY/ACAT1/PGAM1/GCDH/NUDT2/GAPDH/ATP5MC2/AK2/SEC13/ATIC/TPI1/ELOVL1/ATP5PB/ATP5PD/MVK/VCP/ACSL3/GALK1/ATP5F1C/NUDT1/PGAM2/HMGCL/PDK2/ATP5MC3/ATP5F1B/ACOT7/ABHD14B/MVD/ITPA/RAN/JMJD8/STOML2/MPC2/UQCC3/FASN/PDHA1/NME1/BAD/TMSB4X/DDIT4/DGUOK/PMVK/ATP5PF/SLC25A1/NT5C/ATP5PO/GPD1/ATP5MC1/GSTZ1/TECR/GUK1/NME3/HMG…
GO:0046434	GO:0046434	organophosphate catabolic process	143	-0.498146	-1.45974	0.00330655	0.048731	0.0409223	2469	tags=19%, list=11%, signal=17%	BPNT1/NUDT18/IDH1/INPP5K/APOC1/SMPD1/ENTPD6/INPP5A/PNP/TYMP/NUDT16/ACAT1/DCTPP1/VCP/NUDT5/ABHD12/LDLR/NUDT1/ACOT7/ITPA/PRDX6/NT5C/GPD1/NTHL1/DNPH1/HINT1/PLCG2
GO:0019882	GO:0019882	antigen processing and presentation	207	-0.481322	-1.4628	0.00088668	0.0215854	0.0181266	1832	tags=25%, list=9%, signal=23%	KIFAP3/DYNLL2/AP1M1/AP2B1/TAPBP/AZGP1/CAPZB/GBA/ACTR1B/KLC2/PSMD13/AP1M2/KIF22/IKBKG/PSMD14/PSMD4/PSMA3/ACTR1A/PSMF1/CTSH/SEC13/AP2M1/DCTN1/PSMC1/AP1S1/DCTN2/RAB34/PSMC4/PSME1/PSMD7/PSMD3/RAB3C/PSMD6/CLTA/PSME2/DCTN3/CYBA/PSMA7/CTSD/PSMB3/PSMC3/PSMA2/PSMB7/PSMC5/BCAP31/VAMP8/PSMD8/PSMB1/PSMB5/PSMB6/AP2S1/DYNLL1
GO:0019884	GO:0019884	antigen processing and presentation of exogenous antigen	164	-0.497296	-1.48045	0.00205075	0.0362682	0.0304565	1832	tags=28%, list=9%, signal=26%	KIFAP3/DYNLL2/AP1M1/AP2B1/TAPBP/CAPZB/ACTR1B/KLC2/PSMD13/AP1M2/KIF22/IKBKG/PSMD14/PSMD4/PSMA3/ACTR1A/PSMF1/SEC13/AP2M1/DCTN1/PSMC1/AP1S1/DCTN2/PSMC4/PSME1/PSMD7/PSMD3/PSMD6/CLTA/PSME2/DCTN3/CYBA/PSMA7/CTSD/PSMB3/PSMC3/PSMA2/PSMB7/PSMC5/VAMP8/PSMD8/PSMB1/PSMB5/PSMB6/AP2S1/DYNLL1
GO:0006402	GO:0006402	mRNA catabolic process	360	-0.46912	-1.48133	3.34518e-05	0.00224278	0.0018834	1394	tags=26%, list=6%, signal=24%	RPL7A/NUDT16/LSM2/RPL27/YWHAB/PSMD14/PSMD4/PSMA3/CIRBP/TBRG4/PSMF1/RPS24/WDR61/RPS7/RPLP2/RPL39/PSMC1/RPL10/RPS23/RPL31/RPS3/RPL3/RPS13/RPS18/RPLP1/RPS11/PSMC4/LSM3/NBDY/PSME1/RPL19/PSMD7/PSMD3/LSM4/RPS2/RPS27A/RPS4X/RPL36A/RPL35A/HSPA1A/PSMD6/RPS8/RPS26/PCBP4/PSME2/PSMA7/RPS28/RPL30/RPL27A/EXOSC4/CARHSP1/RPS12/POLR2G/RBM8A/RPS15A/RPS5/PSMB3/PSMC3/RPL18A/PSMA2/RNH1/RPS4Y1/RPL26/PSMB7/RPL32/EXOSC7…
GO:0006520	GO:0006520	cellular amino acid metabolic process	291	-0.477453	-1.4836	0.000110267	0.00526219	0.00441897	2443	tags=26%, list=11%, signal=23%	NQO1/FTCD/SLC7A7/CTNS/BHMT/BPHL/PSMD2/PYCR3/PRODH2/INS/FARSA/PSAT1/ALDH6A1/AHCY/RIDA/GGT5/DDAH2/ARG2/GOT2/AMT/GATC/HGD/PSMD13/NIT2/DALRD3/GCAT/SLC16A2/PSMD14/PSMD4/ACAT1/PSMA3/SARS2/PEPD/GCDH/PSMF1/EEF1E1/GOT1/PCBD1/ASL/MSRA/MTHFS/PSMC1/PHGDH/SDSL/BCKDK/QDPR/HMGCL/PEMT/OAZ1/PSMC4/BCAT2/PSME1/PSMD7/PSMD3/FAH/ASS1/PSMD6/MPST/GSS/PSME2/PSMA7/HSD17B10/GSTZ1/PSMB3/PSMC3/PSMA2/ADI1/PSMB7/PSMC5/PARK7/TS…
GO:0002478	GO:0002478	antigen processing and presentation of exogenous peptide antigen	159	-0.504013	-1.48558	0.00245759	0.0404638	0.0339799	1832	tags=29%, list=9%, signal=27%	KIFAP3/DYNLL2/AP1M1/AP2B1/TAPBP/CAPZB/ACTR1B/KLC2/PSMD13/AP1M2/KIF22/IKBKG/PSMD14/PSMD4/PSMA3/ACTR1A/PSMF1/SEC13/AP2M1/DCTN1/PSMC1/AP1S1/DCTN2/PSMC4/PSME1/PSMD7/PSMD3/PSMD6/CLTA/PSME2/DCTN3/CYBA/PSMA7/CTSD/PSMB3/PSMC3/PSMA2/PSMB7/PSMC5/VAMP8/PSMD8/PSMB1/PSMB5/PSMB6/AP2S1/DYNLL1
GO:0042180	GO:0042180	cellular ketone metabolic process	218	-0.48821	-1.48697	0.000408171	0.0133044	0.0111725	1576	tags=22%, list=7%, signal=20%	PSMD13/AKT2/RGN/ACADVL/COQ5/PSMD14/PSMD4/PSMA3/PSMF1/AKR1C3/TPI1/PSMC1/NDUFA9/AKR1A1/DKK3/PDK2/OAZ1/COQ4/INSIG1/PSMC4/PSME1/PSMD7/PSMD3/AKR7A2/SREBF1/APOA1/HAGH/FDXR/PSMD6/PSME2/PSMA7/GPD1/HSD17B10/GSTZ1/PSMB3/PSMC3/PSMA2/EGR1/PSMB7/PSMC5/PARK7/PNKD/PSMD8/PSMB1/PSMB5/PSMB6/EIF6
GO:0090090	GO:0090090	negative regulation of canonical Wnt signaling pathway	168	-0.501664	-1.49391	0.00203156	0.0361414	0.0303501	1625	tags=22%, list=8%, signal=21%	PTPRU/PSMD13/SLC9A3R1/DKK1/PSMD14/PSMD4/PSMA3/PSMF1/SDHAF2/PSMC1/DDIT3/DKK3/PSMC4/MAD2L2/PSME1/PSMD7/PSMD3/PSMD6/PSME2/PSMA7/RUVBL2/PSMB3/PSMC3/PSMA2/EGR1/PSMB7/PSMC5/PSMD8/PSMB1/PSMB5/PSMB6/RBX1/MDK/PFDN5/IGFBP4/SOST/APOE
GO:1901617	GO:1901617	organic hydroxy compound biosynthetic process	224	-0.491323	-1.49422	0.000424718	0.0136569	0.0114685	1660	tags=22%, list=8%, signal=21%	GBA/SOD1/SPR/ACLY/DHCR7/IP6K2/SREBF2/HMGCR/G6PD/ERG28/ACOT8/MSMO1/DHCR24/CYB5R2/CYB5R3/SLC27A5/AKR1C3/LSS/GOT1/LPCAT3/NSDHL/PCBD1/PCK2/FGF1/MVK/ABCA2/QDPR/PDXK/DKK3/MVD/RAN/INSIG1/FASN/SREBF1/APOA1/PGP/PMVK/TM7SF2/FDFT1/EBP/ACAT2/HSD17B10/PLTP/PARK7/HMGCS1/DDT/FDPS/SCD/PLCG2/APOE
GO:0006401	GO:0006401	RNA catabolic process	396	-0.468848	-1.49924	3.3569e-05	0.00224278	0.0018834	1394	tags=25%, list=6%, signal=24%	RPL7A/NUDT16/SLIRP/LSM2/RPL27/YWHAB/PSMD14/PSMD4/PSMA3/CIRBP/DDX49/TBRG4/PSMF1/RPS24/WDR61/RPS7/RPLP2/RPL39/PSMC1/RPL10/RNASET2/RPS23/RPL31/RPS3/RPL3/RPS13/RPS18/RPLP1/RPS11/PSMC4/LSM3/NBDY/PSME1/RPL19/PSMD7/PSMD3/LSM4/RPS2/RPS27A/RPS4X/RPL36A/RPL35A/HSPA1A/DEDD2/PSMD6/RPS8/RPS26/PCBP4/PSME2/PSMA7/RPS28/RPL30/RPL27A/EXOSC4/CARHSP1/RPS12/POLR2G/RBM8A/RPS15A/RPS5/PSMB3/PSMC3/RPL18A/PSMA2/RNH1/RPS4Y…
GO:0050852	GO:0050852	T cell receptor signaling pathway	167	-0.504746	-1.50143	0.00133402	0.0281756	0.0236607	1463	tags=22%, list=7%, signal=20%	TRAC/IKBKG/PSMD14/PSMD4/PSMA3/PAK1/PSMF1/EIF2B2/RBCK1/RELA/CACNB3/PSMC1/RPS3/STOML2/PSMC4/PSME1/EIF2B3/PSMD7/PSMD3/PSMD6/PSME2/PSMA7/NECTIN2/PSMB3/PSMC3/HRAS/PSMA2/PSMB7/PSMC5/PSMD8/PSMB1/PSMB5/PSMB6/CD81/PLCG2/PHPT1
GO:0048002	GO:0048002	antigen processing and presentation of peptide antigen	172	-0.506067	-1.5081	0.00145861	0.0296306	0.0248826	1832	tags=28%, list=9%, signal=26%	KIFAP3/DYNLL2/AP1M1/AP2B1/TAPBP/AZGP1/CAPZB/ACTR1B/KLC2/PSMD13/AP1M2/KIF22/IKBKG/PSMD14/PSMD4/PSMA3/ACTR1A/PSMF1/SEC13/AP2M1/DCTN1/PSMC1/AP1S1/DCTN2/PSMC4/PSME1/PSMD7/PSMD3/PSMD6/CLTA/PSME2/DCTN3/CYBA/PSMA7/CTSD/PSMB3/PSMC3/PSMA2/PSMB7/PSMC5/BCAP31/VAMP8/PSMD8/PSMB1/PSMB5/PSMB6/AP2S1/DYNLL1
GO:0006805	GO:0006805	xenobiotic metabolic process	89	-0.562746	-1.52736	0.00295114	0.0457351	0.0384064	2821	tags=25%, list=13%, signal=22%	DPEP1/FMO1/HNF4A/GSTA1/NQO1/BPHL/SULT1A1/GSTM4/SULT1A2/CMBL/CYB5R3/GSTM3/NQO2/GSTA4/EPHX1/MGST3/GSTO1/AKR7A2/ACAA1/AIP/GUK1/GSTP1
GO:0016125	GO:0016125	sterol metabolic process	146	-0.524219	-1.53882	0.00122012	0.0269513	0.0226326	1660	tags=25%, list=8%, signal=24%	GBA/SOD1/ACLY/DHCR7/SREBF2/HMGCR/G6PD/ERG28/ACADVL/MSMO1/DHCR24/CYB5R2/CYB5R3/NPC2/LSS/FDX2/LPCAT3/NSDHL/FGF1/MVK/LDLR/MVD/RAN/INSIG1/FASN/SREBF1/APOA1/PMVK/FDXR/TM7SF2/FDFT1/EBP/ACAT2/HMGCS1/FDPS/SCD/APOE
GO:0000956	GO:0000956	nuclear-transcribed mRNA catabolic process	206	-0.513428	-1.55692	9.60526e-05	0.00474066	0.00398102	1394	tags=29%, list=6%, signal=27%	RPL7A/LSM2/RPL27/RPS24/WDR61/RPS7/RPLP2/RPL39/RPL10/RPS23/RPL31/RPS3/RPL3/RPS13/RPS18/RPLP1/RPS11/LSM3/NBDY/RPL19/LSM4/RPS2/RPS27A/RPS4X/RPL36A/RPL35A/RPS8/RPS26/RPS28/RPL30/RPL27A/EXOSC4/RPS12/POLR2G/RBM8A/RPS15A/RPS5/RPL18A/RPS4Y1/RPL26/RPL32/EXOSC7/RPL18/RPL36/RPL8/RPL11/RPS9/LSM7/RPL12/RPS19/RPL35/UBA52/RPL29/RPS14/RPL28/RPL41/RPS21/RPS15/RPS10
GO:0034404	GO:0034404	nucleobase-containing small molecule biosynthetic process	110	-0.551488	-1.56089	0.00143662	0.0295667	0.0248289	1728	tags=18%, list=8%, signal=17%	ENTPD6/PNP/TYMP/NUDT16/ACAT1/DTYMK/DCTPP1/VCP/NUDT5/NUDT1/ACOT7/ITPA/NME1/NT5C/NTHL1/NME3/DNPH1/NME4/APRT/HINT1
GO:0008203	GO:0008203	cholesterol metabolic process	133	-0.541141	-1.57089	0.00072864	0.0191324	0.0160666	1660	tags=26%, list=8%, signal=24%	GBA/SOD1/ACLY/DHCR7/SREBF2/HMGCR/G6PD/ACADVL/MSMO1/DHCR24/CYB5R3/NPC2/LSS/LPCAT3/NSDHL/FGF1/MVK/LDLR/MVD/RAN/INSIG1/FASN/SREBF1/APOA1/PMVK/FDXR/TM7SF2/FDFT1/EBP/ACAT2/HMGCS1/FDPS/SCD/APOE
GO:0010972	GO:0010972	negative regulation of G2/M transition of mitotic cell cycle	92	-0.579018	-1.57226	0.00271361	0.0431665	0.0362495	1669	tags=32%, list=8%, signal=29%	CDKN1A/CDK5RAP3/AURKB/PSMD13/VPS4A/PSMD14/PSMD4/PSMA3/PSMF1/PSMC1/HMGA2/MIIP/PSMC4/PSME1/PSMD7/PSMD3/PSMD6/PSME2/PSMA7/PSMB3/PSMC3/PSMA2/PSMB7/PSMC5/PSMD8/PSMB1/PSMB5/PSMB6/RBX1
GO:1901293	GO:1901293	nucleoside phosphate biosynthetic process	236	-0.5168	-1.57382	4.28183e-05	0.00257466	0.0021621	2019	tags=25%, list=9%, signal=23%	UCK1/ADSL/TYMS/FLCN/DCAKD/NMRK1/PINK1/HACD2/PNP/ACSS2/ACLY/HSD17B8/AK1/LHPP/COASY/ACAT1/NAPRT/GCDH/NUDT2/ATP5MC2/AK2/IDH2/ATIC/DTYMK/ELOVL1/ATP5PB/ATP5PD/VCP/ACSL3/ATP5F1C/PDK2/ATP5MC3/ATP5F1B/ACOT7/STOML2/MPC2/UQCC3/FASN/PDHA1/NME1/NAXE/TMSB4X/DGUOK/ATP5PF/SLC25A1/ATP5PO/ATP5MC1/GSTZ1/TECR/GUK1/NME3/ATP5MG/ATP5F1E/QPRT/NME4/ATP5F1D/APRT/SCD/ATP5MF/ATP5ME
GO:0009165	GO:0009165	nucleotide biosynthetic process	233	-0.515729	-1.57429	6.2055e-05	0.00342328	0.00287473	2019	tags=25%, list=9%, signal=23%	UCK1/ADSL/TYMS/FLCN/DCAKD/NMRK1/PINK1/HACD2/PNP/ACSS2/ACLY/HSD17B8/AK1/COASY/ACAT1/NAPRT/GCDH/NUDT2/ATP5MC2/AK2/IDH2/ATIC/DTYMK/ELOVL1/ATP5PB/ATP5PD/VCP/ACSL3/ATP5F1C/PDK2/ATP5MC3/ATP5F1B/ACOT7/STOML2/MPC2/UQCC3/FASN/PDHA1/NME1/NAXE/TMSB4X/DGUOK/ATP5PF/SLC25A1/ATP5PO/ATP5MC1/GSTZ1/TECR/GUK1/NME3/ATP5MG/ATP5F1E/QPRT/NME4/ATP5F1D/APRT/SCD/ATP5MF/ATP5ME
GO:1902750	GO:1902750	negative regulation of cell cycle G2/M phase transition	102	-0.566291	-1.57445	0.00175937	0.0328543	0.0275897	1669	tags=30%, list=8%, signal=28%	CDKN1A/CDK5RAP3/AURKB/PSMD13/VPS4A/ATF5/PSMD14/PSMD4/PSMA3/PSMF1/PSMC1/HMGA2/BABAM1/MIIP/PSMC4/PSME1/PSMD7/PSMD3/PSMD6/PSME2/PSMA7/PSMB3/PSMC3/PSMA2/PSMB7/PSMC5/PSMD8/PSMB1/PSMB5/PSMB6/RBX1
GO:0006413	GO:0006413	translational initiation	185	-0.522142	-1.57711	0.000242289	0.0088296	0.00741474	1239	tags=33%, list=6%, signal=31%	RPS24/EIF2B2/RPS7/RPLP2/RPL39/RPL10/EIF4E2/RPS23/RPL31/RPS3/EIF3F/RPL3/RPS13/RPS18/EIF1/RPLP1/RPS11/EIF2B3/RPL19/RPS6KB2/PPP1R15A/RPS2/RPS27A/RPS4X/RPL36A/RPL35A/RPS8/RPS26/MCTS1/RPS28/RPL30/RPL27A/PPP1CA/RPS12/POLR2G/RPS15A/RPS5/RPL18A/RPS4Y1/RPL26/RPL32/RPL18/RPL36/RPL8/RPL11/RPS9/EIF3G/RPL12/RPS19/RPL35/UBA52/EIF6/RPL29/RPS14/EIF3K/RPL28/RPL41/RPS21/HSPB1/RPS15/RPS10
GO:0038095	GO:0038095	Fc-epsilon receptor signaling pathway	107	-0.567103	-1.59932	0.00126256	0.0275539	0.0231387	1576	tags=28%, list=7%, signal=26%	PSMD13/SHC1/IKBKG/PSMD14/PSMD4/PSMA3/PAK1/PSMF1/RELA/PSMC1/PSMC4/PSME1/MAPK3/PSMD7/PSMD3/CALM1/PSMD6/PSME2/PSMA7/PSMB3/PSMC3/PSMA2/PSMB7/PSMC5/PSMD8/PSMB1/PSMB5/JUN/PSMB6/PLCG2
GO:0006570	GO:0006570	tyrosine metabolic process	11	-0.906237	-1.60975	0.00238467	0.0396677	0.0333113	1630	tags=27%, list=8%, signal=25%	HGD/FAH/GSTZ1
GO:0030301	GO:0030301	cholesterol transport	85	-0.601022	-1.6194	0.00121889	0.0269513	0.0226326	1575	tags=15%, list=7%, signal=14%	VPS4A/SREBF2/NPC2/LPCAT3/ABCA2/LDLR/NAXE/APOA1/LAMTOR1/PLTP/CLU/ANXA2/APOE
GO:0046165	GO:0046165	alcohol biosynthetic process	138	-0.554905	-1.62226	0.000336741	0.0116369	0.00977221	1660	tags=30%, list=8%, signal=28%	GBA/SOD1/SPR/ACLY/DHCR7/IP6K2/SREBF2/HMGCR/G6PD/MSMO1/DHCR24/CYB5R3/LSS/GOT1/LPCAT3/NSDHL/PCBD1/PCK2/FGF1/MVK/ABCA2/QDPR/DKK3/MVD/RAN/INSIG1/FASN/SREBF1/APOA1/PGP/PMVK/TM7SF2/FDFT1/EBP/ACAT2/PARK7/HMGCS1/FDPS/SCD/PLCG2/APOE
GO:0031146	GO:0031146	SCF-dependent proteasomal ubiquitin-dependent protein catabolic process	89	-0.598443	-1.62425	0.000827334	0.0205569	0.0172628	1347	tags=28%, list=6%, signal=26%	PSMD14/PSMD4/PSMA3/FBXL6/PSMF1/PSMC1/FBXW5/PSMC4/PSME1/PSMD7/PSMD3/PSMD6/FBXL15/PSME2/PSMA7/PSMB3/PSMC3/PSMA2/PSMB7/PSMC5/PSMD8/PSMB1/PSMB5/PSMB6/RBX1
GO:1905907	GO:1905907	negative regulation of amyloid fibril formation	11	-0.915604	-1.62638	0.00144564	0.0295667	0.0248289	841	tags=73%, list=4%, signal=70%	VBP1/PFDN1/PFDN6/LDLR/CLU/CRYAB/PFDN5/APOE
GO:0009308	GO:0009308	amine metabolic process	147	-0.554661	-1.62866	0.000235745	0.00870161	0.00730726	1347	tags=20%, list=6%, signal=19%	PSMD14/PSMD4/PSMA3/GCDH/PSMF1/MTPN/PSMC1/OAZ1/SAT2/PSMC4/PSME1/PSMD7/PSMD3/DHPS/SAT1/PSMD6/PSME2/PSMA7/PSMB3/PSMC3/PSMA2/PSMB7/PSMC5/PARK7/PNKD/PSMD8/PSMB1/PSMB5/PSMB6
GO:0050862	GO:0050862	positive regulation of T cell receptor signaling pathway	11	-0.918801	-1.63206	0.0013468	0.0282784	0.0237471	1054	tags=45%, list=5%, signal=43%	RAB29/RELA/RPS3/NECTIN2/CD81
GO:0019730	GO:0019730	antimicrobial humoral response	65	-0.627828	-1.63544	0.00277414	0.0438971	0.036863	1828	tags=20%, list=8%, signal=18%	HMGN2/COLEC11/FAM3A/OCIAD2/GAPDH/DEFB1/RPL39/RARRES2/ROMO1/RPL30/WFDC2/CLU/RPS19
GO:0044106	GO:0044106	cellular amine metabolic process	143	-0.558841	-1.6376	0.000139966	0.00614319	0.0051588	1347	tags=20%, list=6%, signal=19%	PSMD14/PSMD4/PSMA3/GCDH/PSMF1/MTPN/PSMC1/OAZ1/SAT2/PSMC4/PSME1/PSMD7/PSMD3/DHPS/SAT1/PSMD6/PSME2/PSMA7/PSMB3/PSMC3/PSMA2/PSMB7/PSMC5/PARK7/PNKD/PSMD8/PSMB1/PSMB5/PSMB6
GO:0072655	GO:0072655	establishment of protein localization to mitochondrion	140	-0.560912	-1.64031	0.000209942	0.00819728	0.00688374	1800	tags=29%, list=8%, signal=27%	TIMM23/UBE2L3/PINK1/NMT1/UBE2J2/SREBF2/BAG3/YWHAB/HAX1/BCS1L/TIMM44/PARL/TIMM17A/DDIT3/AIFM1/TIMM10/TIMM50/HSP90AA1/TOMM40/TIMM22/SAMM50/OXA1L/PDCD5/BAD/DNAJA1/SREBF1/CALM1/CALM3/SLC25A6/ROMO1/TIMM8B/TOMM7/BAX/AIP/BCAP31/UBL5/TIMM17B/TIMM13/FIS1/ATP5IF1/NDUFA13
GO:1902652	GO:1902652	secondary alcohol metabolic process	140	-0.561399	-1.64173	0.000209942	0.00819728	0.00688374	1660	tags=26%, list=8%, signal=25%	GBA/SOD1/ACLY/DHCR7/SREBF2/HMGCR/G6PD/ACADVL/MSMO1/DHCR24/CYB5R3/NPC2/LSS/LPCAT3/IDH2/NSDHL/FGF1/MVK/LDLR/MVD/RAN/INSIG1/FASN/SREBF1/APOA1/PMVK/FDXR/TM7SF2/FDFT1/EBP/IDH3B/ACAT2/HMGCS1/IDH3G/FDPS/SCD/APOE
GO:0070585	GO:0070585	protein localization to mitochondrion	143	-0.561321	-1.64486	0.000124306	0.005578	0.00468418	1800	tags=29%, list=8%, signal=27%	TIMM23/UBE2L3/PINK1/NMT1/UBE2J2/SREBF2/BAG3/YWHAB/MTCH2/HAX1/BCS1L/TIMM44/PARL/TIMM17A/DDIT3/AIFM1/TIMM10/TIMM50/HSP90AA1/TOMM40/TIMM22/SAMM50/OXA1L/PDCD5/BAD/DNAJA1/SREBF1/CALM1/CALM3/SLC25A6/ROMO1/TIMM8B/TOMM7/BAX/AIP/BCAP31/UBL5/TIMM17B/TIMM13/FIS1/ATP5IF1/NDUFA13
GO:0006749	GO:0006749	glutathione metabolic process	53	-0.648869	-1.64754	0.00179316	0.0330745	0.0277746	2361	tags=45%, list=11%, signal=40%	CTNS/IDH1/GSR/GGT5/GGCT/GSTM4/ARL6IP5/GSTT2B/SOD1/CLIC3/G6PD/GSTM3/CLIC1/GSTA4/GLRX2/GSTO1/GSTK1/HAGH/GSS/PTGES2/GSTZ1/ETHE1/PARK7/GSTP1
GO:0055092	GO:0055092	sterol homeostasis	73	-0.622897	-1.64896	0.00116175	0.0264049	0.0221738	1533	tags=16%, list=7%, signal=15%	SREBF2/NPC2/COMMD9/MYLIP/ABCA2/LDLR/CD24/INSIG1/APOA1/RALY/LAMTOR1/APOE
GO:0033617	GO:0033617	mitochondrial cytochrome c oxidase assembly	20	-0.809447	-1.64934	0.00286931	0.0450474	0.0378289	1158	tags=50%, list=5%, signal=47%	TACO1/BCS1L/COX17/COX20/PET100/OXA1L/SURF1/COA4/COA3/COX14
GO:0006122	GO:0006122	mitochondrial electron transport, ubiquinol to cytochrome c	12	-0.899148	-1.65091	0.0021579	0.0367576	0.0308676	1633	tags=92%, list=8%, signal=85%	CYCS/UQCRC2/UQCRFS1/CYC1/UQCC3/UQCRB/UQCRQ/UQCRH/UQCR11/UQCRC1/UQCR10
GO:0043620	GO:0043620	regulation of DNA-templated transcription in response to stress	111	-0.583628	-1.65188	0.000377062	0.0125264	0.0105191	1347	tags=31%, list=6%, signal=29%	PSMD14/PSMD4/PSMA3/PSMF1/RELA/PSMC1/DDIT3/ELOC/PSMC4/PSME1/PSMD7/PSMD3/RPS27A/HSPA1A/PSMD6/PSME2/PSMA7/PSMB3/PSMC3/PSMA2/EGR1/PSMB7/PSMC5/PSMD8/PSMB1/PSMB5/JUN/UBA52/PSMB6/UBC/RBX1/ELOB/UBB/DNAJB1
GO:0032799	GO:0032799	low-density lipoprotein receptor particle metabolic process	14	-0.866436	-1.65297	0.0030387	0.0467307	0.0392425	1084	tags=57%, list=5%, signal=54%	AP2B1/AP2M1/MYLIP/ABCA2/CLTA/AP2S1/ANXA2/APOE
GO:0032802	GO:0032802	low-density lipoprotein particle receptor catabolic process	14	-0.866436	-1.65297	0.0030387	0.0467307	0.0392425	1084	tags=57%, list=5%, signal=54%	AP2B1/AP2M1/MYLIP/ABCA2/CLTA/AP2S1/ANXA2/APOE
GO:0042632	GO:0042632	cholesterol homeostasis	72	-0.624612	-1.6538	0.00142898	0.0295667	0.0248289	1533	tags=17%, list=7%, signal=16%	SREBF2/NPC2/COMMD9/MYLIP/ABCA2/LDLR/CD24/INSIG1/APOA1/RALY/LAMTOR1/APOE
GO:0002223	GO:0002223	stimulatory C-type lectin receptor signaling pathway	97	-0.607723	-1.66149	0.000245391	0.00885893	0.00743937	1366	tags=27%, list=6%, signal=25%	IKBKG/PSMD14/PSMD4/PSMA3/PAK1/PSMF1/RELA/PSMC1/PSMC4/PSME1/PSMD7/PSMD3/PSMD6/PSME2/PSMA7/PSMB3/PSMC3/HRAS/PSMA2/PSMB7/PSMC5/PSMD8/PSMB1/PSMB5/PSMB6/PLCG2
GO:0006626	GO:0006626	protein targeting to mitochondrion	99	-0.602785	-1.66188	0.00062867	0.0172168	0.014458	1894	tags=31%, list=9%, signal=29%	TIMM23/UBE2L3/PINK1/UBE2J2/SREBF2/BAG3/HAX1/TIMM44/PARL/TIMM17A/AIFM1/TIMM10/TIMM50/HSP90AA1/TOMM40/TIMM22/SAMM50/PDCD5/SREBF1/SLC25A6/ROMO1/TIMM8B/TOMM7/AIP/BCAP31/UBL5/TIMM17B/TIMM13/FIS1/ATP5IF1/NDUFA13
GO:0070555	GO:0070555	response to interleukin-1	176	-0.553617	-1.66488	3.11729e-05	0.00220025	0.00184768	1366	tags=19%, list=6%, signal=18%	IKBKG/PSMD14/PSMD4/PSMA3/PSMF1/RELA/TOLLIP/PSMC1/CHI3L1/PSMC4/PSME1/MAPK3/PSMD7/PSMD3/RPS27A/PSMD6/PSME2/PSMA7/PSMB3/PSMC3/PSMA2/ADAMTS7/EGR1/PSMB7/PSMC5/PSMD8/PSMB1/PSMB5/UBA52/PSMB6/UBC/RBX1/UBB
GO:0019369	GO:0019369	arachidonic acid metabolic process	39	-0.699033	-1.66811	0.00249189	0.0407166	0.0341922	1448	tags=18%, list=7%, signal=17%	FAAH/AKR1C3/EPHX1/MAPK3/PTGES2/PTGDS/GPX4
GO:0090151	GO:0090151	establishment of protein localization to mitochondrial membrane	52	-0.659221	-1.66855	0.00319647	0.0480437	0.0403452	1357	tags=33%, list=6%, signal=31%	NMT1/YWHAB/BCS1L/TIMM10/HSP90AA1/TIMM22/SAMM50/OXA1L/PDCD5/BAD/CALM1/CALM3/ROMO1/TIMM8B/BAX/TIMM13/NDUFA13
GO:0043618	GO:0043618	regulation of transcription from RNA polymerase II promoter in response to stress	105	-0.598716	-1.67559	0.000228673	0.00859382	0.00721674	1347	tags=33%, list=6%, signal=31%	PSMD13/BAG3/PSMD14/PSMD4/PSMA3/PSMF1/PSMC1/DDIT3/ELOC/PSMC4/PSME1/PSMD7/PSMD3/RPS27A/HSPA1A/PSMD6/PSME2/PSMA7/PSMB3/PSMC3/PSMA2/EGR1/PSMB7/PSMC5/PSMD8/PSMB1/PSMB5/JUN/UBA52/PSMB6/UBC/RBX1/ELOB/UBB/DNAJB1
GO:0006695	GO:0006695	cholesterol biosynthetic process	64	-0.642952	-1.67569	0.000816659	0.0204607	0.0171821	1653	tags=45%, list=8%, signal=42%	SOD1/ACLY/DHCR7/SREBF2/HMGCR/G6PD/MSMO1/DHCR24/CYB5R3/LSS/LPCAT3/NSDHL/FGF1/MVK/MVD/RAN/INSIG1/FASN/SREBF1/APOA1/PMVK/TM7SF2/FDFT1/EBP/ACAT2/HMGCS1/FDPS/SCD/APOE
GO:1902653	GO:1902653	secondary alcohol biosynthetic process	64	-0.642952	-1.67569	0.000816659	0.0204607	0.0171821	1653	tags=45%, list=8%, signal=42%	SOD1/ACLY/DHCR7/SREBF2/HMGCR/G6PD/MSMO1/DHCR24/CYB5R3/LSS/LPCAT3/NSDHL/FGF1/MVK/MVD/RAN/INSIG1/FASN/SREBF1/APOA1/PMVK/TM7SF2/FDFT1/EBP/ACAT2/HMGCS1/FDPS/SCD/APOE
GO:0002220	GO:0002220	innate immune response activating cell surface receptor signaling pathway	100	-0.607715	-1.67598	0.000349131	0.011928	0.0100166	1366	tags=26%, list=6%, signal=24%	IKBKG/PSMD14/PSMD4/PSMA3/PAK1/PSMF1/RELA/PSMC1/PSMC4/PSME1/PSMD7/PSMD3/PSMD6/PSME2/PSMA7/PSMB3/PSMC3/HRAS/PSMA2/PSMB7/PSMC5/PSMD8/PSMB1/PSMB5/PSMB6/PLCG2
GO:0002758	GO:0002758	innate immune response-activating signal transduction	100	-0.607715	-1.67598	0.000349131	0.011928	0.0100166	1366	tags=26%, list=6%, signal=24%	IKBKG/PSMD14/PSMD4/PSMA3/PAK1/PSMF1/RELA/PSMC1/PSMC4/PSME1/PSMD7/PSMD3/PSMD6/PSME2/PSMA7/PSMB3/PSMC3/HRAS/PSMA2/PSMB7/PSMC5/PSMD8/PSMB1/PSMB5/PSMB6/PLCG2
GO:0016126	GO:0016126	sterol biosynthetic process	70	-0.636777	-1.67952	0.00127347	0.0275539	0.0231387	1653	tags=44%, list=8%, signal=41%	SOD1/ACLY/DHCR7/SREBF2/HMGCR/G6PD/ERG28/MSMO1/DHCR24/CYB5R2/CYB5R3/LSS/LPCAT3/NSDHL/FGF1/MVK/MVD/RAN/INSIG1/FASN/SREBF1/APOA1/PMVK/TM7SF2/FDFT1/EBP/ACAT2/HMGCS1/FDPS/SCD/APOE
GO:0009260	GO:0009260	ribonucleotide biosynthetic process	169	-0.56424	-1.67987	2.51983e-05	0.00191794	0.00161061	2019	tags=30%, list=9%, signal=27%	UCK1/ADSL/FLCN/DCAKD/PINK1/HACD2/ACSS2/ACLY/HSD17B8/AK1/COASY/ACAT1/GCDH/NUDT2/ATP5MC2/AK2/ATIC/ELOVL1/ATP5PB/ATP5PD/VCP/ACSL3/ATP5F1C/PDK2/ATP5MC3/ATP5F1B/ACOT7/STOML2/MPC2/UQCC3/FASN/PDHA1/NME1/TMSB4X/DGUOK/ATP5PF/SLC25A1/ATP5PO/ATP5MC1/GSTZ1/TECR/NME3/ATP5MG/ATP5F1E/NME4/ATP5F1D/APRT/SCD/ATP5MF/ATP5ME
GO:0034370	GO:0034370	triglyceride-rich lipoprotein particle remodeling	11	-0.946829	-1.68185	0.000235883	0.00870161	0.00730726	537	tags=18%, list=2%, signal=18%	APOA1/APOE
GO:0090181	GO:0090181	regulation of cholesterol metabolic process	54	-0.658568	-1.68481	0.00131193	0.0279739	0.0234913	1653	tags=37%, list=8%, signal=34%	SOD1/DHCR7/SREBF2/HMGCR/ACADVL/LSS/LPCAT3/FGF1/MVK/MVD/RAN/FASN/SREBF1/PMVK/TM7SF2/FDFT1/HMGCS1/FDPS/SCD/APOE
GO:0006839	GO:0006839	mitochondrial transport	256	-0.546881	-1.68497	8.99343e-07	0.000168992	0.000141913	1533	tags=24%, list=7%, signal=22%	SREBF2/BAG3/CAMK2A/SLC25A10/SLC25A29/YWHAB/SLC25A23/HAX1/ATP5MC2/BCS1L/TIMM44/BCL2L1/PARL/SFXN2/TIMM17A/ATP5PB/ATP5PD/AIFM1/TIMM10/TIMM50/HSP90AA1/ATP5F1C/TOMM40/ATP5MC3/ATP5F1B/TIMM22/SAMM50/STOML2/MPC2/OXA1L/PDCD5/BAD/MRPL18/SREBF1/SMDT1/ATP5PF/HSPA1A/SLC25A6/ROMO1/TIMM8B/SLC25A1/TOMM7/ATP5PO/BAX/ATP5MC1/AIP/BCAP31/ATP5MG/ATP5F1E/UBL5/TST/TIMM17B/CHCHD10/TIMM13/ATP5F1D/ALKBH7/FIS1/ATP5MF/ATP5IF…
GO:0030322	GO:0030322	stabilization of membrane potential	11	-0.951527	-1.69019	0.000153706	0.00653191	0.00548523	143	tags=18%, list=1%, signal=18%	KCNK12/CHCHD10
GO:0043624	GO:0043624	cellular protein complex disassembly	212	-0.555783	-1.69518	7.10171e-06	0.000871481	0.000731834	1938	tags=32%, list=9%, signal=29%	NAPA/NCKAP5L/SPTAN1/CARMIL2/MRPS9/MRPL33/CAPZB/MRPL48/VPS4A/MRPS2/MAP1A/MAP1S/MRPL4/MRPS33/APEH/MRPS18B/STMN2/MRPL24/JMJD4/MRPL58/MRPL47/CAPG/MRPL11/MRPS10/MRPL37/MRPS7/MRPL34/MTPN/MRPL23/MRPL46/MRPL14/MRPL36/EIF5A/MRPS12/MRPL57/MRPS18C/OXA1L/MRPS18A/MRPS11/MRPL12/MRPL18/MRPL2/CHCHD1/TRIM54/MRPL22/CFL1/MRPL43/MRPS15/STMN1/GADD45GIP1/MRPL51/MRPL52/MRPL54/MRPL21/MRPS34/MRPL27/MRPL28/MRPS26/CIB1/MRP…
GO:0046390	GO:0046390	ribose phosphate biosynthetic process	175	-0.564789	-1.69747	3.64754e-05	0.00234726	0.00197113	2019	tags=30%, list=9%, signal=27%	UCK1/ADSL/FLCN/DCAKD/PINK1/HACD2/ACSS2/ACLY/G6PD/HSD17B8/AK1/COASY/ACAT1/GCDH/NUDT2/ATP5MC2/AK2/ATIC/ELOVL1/ATP5PB/ATP5PD/VCP/ACSL3/ATP5F1C/PDK2/ATP5MC3/ATP5F1B/ACOT7/STOML2/MPC2/UQCC3/FASN/PDHA1/NME1/TMSB4X/DGUOK/ATP5PF/SLC25A1/TKT/ATP5PO/ATP5MC1/GSTZ1/TECR/NME3/ATP5MG/ATP5F1E/NME4/ATP5F1D/APRT/SCD/ATP5MF/ATP5ME
GO:0097237	GO:0097237	cellular response to toxic substance	97	-0.624313	-1.70685	0.000112167	0.00530449	0.0044545	1755	tags=24%, list=8%, signal=22%	PINK1/SOD1/NXN/PRDX4/TXNRD2/GPX3/GSTM3/AKR1A1/MGST3/GSTO1/GSTK1/PRDX6/PRDX1/CCS/GSTZ1/SELENOW/TXNDC17/PARK7/GSTP1/PRDX2/PRDX5/GPX4/APOE
GO:0072522	GO:0072522	purine-containing compound biosynthetic process	183	-0.565502	-1.7083	1.01143e-05	0.00106697	0.000895997	1891	tags=27%, list=9%, signal=25%	FLCN/DCAKD/PINK1/HACD2/PNP/ACSS2/ACLY/HSD17B8/AK1/COASY/ACAT1/GCDH/NUDT2/ATP5MC2/AK2/ATIC/ELOVL1/ATP5PB/ATP5PD/VCP/ACSL3/ATP5F1C/PDK2/ATP5MC3/ATP5F1B/ACOT7/STOML2/MPC2/UQCC3/FASN/PDHA1/NME1/TMSB4X/DGUOK/ATP5PF/SLC25A1/ATP5PO/ATP5MC1/GSTZ1/TECR/GUK1/NME3/ATP5MG/ATP5F1E/NME4/ATP5F1D/APRT/SCD/ATP5MF/ATP5ME
GO:0032371	GO:0032371	regulation of sterol transport	49	-0.687343	-1.71078	0.00118086	0.0264049	0.0221738	1533	tags=18%, list=7%, signal=17%	SREBF2/LPCAT3/ABCA2/NAXE/APOA1/LAMTOR1/PLTP/ANXA2/APOE
GO:0032374	GO:0032374	regulation of cholesterol transport	49	-0.687343	-1.71078	0.00118086	0.0264049	0.0221738	1533	tags=18%, list=7%, signal=17%	SREBF2/LPCAT3/ABCA2/NAXE/APOA1/LAMTOR1/PLTP/ANXA2/APOE
GO:0071827	GO:0071827	plasma lipoprotein particle organization	41	-0.710442	-1.71792	0.00331471	0.0487319	0.0409231	2016	tags=20%, list=9%, signal=18%	APOC1/P4HB/LPCAT3/BMP1/ACSL3/APOA1/PLTP/APOE
GO:0098754	GO:0098754	detoxification	108	-0.607342	-1.71919	0.000176316	0.00731165	0.00614003	1718	tags=22%, list=8%, signal=21%	PDZK1/SOD1/NXN/PRDX4/TXNRD2/GPX3/GSTM3/AKR1A1/MGST3/GSTO1/SLC22A18/GSTK1/PRDX6/PRDX1/CCS/GSTZ1/SELENOW/TXNDC17/PARK7/GSTP1/PRDX2/PRDX5/GPX4/APOE
GO:0033209	GO:0033209	tumor necrosis factor-mediated signaling pathway	157	-0.582041	-1.72205	3.66942e-05	0.00234726	0.00197113	1366	tags=24%, list=6%, signal=22%	IKBKG/PSMD14/PSMD4/PSMA3/PSMF1/RBCK1/RELA/RACK1/PSMC1/ILK/TRADD/CPNE1/PSMC4/COMMD7/PSME1/PSMD7/PSMD3/KRT18/SHARPIN/TMSB4X/APOA1/HSPA1A/PSMD6/KRT8/PSME2/PSMA7/PSMB3/TXNDC17/PSMC3/PSMA2/PSMB7/PSMC5/GSTP1/PSMD8/PSMB1/PSMB5/PSMB6
GO:0006605	GO:0006605	protein targeting	417	-0.536528	-1.72246	6.59725e-10	2.83352e-07	2.37947e-07	1800	tags=31%, list=8%, signal=29%	UBE2L3/GDI1/HOMER3/RPS16/PINK1/ANK3/PDZK1/ZDHHC3/SGTA/ADORA1/UBE2J2/RPL24/MYO1C/VPS4A/GABARAP/OS9/SREBF2/AP1M2/CHMP4A/BAG3/AKT2/ACOT2/ACOT8/HGS/RPL7A/RPL27/YWHAB/PAK1/ECI2/RPS24/CDK5/HAX1/YIF1B/RPS7/TIMM44/ZDHHC24/MPV17/CACNB3/PARL/ITGB1BP1/RPLP2/CDC37/TIMM17A/RPL39/RPL10/AIFM1/SYNGR1/SEC61B/TIMM10/RPS23/TIMM50/HSP90AA1/SSR2/RPL31/VTI1B/RPS3/RPL3/RPS13/RPS18/TOMM40/RPLP1/HMGCL/TIMM22/ZFAND2B/PEX1…
GO:0090150	GO:0090150	establishment of protein localization to membrane	329	-0.550314	-1.72363	2.67751e-08	7.6666e-06	6.4381e-06	1785	tags=33%, list=8%, signal=31%	GDI1/RPS16/ANK3/PDZK1/ZDHHC3/SGTA/ADORA1/NMT1/RPL24/MYO1C/ARFRP1/CHMP4A/RILPL2/AKT2/RPL7A/RPL27/YWHAB/EMC10/PAK1/RPS24/CDK5/YIF1B/RPS7/BCS1L/ZDHHC24/CACNB3/RACK1/ITGB1BP1/RPLP2/RAB11B/RPL39/RPL10/SEC61B/EMC9/TIMM10/RPS23/HSP90AA1/ACSL3/SSR2/RPL31/RPS3/RPL3/RPS13/RPS18/RAB34/RPLP1/TIMM22/CD24/ZFAND2B/PEX16/SAMM50/RPS11/NACA/ZDHHC12/OXA1L/PDCD5/AMN/RPL19/SRP14/EMC3/BAD/KRT18/CALM1/RPS2/CALM3/SIL1/R…
GO:0010874	GO:0010874	regulation of cholesterol efflux	29	-0.782099	-1.7299	0.00117947	0.0264049	0.0221738	928	tags=24%, list=4%, signal=23%	SREBF2/ABCA2/NAXE/APOA1/LAMTOR1/PLTP/APOE
GO:0071825	GO:0071825	protein-lipid complex subunit organization	45	-0.706117	-1.73564	0.00136462	0.0283925	0.0238429	1168	tags=20%, list=5%, signal=19%	APOC1/P4HB/LPCAT3/BMP1/ACSL3/APOA1/BIN1/PLTP/APOE
GO:0006164	GO:0006164	purine nucleotide biosynthetic process	172	-0.582718	-1.73652	1.72994e-05	0.00157608	0.00132353	1891	tags=28%, list=9%, signal=26%	FLCN/DCAKD/PINK1/HACD2/ACSS2/ACLY/HSD17B8/AK1/COASY/ACAT1/GCDH/NUDT2/ATP5MC2/AK2/ATIC/ELOVL1/ATP5PB/ATP5PD/VCP/ACSL3/ATP5F1C/PDK2/ATP5MC3/ATP5F1B/ACOT7/STOML2/MPC2/UQCC3/FASN/PDHA1/NME1/TMSB4X/DGUOK/ATP5PF/SLC25A1/ATP5PO/ATP5MC1/GSTZ1/TECR/GUK1/NME3/ATP5MG/ATP5F1E/NME4/ATP5F1D/APRT/SCD/ATP5MF/ATP5ME
GO:1990748	GO:1990748	cellular detoxification	90	-0.640662	-1.73658	0.000130591	0.00577385	0.00484864	1653	tags=24%, list=8%, signal=23%	SOD1/NXN/PRDX4/TXNRD2/GPX3/GSTM3/AKR1A1/MGST3/GSTO1/GSTK1/PRDX6/PRDX1/CCS/GSTZ1/SELENOW/TXNDC17/PARK7/GSTP1/PRDX2/PRDX5/GPX4/APOE
GO:0098869	GO:0098869	cellular oxidant detoxification	81	-0.651584	-1.73808	0.000181553	0.00747724	0.00627909	1653	tags=25%, list=8%, signal=23%	SOD1/NXN/PRDX4/TXNRD2/GPX3/MGST3/GSTO1/GSTK1/PRDX6/PRDX1/CCS/GSTZ1/SELENOW/TXNDC17/PARK7/GSTP1/PRDX2/PRDX5/GPX4/APOE
GO:0009152	GO:0009152	purine ribonucleotide biosynthetic process	156	-0.590878	-1.74685	1.28004e-05	0.00128281	0.00107725	1891	tags=31%, list=9%, signal=28%	FLCN/DCAKD/PINK1/HACD2/ACSS2/ACLY/HSD17B8/AK1/COASY/ACAT1/GCDH/NUDT2/ATP5MC2/AK2/ATIC/ELOVL1/ATP5PB/ATP5PD/VCP/ACSL3/ATP5F1C/PDK2/ATP5MC3/ATP5F1B/ACOT7/STOML2/MPC2/UQCC3/FASN/PDHA1/NME1/TMSB4X/DGUOK/ATP5PF/SLC25A1/ATP5PO/ATP5MC1/GSTZ1/TECR/NME3/ATP5MG/ATP5F1E/NME4/ATP5F1D/APRT/SCD/ATP5MF/ATP5ME
GO:0034374	GO:0034374	low-density lipoprotein particle remodeling	12	-0.954832	-1.75315	4.72081e-05	0.00267795	0.00224883	2	tags=17%, list=0%, signal=17%	AGT/APOE
GO:0019080	GO:0019080	viral gene expression	194	-0.584356	-1.76425	1.19802e-06	0.00020582	0.000172839	1500	tags=36%, list=7%, signal=33%	AAAS/TARBP2/NELFB/RPL7A/RPL27/POLR2H/RPS24/RPS7/SEC13/RPLP2/RPL39/HPN/RPL10/HMGA2/RPS23/RPL31/RPS3/EIF3F/RPL3/RPS13/RPS18/RPLP1/NELFE/RPS11/RPL19/RPS2/POLR2E/RPS27A/POLR2F/RPS4X/RPL36A/RPL35A/RPS8/RPS26/MCTS1/RPS28/RPL30/RPL27A/RPS12/POLR2G/RPS15A/RPS5/PSMC3/RPL18A/RPS4Y1/RPL26/RPL32/RPL18/RPL36/RPL8/RPL11/RPS9/JUN/EIF3G/RPL12/RPS19/RPL35/UBA52/RPL29/RPS14/POLR2J/RPL28/RPL41/POLR2L/POLR2I/RPS21/I…
GO:0034368	GO:0034368	protein-lipid complex remodeling	25	-0.823812	-1.7649	0.000722683	0.0190592	0.0160051	537	tags=16%, list=2%, signal=16%	APOC1/APOA1/PLTP/APOE
GO:0034369	GO:0034369	plasma lipoprotein particle remodeling	25	-0.823812	-1.7649	0.000722683	0.0190592	0.0160051	537	tags=16%, list=2%, signal=16%	APOC1/APOA1/PLTP/APOE
GO:0034367	GO:0034367	protein-containing complex remodeling	27	-0.81612	-1.7652	0.000753584	0.0195623	0.0164277	537	tags=15%, list=2%, signal=14%	APOC1/APOA1/PLTP/APOE
GO:0009141	GO:0009141	nucleoside triphosphate metabolic process	95	-0.653903	-1.77878	5.11341e-05	0.00287354	0.00241309	1389	tags=37%, list=6%, signal=35%	UCK1/GTPBP1/TYMS/FLCN/PINK1/NUDT16/AK1/NUDT2/ATP5MC2/DTYMK/DCTPP1/ATP5PB/ATP5PD/VCP/ATP5F1C/NUDT1/ATP5MC3/ATP5F1B/ITPA/RAN/STOML2/UQCC3/NME1/TMSB4X/DGUOK/ATP5PF/ATP5PO/ATP5MC1/NME3/ATP5MG/ATP5F1E/NME4/ATP5F1D/ATP5MF/ATP5ME
GO:0031145	GO:0031145	anaphase-promoting complex-dependent catabolic process	79	-0.672405	-1.78579	7.14356e-05	0.0038352	0.00322064	1595	tags=39%, list=7%, signal=36%	AURKB/PSMD13/PSMD14/PSMD4/PSMA3/PSMF1/PSMC1/ANAPC15/PTTG1/PSMC4/PSME1/PSMD7/PSMD3/UBE2S/RPS27A/PSMD6/PSME2/PSMA7/PSMB3/PSMC3/PSMA2/PSMB7/PSMC5/ANAPC11/PSMD8/PSMB1/PSMB5/UBA52/PSMB6/UBC/UBB
GO:0070972	GO:0070972	protein localization to endoplasmic reticulum	142	-0.611145	-1.79016	9.24141e-06	0.00102905	0.000864153	1239	tags=42%, list=6%, signal=40%	RPL7A/RPL27/RPS24/RTN4/RPS7/KDELR1/RPLP2/RPL39/RPL10/SEC61B/RPS23/RPL31/RPS3/RPL3/RPS13/RPS18/RPLP1/ZFAND2B/RPS11/INSIG1/RER1/GPAA1/RPL19/SRP14/PPP1R15A/RPS2/RPS27A/RPS4X/RPL36A/RPL35A/RPS8/RPS26/RPS28/RPL30/RPL27A/RPS12/RPS15A/RPS5/RPL18A/DDRGK1/RPS4Y1/RPL26/RPL32/BCAP31/RPL18/RPL36/RPL8/RPL11/RPS9/RPL12/RPS19/RPL35/UBA52/RPL29/RPS14/RPL28/RPL41/RPS21/RPS15/RPS10
GO:0072599	GO:0072599	establishment of protein localization to endoplasmic reticulum	115	-0.632558	-1.79455	2.19616e-05	0.00176073	0.00147859	1394	tags=45%, list=6%, signal=43%	RPL7A/RPL27/RPS24/RPS7/RPLP2/RPL39/RPL10/SEC61B/RPS23/RPL31/RPS3/RPL3/RPS13/RPS18/RPLP1/ZFAND2B/RPS11/RPL19/SRP14/RPS2/RPS27A/RPS4X/RPL36A/RPL35A/RPS8/RPS26/RPS28/RPL30/RPL27A/RPS12/RPS15A/RPS5/RPL18A/RPS4Y1/RPL26/RPL32/RPL18/RPL36/RPL8/RPL11/RPS9/RPL12/RPS19/RPL35/UBA52/RPL29/RPS14/RPL28/RPL41/RPS21/RPS15/RPS10
GO:0061418	GO:0061418	regulation of transcription from RNA polymerase II promoter in response to hypoxia	74	-0.68016	-1.79784	0.000162679	0.00679298	0.00570447	1347	tags=39%, list=6%, signal=37%	PSMD14/PSMD4/PSMA3/PSMF1/PSMC1/ELOC/PSMC4/PSME1/PSMD7/PSMD3/RPS27A/PSMD6/PSME2/PSMA7/PSMB3/PSMC3/PSMA2/EGR1/PSMB7/PSMC5/PSMD8/PSMB1/PSMB5/UBA52/PSMB6/UBC/RBX1/ELOB/UBB
GO:0000184	GO:0000184	nuclear-transcribed mRNA catabolic process, nonsense-mediated decay	120	-0.6377	-1.80694	2.1076e-05	0.00173326	0.00145552	1394	tags=42%, list=6%, signal=39%	RPL7A/RPL27/RPS24/RPS7/RPLP2/RPL39/RPL10/RPS23/RPL31/RPS3/RPL3/RPS13/RPS18/RPLP1/RPS11/RPL19/RPS2/RPS27A/RPS4X/RPL36A/RPL35A/RPS8/RPS26/RPS28/RPL30/RPL27A/RPS12/RBM8A/RPS15A/RPS5/RPL18A/RPS4Y1/RPL26/RPL32/RPL18/RPL36/RPL8/RPL11/RPS9/RPL12/RPS19/RPL35/UBA52/RPL29/RPS14/RPL28/RPL41/RPS21/RPS15/RPS10
GO:0061844	GO:0061844	antimicrobial humoral immune response mediated by antimicrobial peptide	32	-0.801457	-1.80699	0.000258913	0.00916756	0.00769855	1828	tags=28%, list=8%, signal=26%	S100A7/HMGN2/FAM3A/GAPDH/DEFB1/RPL39/ROMO1/RPL30/RPS19
GO:0007006	GO:0007006	mitochondrial membrane organization	132	-0.622363	-1.80703	1.84608e-05	0.00162722	0.00136647	1755	tags=33%, list=8%, signal=31%	PINK1/GHITM/NMT1/CHCHD6/CAMK2A/YWHAB/ATP5MC2/APOO/BCS1L/BCL2L1/ATP5PB/ATP5PD/TIMM10/TIMM50/HSP90AA1/ATP5F1C/ATP5MC3/ATP5F1B/TIMM22/SAMM50/OXA1L/UQCC3/PDCD5/BAD/CALM1/CALM3/ATP5PF/HSPA1A/ROMO1/TIMM8B/ATP5PO/BAX/MTX1/ATP5MC1/ATP5MG/ATP5F1E/CHCHD10/TIMM13/ATP5F1D/ALKBH7/ATP5MF/ATP5IF1/ATP5ME/NDUFA13
GO:0045047	GO:0045047	protein targeting to ER	111	-0.639022	-1.80866	1.23481e-05	0.00125846	0.0010568	1394	tags=47%, list=6%, signal=44%	RPL7A/RPL27/RPS24/RPS7/RPLP2/RPL39/RPL10/SEC61B/RPS23/RPL31/RPS3/RPL3/RPS13/RPS18/RPLP1/ZFAND2B/RPS11/RPL19/SRP14/RPS2/RPS27A/RPS4X/RPL36A/RPL35A/RPS8/RPS26/RPS28/RPL30/RPL27A/RPS12/RPS15A/RPS5/RPL18A/RPS4Y1/RPL26/RPL32/RPL18/RPL36/RPL8/RPL11/RPS9/RPL12/RPS19/RPL35/UBA52/RPL29/RPS14/RPL28/RPL41/RPS21/RPS15/RPS10
GO:0017004	GO:0017004	cytochrome complex assembly	33	-0.790648	-1.80924	0.000259186	0.00916756	0.00769855	1158	tags=42%, list=5%, signal=40%	TACO1/BCS1L/UQCRFS1/COX17/COX20/PET100/OXA1L/UQCC3/SURF1/COA4/CYBA/COA3/COX14/UQCC2
GO:1990542	GO:1990542	mitochondrial transmembrane transport	100	-0.657547	-1.81341	2.04169e-05	0.00172911	0.00145204	1358	tags=32%, list=6%, signal=30%	SLC25A29/SLC25A23/ATP5MC2/TIMM44/SFXN2/TIMM17A/ATP5PB/ATP5PD/AIFM1/TIMM50/ATP5F1C/TOMM40/ATP5MC3/ATP5F1B/STOML2/MPC2/MRPL18/SMDT1/ATP5PF/SLC25A6/ROMO1/SLC25A1/TOMM7/ATP5PO/ATP5MC1/ATP5MG/ATP5F1E/TST/TIMM17B/ATP5F1D/ATP5MF/ATP5ME
GO:0006754	GO:0006754	ATP biosynthetic process	44	-0.74849	-1.82901	0.000240784	0.00882826	0.00741361	1268	tags=45%, list=6%, signal=43%	NUDT2/ATP5MC2/ATP5PB/ATP5PD/VCP/ATP5F1C/ATP5MC3/ATP5F1B/STOML2/UQCC3/TMSB4X/DGUOK/ATP5PF/ATP5PO/ATP5MC1/ATP5MG/ATP5F1E/ATP5F1D/ATP5MF/ATP5ME
GO:0006521	GO:0006521	regulation of cellular amino acid metabolic process	59	-0.705228	-1.83042	0.000101128	0.00490392	0.00411811	1347	tags=41%, list=6%, signal=38%	PSMD13/PSMD14/PSMD4/PSMA3/PSMF1/PSMC1/OAZ1/PSMC4/PSME1/PSMD7/PSMD3/PSMD6/PSME2/PSMA7/PSMB3/PSMC3/PSMA2/PSMB7/PSMC5/PARK7/PSMD8/PSMB1/PSMB5/PSMB6
GO:0006612	GO:0006612	protein targeting to membrane	192	-0.60583	-1.83085	3.40846e-07	7.59077e-05	6.37442e-05	1785	tags=40%, list=8%, signal=37%	GDI1/RPS16/ANK3/PDZK1/ZDHHC3/SGTA/ADORA1/RPL24/MYO1C/CHMP4A/AKT2/RPL7A/RPL27/PAK1/RPS24/CDK5/YIF1B/RPS7/ZDHHC24/CACNB3/ITGB1BP1/RPLP2/RPL39/RPL10/SEC61B/RPS23/SSR2/RPL31/RPS3/RPL3/RPS13/RPS18/RPLP1/ZFAND2B/PEX16/RPS11/NACA/ZDHHC12/RPL19/SRP14/RPS2/SIL1/RPS27A/RPS4X/RPL36A/RPL35A/RPS8/RPS26/RPS28/RPL30/RPL27A/RPS12/RPS15A/RPS5/RPL18A/HRAS/RPS4Y1/RPL26/RPL32/CIB1/RPL18/RPL36/RPL8/RPL11/RPS9/RPL12/R…
GO:0071347	GO:0071347	cellular response to interleukin-1	156	-0.62057	-1.83463	1.23486e-06	0.000206256	0.000173205	1366	tags=22%, list=6%, signal=21%	TNIP2/PSMD13/IKBKG/PSMD14/PSMD4/PSMA3/PSMF1/RELA/TOLLIP/PSMC1/CHI3L1/PSMC4/PSME1/MAPK3/PSMD7/PSMD3/RPS27A/PSMD6/PSME2/PSMA7/PSMB3/PSMC3/PSMA2/ADAMTS7/EGR1/PSMB7/PSMC5/PSMD8/PSMB1/PSMB5/UBA52/PSMB6/UBC/RBX1/UBB
GO:0009199	GO:0009199	ribonucleoside triphosphate metabolic process	74	-0.694653	-1.83615	7.03249e-05	0.00380958	0.00319913	1268	tags=34%, list=6%, signal=32%	NUDT2/ATP5MC2/ATP5PB/ATP5PD/VCP/ATP5F1C/ATP5MC3/ATP5F1B/ITPA/RAN/STOML2/UQCC3/NME1/TMSB4X/DGUOK/ATP5PF/ATP5PO/ATP5MC1/NME3/ATP5MG/ATP5F1E/NME4/ATP5F1D/ATP5MF/ATP5ME
GO:0042776	GO:0042776	mitochondrial ATP synthesis coupled proton transport	17	-0.928627	-1.83737	1.96775e-05	0.0016903	0.00141944	1172	tags=88%, list=5%, signal=84%	ATP5MC2/ATP5PB/ATP5PD/ATP5F1C/ATP5MC3/ATP5F1B/STOML2/ATP5PF/ATP5PO/ATP5MC1/ATP5MG/ATP5F1E/ATP5F1D/ATP5MF/ATP5ME
GO:0006123	GO:0006123	mitochondrial electron transport, cytochrome c to oxygen	17	-0.932967	-1.84596	1.41627e-05	0.00135175	0.00113515	871	tags=59%, list=4%, signal=56%	COX5A/COX6C/NDUFA4/COX7C/COX6A1/COX7B/COX4I1/COX8A/COX6B1/COX5B
GO:0019646	GO:0019646	aerobic electron transport chain	17	-0.932967	-1.84596	1.41627e-05	0.00135175	0.00113515	871	tags=59%, list=4%, signal=56%	COX5A/COX6C/NDUFA4/COX7C/COX6A1/COX7B/COX4I1/COX8A/COX6B1/COX5B
GO:0009142	GO:0009142	nucleoside triphosphate biosynthetic process	71	-0.697619	-1.84901	4.15512e-05	0.00254946	0.00214094	1376	tags=41%, list=6%, signal=38%	UCK1/TYMS/FLCN/PINK1/AK1/NUDT2/ATP5MC2/DTYMK/ATP5PB/ATP5PD/VCP/ATP5F1C/ATP5MC3/ATP5F1B/STOML2/UQCC3/NME1/TMSB4X/DGUOK/ATP5PF/ATP5PO/ATP5MC1/NME3/ATP5MG/ATP5F1E/NME4/ATP5F1D/ATP5MF/ATP5ME
GO:0033238	GO:0033238	regulation of cellular amine metabolic process	71	-0.69818	-1.8505	4.02595e-05	0.0025057	0.00210418	1347	tags=35%, list=6%, signal=33%	PSMD13/PSMD14/PSMD4/PSMA3/PSMF1/PSMC1/OAZ1/PSMC4/PSME1/PSMD7/PSMD3/PSMD6/PSME2/PSMA7/PSMB3/PSMC3/PSMA2/PSMB7/PSMC5/PARK7/PNKD/PSMD8/PSMB1/PSMB5/PSMB6
GO:0034381	GO:0034381	plasma lipoprotein particle clearance	47	-0.747876	-1.8579	0.000207237	0.00819728	0.00688374	2084	tags=34%, list=10%, signal=31%	KHSRP/APOC1/CSK/AP2B1/NPC2/AP2M1/MYLIP/LDLR/CNPY2/AMN/LRPAP1/APOA1/CLTA/AP2S1/ANXA2/APOE
GO:0097006	GO:0097006	regulation of plasma lipoprotein particle levels	74	-0.706129	-1.86648	3.14688e-05	0.00220025	0.00184768	2084	tags=28%, list=10%, signal=26%	KHSRP/APOC1/CSK/P4HB/AP2B1/NPC2/LPCAT3/BMP1/AP2M1/MYLIP/ACSL3/LDLR/CNPY2/AMN/LRPAP1/APOA1/CLTA/PLTP/AP2S1/ANXA2/APOE
GO:0009205	GO:0009205	purine ribonucleoside triphosphate metabolic process	67	-0.710484	-1.86696	4.71767e-05	0.00267795	0.00224883	1268	tags=37%, list=6%, signal=35%	NUDT2/ATP5MC2/ATP5PB/ATP5PD/VCP/ATP5F1C/ATP5MC3/ATP5F1B/ITPA/RAN/STOML2/UQCC3/NME1/TMSB4X/DGUOK/ATP5PF/ATP5PO/ATP5MC1/NME3/ATP5MG/ATP5F1E/NME4/ATP5F1D/ATP5MF/ATP5ME
GO:0009144	GO:0009144	purine nucleoside triphosphate metabolic process	73	-0.706175	-1.86942	2.28178e-05	0.00178186	0.00149633	1389	tags=37%, list=6%, signal=35%	NUDT16/NUDT2/ATP5MC2/ATP5PB/ATP5PD/VCP/ATP5F1C/NUDT1/ATP5MC3/ATP5F1B/ITPA/RAN/STOML2/UQCC3/NME1/TMSB4X/DGUOK/ATP5PF/ATP5PO/ATP5MC1/NME3/ATP5MG/ATP5F1E/NME4/ATP5F1D/ATP5MF/ATP5ME
GO:0019083	GO:0019083	viral transcription	177	-0.621231	-1.8749	2.56467e-07	6.42557e-05	5.39594e-05	1500	tags=37%, list=7%, signal=35%	AAAS/TARBP2/NELFB/RPL7A/RPL27/POLR2H/RPS24/RPS7/SEC13/RPLP2/RPL39/HPN/RPL10/HMGA2/RPS23/RPL31/RPS3/RPL3/RPS13/RPS18/RPLP1/NELFE/RPS11/RPL19/RPS2/POLR2E/RPS27A/POLR2F/RPS4X/RPL36A/RPL35A/RPS8/RPS26/RPS28/RPL30/RPL27A/RPS12/POLR2G/RPS15A/RPS5/PSMC3/RPL18A/RPS4Y1/RPL26/RPL32/RPL18/RPL36/RPL8/RPL11/RPS9/JUN/RPL12/RPS19/RPL35/UBA52/RPL29/RPS14/POLR2J/RPL28/RPL41/POLR2L/POLR2I/RPS21/IFITM3/RPS15/RPS10
GO:0009060	GO:0009060	aerobic respiration	78	-0.714014	-1.88927	8.36127e-06	0.00094861	0.000796604	1167	tags=38%, list=5%, signal=37%	ACO2/MTFR1L/IDH2/SDHAF2/SUCLG1/VCP/COX5A/MDH2/OXA1L/UQCRB/SURF1/PDHA1/UQCRH/COX6C/NDUFA4/IDH3B/UQCRC1/COX7C/NDUFS7/COX6A1/IDH3G/NDUFS8/ATP5F1D/COX7B/COX4I1/COX8A/COX6B1/COX5B/UQCR10/BLOC1S1
GO:0015985	GO:0015985	energy coupled proton transport, down electrochemical gradient	21	-0.912444	-1.89055	4.97941e-06	0.000650895	0.000546595	1172	tags=71%, list=5%, signal=68%	ATP5MC2/ATP5PB/ATP5PD/ATP5F1C/ATP5MC3/ATP5F1B/STOML2/ATP5PF/ATP5PO/ATP5MC1/ATP5MG/ATP5F1E/ATP5F1D/ATP5MF/ATP5ME
GO:0015986	GO:0015986	ATP synthesis coupled proton transport	21	-0.912444	-1.89055	4.97941e-06	0.000650895	0.000546595	1172	tags=71%, list=5%, signal=68%	ATP5MC2/ATP5PB/ATP5PD/ATP5F1C/ATP5MC3/ATP5F1B/STOML2/ATP5PF/ATP5PO/ATP5MC1/ATP5MG/ATP5F1E/ATP5F1D/ATP5MF/ATP5ME
GO:0006613	GO:0006613	cotranslational protein targeting to membrane	102	-0.683026	-1.899	2.86594e-06	0.000430822	0.000361787	1394	tags=53%, list=6%, signal=50%	RPL7A/RPL27/RPS24/RPS7/RPLP2/RPL39/RPL10/SEC61B/RPS23/SSR2/RPL31/RPS3/RPL3/RPS13/RPS18/RPLP1/ZFAND2B/RPS11/RPL19/SRP14/RPS2/SIL1/RPS27A/RPS4X/RPL36A/RPL35A/RPS8/RPS26/RPS28/RPL30/RPL27A/RPS12/RPS15A/RPS5/RPL18A/RPS4Y1/RPL26/RPL32/RPL18/RPL36/RPL8/RPL11/RPS9/RPL12/RPS19/RPL35/UBA52/RPL29/RPS14/RPL28/RPL41/RPS21/RPS15/RPS10
GO:0006614	GO:0006614	SRP-dependent cotranslational protein targeting to membrane	97	-0.694977	-1.90004	9.36502e-07	0.000170642	0.000143298	1394	tags=54%, list=6%, signal=50%	RPL7A/RPL27/RPS24/RPS7/RPLP2/RPL39/RPL10/SEC61B/RPS23/RPL31/RPS3/RPL3/RPS13/RPS18/RPLP1/ZFAND2B/RPS11/RPL19/SRP14/RPS2/RPS27A/RPS4X/RPL36A/RPL35A/RPS8/RPS26/RPS28/RPL30/RPL27A/RPS12/RPS15A/RPS5/RPL18A/RPS4Y1/RPL26/RPL32/RPL18/RPL36/RPL8/RPL11/RPS9/RPL12/RPS19/RPL35/UBA52/RPL29/RPS14/RPL28/RPL41/RPS21/RPS15/RPS10
GO:0009201	GO:0009201	ribonucleoside triphosphate biosynthetic process	60	-0.735084	-1.90883	2.28178e-05	0.00178186	0.00149633	1268	tags=38%, list=6%, signal=36%	NUDT2/ATP5MC2/ATP5PB/ATP5PD/VCP/ATP5F1C/ATP5MC3/ATP5F1B/STOML2/UQCC3/NME1/TMSB4X/DGUOK/ATP5PF/ATP5PO/ATP5MC1/NME3/ATP5MG/ATP5F1E/NME4/ATP5F1D/ATP5MF/ATP5ME
GO:0070498	GO:0070498	interleukin-1-mediated signaling pathway	95	-0.702665	-1.91143	1.4258e-06	0.000231711	0.000194582	1609	tags=35%, list=7%, signal=32%	TNIP2/PSMD13/IKBKG/PSMD14/PSMD4/PSMA3/PSMF1/RELA/TOLLIP/PSMC1/PSMC4/PSME1/MAPK3/PSMD7/PSMD3/RPS27A/PSMD6/PSME2/PSMA7/PSMB3/PSMC3/PSMA2/EGR1/PSMB7/PSMC5/PSMD8/PSMB1/PSMB5/UBA52/PSMB6/UBC/RBX1/UBB
GO:0006091	GO:0006091	generation of precursor metabolites and energy	465	-0.594361	-1.9121	1.33912e-15	4.02605e-12	3.38092e-12	1530	tags=28%, list=7%, signal=27%	G6PD/AKT2/AAAS/GIT1/GAA/PPP1R1A/ACADVL/ACO2/ACAT1/THTPA/PGAM1/SLC25A23/SLC27A5/CIAPIN1/GAPDH/NDUFA7/FDX2/ATP5MC2/MTFR1L/IDH2/SEC13/UQCRFS1/TPI1/SDHAF2/CHCHD2/SUCLG1/NDUFC1/NQO2/COX17/ATP5PB/ATP5PD/NDUFA9/PHGDH/NDUFB4/NDUFA8/NDUFV3/VCP/GALK1/NDUFV2/COX5A/MDH2/ATP5F1C/QDPR/NDUFS2/PGAM2/HMGCL/AKR1A1/PGD/ATP5MC3/ATP5F1B/PHB2/CYC1/GLRX2/JMJD8/STOML2/PHKG2/OXA1L/NDUFB9/UQCC3/NDUFA10/UQCRB/SURF1/PDHA1/U…
GO:0009145	GO:0009145	purine nucleoside triphosphate biosynthetic process	55	-0.750368	-1.92105	1.4915e-05	0.00140131	0.00117677	1268	tags=42%, list=6%, signal=39%	NUDT2/ATP5MC2/ATP5PB/ATP5PD/VCP/ATP5F1C/ATP5MC3/ATP5F1B/STOML2/UQCC3/NME1/TMSB4X/DGUOK/ATP5PF/ATP5PO/ATP5MC1/NME3/ATP5MG/ATP5F1E/NME4/ATP5F1D/ATP5MF/ATP5ME
GO:0009206	GO:0009206	purine ribonucleoside triphosphate biosynthetic process	54	-0.751539	-1.92265	2.07184e-05	0.00173027	0.00145301	1268	tags=43%, list=6%, signal=40%	NUDT2/ATP5MC2/ATP5PB/ATP5PD/VCP/ATP5F1C/ATP5MC3/ATP5F1B/STOML2/UQCC3/NME1/TMSB4X/DGUOK/ATP5PF/ATP5PO/ATP5MC1/NME3/ATP5MG/ATP5F1E/NME4/ATP5F1D/ATP5MF/ATP5ME
GO:0006414	GO:0006414	translational elongation	131	-0.662958	-1.92461	4.92291e-07	9.98983e-05	8.38906e-05	1753	tags=44%, list=8%, signal=41%	MRPS9/MRPL33/MRPL48/MRPS2/MRPL4/MRPS33/TRNAU1AP/MRPS18B/MRPL24/MRPL58/MRPL47/MRPL11/MRPS10/MRPL37/MRPS7/MRPL34/ABTB1/RACK1/RPLP2/EEF2/MRPL23/MRPL46/MRPL14/MRPL36/EIF5A/MRPS12/RPLP1/MRPL57/MRPS18C/OXA1L/MRPS18A/MRPS11/MRPL12/MRPL18/MRPL2/CHCHD1/MRPL22/MRPL43/MRPS15/GADD45GIP1/MRPL51/RPL30/MRPL52/MRPL54/MRPL21/TUFM/MRPS34/MRPL27/MRPL28/MRPS26/MRPL40/MRPL20/EEF1D/MRPS6/AURKAIP1/MRPS21/MRPL41/MRPL55
GO:0042407	GO:0042407	cristae formation	30	-0.863729	-1.92737	1.68455e-05	0.00155833	0.00130863	1172	tags=67%, list=5%, signal=63%	PINK1/CHCHD6/ATP5MC2/APOO/ATP5PB/ATP5PD/ATP5F1C/ATP5MC3/ATP5F1B/SAMM50/UQCC3/ATP5PF/ATP5PO/ATP5MC1/ATP5MG/ATP5F1E/CHCHD10/ATP5F1D/ATP5MF/ATP5ME
GO:0007007	GO:0007007	inner mitochondrial membrane organization	49	-0.784247	-1.95197	9.93135e-06	0.00106638	0.000895502	1172	tags=57%, list=5%, signal=54%	PINK1/GHITM/CHCHD6/ATP5MC2/APOO/ATP5PB/ATP5PD/TIMM10/ATP5F1C/ATP5MC3/ATP5F1B/TIMM22/SAMM50/UQCC3/ATP5PF/ROMO1/TIMM8B/ATP5PO/MTX1/ATP5MC1/ATP5MG/ATP5F1E/CHCHD10/TIMM13/ATP5F1D/ATP5MF/ATP5ME/NDUFA13
GO:0140053	GO:0140053	mitochondrial gene expression	161	-0.669655	-1.98247	1.21548e-08	3.65435e-06	3.06877e-06	1849	tags=38%, list=9%, signal=35%	GATC/TACO1/MRPS9/MRPL33/MRPL48/RPUSD3/MRPS2/MRPL4/MRPS33/MALSU1/MRPS18B/MRPL24/SARS2/MRPL58/TBRG4/MRPL47/MTG2/NDUFA7/MRPL11/MRPS10/MRPL37/MRPS7/MRPL34/MRPL23/MRPL46/MRPL14/MRPL36/MRPS12/MRPL57/MRPS18C/OXA1L/MRPS18A/MRPS11/MRPL12/MRPL18/MRPL2/CHCHD1/MRPL22/MRPL43/MRPS15/GADD45GIP1/MRPL51/MRPL52/MRPL54/MRPL21/TUFM/HSD17B10/MRPS34/MRPL27/MRPL28/MRPS26/COA3/MRPL40/MRPL20/MRPS6/CHCHD10/AURKAIP1/MRPS21…
GO:0015980	GO:0015980	energy derivation by oxidation of organic compounds	246	-0.651246	-2.00065	1.45425e-11	8.7444e-09	7.34319e-09	1452	tags=32%, list=7%, signal=30%	GAA/PPP1R1A/ACADVL/ACO2/SLC25A23/NDUFA7/MTFR1L/IDH2/UQCRFS1/SDHAF2/CHCHD2/SUCLG1/NDUFC1/NDUFA9/NDUFB4/NDUFA8/NDUFV3/VCP/NDUFV2/COX5A/MDH2/NDUFS2/CYC1/PHKG2/OXA1L/NDUFB9/UQCC3/NDUFA10/UQCRB/SURF1/PDHA1/UQCRQ/CALM1/DGUOK/PHKG1/NDUFA6/UQCRH/COX6C/NDUFA2/UQCR11/NDUFA4/IDH3B/NDUFA1/NDUFA3/NDUFB1/PPP1CA/UQCRC1/NDUFAB1/GPD1/PRELID1/NDUFS3/COX7C/NDUFB10/PARK7/NDUFS7/NDUFV1/COX6A1/NDUFS5/ETFB/IDH3G/NDUFC2…
GO:1902600	GO:1902600	proton transmembrane transport	128	-0.706296	-2.04537	6.5012e-09	2.05802e-06	1.72824e-06	1172	tags=30%, list=5%, signal=28%	ATP5MC2/MFSD3/COX17/ATP5PB/ATP5PD/COX5A/ATP6V1E1/ATP5F1C/ATP5MC3/ATP5F1B/PHB2/STOML2/SURF1/TMSB4X/ATP5PF/COX6C/NDUFA4/ATP5PO/ATP6V0D1/ATP5MC1/ATP6V0E1/COX7C/ATP6AP1/COX7A2/PARK7/NDUFS7/ATP5MG/ATP5F1E/COX6A1/ATP6V1F/ATP5F1D/COX7B/COX4I1/COX8A/COX6B1/ATP5MF/ATP6V0B/ATP5ME
GO:0046034	GO:0046034	ATP metabolic process	274	-0.664287	-2.0545	8.59265e-14	8.61127e-11	7.2314e-11	1293	tags=34%, list=6%, signal=33%	PGAM1/NUDT2/SLC25A23/GAPDH/NDUFA7/ATP5MC2/AK2/SEC13/UQCRFS1/TPI1/SDHAF2/CHCHD2/NDUFC1/ATP5PB/ATP5PD/NDUFA9/NDUFB4/NDUFA8/NDUFV3/VCP/GALK1/NDUFV2/COX5A/NUDT5/ATP5F1C/NDUFS2/PGAM2/ATP5MC3/ATP5F1B/CYC1/JMJD8/STOML2/NDUFB9/UQCC3/NDUFA10/UQCRB/SURF1/BAD/UQCRQ/TMSB4X/DDIT4/DGUOK/ATP5PF/HSPA1A/NDUFA6/UQCRH/COX6C/NDUFA2/UQCR11/NDUFA4/NDUFA1/NDUFA3/NDUFB1/UQCRC1/ATP5PO/NDUFAB1/GPD1/ATP5MC1/NDUFS3/COX7C/CO…
GO:0032543	GO:0032543	mitochondrial translation	132	-0.708104	-2.05598	6.50297e-09	2.05802e-06	1.72824e-06	1849	tags=44%, list=9%, signal=40%	GATC/TACO1/MRPS9/MRPL33/MRPL48/RPUSD3/MRPS2/MRPL4/MRPS33/MALSU1/MRPS18B/MRPL24/SARS2/MRPL58/MRPL47/MTG2/NDUFA7/MRPL11/MRPS10/MRPL37/MRPS7/MRPL34/MRPL23/MRPL46/MRPL14/MRPL36/MRPS12/MRPL57/MRPS18C/OXA1L/MRPS18A/MRPS11/MRPL12/MRPL18/MRPL2/CHCHD1/MRPL22/MRPL43/MRPS15/GADD45GIP1/MRPL51/MRPL52/MRPL54/MRPL21/TUFM/MRPS34/MRPL27/MRPL28/MRPS26/COA3/MRPL40/MRPL20/MRPS6/AURKAIP1/MRPS21/UQCC2/MRPL41/MRPL55
GO:0006415	GO:0006415	translational termination	103	-0.738561	-2.06339	4.62588e-09	1.6362e-06	1.37401e-06	1753	tags=50%, list=8%, signal=46%	MRPS9/MRPL33/MRPL48/MRPS2/MRPL4/MRPS33/APEH/MRPS18B/MRPL24/JMJD4/MRPL58/MRPL47/MRPL11/MRPS10/MRPL37/MRPS7/MRPL34/MRPL23/MRPL46/MRPL14/MRPL36/EIF5A/MRPS12/MRPL57/MRPS18C/OXA1L/MRPS18A/MRPS11/MRPL12/MRPL18/MRPL2/CHCHD1/MRPL22/MRPL43/MRPS15/GADD45GIP1/MRPL51/MRPL52/MRPL54/MRPL21/MRPS34/MRPL27/MRPL28/MRPS26/MRPL40/MRPL20/MRPS6/AURKAIP1/MRPS21/MRPL41/MRPL55
GO:0006120	GO:0006120	mitochondrial electron transport, NADH to ubiquinone	46	-0.839275	-2.07271	5.32013e-07	0.000103193	8.66576e-05	1202	tags=72%, list=6%, signal=68%	NDUFA7/NDUFC1/NDUFA9/NDUFB4/NDUFA8/NDUFV3/NDUFV2/NDUFS2/NDUFB9/NDUFA10/NDUFA6/NDUFA2/NDUFA4/NDUFA1/NDUFA3/NDUFB1/NDUFAB1/NDUFS3/NDUFB10/PARK7/NDUFS7/NDUFV1/NDUFS5/NDUFC2/NDUFS8/NDUFB2/NDUFB8/NDUFB11/NDUFA12/NDUFB7/NDUFS6/NDUFA13/NDUFA11
GO:0070126	GO:0070126	mitochondrial translational termination	89	-0.774465	-2.10199	3.56475e-09	1.33968e-06	1.12501e-06	1753	tags=54%, list=8%, signal=50%	MRPS9/MRPL33/MRPL48/MRPS2/MRPL4/MRPS33/MRPS18B/MRPL24/MRPL58/MRPL47/MRPL11/MRPS10/MRPL37/MRPS7/MRPL34/MRPL23/MRPL46/MRPL14/MRPL36/MRPS12/MRPL57/MRPS18C/OXA1L/MRPS18A/MRPS11/MRPL12/MRPL18/MRPL2/CHCHD1/MRPL22/MRPL43/MRPS15/GADD45GIP1/MRPL51/MRPL52/MRPL54/MRPL21/MRPS34/MRPL27/MRPL28/MRPS26/MRPL40/MRPL20/MRPS6/AURKAIP1/MRPS21/MRPL41/MRPL55
GO:0070125	GO:0070125	mitochondrial translational elongation	88	-0.782391	-2.11419	4.85446e-10	2.24537e-07	1.88557e-07	1753	tags=56%, list=8%, signal=51%	MRPS9/MRPL33/MRPL48/MRPS2/MRPL4/MRPS33/MRPS18B/MRPL24/MRPL58/MRPL47/MRPL11/MRPS10/MRPL37/MRPS7/MRPL34/MRPL23/MRPL46/MRPL14/MRPL36/MRPS12/MRPL57/MRPS18C/OXA1L/MRPS18A/MRPS11/MRPL12/MRPL18/MRPL2/CHCHD1/MRPL22/MRPL43/MRPS15/GADD45GIP1/MRPL51/MRPL52/MRPL54/MRPL21/TUFM/MRPS34/MRPL27/MRPL28/MRPS26/MRPL40/MRPL20/MRPS6/AURKAIP1/MRPS21/MRPL41/MRPL55
GO:0042775	GO:0042775	mitochondrial ATP synthesis coupled electron transport	83	-0.833079	-2.21822	5.48611e-12	3.66533e-09	3.07799e-09	1202	tags=65%, list=6%, signal=62%	NDUFA7/UQCRFS1/SDHAF2/CHCHD2/NDUFC1/NDUFA9/NDUFB4/NDUFA8/NDUFV3/NDUFV2/COX5A/NDUFS2/CYC1/NDUFB9/UQCC3/NDUFA10/UQCRB/UQCRQ/DGUOK/NDUFA6/UQCRH/COX6C/NDUFA2/UQCR11/NDUFA4/NDUFA1/NDUFA3/NDUFB1/UQCRC1/NDUFAB1/NDUFS3/COX7C/NDUFB10/PARK7/NDUFS7/NDUFV1/COX6A1/NDUFS5/NDUFC2/NDUFS8/COX7B/NDUFB2/NDUFB8/NDUFB11/COX4I1/COX8A/COX6B1/NDUFA12/COX5B/NDUFB7/UQCR10/NDUFS6/NDUFA13/NDUFA11
GO:0042773	GO:0042773	ATP synthesis coupled electron transport	84	-0.832463	-2.22539	2.05404e-12	1.54387e-09	1.29648e-09	1202	tags=64%, list=6%, signal=61%	NDUFA7/UQCRFS1/SDHAF2/CHCHD2/NDUFC1/NDUFA9/NDUFB4/NDUFA8/NDUFV3/NDUFV2/COX5A/NDUFS2/CYC1/NDUFB9/UQCC3/NDUFA10/UQCRB/UQCRQ/DGUOK/NDUFA6/UQCRH/COX6C/NDUFA2/UQCR11/NDUFA4/NDUFA1/NDUFA3/NDUFB1/UQCRC1/NDUFAB1/NDUFS3/COX7C/NDUFB10/PARK7/NDUFS7/NDUFV1/COX6A1/NDUFS5/NDUFC2/NDUFS8/COX7B/NDUFB2/NDUFB8/NDUFB11/COX4I1/COX8A/COX6B1/NDUFA12/COX5B/NDUFB7/UQCR10/NDUFS6/NDUFA13/NDUFA11
GO:0045333	GO:0045333	cellular respiration	165	-0.748015	-2.2308	5.03203e-14	6.05152e-11	5.08182e-11	1258	tags=42%, list=6%, signal=40%	SLC25A23/NDUFA7/MTFR1L/IDH2/UQCRFS1/SDHAF2/CHCHD2/SUCLG1/NDUFC1/NDUFA9/NDUFB4/NDUFA8/NDUFV3/VCP/NDUFV2/COX5A/MDH2/NDUFS2/CYC1/OXA1L/NDUFB9/UQCC3/NDUFA10/UQCRB/SURF1/PDHA1/UQCRQ/DGUOK/NDUFA6/UQCRH/COX6C/NDUFA2/UQCR11/NDUFA4/IDH3B/NDUFA1/NDUFA3/NDUFB1/UQCRC1/NDUFAB1/GPD1/PRELID1/NDUFS3/COX7C/NDUFB10/PARK7/NDUFS7/NDUFV1/COX6A1/NDUFS5/ETFB/IDH3G/NDUFC2/NDUFS8/ATP5F1D/COX7B/NDUFB2/NDUFB8/NDUFB11/COX4I…
GO:0022904	GO:0022904	respiratory electron transport chain	100	-0.811057	-2.23677	1.39241e-12	1.19608e-09	1.00442e-09	1202	tags=56%, list=6%, signal=53%	NDUFA7/UQCRFS1/SDHAF2/CHCHD2/NDUFC1/NDUFA9/NDUFB4/NDUFA8/NDUFV3/NDUFV2/COX5A/NDUFS2/CYC1/NDUFB9/UQCC3/NDUFA10/UQCRB/UQCRQ/DGUOK/NDUFA6/UQCRH/COX6C/NDUFA2/UQCR11/NDUFA4/NDUFA1/NDUFA3/NDUFB1/UQCRC1/NDUFAB1/GPD1/NDUFS3/COX7C/NDUFB10/PARK7/NDUFS7/NDUFV1/COX6A1/NDUFS5/ETFB/NDUFC2/NDUFS8/COX7B/NDUFB2/NDUFB8/NDUFB11/COX4I1/COX8A/COX6B1/NDUFA12/COX5B/NDUFB7/UQCR10/NDUFS6/NDUFA13/NDUFA11
GO:0010257	GO:0010257	NADH dehydrogenase complex assembly	58	-0.866439	-2.24028	4.78032e-11	2.39534e-08	2.01151e-08	1202	tags=62%, list=6%, signal=59%	NDUFA7/BCS1L/NDUFC1/NDUFA9/NDUFB4/NDUFA8/NDUFV3/NDUFV2/NDUFS2/OXA1L/NDUFB9/NDUFA10/NDUFA6/DMAC1/NDUFA2/NDUFA1/NDUFA3/NDUFB1/NDUFAB1/NDUFS3/NDUFAF8/NDUFB10/NDUFS7/NDUFV1/NDUFS5/NDUFC2/NDUFS8/NDUFAF3/NDUFB2/NDUFB8/NDUFB11/NDUFA12/NDUFB7/NDUFS6/NDUFA13/NDUFA11
GO:0032981	GO:0032981	mitochondrial respiratory chain complex I assembly	58	-0.866439	-2.24028	4.78032e-11	2.39534e-08	2.01151e-08	1202	tags=62%, list=6%, signal=59%	NDUFA7/BCS1L/NDUFC1/NDUFA9/NDUFB4/NDUFA8/NDUFV3/NDUFV2/NDUFS2/OXA1L/NDUFB9/NDUFA10/NDUFA6/DMAC1/NDUFA2/NDUFA1/NDUFA3/NDUFB1/NDUFAB1/NDUFS3/NDUFAF8/NDUFB10/NDUFS7/NDUFV1/NDUFS5/NDUFC2/NDUFS8/NDUFAF3/NDUFB2/NDUFB8/NDUFB11/NDUFA12/NDUFB7/NDUFS6/NDUFA13/NDUFA11
GO:0022900	GO:0022900	electron transport chain	154	-0.769103	-2.27249	5.66218e-15	1.13489e-11	9.53034e-12	1249	tags=44%, list=6%, signal=42%	CIAPIN1/NDUFA7/FDX2/UQCRFS1/SDHAF2/CHCHD2/NDUFC1/NQO2/NDUFA9/PHGDH/NDUFB4/NDUFA8/NDUFV3/NDUFV2/COX5A/QDPR/NDUFS2/AKR1A1/CYC1/GLRX2/NDUFB9/UQCC3/NDUFA10/UQCRB/SURF1/UQCRQ/AKR7A2/DGUOK/NDUFA6/UQCRH/COX6C/NDUFA2/CYBA/UQCR11/NDUFA4/IDH3B/NDUFA1/NDUFA3/NDUFB1/UQCRC1/NDUFAB1/GPD1/NDUFS3/COX7C/COX7A2/NDUFB10/PARK7/NDUFS7/NDUFV1/COX6A1/NDUFS5/ETFB/NDUFC2/NDUFS8/COX7B/NDUFB2/NDUFB8/NDUFB11/COX4I1/COX8A/CO…
GO:0033108	GO:0033108	mitochondrial respiratory chain complex assembly	92	-0.841244	-2.28431	3.56871e-14	5.36467e-11	4.50503e-11	1202	tags=53%, list=6%, signal=51%	NDUFA7/BCS1L/UQCRFS1/SDHAF2/NDUFC1/COX17/NDUFA9/AIFM1/COX20/NDUFB4/NDUFA8/NDUFV3/NDUFV2/NDUFS2/PET100/SAMM50/OXA1L/NDUFB9/UQCC3/NDUFA10/SURF1/COA4/NDUFA6/DMAC1/NDUFA2/NDUFA1/NDUFA3/NDUFB1/NDUFAB1/NDUFS3/NDUFAF8/COA3/COX14/NDUFB10/NDUFS7/NDUFV1/NDUFS5/NDUFC2/NDUFS8/NDUFAF3/NDUFB2/NDUFB8/NDUFB11/UQCC2/NDUFA12/NDUFB7/NDUFS6/NDUFA13/NDUFA11
GO:0006119	GO:0006119	oxidative phosphorylation	124	-0.835692	-2.40949	1.64017e-18	9.86235e-15	8.282e-15	1258	tags=60%, list=6%, signal=57%	SLC25A23/NDUFA7/ATP5MC2/UQCRFS1/SDHAF2/CHCHD2/NDUFC1/ATP5PB/ATP5PD/NDUFA9/NDUFB4/NDUFA8/NDUFV3/VCP/NDUFV2/COX5A/ATP5F1C/NDUFS2/ATP5MC3/ATP5F1B/CYC1/STOML2/NDUFB9/UQCC3/NDUFA10/UQCRB/SURF1/UQCRQ/DGUOK/ATP5PF/NDUFA6/UQCRH/COX6C/NDUFA2/UQCR11/NDUFA4/NDUFA1/NDUFA3/NDUFB1/UQCRC1/ATP5PO/NDUFAB1/ATP5MC1/NDUFS3/COX7C/COX7A2/NDUFB10/PARK7/NDUFS7/NDUFV1/ATP5MG/ATP5F1E/COX6A1/CHCHD10/NDUFS5/NDUFC2/NDUFS8/AT…

## Sheet: GSEA up
GO:0007631	1.86121
GO:0051482	1.83234
GO:0051963	1.79927
GO:0007157	1.75322
GO:0001570	1.74533
GO:0001756	1.7373
GO:0061053	1.7296
GO:0035904	1.72661
GO:0007200	1.71808
GO:0009952	1.70955
GO:0035282	1.70949
GO:0048806	1.70182
GO:0048017	1.69601
GO:0001945	1.69492
GO:0048015	1.69462
GO:0032965	1.69286
GO:0007259	1.69182
GO:0010575	1.68606
GO:0003279	1.68289
GO:0007507	1.68266
GO:0048286	1.68253
GO:0097696	1.6821
GO:0060039	1.67321
GO:0010714	1.67237
GO:0040036	1.67008
GO:0002064	1.6672
GO:0045907	1.66648
GO:0045109	1.666
GO:0062009	1.66422
GO:0009880	1.66377
GO:0048736	1.65668
GO:0060173	1.65668
GO:0019229	1.65666
GO:0032967	1.65649
GO:0035909	1.65335
GO:0003205	1.64972
GO:0001892	1.64931
GO:0060411	1.64888
GO:0007498	1.64726
GO:0010862	1.64498
GO:0045604	1.64429
GO:0014065	1.64051
GO:0048738	1.63828
GO:0050918	1.63724
GO:0150063	1.63646
GO:0060571	1.63631
GO:0048880	1.63586
GO:0001654	1.63471
GO:0036303	1.63376
GO:0045216	1.6316
GO:0003002	1.6308
GO:0072577	1.62978
GO:0099054	1.62916
GO:0007416	1.62784
GO:0060711	1.62779
GO:0030900	1.62745
GO:1901888	1.62711
GO:0048008	1.62687
GO:0048568	1.62627
GO:0050779	1.62432
GO:0017148	1.62342
GO:1903317	1.62285
GO:0043010	1.62188
GO:0060389	1.62086
GO:0042509	1.6203
GO:0014855	1.61844
GO:0031649	1.61836
GO:0003007	1.61466
GO:0098801	1.6143
GO:0061157	1.61373
GO:0070306	1.61329
GO:0099174	1.61207
GO:1905606	1.61207
GO:0018108	1.61104
GO:0034695	1.60563
GO:0042531	1.60561
GO:0003206	1.60468
GO:0045778	1.60426
GO:1900153	1.60363
GO:0018212	1.60291
GO:0009913	1.60233
GO:0150105	1.60163
GO:0031290	1.60148
GO:0007389	1.6013
GO:0002065	1.60093
GO:0022602	1.60091
GO:0048565	1.59902
GO:0099172	1.59796
GO:0007423	1.59762
GO:0048332	1.5966
GO:0048247	1.59536
GO:0032945	1.59499
GO:0050672	1.59499
GO:0007260	1.59439
GO:0007163	1.59431
GO:0003281	1.59065
GO:0045104	1.59053
GO:0034332	1.58842
GO:0090100	1.58805
GO:0046427	1.58557
GO:0034694	1.58447
GO:0035107	1.58419
GO:0035108	1.58419
GO:0048706	1.58399
GO:0072009	1.58298
GO:0001946	1.58246
GO:0002053	1.58177
GO:1904894	1.58138
GO:0030216	1.57947
GO:0055123	1.57946
GO:0003231	1.57905
GO:0061298	1.57771
GO:0034329	1.5776
GO:0003170	1.57723
GO:0060021	1.57639
GO:0042149	1.57583
GO:0006333	1.57505
GO:0060393	1.575
GO:0070613	1.57491
GO:0045814	1.57402
GO:0060841	1.5719
GO:0060541	1.57097
GO:0021537	1.56908
GO:0099601	1.56807
GO:0061014	1.568
GO:0030323	1.56758
GO:0060993	1.5665
GO:0070102	1.56517
GO:0009595	1.56416
GO:1900151	1.56351
GO:0045103	1.56335
GO:0098742	1.56264
GO:0001707	1.5622
GO:1905314	1.56217
GO:0031650	1.5619
GO:0043489	1.56104
GO:0007618	1.56096
GO:1902369	1.56064
GO:2000107	1.56022
GO:0001701	1.55991
GO:0030324	1.55925
GO:0031497	1.55898
GO:0033627	1.55894
GO:0061458	1.55764
GO:0061326	1.55672
GO:0035265	1.5552
GO:0099566	1.55513
GO:2000737	1.55443
GO:0072028	1.55226
GO:0048255	1.55182
GO:0099550	1.55151
GO:0043588	1.55102
GO:0045665	1.55034
GO:0009755	1.54879
GO:0046425	1.548
GO:0006606	1.54651
GO:0048608	1.54599
GO:0048562	1.54552
GO:0031644	1.54366
GO:0051960	1.54066
GO:0045217	1.53967
GO:0061333	1.53802
GO:0014068	1.53772
GO:0050730	1.53719
GO:0072006	1.53643
GO:0050731	1.53461
GO:0060536	1.53457
GO:0014066	1.53345
GO:0048340	1.53272
GO:0072080	1.53235
GO:0072073	1.53095
GO:0021987	1.53087
GO:0000018	1.53048
GO:0001763	1.52882
GO:0061138	1.52415
GO:0007411	1.52312
GO:0097485	1.52276
GO:0030509	1.51726
GO:0048705	1.51569
GO:0060562	1.50823
GO:0050684	1.5069
GO:0050767	1.50529
GO:0007548	1.50526
GO:0021543	1.50071
GO:0045165	1.49922
GO:0048872	1.49826
GO:0030856	1.49704
GO:0030010	1.49415
GO:0090596	1.4939
GO:0048592	1.49307
GO:0001764	1.48941
GO:0071772	1.48897
GO:0071773	1.48897
GO:0008544	1.48788
GO:0051028	1.47993
GO:0060041	1.4755
GO:0051962	1.47074
GO:0048545	1.4659
GO:0016569	1.46552
GO:0018105	1.46516
GO:0001525	1.46506
GO:0050808	1.46295
GO:0043401	1.46188
GO:0007565	1.46158
GO:0061351	1.46013
GO:0050769	1.45615
GO:0001655	1.45594
GO:0071241	1.44978
GO:0016485	1.4495
GO:0071383	1.44899
GO:0016570	1.44261
GO:0060485	1.44101
GO:0071396	1.43888
GO:0071559	1.43751
GO:0034504	1.43161
GO:0072001	1.42889
GO:0048511	1.42838
GO:0046777	1.42508
GO:0051052	1.42504
GO:0071407	1.4186
GO:0045765	1.41841
GO:0007409	1.4171
GO:0006913	1.4162
GO:0042063	1.41558
GO:0018209	1.41456
GO:0045444	1.41348
GO:0001822	1.41315
GO:0051169	1.4122
GO:0042692	1.4053
GO:0006417	1.40397
GO:0060537	1.40357
GO:0030335	1.40352
GO:0061564	1.40166
GO:0040013	1.39314
GO:0060284	1.38758
GO:1903131	1.38601
GO:0030098	1.38382
GO:0022407	1.38176
GO:0002521	1.38139
GO:0010975	1.38039
GO:2000147	1.3782
GO:0040017	1.37392
GO:0030099	1.37272
GO:0042060	1.3727
GO:0043087	1.36399
GO:0051249	1.36335
GO:0001501	1.36075
GO:0051272	1.34342

## Sheet: GSEA down
GO:0062012	-1.33265
GO:1901615	-1.33826
GO:0002444	-1.33927
GO:0002446	-1.34078
GO:0042119	-1.34636
GO:0036230	-1.35145
GO:0002283	-1.35998
GO:0043312	-1.36171
GO:0034612	-1.36384
GO:0042254	-1.36771
GO:0043299	-1.37337
GO:0016054	-1.38247
GO:0002275	-1.38434
GO:0032984	-1.40373
GO:0071356	-1.40744
GO:0009117	-1.40958
GO:0009259	-1.40979
GO:0006066	-1.41757
GO:0006753	-1.42149
GO:0006364	-1.42229
GO:0072521	-1.42556
GO:0016072	-1.4325
GO:0019693	-1.43803
GO:0009150	-1.44209
GO:0030178	-1.44583
GO:0044282	-1.45456
GO:0006163	-1.45875
GO:0046434	-1.45974
GO:0019882	-1.4628
GO:0019884	-1.48045
GO:0006402	-1.48133
GO:0006520	-1.4836
GO:0002478	-1.48558
GO:0042180	-1.48697
GO:0090090	-1.49391
GO:1901617	-1.49422
GO:0006401	-1.49924
GO:0050852	-1.50143
GO:0048002	-1.5081
GO:0006805	-1.52736
GO:0016125	-1.53882
GO:0000956	-1.55692
GO:0034404	-1.56089
GO:0008203	-1.57089
GO:0010972	-1.57226
GO:1901293	-1.57382
GO:0009165	-1.57429
GO:1902750	-1.57445
GO:0006413	-1.57711
GO:0038095	-1.59932
GO:0006570	-1.60975
GO:0030301	-1.6194
GO:0046165	-1.62226
GO:0031146	-1.62425
GO:1905907	-1.62638
GO:0009308	-1.62866
GO:0050862	-1.63206
GO:0019730	-1.63544
GO:0044106	-1.6376
GO:0072655	-1.64031
GO:1902652	-1.64173
GO:0070585	-1.64486
GO:0006749	-1.64754
GO:0055092	-1.64896
GO:0033617	-1.64934
GO:0006122	-1.65091
GO:0043620	-1.65188
GO:0032799	-1.65297
GO:0032802	-1.65297
GO:0042632	-1.6538
GO:0002223	-1.66149
GO:0006626	-1.66188
GO:0070555	-1.66488
GO:0019369	-1.66811
GO:0090151	-1.66855
GO:0043618	-1.67559
GO:0006695	-1.67569
GO:1902653	-1.67569
GO:0002220	-1.67598
GO:0002758	-1.67598
GO:0016126	-1.67952
GO:0009260	-1.67987
GO:0034370	-1.68185
GO:0090181	-1.68481
GO:0006839	-1.68497
GO:0030322	-1.69019
GO:0043624	-1.69518
GO:0046390	-1.69747
GO:0097237	-1.70685
GO:0072522	-1.7083
GO:0032371	-1.71078
GO:0032374	-1.71078
GO:0071827	-1.71792
GO:0098754	-1.71919
GO:0033209	-1.72205
GO:0006605	-1.72246
GO:0090150	-1.72363
GO:0010874	-1.7299
GO:0071825	-1.73564
GO:0006164	-1.73652
GO:1990748	-1.73658
GO:0098869	-1.73808
GO:0009152	-1.74685
GO:0034374	-1.75315
GO:0019080	-1.76425
GO:0034368	-1.7649
GO:0034369	-1.7649
GO:0034367	-1.7652
GO:0009141	-1.77878
GO:0031145	-1.78579
GO:0070972	-1.79016
GO:0072599	-1.79455
GO:0061418	-1.79784
GO:0000184	-1.80694
GO:0061844	-1.80699
GO:0007006	-1.80703
GO:0045047	-1.80866
GO:0017004	-1.80924
GO:1990542	-1.81341
GO:0006754	-1.82901
GO:0006521	-1.83042
GO:0006612	-1.83085
GO:0071347	-1.83463
GO:0009199	-1.83615
GO:0042776	-1.83737
GO:0006123	-1.84596
GO:0019646	-1.84596
GO:0009142	-1.84901
GO:0033238	-1.8505
GO:0034381	-1.8579
GO:0097006	-1.86648
GO:0009205	-1.86696
GO:0009144	-1.86942
GO:0019083	-1.8749
GO:0009060	-1.88927
GO:0015985	-1.89055
GO:0015986	-1.89055
GO:0006613	-1.899
GO:0006614	-1.90004
GO:0009201	-1.90883
GO:0070498	-1.91143
GO:0006091	-1.9121
GO:0009145	-1.92105
GO:0009206	-1.92265
GO:0006414	-1.92461
GO:0042407	-1.92737
GO:0007007	-1.95197
GO:0140053	-1.98247
GO:0015980	-2.00065
GO:1902600	-2.04537
GO:0046034	-2.0545
GO:0032543	-2.05598
GO:0006415	-2.06339
GO:0006120	-2.07271
GO:0070126	-2.10199
GO:0070125	-2.11419
GO:0042775	-2.21822
GO:0042773	-2.22539
GO:0045333	-2.2308
GO:0022904	-2.23677
GO:0010257	-2.24028
GO:0032981	-2.24028
GO:0022900	-2.27249
GO:0033108	-2.28431
GO:0006119	-2.40949

## Sheet: GSEA Up after simplification
TermID, Name, Frequency, PlotX, PlotY, LogSize, Value, Uniqueness, Dispensability, Representative, Eliminated
GO:0007157, heterophilic cell-cell adhesion via plasma membrane cell adhesion molecules,0.006687676,-0.70487788,8.169121157,3.209515015,1.753224844,0.986113461,0, null, False
GO:0033627, cell adhesion mediated by integrin,0.004560343, null, null,3.043362278,1.558937112,0.987254195,0.52559637,7157, True
GO:0098742, cell-cell adhesion via plasma-membrane adhesion molecules,0.164853903, null, null,4.601081728,1.562638531,0.984508337,0.76085403,7157, True
GO:0007631, feeding behavior,0.016816263,-1.760006952,-7.631207049,3.609807769,1.8612109,1,0, null, False
GO:0048511, rhythmic process,0.097365791,2.197618326,-2.021995695,4.372396432,1.428377544,1,0, null, False
GO:0051963, regulation of synapse assembly,0.023574162,-2.272205158,1.809105478,3.756483964,1.799273339,0.859229869,0, null, False
GO:0010975, regulation of neuron projection development,0.063638258, null, null,4.187718083,1.380387211,0.883950688,0.58166585,51963, True
GO:1901888, regulation of cell junction assembly,0.038106123, null, null,3.96501345,1.627111987,0.88588445,0.66104471,51963, True
GO:0099174, regulation of presynapse organization,0.010764722, null, null,3.416141031,1.612066566,0.865669982,0.8953284,51963, True
GO:1905606, regulation of presynapse assembly,0.009860088, null, null,3.378034322,1.612066566,0.865544541,0.89542686,51963, True
GO:0150105, protein localization to cell-cell junction,0.002928698,5.258867742,0.172789348,2.851258349,1.601626938,0.98575279,0, null, False
GO:0072577, endothelial cell apoptotic process,0.00083441,0.829080391,7.633065899,2.307496038,1.629778752,0.996767452,0.00487878, null, False
GO:0014855, striated muscle cell proliferation,0.00360201,0.041397894,-6.264871214,2.941014244,1.61843825,0.99069432,0.00523835, null, False
GO:0061351, neural precursor cell proliferation,0.014313031, null, null,3.539828558,1.460133842,0.990412522,0.7260749,14855, True
GO:0001570, vasculogenesis,0.014730237,3.177811153,4.36617904,3.552303109,1.745332703,0.534238488,0.00563854, null, False
GO:0001763, morphogenesis of a branching structure,0.036804938, null, null,3.949926444,1.528824518,0.575483315,0.56604334,1570, True
GO:0045165, cell fate commitment,0.076216376, null, null,4.266043446,1.499224804,0.587182609,0.56891405,1570, True
GO:0045444, fat cell differentiation,0.01646515, null, null,3.600646236,1.413484251,0.619944079,0.57290026,1570, True
GO:0042692, muscle cell differentiation,0.058156759, null, null,4.148602655,1.405295602,0.583031676,0.62231813,1570, True
GO:0060039, pericardium development,0.003808547, null, null,2.965201701,1.673212375,0.550549655,0.64786829,1570, True
GO:0003170, heart valve development,0.01092169, null, null,3.422425676,1.577231451,0.549156817,0.69717865,1570, True
GO:1905314, semi-lunar valve development,0.005076686, null, null,3.089905111,1.562174274,0.565361881,0.707719,1570, True
GO:0060841, venous blood vessel development,0.00365984, null, null,2.94792362,1.571902913,0.585857948,0.71264353,1570, True
GO:0001946, lymphangiogenesis,0.005138647, null, null,3.095169351,1.582461239,0.569706089,0.716919,1570, True
GO:0048565, digestive tract development,0.030137916, null, null,3.863144346,1.599015506,0.556313602,0.72539439,1570, True
GO:0001945, lymph vessel development,0.008104522, null, null,3.2929203,1.694920285,0.570163468,0.73482406,1570, True
GO:0035904, aorta development,0.009765081, null, null,3.373831145,1.726612134,0.564830665,0.75137524,1570, True
GO:0030324, lung development,0.028113851, null, null,3.832955751,1.559246639,0.538658402,0.75418778,1570, True
GO:0030323, respiratory tube development,0.028650847, null, null,3.841171694,1.567578274,0.539567514,0.75506512,1570, True
GO:0007507, heart development,0.118853926, null, null,4.459000239,1.68265852,0.494477462,0.7911437,1570, True
GO:0003279, cardiac septum development,0.016617987, null, null,3.604657972,1.682885645,0.535911268,0.79732339,1570, True
GO:0003205, cardiac chamber development,0.028820208, null, null,3.843730965,1.649715974,0.526886994,0.82681239,1570, True
GO:0048738, cardiac muscle tissue development,0.029770279, null, null,3.857814778,1.638278135,0.510609382,0.82861768,1570, True
GO:0003007, heart morphogenesis,0.053542717, null, null,4.112705521,1.614659603,0.49957473,0.86270732,1570, True
GO:0035909, aorta morphogenesis,0.004857756, null, null,3.070776463,1.653345177,0.562815264,0.90731803,1570, True
GO:0060411, cardiac septum morphogenesis,0.010859729, null, null,3.419955748,1.648880939,0.533862589,0.91411782,1570, True
GO:0048286, lung alveolus development,0.007468387, null, null,3.257438567,1.682531745,0.567947082,0.92261405,1570, True
GO:0003206, cardiac chamber morphogenesis,0.021232029, null, null,3.711047604,1.604682361,0.518724316,0.94983315,1570, True
GO:0003281, ventricular septum development,0.010909298, null, null,3.421932813,1.590651499,0.54499215,0.9534722,1570, True
GO:0036303, lymph vessel morphogenesis,0.005865658, null, null,3.152594078,1.633761017,0.568258578,0.96022075,1570, True
GO:0003231, cardiac ventricle development,0.02117833, null, null,3.709948017,1.579051966,0.530298875,0.96344802,1570, True
GO:0045216, cell-cell junction organization,0.039341216,4.746454502,-2.591119934,3.978864984,1.631596205,0.924008771,0.00623814, null, False
GO:0099054, presynapse assembly,0.002528016, null, null,2.787460475,1.629155653,0.570266501,0.74755716,45216, True
GO:0045217, cell-cell junction maintenance,0.002759338, null, null,2.825426118,1.539673954,0.933127213,0.7511263,45216, True
GO:0099172, presynapse organization,0.003188935, null, null,2.888179494,1.597959257,0.932492357,0.75710002,45216, True
GO:0034332, adherens junction organization,0.007311419, null, null,3.248218561,1.588419366,0.929801254,0.79327826,45216, True
GO:0007416, synapse assembly,0.017266514, null, null,3.621280168,1.627837317,0.529282728,0.83458071,45216, True
GO:0034329, cell junction assembly,0.05123363, null, null,4.093561758,1.577600692,0.921642715,0.8934574,45216, True
GO:0050808, synapse organization,0.057186034, null, null,4.14129296,1.462950408,0.92240568,0.91567258,45216, True
GO:0045103, intermediate filament-based process,0.026585475,1.163960541,-3.830050451,3.808683509,1.563354349,0.996085796,0.0064673, null, False
GO:0030010, establishment of cell polarity,0.03853159,2.900767684,-0.124863104,3.969835093,1.494149267,0.995995307,0.00662016, null, False
GO:0018108, peptidyl-tyrosine phosphorylation,0.209333765,2.471117169,-5.615389459,4.704819467,1.611040603,0.963518972,0.00741991, null, False
GO:0018105, peptidyl-serine phosphorylation,0.062948423, null, null,4.182984967,1.465161414,0.96833056,0.51645917,18108, True
GO:0018209, peptidyl-serine modification,0.068818212, null, null,4.221701064,1.41455951,0.969841175,0.51988238,18108, True
GO:0018212, peptidyl-tyrosine modification,0.223341122, null, null,4.732948337,1.602908557,0.967565208,0.56974884,18108, True
GO:0007163, establishment or maintenance of cell polarity,0.07939705,-0.326385043,-7.399343633,4.283798573,1.594312825,0.995806526,0.00781144, null, False
GO:0010575, positive regulation of vascular endothelial growth factor production,0.004283583,-4.396545546,5.805246036,3.016197354,1.686062371,0.818312498,0.13108957, null, False
GO:0019229, regulation of vasoconstriction,0.01724173, null, null,3.62065648,1.656657077,0.547584539,0.55509868,10575, True
GO:0045778, positive regulation of ossification,0.009513106, null, null,3.362482475,1.60426469,0.823941169,0.62094002,10575, True
GO:0098801, regulation of renal system process,0.003333511, null, null,2.907411361,1.614297176,0.870175152,0.73243414,10575, True
GO:0031644, regulation of nervous system process,0.014730237, null, null,3.552303109,1.543658626,0.859928376,0.79466355,10575, True
GO:0045907, positive regulation of vasoconstriction,0.003957254, null, null,2.981818607,1.666478643,0.550433947,0.819522,10575, True
GO:0040036, regulation of fibroblast growth factor receptor signaling pathway,0.007286634,-8.70346336,1.565505551,3.24674471,1.670084115,0.886096105,0.1435822, null, False
GO:0090100, positive regulation of transmembrane receptor protein serine/threonine kinase signaling pathway,0.021450959, null, null,3.715501945,1.588054191,0.831320542,0.52389785,40036, True
GO:0099601, regulation of neurotransmitter receptor activity,0.010343386, null, null,3.39880773,1.56806506,0.881421503,0.53431132,40036, True
GO:0014066, regulation of phosphatidylinositol 3-kinase signaling,0.016423842, null, null,3.599555591,1.533448527,0.880525386,0.54870754,40036, True
GO:0046427, positive regulation of receptor signaling pathway via JAK-STAT,0.004894933, null, null,3.074084689,1.585566988,0.839429399,0.62427742,40036, True
GO:0014068, positive regulation of phosphatidylinositol 3-kinase signaling,0.011958507, null, null,3.461798558,1.537722346,0.83731979,0.65618099,40036, True
GO:0010862, positive regulation of pathway-restricted SMAD protein phosphorylation,0.007584048, null, null,3.264109156,1.64497599,0.808157549,0.82968885,40036, True
GO:1904894, positive regulation of receptor signaling pathway via STAT,0.005559983, null, null,3.129367596,1.581376252,0.838408456,0.90729437,40036, True
GO:0046425, regulation of receptor signaling pathway via JAK-STAT,0.012264182, null, null,3.472756449,1.547995,0.876116832,0.95161222,40036, True
GO:0007200, phospholipase C-activating G protein-coupled receptor signaling pathway,0.014829375,-6.57918895,-1.215955843,3.555215405,1.718084431,0.856981047,0.14952456, null, False
GO:0043087, regulation of GTPase activity,0.157951428,-7.98163084,2.661586288,4.582506526,1.363985472,0.89943346,0.15175051, null, False
GO:0022407, regulation of cell-cell adhesion,0.070565517,-7.022711996,1.937897399,4.232589563,1.3817614,0.895860756,0.16446759, null, False
GO:0050918, positive chemotaxis,0.008534119,-4.683435856,-5.136415497,3.315340477,1.637238275,0.914984486,0.1915683, null, False
GO:0048247, lymphocyte chemotaxis,0.004651219, null, null,3.051923916,1.595359297,0.883996382,0.53559243,50918, True
GO:0009595, detection of biotic stimulus,0.025994778,-5.367837672,-5.551529836,3.798926739,1.564157623,0.948647561,0.20406721, null, False
GO:0016485, protein processing,0.349130569,1.901364553,-6.070930089,4.926964627,1.449496429,0.986223149,0.2183564, null, False
GO:0042060, wound healing,0.070602694,-5.927533263,-4.99393063,4.232818293,1.372704061,0.944407977,0.2245972, null, False
GO:0017148, negative regulation of translation,0.18119513,-5.082689515,3.374389417,4.642128034,1.623419665,0.820616041,0.22802042, null, False
GO:1900151, regulation of nuclear-transcribed mRNA catabolic process,0.003833331, null, null,2.968015714,1.563514387,0.834347782,0.5023171,17148, True
GO:1902369, negative regulation of RNA catabolic process,0.013342306, null, null,3.509336958,1.560644658,0.848749976,0.60326444,17148, True
GO:1900153, positive regulation of nuclear-transcribed mRNA catabolic process deadenylation-dependent decay,0.002804776, null, null,2.832508913,1.603625634,0.805316823,0.66812307,17148, True
GO:0045814, negative regulation of gene expression epigenetic,0.041642041, null, null,4.003546693,1.574018161,0.863468277,0.71918899,17148, True
GO:0050684, regulation of mRNA processing,0.050870125, null, null,4.09046968,1.506900606,0.861995652,0.73411077,17148, True
GO:0006417, regulation of translation,1.49568081, null, null,5.558811733,1.403970977,0.819793558,0.78569842,17148, True
GO:0048255, mRNA stabilization,0.008228444, null, null,3.299507299,1.551823392,0.785329711,0.83692414,17148, True
GO:0061157, mRNA destabilization,0.067409628, null, null,4.212720154,1.613727442,0.751692821,0.92174046,17148, True
GO:0050779, RNA destabilization,0.067946625, null, null,4.216165902,1.624316567,0.783478214,0.94109206,17148, True
GO:0043489, RNA stabilization,0.01036817, null, null,3.399846713,1.561043463,0.825658926,0.96028297,17148, True
GO:0061014, positive regulation of mRNA catabolic process,0.071763433, null, null,4.239899817,1.567996055,0.801499243,0.98353864,17148, True
GO:0099550, trans-synaptic signaling modulating synaptic transmission,0.001974496,-8.356249534,-3.01917913,2.680335513,1.551514175,0.968038383,0.2447326, null, False
GO:0007259, receptor signaling pathway via JAK-STAT,0.007959946,-6.474197278,-1.920234234,3.28510703,1.691820266,0.849511954,0.26558956, null, False
GO:0007260, tyrosine phosphorylation of STAT protein,0.001313577, null, null,2.503790683,1.594390731,0.841261084,0.91081203,7259, True
GO:0051052, regulation of DNA metabolic process,0.154456818,-6.024162457,3.079554338,4.57279031,1.425039938,0.874448117,0.28566052, null, False
GO:0000018, regulation of DNA recombination,0.048065349,-6.595715756,3.477406943,4.065841034,1.530483534,0.883117914,0.28832019, null, False
GO:0048015, phosphatidylinositol-mediated signaling,0.04956894,-5.605676241,-1.01167466,4.079217436,1.694621448,0.843437121,0.29516167, null, False
GO:0014065, phosphatidylinositol 3-kinase signaling,0.009009155, null, null,3.338854746,1.64050535,0.857272482,0.87672977,48015, True
GO:0045104, intermediate filament cytoskeleton organization,0.026370676,4.444067602,-3.24141939,3.805160902,1.590532656,0.946306163,0.29726958, null, False
GO:0045109, intermediate filament organization,0.006786814, null, null,3.215901813,1.66599731,0.949932892,0.92275897,45104, True
GO:0034695, response to prostaglandin E,0.002957613,-4.063881166,-5.176750027,2.855519156,1.605627302,0.912571816,0.3266889, null, False
GO:0034694, response to prostaglandin,0.003680494, null, null,2.950364854,1.584472996,0.911602392,0.5303728,34695, True
GO:0009755, hormone-mediated signaling pathway,0.238777716, null, null,4.761972919,1.548794449,0.782934347,0.67371668,34695, True
GO:0048545, response to steroid hormone,0.047999257, null, null,4.065243501,1.465896143,0.892517843,0.80020115,34695, True
GO:0043401, steroid hormone mediated signaling pathway,0.034219092, null, null,3.918292513,1.461876072,0.800969002,0.82765541,34695, True
GO:0071396, cellular response to lipid,0.127454138, null, null,4.489339626,1.438879073,0.886005451,0.87767823,34695, True
GO:0071407, cellular response to organic cyclic compound,0.113541788, null, null,4.439143142,1.418596553,0.886219701,0.89648396,34695, True
GO:0071383, cellular response to steroid hormone stimulus,0.040464778, null, null,3.991093108,1.448985678,0.885522034,0.96729543,34695, True
GO:0031649, heat generation,0.001933189,0.45137153,4.112694041,2.671172843,1.618355989,0.624416659,0.37324015, null, False
GO:0071241, cellular response to inorganic substance,0.037329543,-4.720569038,-4.592650144,3.956072337,1.449784388,0.911102323,0.37467222, null, False
GO:0051028, mRNA transport,0.171446572,5.220845457,0.704522181,4.618110882,1.479928662,0.982679263,0.38064554, null, False
GO:0022602, ovulation cycle process,0.00615481,2.40828232,5.551751162,3.173477643,1.600910899,0.678486106,0.39658063, null, False
GO:0007618, mating,0.007612963, null, null,3.265760917,1.560962303,0.968834956,0.5069289,22602, True
GO:0007565, female pregnancy,0.013714073, null, null,3.521268876,1.461576362,0.664301975,0.64517894,22602, True
GO:0031497, chromatin assembly,0.120778854,4.507412337,-2.931589225,4.465977368,1.558983834,0.935886614,0.40178905, null, False
GO:0006333, chromatin assembly or disassembly,0.132518431, null, null,4.506261434,1.575049737,0.938977535,0.722024,31497, True
GO:0016570, histone modification,0.414627662, null, null,5.001634212,1.442607267,0.914862279,0.79555249,31497, True
GO:0016569, covalent chromatin modification,0.415627302, null, null,5.002679997,1.465519266,0.917678351,0.87845854,31497, True
GO:0048017, inositol lipid-mediated signaling,0.059709919,-5.950582208,-0.839174207,4.16004814,1.696006443,0.84555375,0.41292137, null, False
GO:0032967, positive regulation of collagen biosynthetic process,0.003056751,-5.061342883,6.000199148,2.869818208,1.656494664,0.84800574,0.41448117, null, False
GO:0032965, regulation of collagen biosynthetic process,0.003796155, null, null,2.963787827,1.692862275,0.891128166,0.97011152,32967, True
GO:0010714, positive regulation of collagen metabolic process,0.003197197, null, null,2.889301703,1.672367569,0.848054083,0.97223426,32967, True
GO:0062009, secondary palate development,0.003577225,4.058424573,3.771793942,2.938019097,1.664222463,0.649576015,0.41738312, null, False
GO:0035265, organ growth,0.013771904,3.079900645,4.780770178,3.523095838,1.555203717,0.624402748,0.43241341, null, False
GO:0042149, cellular response to glucose starvation,0.013127508,-6.299781418,-4.390137603,3.502290528,1.575825431,0.926861005,0.43523281, null, False
GO:0060021, roof of mouth development,0.015287887,4.041415806,4.081930413,3.568436414,1.576388369,0.623179528,0.45181107, null, False
GO:0046777, protein autophosphorylation,0.079078983,2.706621984,-5.439864424,4.282055371,1.425080884,0.971863333,0.4549865, null, False
GO:2000737, negative regulation of stem cell differentiation,0.004089438,-2.883607516,3.105530968,2.996073654,1.554430691,0.859249507,0.45982671, null, False
GO:0030856, regulation of epithelial cell differentiation,0.023243702, null, null,3.750354089,1.497035314,0.840886525,0.63333565,2000737, True
GO:0045604, regulation of epidermal cell differentiation,0.009827042, null, null,3.376576957,1.644288652,0.848053284,0.67158397,2000737, True
GO:0045665, negative regulation of neuron differentiation,0.011690008, null, null,3.451939869,1.550337436,0.851384576,0.70902668,2000737, True
GO:0060284, regulation of cell development,0.082755346, null, null,4.301789347,1.387583903,0.858784925,0.75650908,2000737, True
GO:0050767, regulation of neurogenesis,0.056281401, null, null,4.134368385,1.505292455,0.423971559,0.80239537,2000737, True
GO:0051960, regulation of nervous system development,0.071751041, null, null,4.23982482,1.540661273,0.83873148,0.80261349,2000737, True
GO:0045765, regulation of angiogenesis,0.057487578, null, null,4.143576832,1.418408417,0.840778062,0.80377118,2000737, True
GO:0050769, positive regulation of neurogenesis,0.032814638, null, null,3.900093902,1.456148806,0.406570484,0.93320987,2000737, True
GO:0051962, positive regulation of nervous system development,0.041790747, null, null,4.005094675,1.47073649,0.795359186,0.9479942,2000737, True
GO:0070102, interleukin-6-mediated signaling pathway,0.002354525,-5.595592831,-2.702014425,2.756636108,1.565170479,0.829480799,0.46053958, null, False
GO:0051482, positive regulation of cytosolic calcium ion concentration involved in phospholipase C-activating G protein-coupled signaling pathway,0.003829201,-4.385262673,-1.107966996,2.967547976,1.832337368,0.836486792,0.46363016, null, False
GO:0048872, homeostasis of number of cells,0.051977165, null, null,4.09981871,1.498262939,0.87409543,0.52344502,51482, True
GO:0099566, regulation of postsynaptic cytosolic calcium ion concentration,0.001515983, null, null,2.565847819,1.555131102,0.890752999,0.70397305,51482, True
GO:0042531, positive regulation of tyrosine phosphorylation of STAT protein,0.008104522,-5.561519831,5.012373752,3.2929203,1.605610494,0.823020388,0.46758113, null, False
GO:0060393, regulation of pathway-restricted SMAD protein phosphorylation,0.009864219, null, null,3.37821615,1.574996726,0.866533349,0.6259178,42531, True
GO:0050730, regulation of peptidyl-tyrosine phosphorylation,0.042889526, null, null,4.016364679,1.537185327,0.855320795,0.68734369,42531, True
GO:0042509, regulation of tyrosine phosphorylation of STAT protein,0.010227725, null, null,3.393926007,1.620300676,0.8630538,0.83306492,42531, True
GO:0050731, positive regulation of peptidyl-tyrosine phosphorylation,0.03171586, null, null,3.885304668,1.53461064,0.809665021,0.89897966,42531, True
GO:0030335, positive regulation of cell migration,0.086708469,-4.726039067,4.613314039,4.322053818,1.403521908,0.824557859,0.46917225, null, False
GO:0040013, negative regulation of locomotion,0.051419514, null, null,4.095134467,1.39313712,0.861879872,0.85222832,30335, True
GO:0040017, positive regulation of locomotion,0.094412308, null, null,4.359019228,1.373915436,0.831454296,0.88917705,30335, True
GO:0051272, positive regulation of cellular component movement,0.092784795, null, null,4.351467757,1.343422153,0.832289741,0.89205243,30335, True
GO:2000147, positive regulation of cell motility,0.090438531, null, null,4.34034495,1.378200377,0.824123076,0.99243872,30335, True
GO:0070613, regulation of protein processing,0.011301718,-6.406427195,4.941800201,3.437274797,1.574913779,0.877553775,0.47284629, null, False
GO:1903317, regulation of protein maturation,0.011855238,-6.657779336,4.696456618,3.458033192,1.622850712,0.877235988,0.47431886, null, False
GO:2000107, negative regulation of leukocyte apoptotic process,0.006947913,-3.334877132,2.728103648,3.226084116,1.560215964,0.885641869,0.47516698, null, False
GO:0034504, protein localization to nucleus,0.113075014,5.356251489,0.500744333,4.437354128,1.43161268,0.971008567,0.48637276, null, False
GO:0006913, nucleocytoplasmic transport,0.322677278, null, null,4.892745556,1.416203385,0.972214316,0.5844584,34504, True
GO:0051169, nuclear transport,0.322681409, null, null,4.892751116,1.412198729,0.974464468,0.68590031,34504, True
GO:0006606, protein import into nucleus,0.098253901, null, null,4.376339673,1.546509015,0.968298862,0.90316083,34504, True
GO:0097696, receptor signaling pathway via STAT,0.008125175,-5.847047545,-1.955681382,3.294025094,1.682104667,0.852815267,0.49079115, null, False
GO:0031650, regulation of heat generation,0.001524245,-1.880532351,5.223638178,2.568201724,1.561900003,0.857026972,0.49142943, null, False
GO:0048008, platelet-derived growth factor receptor signaling pathway,0.008170614,-6.176439886,-1.955325209,3.296445794,1.626872767,0.850486514,0.49147198, null, False
GO:0060389, pathway-restricted SMAD protein phosphorylation,0.003131105, null, null,2.880241776,1.620863151,0.840259106,0.61366854,48008, True
GO:0030509, BMP signaling pathway,0.017993525, null, null,3.63918756,1.517261094,0.797716502,0.75128243,48008, True
GO:0071772, response to BMP,0.019992806, null, null,3.684935083,1.488973918,0.900404166,0.79099427,48008, True
GO:0071559, response to transforming growth factor beta,0.034884142, null, null,3.926651077,1.437514891,0.897304221,0.82277241,48008, True
GO:0071773, cellular response to BMP stimulus,0.019955629, null, null,3.684126926,1.488973918,0.891548917,0.99354653,48008, True
GO:0050672, negative regulation of lymphocyte proliferation,0.012049383,-3.814703217,2.511008974,3.465085288,1.594985712,0.868957366,0.49222437, null, False
GO:0002053, positive regulation of mesenchymal cell proliferation,0.003457434, null, null,2.923244019,1.581765928,0.857185754,0.60179588,50672, True
GO:0051249, regulation of lymphocyte activation,0.076034624, null, null,4.265006606,1.363353053,0.889965941,0.86659983,50672, True
GO:0032945, negative regulation of mononuclear cell proliferation,0.012231136, null, null,3.471585054,1.594985712,0.8742134,0.99488961,50672, True
GO:0061053, somite development,0.022314285,3.266344402,4.579414728,3.732634968,1.729598271,0.54652782,0.49523808, null, False
GO:0060173, limb development,0.03509894, null, null,3.929316727,1.656675238,0.56713574,0.52151774,61053, True
GO:0048736, appendage development,0.046702203, null, null,4.053347392,1.656675238,0.565750409,0.54617065,61053, True
GO:0048880, sensory system development,0.107820706, null, null,4.416690423,1.635862151,0.538563014,0.58843958,61053, True
GO:0055123, digestive system development,0.034471067, null, null,3.92147838,1.579456649,0.566263017,0.59082328,61053, True
GO:0060541, respiratory system development,0.038969449, null, null,3.974741905,1.570969096,0.563438448,0.59575899,61053, True
GO:0030900, forebrain development,0.063031038, null, null,4.183554534,1.627454667,0.521462119,0.61593046,61053, True
GO:0001655, urogenital system development,0.06675284, null, null,4.20846823,1.455938326,0.550613257,0.61842867,61053, True
GO:0007389, pattern specification process,0.133427195, null, null,4.509229413,1.601298847,0.539847341,0.63436071,61053, True
GO:0060571, morphogenesis of an epithelial fold,0.003296335, null, null,2.902546779,1.636310248,0.606592573,0.64002983,61053, True
GO:0007498, mesoderm development,0.026164139, null, null,3.801746619,1.647258461,0.588007916,0.64202955,61053, True
GO:0043588, skin development,0.035627676, null, null,3.935809454,1.551017619,0.546065851,0.64259186,61053, True
GO:0048608, reproductive structure development,0.135240592, null, null,4.51509194,1.545986027,0.520780751,0.65092132,61053, True
GO:0001501, skeletal system development,0.107828968, null, null,4.416723698,1.360754688,0.538561039,0.65092503,61053, True
GO:0061458, reproductive system development,0.135823027, null, null,4.516958225,1.557642284,0.532537322,0.66230026,61053, True
GO:0002521, leukocyte differentiation,0.061940522, null, null,4.175975432,1.381393381,0.519149709,0.66667599,61053, True
GO:0008544, epidermis development,0.045880185, null, null,4.045635871,1.487880868,0.575536743,0.67107043,61053, True
GO:0001707, mesoderm formation,0.013660374, null, null,3.519565501,1.562197757,0.547268934,0.67686547,61053, True
GO:0060536, cartilage morphogenesis,0.003643317, null, null,2.945960704,1.534574911,0.561970685,0.6804088,61053, True
GO:0060485, mesenchyme development,0.047908381, null, null,4.064420548,1.441006469,0.522513282,0.69754904,61053, True
GO:0001756, somitogenesis,0.016155344, null, null,3.592398846,1.737298979,0.537515168,0.69938721,61053, True
GO:0072009, nephron epithelium development,0.019422763, null, null,3.672374979,1.582976294,0.523234766,0.70698555,61053, True
GO:0007423, sensory organ development,0.150078228, null, null,4.560301259,1.597618893,0.50930421,0.7092103,61053, True
GO:0060537, muscle tissue development,0.062551872, null, null,4.180240601,1.403570162,0.568337495,0.71194359,61053, True
GO:0097485, neuron projection guidance,0.084961164, null, null,4.313213178,1.522763969,0.436826985,0.71857784,61053, True
GO:0001654, eye development,0.098716544, null, null,4.378379729,1.634706719,0.509736429,0.73291461,61053, True
GO:0001764, neuron migration,0.022008609, null, null,3.72664572,1.48941024,0.545553517,0.74027401,61053, True
GO:0002064, epithelial cell development,0.051832589, null, null,4.098609119,1.667200298,0.549862967,0.75043232,61053, True
GO:0042063, gliogenesis,0.041480941, null, null,4.001863463,1.415577259,0.544604331,0.75829418,61053, True
GO:0009880, embryonic pattern specification,0.019765615, null, null,3.679972694,1.663767774,0.568568017,0.76601033,61053, True
GO:0061138, morphogenesis of a branching epithelium,0.031963705, null, null,3.888684847,1.524145285,0.547329757,0.76770523,61053, True
GO:0048568, embryonic organ development,0.116226773, null, null,4.449293225,1.626269996,0.506955553,0.77053339,61053, True
GO:0031290, retinal ganglion cell axon guidance,0.006113503, null, null,3.170555059,1.601482375,0.504305326,0.78613761,61053, True
GO:0061298, retina vasculature development in camera-type eye,0.003131105, null, null,2.880241776,1.577705027,0.566062502,0.79905071,61053, True
GO:0048706, embryonic skeletal system development,0.038432452, null, null,3.968716377,1.583988458,0.547748216,0.79918452,61053, True
GO:0007548, sex differentiation,0.049515241, null, null,4.078746734,1.505258564,0.594470787,0.81719666,61053, True
GO:0070306, lens fiber cell differentiation,0.004812318, null, null,3.06669855,1.613294801,0.55108842,0.81941708,61053, True
GO:0048806, genitalia development,0.009963357, null, null,3.382557322,1.701823758,0.56436105,0.83345836,61053, True
GO:0002065, columnar/cuboidal epithelial cell differentiation,0.01791091, null, null,3.637189422,1.600932007,0.577053536,0.84100445,61053, True
GO:0048562, embryonic organ morphogenesis,0.080648666, null, null,4.290591043,1.545520868,0.50036411,0.84186081,61053, True
GO:0061333, renal tubule morphogenesis,0.012396366, null, null,3.477410688,1.538015773,0.529610007,0.84276164,61053, True
GO:0001892, embryonic placenta development,0.011954376, null, null,3.461648568,1.649314671,0.549078407,0.84316837,61053, True
GO:0003002, regionalization,0.098600884, null, null,4.377870613,1.630801865,0.540212733,0.85568721,61053, True
GO:0001701, in utero embryonic development,0.056578815, null, null,4.136657162,1.559909764,0.548194408,0.85734154,61053, True
GO:0061326, renal tubule development,0.016733648, null, null,3.607669437,1.556716446,0.532866629,0.85742607,61053, True
GO:0060993, kidney morphogenesis,0.016159475, null, null,3.592509848,1.566495997,0.533739703,0.86349215,61053, True
GO:0021537, telencephalon development,0.03603662, null, null,3.940765436,1.569083416,0.534236567,0.86407791,61053, True
GO:0009913, epidermal cell differentiation,0.029493519, null, null,3.853759033,1.602334762,0.565435671,0.86773242,61053, True
GO:0030098, lymphocyte differentiation,0.042517758, null, null,4.012584164,1.383821703,0.527988836,0.87224838,61053, True
GO:0035282, segmentation,0.029489389, null, null,3.853698212,1.709485763,0.568600522,0.87843353,61053, True
GO:0060562, epithelial tube morphogenesis,0.078860053, null, null,4.280851426,1.508233108,0.502661273,0.87852376,61053, True
GO:0030099, myeloid cell differentiation,0.051402991, null, null,4.094994901,1.372720694,0.523868696,0.88331327,61053, True
GO:0048705, skeletal system morphogenesis,0.053026374, null, null,4.108497371,1.515692296,0.51889475,0.88601081,61053, True
GO:0001525, angiogenesis,0.071222306, null, null,4.236612828,1.465060818,0.500416167,0.89028398,61053, True
GO:0048340, paraxial mesoderm morphogenesis,0.002123203, null, null,2.711807229,1.532716002,0.572197315,0.898361,61053, True
GO:0021543, pallium development,0.0222358, null, null,3.731105051,1.500711042,0.5452147,0.90144777,61053, True
GO:0030216, keratinocyte differentiation,0.014895467, null, null,3.557146142,1.579473997,0.536006697,0.90709358,61053, True
GO:0060711, labyrinthine layer development,0.006679415, null, null,3.208978517,1.627791565,0.561544178,0.91348176,61053, True
GO:0009952, anterior/posterior pattern specification,0.053629463, null, null,4.113408507,1.709548067,0.554751801,0.91478412,61053, True
GO:0061564, axon development,0.123257301, null, null,4.474798819,1.401658813,0.49157125,0.91799932,61053, True
GO:0090596, sensory organ morphogenesis,0.073481823, null, null,4.250175948,1.493900102,0.506707257,0.9184711,61053, True
GO:0021987, cerebral cortex development,0.0157464, null, null,3.581266805,1.530873454,0.553017054,0.9233163,61053, True
GO:0001822, kidney development,0.057363656, null, null,4.142639708,1.413149511,0.516989654,0.92340609,61053, True
GO:0048332, mesoderm morphogenesis,0.014606314, null, null,3.54863506,1.596598995,0.580637104,0.9302228,61053, True
GO:0060041, retina development in camera-type eye,0.037775663, null, null,3.961231197,1.475502297,0.533729344,0.9334831,61053, True
GO:0072028, nephron morphogenesis,0.011727185, null, null,3.45331834,1.552261532,0.539934848,0.9383418,61053, True
GO:0072073, kidney epithelium development,0.025152106, null, null,3.784617293,1.530954223,0.518149647,0.93856,61053, True
GO:0072006, nephron development,0.025908033, null, null,3.797475288,1.536432372,0.536208987,0.94032773,61053, True
GO:0035108, limb morphogenesis,0.025214068, null, null,3.785685668,1.584191701,0.564116196,0.9440174,61053, True
GO:0048592, eye morphogenesis,0.048086003, null, null,4.066027595,1.493070988,0.514136544,0.94895456,61053, True
GO:0007409, axonogenesis,0.11449186, null, null,4.44276189,1.417102796,0.484461894,0.95252934,61053, True
GO:1903131, mononuclear cell differentiation,0.048660176, null, null,4.071182156,1.386013528,0.524648835,0.95928046,61053, True
GO:0007411, axon guidance,0.083469965, null, null,4.305523333,1.523123226,0.436965347,0.96536502,61053, True
GO:0035107, appendage morphogenesis,0.037973939, null, null,3.963504499,1.584191701,0.554755521,0.96843649,61053, True
GO:0072080, nephron tubule development,0.014098233, null, null,3.533263517,1.532345978,0.522458567,0.97344699,61053, True
GO:0043010, camera-type eye development,0.07268872, null, null,4.245463313,1.621876022,0.517758061,0.97667011,61053, True
GO:0072001, renal system development,0.061345694, null, null,4.171784941,1.428886972,0.532897079,0.98345754,61053, True
GO:0150063, visual system development,0.099224626, null, null,4.380609163,1.636458449,0.52918441,0.98655454,61053, True
