# Supplementary material for: Vasculogenesis in kidney organoids upon transplantation
Source: NPJ Regen Med. 2022 Aug 19;7:40. doi: 10.1038/s41536-022-00237-4 (PMC9391397; doi:10.1038/s41536-022-00237-4)
Supplement: Supplementary file 18 — Supplementary data 11 [file 41536_2022_237_MOESM18_ESM.xlsx]

## Sheet: DGEA all epi D7+20
,"p_val","avg_logFC","pct.1","pct.2","p_val_adj"
RPS10,2.80372614492618e-243,-1.21751539311719,0.854,0.982,6.0389457435565e-239
RPS15,7.86051974512761e-183,-0.759211385583896,0.98,0.997,1.69307734790304e-178
NDUFA11,8.32846685049891e-159,-0.918621160957768,0.781,0.958,1.79386847492896e-154
HINT1,5.23529478215658e-152,-0.691279761801255,0.978,0.993,1.12763014312871e-147
RPL41,1.72514082952414e-130,-0.549800760769517,0.986,1,3.71578083271204e-126
RPL28,3.71787801830277e-125,-0.503508598988191,0.992,0.997,8.00793746362233e-121
NDUFA13,4.84620018356053e-124,-0.813582767827587,0.711,0.927,1.0438230575371e-119
GPX4,2.14763190669605e-123,-0.883767339464928,0.949,0.99,4.62578436383262e-119
COX4I1,3.21631234908252e-120,-0.601234418187563,0.952,0.992,6.92761516868885e-116
UQCR10,6.66534427822339e-117,-0.680019624222408,0.907,0.982,1.43564850408654e-112
AIF1,2.71626416439914e-116,-0.727735823806391,0.081,0.723,5.85056138369931e-112
ATP5ME,7.12746110762032e-111,-0.733273446646435,0.899,0.979,1.53518384797034e-106
RPL8,5.57724321725225e-110,-0.478453144132201,0.983,1,1.20128241656396e-105
RPL18,5.08458311425392e-108,-0.45673115786608,1,1,1.09516835697915e-103
RPL29,4.34445740452175e-104,-0.509884823455976,0.989,0.999,9.3575268035994e-100
MZT2B,1.35676754757277e-102,-0.673589513317721,0.899,0.971,2.922341620717e-98
PLCG2,4.32377852790119e-102,-0.68611529508185,0.037,0.605,9.31298657124638e-98
NDUFS6,2.47353289451283e-101,-0.667993307998081,0.865,0.968,5.32774250149118e-97
VCAN,5.29014395795736e-101,1.00688169849268,0.972,0.867,1.13944410710444e-96
MT-CO3,1.19909357835481e-97,-0.719327916181698,0.986,1,2.58272765841843e-93
PRDX2,5.2656226685628e-96,-0.578055369290742,0.955,0.986,1.13416246658174e-91
NPHS2,5.26898647981194e-96,-0.891801740040662,0.228,0.789,1.13488699788669e-91
ZBTB20,2.70275386937682e-95,0.930612371920144,0.899,0.452,5.82146155925074e-91
DCXR,4.0582402506966e-95,-0.879889085515513,0.632,0.895,8.74104367597541e-91
COX6B1,1.37502165680759e-94,-0.612678524352524,0.916,0.981,2.96165914659787e-90
RPS21,2.82677527246834e-90,-0.636802893541035,0.888,0.981,6.08859125936955e-86
BLOC1S1,1.26264604317972e-89,-0.715189965164343,0.643,0.891,2.71961331240481e-85
RPS19,4.0656229310596e-89,-0.448940873909762,0.994,0.997,8.75694523120928e-85
ATP5IF1,4.01395526450299e-88,-0.649110961409523,0.921,0.978,8.64565824421298e-84
FTL,4.95351650269215e-88,-1.06521182179166,1,1,1.06693791951486e-83
SKIL,4.5259476588504e-87,0.854608622959453,0.899,0.49,9.74843866239787e-83
PHPT1,7.09135949226417e-87,-0.572161914729505,0.899,0.978,1.52740792103878e-82
RPL23A,1.19836086396725e-86,0.618291389198394,0.966,0.979,2.58114946489907e-82
NDUFB7,3.2906799254495e-86,-0.608045670913914,0.865,0.963,7.08779549142567e-82
EIF3E,7.45795489197886e-85,0.567104752642932,0.958,0.961,1.60636890418333e-80
ELOB,1.03902981051613e-84,-0.579321925094513,0.938,0.986,2.23796630887069e-80
CRABP1,5.54703545853134e-83,-0.450573846065545,0.014,0.482,1.19477596741306e-78
SERF2,4.5635222100146e-82,-0.435656268529799,0.969,0.996,9.82937048815045e-78
COX5B,1.13612751285466e-80,-0.586415497275547,0.919,0.974,2.44710504993765e-76
EDF1,1.67782374858877e-79,-0.494363653263325,0.938,0.992,3.61386457208536e-75
EIF3K,2.88980184785036e-79,-0.507352524851296,0.935,0.982,6.22434420008489e-75
CXXC5,2.2693327317868e-78,0.596623449874435,0.969,0.91,4.88791577099559e-74
MT-ATP6,3.08204413114943e-78,-0.659936379585538,0.992,1,6.63841485408275e-74
SCD,7.155583953012e-77,-0.47649004024968,0.034,0.483,1.54124122763925e-72
LAPTM4A,3.29288719557203e-76,0.557694360929387,0.955,0.928,7.0925497305426e-72
N4BP2L2,4.11772226735039e-76,0.566877769651981,0.924,0.745,8.86916199164601e-72
TIMM13,2.0451301562502e-75,-0.547371959886684,0.93,0.975,4.40500584354731e-71
RPL12,4.97953316845152e-75,-0.430830026032879,0.975,1,1.07254164915277e-70
PRDX5,1.28980603973371e-74,-0.542997536711762,0.927,0.982,2.77811322898244e-70
TMEM123,2.46990592668207e-74,0.65182385305037,0.893,0.475,5.31993037548052e-70
NDUFB8,2.10848032609802e-73,-0.584519722779163,0.798,0.928,4.54145577438253e-69
ACAT2,3.45744115663082e-73,-0.68137775744812,0.289,0.697,7.44698250726713e-69
RPL26,1.78548557185807e-72,-0.419754297701402,0.972,0.994,3.84575737322509e-68
ANGPTL4,6.92802385682744e-72,0.45268916907998,0.522,0.022,1.49222705852206e-67
ANXA4,1.31531021290574e-71,0.708582110559647,0.949,0.856,2.83304666757767e-67
LAMTOR4,1.9647258511229e-71,-0.538206998880477,0.803,0.936,4.23182301073361e-67
RBX1,5.21732607284039e-71,-0.546199203720578,0.885,0.972,1.12375986282909e-66
TSPAN8,2.17781091698306e-70,-0.503053041430303,0.039,0.479,4.69078693408981e-66
RPS5,1.55593799260575e-69,-0.367593174186541,0.986,0.996,3.35133484227353e-65
ATP5F1D,3.18071280947e-69,-0.511274797065326,0.947,0.985,6.85093732031744e-65
MNS1,5.37096507361074e-69,0.67382907925608,0.764,0.265,1.15685216720502e-64
SOX4,6.12660579473422e-69,0.832724190336823,0.992,0.92,1.3196096221278e-64
ATP5MC1,2.29900930458992e-68,-0.591051887824968,0.801,0.914,4.95183614115623e-64
RPS14,2.69227954004182e-68,-0.399022381450725,0.98,1,5.79890090129607e-64
RPS2,3.57646389671204e-68,-0.389745846015409,0.994,1,7.70334558712805e-64
ARF5,6.46944911415891e-68,0.49882943324713,0.93,0.802,1.39345464469869e-63
PFDN5,9.50802141370075e-68,-0.416309149470172,0.961,0.993,2.047932732297e-63
RPS9,1.89199874261609e-67,-0.358586804441668,0.994,0.999,4.0751760917208e-63
KCNJ16,5.78920767906591e-67,0.630811974830896,0.868,0.449,1.24693744199401e-62
RPS27A,7.52008829297167e-67,-0.334999831865864,0.989,1,1.61975181742317e-62
FAU,3.85073800921687e-66,-0.353349442788247,0.975,0.993,8.29410459805221e-62
NDUFS8,1.45149520608273e-65,-0.522003560806247,0.834,0.935,3.1263755243816e-61
PPFIBP1,1.58800184366769e-65,0.925413544651164,0.812,0.542,3.42039717107584e-61
HNRNPA1,1.0817466637318e-64,0.538492458339769,0.975,0.982,2.32997413901192e-60
RPL32,5.80772050790071e-64,-0.362737870707491,0.986,0.999,1.25092492019673e-59
NDUFB10,1.02878746155568e-63,-0.505383652686177,0.913,0.961,2.21590531344478e-59
GAPDH,4.05184188080732e-63,-0.491265268113957,0.98,1,8.7272622270709e-59
PSMB6,6.047783438923e-63,-0.48711040431813,0.874,0.958,1.30263207490963e-58
TGIF1,6.12126430949674e-63,0.596527046183567,0.803,0.395,1.3184591196225e-58
APOE,6.85392034027526e-63,-1.1816187630862,0.983,0.996,1.47626590209189e-58
MT-CO2,9.79462238099229e-63,-0.527709066651422,0.989,0.999,2.10966371464193e-58
RPL11,1.43234593326005e-62,-0.323857218825024,0.992,1,3.08512990564882e-58
KIF21A,1.61031603023593e-62,0.671205018863185,0.84,0.485,3.46845969752516e-58
RPS8,3.20404225996581e-62,-0.337580236480691,0.992,1,6.90118662374037e-58
CDH2,2.64747942272217e-61,0.644965771430255,0.787,0.503,5.70240592860127e-57
RPL7,4.47221567535417e-61,0.527359677855397,0.992,0.999,9.63270534314536e-57
ATP5MF,5.49010310356834e-61,-0.488641763863562,0.829,0.917,1.18251330747758e-56
MALAT1,5.54434168657058e-61,0.58709599650102,0.994,1,1.19419575587044e-56
PPP1R12A,6.62000052441822e-61,0.56889575856564,0.885,0.602,1.42588191295444e-56
SYNE2,1.1233040867423e-60,0.702719780632693,0.879,0.569,2.41948467243425e-56
IGFBP7,2.76395127970509e-60,0.757764459553217,0.989,0.989,5.9532746613568e-56
MRPL41,1.67379462095351e-59,-0.560457999806667,0.705,0.856,3.60518623407176e-55
POLR2L,1.94950313467523e-59,-0.501208046624938,0.84,0.947,4.19903480177697e-55
RBM39,2.89267254501141e-59,0.470968268387354,0.955,0.863,6.23052739470008e-55
PEBP1,1.66139651609528e-58,-0.453233647782997,0.972,0.986,3.57848195601763e-54
UBA52,1.95802843999906e-58,-0.353190110680123,0.961,0.994,4.21739745691398e-54
DHRS4L2,2.74926058128711e-58,-0.609101734226206,0.396,0.715,5.92163236603431e-54
ATP6V0B,5.50347372678018e-58,-0.562418364678563,0.882,0.965,1.18539320601118e-53
PTPN13,7.69259482638923e-58,0.644376043735603,0.868,0.478,1.65690799965598e-53
RPS4X,1.06858748541689e-57,-0.297308822606043,0.992,1,2.30163058483944e-53
CD63,1.19457062161441e-57,-0.485330807220059,0.969,0.996,2.57298566189527e-53
FIS1,2.96328794967151e-57,-0.447409358087266,0.896,0.968,6.38262591479748e-53
ATP6V1F,8.73768852493639e-57,-0.57252221697077,0.935,0.983,1.88201073138605e-52
SULT1E1,3.02240825802148e-56,0.734690786188988,0.702,0.409,6.50996514695247e-52
DBI,4.85833293181952e-56,-0.557038140860602,0.888,0.967,1.04643633018461e-51
VPS28,2.20956783605548e-55,-0.457725928877603,0.91,0.961,4.7591881620799e-51
FDFT1,2.35087772071264e-55,-0.576108313024203,0.567,0.788,5.06355552264296e-51
LY6E,3.47461045173865e-55,-0.629065685653488,0.525,0.809,7.48396345199987e-51
NDUFS7,3.80799428602772e-55,-0.502685675166591,0.823,0.893,8.20203889267512e-51
C19orf70,1.9512741236004e-54,-0.510033021669708,0.781,0.9,4.20284933482289e-50
COX8A,2.56422123512357e-54,-0.497899618344889,0.846,0.932,5.52307611833265e-50
NEDD8,2.71561292729251e-54,-0.444478286216656,0.916,0.974,5.84915868409534e-50
ANXA1,6.85108169092756e-54,-0.365246215010168,0.107,0.512,1.47565448540889e-49
RPL4,7.4920032268969e-54,0.423687796440294,0.961,0.976,1.61370257504132e-49
NFIB,7.96309051792292e-54,0.605215823688491,0.733,0.33,1.71517006665542e-49
RPL36,1.01199804932978e-53,-0.340852832646064,0.975,0.997,2.17974259845141e-49
POLR2I,1.08481355962573e-53,-0.489025354865695,0.829,0.934,2.33657992607787e-49
BTF3,1.08824782546663e-53,0.427350059353678,0.975,0.986,2.34397699127258e-49
SPINT2,1.53856627698885e-53,0.422854257687819,0.938,0.94,3.31391790400628e-49
ZFP36L1,2.13832564146935e-53,0.681193233986124,0.91,0.67,4.60573959916084e-49
TRAPPC6A,4.14885028576471e-53,-0.536796788201838,0.643,0.846,8.93620863050862e-49
FHOD3,6.11785350180691e-53,0.542624883686192,0.784,0.363,1.31772446575419e-48
HNRNPF,3.21020709348017e-52,0.46495677474926,0.902,0.683,6.91446505864693e-48
SLC25A1,3.4558957896435e-52,-0.519764867137496,0.551,0.771,7.44365394131313e-48
AP2S1,4.9015462838318e-52,-0.451420942668897,0.874,0.947,1.05574405407453e-47
NDUFS5,9.40321230499645e-52,-0.447579908676528,0.89,0.967,2.02535789837318e-47
TSC22D1,1.05871635328517e-51,0.657597488458513,0.944,0.893,2.28036915334092e-47
NAA38,1.42699024054433e-51,-0.483439184070612,0.826,0.927,3.07359427910843e-47
RPL35,1.93128328848811e-51,-0.374491249192002,0.966,0.993,4.15979107507454e-47
ACTA2,2.75214828534545e-51,-0.398755361992283,0.124,0.521,5.92785219180556e-47
MORF4L1,3.19141979042274e-51,0.417864131656528,0.955,0.91,6.87399908659154e-47
LGALS1,3.64438979881631e-51,-0.483320706249539,0.171,0.58,7.84965118767044e-47
ESD,3.65682246309201e-51,0.404697702486775,0.921,0.863,7.87642990325387e-47
RPL18A,6.43339785020706e-51,-0.361091443447159,0.986,0.999,1.3856895629561e-46
LSM7,1.09285073356344e-50,-0.484380996790148,0.829,0.934,2.35389119502229e-46
DNPH1,1.58084752011933e-50,-0.543174113137277,0.778,0.898,3.40498747358503e-46
H2AFY2,1.8440338152411e-50,0.446643980607967,0.787,0.38,3.9718644346478e-46
RPS20,2.39234886208059e-50,0.375638193640083,0.955,0.982,5.15288021403538e-46
HSP90B1,2.60132337659565e-50,0.542855530786344,0.966,0.963,5.60299042084936e-46
MINOS1,2.91386974237163e-50,-0.478850087599087,0.492,0.758,6.27618403809425e-46
DYNLL1,4.72255686590949e-50,-0.384010107819472,0.975,0.996,1.01719152334824e-45
UQCC2,6.49463192680105e-50,-0.499310776167963,0.576,0.831,1.39887877071368e-45
PLEKHA1,2.39285211949756e-49,0.559573109209754,0.927,0.777,5.15396418018579e-45
CPXM1,2.46606759853279e-49,-0.552967692815829,0.587,0.83,5.31166300047977e-45
TUBB4B,2.67335218472015e-49,-0.717835558757605,0.91,0.963,5.75813327066874e-45
ACTG1,1.16150484960671e-48,0.427198549443884,1,1,2.5017652955679e-44
SEC62,1.20343918961272e-48,0.466751179482788,0.876,0.683,2.59208767050683e-44
PERP,4.95951015629605e-48,0.503924973558921,0.868,0.542,1.06822889256461e-43
GPBP1,5.20063612737358e-48,0.487453272328544,0.907,0.68,1.12016501547499e-43
PODXL,7.50473254722632e-48,-0.496785128649908,0.211,0.594,1.61644434334708e-43
ATP5MG,1.22603460759623e-47,-0.366417692277146,0.949,0.979,2.64075594130152e-43
TTC3,1.63459440340875e-47,0.484902591568018,0.935,0.769,3.52075288550211e-43
EIF4A2,1.93004279558217e-47,0.377846594276597,0.952,0.952,4.15711917740444e-43
NREP,2.961619765932e-47,0.472239128960006,0.944,0.813,6.37903281384093e-43
HMGCS1,3.77836017277048e-47,-0.68138410109485,0.719,0.839,8.13820997613033e-43
CCNI,4.06223314055616e-47,0.428148422900537,0.961,0.961,8.74964396144391e-43
SORBS2,5.29293120264692e-47,0.558904504995364,0.817,0.442,1.14004445173812e-42
TPR,6.64938462833042e-47,0.470197011452872,0.882,0.65,1.43221095509609e-42
NDUFB2,1.11665346801569e-46,-0.479783698898663,0.921,0.965,2.405159904759e-42
ATRX,1.73006178208716e-46,0.489341726117624,0.874,0.583,3.72638007243754e-42
RPS15A,2.14860883197666e-46,-0.303202532821556,0.98,0.999,4.62788856319453e-42
FADS1,2.90060128236281e-46,-0.473707057710302,0.309,0.639,6.24760510208126e-42
LAPTM4B,2.93348357535101e-46,0.450471550679278,0.941,0.871,6.31843027294854e-42
LAMB1,6.70791032726895e-46,0.53350365945383,0.888,0.634,1.44481680539046e-41
PABPC1,7.7379253089377e-46,0.416647986617058,0.921,0.843,1.66667173229209e-41
PDIA6,9.12594703190646e-46,0.391795081081778,0.963,0.963,1.96563773120233e-41
CFI,1.06905005835915e-45,0.569050846953913,0.601,0.183,2.30262692069976e-41
GALNT14,2.04091824475809e-45,0.411155654081193,0.545,0.104,4.39593380738445e-41
KHDRBS1,2.37846888178798e-45,0.427855592918938,0.904,0.774,5.12298412448313e-41
RPS12,3.21090024374694e-45,-0.299286823182994,0.983,1,6.91595803500652e-41
ETFB,3.34210896771647e-45,-0.559333982855907,0.91,0.949,7.19856850556451e-41
ATP5MPL,4.63156737909116e-45,-0.422850368463118,0.876,0.947,9.97593297782445e-41
SMIM1,4.68273919031988e-45,-0.626189111805899,0.511,0.719,1.008615194203e-40
COX6A1,4.90096559287822e-45,-0.432721976089973,0.927,0.971,1.05561897905004e-40
SEPT2,5.19048993728769e-45,0.399258610282616,0.93,0.827,1.1179796275924e-40
RPL17,8.4036999032147e-45,0.418677978618725,0.888,0.781,1.81007292215341e-40
ATOX1,8.96862760946184e-45,-0.450424690862068,0.899,0.945,1.93175270080199e-40
C19orf53,1.47750556251814e-44,-0.399985140670119,0.896,0.952,3.18239923110783e-40
RPS3,1.55788693321353e-44,-0.283933871063112,0.989,1,3.35553266544862e-40
COA3,2.03973915518028e-44,-0.451390512585212,0.848,0.945,4.39339416634281e-40
ANXA13,2.68315370844425e-44,0.534563019111925,0.612,0.226,5.77924477261807e-40
MT-CYB,2.91498951798266e-44,-0.407954098061241,0.989,0.999,6.27859592278285e-40
RHOBTB1,4.27556004459971e-44,0.57791319582881,0.854,0.62,9.20912878006332e-40
FNBP1L,4.93207214808614e-44,0.491024085821889,0.913,0.673,1.06231901997627e-39
GNAS,5.18178234063854e-44,0.380327983678101,0.983,0.996,1.11610409835013e-39
MARCKS,5.55014570331178e-44,0.459599309738902,0.938,0.817,1.19544588303633e-39
UBB,8.24761589140235e-44,-0.369486661038922,0.966,0.993,1.77645398684915e-39
TBL1XR1,1.29425829677975e-43,0.442757479407244,0.837,0.529,2.78770294543391e-39
SUMO2,1.31570668239989e-43,0.326415502694444,0.969,0.983,2.83390062322112e-39
ANKRD11,1.68224571636513e-43,0.438301821830393,0.89,0.654,3.62338904847884e-39
PPP4C,1.69459058611457e-43,0.402159181836017,0.874,0.626,3.64997866343217e-39
YPEL2,1.91762022439426e-43,0.590184808533729,0.84,0.506,4.1303622013228e-39
CHCHD10,2.81363110640191e-43,-0.548879845949436,0.857,0.918,6.06028004007907e-39
COL18A1,5.68764092906199e-43,0.49612616349137,0.955,0.842,1.22506097971066e-38
CD81,6.17289687281118e-43,-0.452261787748707,0.966,0.988,1.3295802574348e-38
FOLR1,7.55407349983478e-43,-0.586405575185352,0.449,0.701,1.62707189112941e-38
TXNIP,9.58089874375454e-43,0.572042859074,0.916,0.834,2.06362978041729e-38
CD164,9.80238281497456e-43,0.386426388060651,0.941,0.884,2.11133523451737e-38
TUFM,1.3702350119573e-42,-0.39460472759336,0.924,0.964,2.95134919225482e-38
TSPAN12,1.4798908463118e-42,0.642289206031254,0.868,0.758,3.18753689387099e-38
TMEM141,1.5450276591195e-42,-0.443954507577104,0.806,0.877,3.32783507497748e-38
EIF1AX,3.71747203746264e-42,0.405233663504298,0.904,0.741,8.00706302149078e-38
FAM149A,4.67260895762205e-42,0.253110347796378,0.399,0.03,1.00643324338221e-37
HNRNPU,4.87287003761578e-42,0.428262130219204,0.961,0.864,1.04956747740206e-37
PHIP,5.0337450665531e-42,0.453222012187621,0.829,0.489,1.08421834988487e-37
ERBB4,7.41329629097724e-42,0.701517641748133,0.876,0.579,1.59674988811359e-37
MYL12A,9.64101732837975e-42,0.387685390900428,0.902,0.882,2.07657872235971e-37
APP,1.10751181848122e-41,0.407690925548594,0.907,0.722,2.3854697058267e-37
MAP3K1,1.12676788566339e-41,0.501460195159565,0.77,0.428,2.42694534893037e-37
MARCKSL1,1.66709405485514e-41,0.524973385166094,0.986,0.936,3.5907538847525e-37
NDUFV1,2.06071347468897e-41,-0.426084623160242,0.75,0.88,4.43857075313256e-37
TST,2.27359304989658e-41,-0.478347934707702,0.685,0.796,4.89709207017225e-37
NDUFA6,2.41017116479836e-41,-0.40535218005635,0.809,0.892,5.19126767185918e-37
TPI1,2.66453520668522e-41,-0.394132744151992,0.963,0.988,5.73914238167929e-37
IDI1,2.95127465047418e-41,-0.504426597397679,0.489,0.713,6.35675046965633e-37
SARAF,3.26524331001684e-41,0.385099604849803,0.91,0.824,7.03300756544528e-37
EBP,3.35375192650171e-41,-0.490928215533206,0.652,0.785,7.22364627449204e-37
PSMD8,4.88772204801147e-41,-0.381802785659682,0.902,0.965,1.05276645192119e-36
NCL,5.58910683721798e-41,0.413318925491877,0.941,0.892,1.20383772166838e-36
HSD17B14,6.67224349723749e-41,-0.377285560590637,0.177,0.482,1.43713452686998e-36
PLEKHA5,8.66257530150693e-41,0.499356033667058,0.874,0.651,1.86583209419158e-36
MEST,1.14686138168555e-40,0.707851723149557,0.899,0.55,2.47022473001252e-36
RPS17,1.17395622267528e-40,0.415961463191157,0.857,0.687,2.52858430802028e-36
NDUFB11,1.18686554415264e-40,-0.36098390045994,0.933,0.974,2.55638969555037e-36
PNN,1.55680901709024e-40,0.407910239259379,0.91,0.767,3.35321094191066e-36
PSMB1,1.63552185749248e-40,-0.35638503887559,0.941,0.983,3.52275052885305e-36
SEPT7,1.85687271618146e-40,0.346369485794496,0.921,0.871,3.99951814338324e-36
UGT2B7,2.16902223477228e-40,0.498170699942632,0.885,0.68,4.67185699147602e-36
JMJD1C,2.53558633335475e-40,0.434894723813269,0.834,0.519,5.46139940341279e-36
AZGP1,2.74312358627526e-40,-0.585774190167591,0.121,0.396,5.90841389247828e-36
TIMP3,2.99253585701587e-40,0.4621387722382,0.635,0.193,6.44562298242649e-36
ARPC3,3.41436241491857e-40,0.358625845374869,0.944,0.92,7.35419520549311e-36
SET,3.64833249419679e-40,0.359995567666165,0.969,0.958,7.85814335925046e-36
EIF3G,3.83450925893414e-40,-0.411653202051044,0.896,0.974,8.25914949281824e-36
CSDE1,4.27365742547369e-40,0.354326456012058,0.938,0.861,9.20503072872777e-36
CTSC,4.34686774302457e-40,0.573278329134913,0.756,0.42,9.36271843170063e-36
EML4,4.40270508101024e-40,0.478837683277768,0.843,0.604,9.48298647398795e-36
EEF1D,4.5738324614305e-40,-0.368125793039974,0.944,0.988,9.85157773867516e-36
HSPA1B,8.00475947891055e-40,0.764131174632664,0.879,0.812,1.72414514416254e-35
GCAT,8.20491815211458e-40,-0.408210930413404,0.278,0.59,1.76725732078396e-35
PDLIM2,8.52037958852669e-40,-0.449225148281754,0.289,0.583,1.83520455957276e-35
LDLR,1.00254332611119e-39,-0.22169138827188,0.025,0.309,2.1593780701109e-35
PARK7,1.31622509110892e-39,-0.372069567677739,0.93,0.972,2.83501722373949e-35
GSTP1,1.52159677199029e-39,-0.334275222533157,0.98,0.997,3.27736728718988e-35
TMEM256,2.21787886926466e-39,-0.454209244389188,0.601,0.801,4.77708929650915e-35
NACA,2.54474769656304e-39,-0.249347342585441,0.978,0.997,5.48113206362712e-35
NAP1L1,2.57278071838594e-39,0.403229386156992,0.963,0.889,5.54151238933147e-35
AURKAIP1,2.64030670601356e-39,-0.379216826438472,0.882,0.939,5.6869566140826e-35
GPD1,2.72335513234023e-39,-0.42893813370889,0.27,0.558,5.86583461954763e-35
CDH6,5.77745793012494e-39,0.659107453745755,0.806,0.673,1.24440666356961e-34
EMID1,7.56113922851113e-39,-0.535800730404587,0.792,0.9,1.62859377842901e-34
C9orf16,1.01003003386463e-38,-0.487042347314326,0.753,0.873,2.17550368994102e-34
KDM5B,1.0512991439795e-38,0.433781666943839,0.857,0.542,2.26439322621746e-34
ARRDC3,2.1474978518804e-38,0.435905252496513,0.722,0.378,4.62549562316519e-34
AKR7A2,2.22010889938673e-38,-0.455766103944314,0.809,0.903,4.78189255838908e-34
TAGLN,2.50947478880017e-38,-0.397751331380577,0.219,0.562,5.40515774759668e-34
TAF7,3.47053940524123e-38,0.394088336834392,0.899,0.683,7.47519482494908e-34
H3F3B,5.37979789053405e-38,0.316850236739413,0.983,0.997,1.15875466764213e-33
HOXA3,8.14137001111002e-38,0.429627619385742,0.742,0.374,1.75356968669299e-33
PRELID1,9.16384324143137e-38,-0.422731823503522,0.91,0.94,1.9738001957719e-33
TMED2,1.19304362660951e-37,0.332150939429862,0.837,0.657,2.56969666735421e-33
COX7B,1.41311339143081e-37,-0.389834713041982,0.902,0.943,3.04370493380283e-33
PNKD,1.44016570240449e-37,-0.416065052180389,0.812,0.909,3.10197290640904e-33
TKT,1.6324959394538e-37,-0.479510263052756,0.862,0.94,3.51623300398954e-33
TFDP2,2.06052393503533e-37,0.39813542440755,0.854,0.663,4.4381625036726e-33
PCYT2,3.55550022812271e-37,-0.402561193173417,0.331,0.597,7.6581919413535e-33
TMEM59,3.97830910602602e-37,0.352332640587775,0.933,0.874,8.56887998346944e-33
MGMT,5.48074918780807e-37,-0.412483421012861,0.758,0.875,1.18049856756198e-32
BLVRB,5.50570319370437e-37,-0.470578491218953,0.716,0.848,1.18587341089198e-32
DDT,5.53505671512129e-37,-0.421582173053531,0.795,0.875,1.19219586586997e-32
FDPS,6.1053423000354e-37,-0.446049231304293,0.84,0.913,1.31502967800463e-32
C6orf48,6.26615577223468e-37,0.366291662480674,0.893,0.796,1.34966729178163e-32
PGAM2,7.12340935072498e-37,-0.628211571569032,0.199,0.479,1.53431114005265e-32
PTBP3,7.72714948607805e-37,0.529352395545196,0.775,0.417,1.66435072780635e-32
MGP,8.36416947427429e-37,-0.326688014263521,0.076,0.384,1.80155846306394e-32
COPE,9.25943179772042e-37,-0.371680136752618,0.913,0.957,1.994389014911e-32
COBLL1,9.91161895458207e-37,0.517727878916146,0.806,0.542,2.13486360662743e-32
PAWR,1.08619558367998e-36,0.425257523574067,0.781,0.454,2.33955666768832e-32
YAP1,1.13277481207679e-36,0.410570016223632,0.772,0.41,2.4398836677322e-32
EIF4B,1.51181930745347e-36,0.364605283423366,0.933,0.824,3.25630760632404e-32
RBMS1,1.65905027060926e-36,0.421830300662,0.798,0.453,3.57342837786529e-32
CCDC124,1.78456582029471e-36,-0.38675128757949,0.657,0.809,3.84377632033278e-32
ARL6IP4,1.80509009559582e-36,-0.361987672204966,0.885,0.964,3.88798355690384e-32
COX7A2,2.21662630313962e-36,-0.37114380607563,0.885,0.946,4.77439139433242e-32
TOP1,2.38164613340119e-36,0.390402624440159,0.879,0.697,5.12982760673282e-32
PSMD9,2.67086675714355e-36,0.335349323951712,0.685,0.296,5.7527799082115e-32
BST2,4.70056656443186e-36,-0.604580684300643,0.548,0.837,1.01245503231298e-31
CST3,6.8014082619353e-36,-0.516145725852744,0.944,0.985,1.46495532553824e-31
RSRP1,8.15038489542216e-36,0.364890937858982,0.924,0.783,1.75551140262498e-31
NDUFA12,1.05098337593752e-35,-0.384734438435668,0.848,0.925,2.26371309343182e-31
MZT2A,1.0543710145938e-35,-0.414231825636531,0.815,0.888,2.27100972833358e-31
HNRNPK,1.08320009183763e-35,0.306851583328209,0.966,0.936,2.33310467780906e-31
S100A4,1.51300521027113e-35,-0.42248658933003,0.253,0.564,3.25886192240298e-31
STUB1,2.11602662924241e-35,-0.384683328113469,0.831,0.91,4.55770975672522e-31
S100A1,2.25172734189521e-35,-0.864843740268128,0.39,0.618,4.84999552170809e-31
PDK4,2.36123491319384e-35,0.191959090662036,0.315,0.014,5.08586387952821e-31
MDK,3.55697046177265e-35,-0.637648701812359,0.963,0.997,7.6613586776121e-31
CHD9,3.6335550116352e-35,0.418953005414901,0.834,0.557,7.82631413956105e-31
SDCBP,4.41270181960727e-35,0.373121634580151,0.868,0.625,9.5045184492521e-31
VTN,5.80078151287841e-35,-0.328808440899748,0.02,0.24,1.24943033005888e-30
GCC2,7.10296793166122e-35,0.442626429698967,0.795,0.452,1.52990826280051e-30
MFSD10,8.67643217857947e-35,0.355834335071881,0.871,0.677,1.86881672694423e-30
BICC1,9.01555344409566e-35,0.567323017094291,0.803,0.515,1.94186005632376e-30
UNC119,9.92099148004746e-35,-0.42601005192561,0.463,0.697,2.13688235488742e-30
MORF4L2,1.20898052265174e-34,0.380231657272173,0.874,0.708,2.60402314773959e-30
ANKRD36,1.50449596868893e-34,0.263680135708518,0.458,0.078,3.24053386695909e-30
HIPK2,1.63946257798374e-34,0.508298380626646,0.834,0.535,3.53123844671918e-30
BCL2,2.11670854237881e-34,0.441718351131746,0.683,0.32,4.55917852942972e-30
EIF6,2.53974253790432e-34,-0.373726293158822,0.834,0.922,5.47035145239211e-30
PTPRO,3.88370521903558e-34,-0.379913146781343,0.143,0.439,8.36511267128073e-30
SLC34A1,5.26057037546363e-34,-0.258668041550309,0.028,0.263,1.13307425317111e-29
DDX6,5.28777176458781e-34,0.397603086263171,0.862,0.612,1.13893316037457e-29
WDR83OS,6.87154669538936e-34,-0.348446531889316,0.924,0.971,1.48006244271991e-29
RCN2,7.15551894032239e-34,0.385235510903255,0.902,0.766,1.54122722455604e-29
MRPS26,7.57036409888862e-34,-0.389067575046973,0.868,0.936,1.63058072325962e-29
PCBP2,1.72863856111114e-33,0.347027346010102,0.933,0.82,3.72331459677729e-29
SPARC,2.11838246461467e-33,0.523101620931012,0.902,0.831,4.56278399053354e-29
FTX,2.39631776276302e-33,0.429796889821801,0.815,0.506,5.16142882921527e-29
GOLGB1,2.56076251961329e-33,0.429878978113354,0.82,0.532,5.51562639099506e-29
NRIP1,2.63216147163828e-33,0.383619661031668,0.747,0.453,5.66941259376168e-29
HNRNPH1,2.65714883439649e-33,0.430038526133135,0.916,0.809,5.7232328744066e-29
BOD1L1,5.29675368753692e-33,0.409931030047204,0.815,0.507,1.14086777675858e-28
ZNF770,5.39452404640537e-33,0.42996479059262,0.801,0.512,1.16192653435525e-28
UBL5,5.53327354821378e-33,-0.366707922142103,0.904,0.968,1.19181178954977e-28
GRHPR,6.2186614978896e-33,-0.410131966306347,0.702,0.837,1.33943750003044e-28
C5orf15,6.71671861418512e-33,0.340360764089048,0.733,0.431,1.44671402230933e-28
PAFAH1B3,7.43282209943639e-33,-0.4507119341824,0.885,0.94,1.6009555519976e-28
EIF3A,8.55469948528451e-33,0.385285988198892,0.879,0.688,1.84259672213543e-28
SFPQ,1.03532008065538e-32,0.371141887103944,0.913,0.823,2.22997592172362e-28
PSMB3,1.28779617022872e-32,-0.363777233468549,0.854,0.934,2.77378417105563e-28
HSPA6,1.33842478804124e-32,0.659435699961286,0.553,0.711,2.88283315096202e-28
NSA2,1.4383437411405e-32,0.341916350242342,0.913,0.85,3.09804858404252e-28
RPL19,1.45209389501765e-32,-0.223030720058997,0.989,1,3.12766504047852e-28
NCOR1,1.47697666468449e-32,0.360739105113208,0.874,0.582,3.18126003806393e-28
IDH3G,1.6637716432613e-32,-0.386665825682212,0.739,0.848,3.58359774242051e-28
DSP,1.6859151585298e-32,0.4286105043225,0.798,0.445,3.63129265995734e-28
NDUFC2,1.74926950635763e-32,-0.356584782157271,0.84,0.903,3.76775158974369e-28
FIBP,1.76928766131755e-32,-0.340235281235908,0.815,0.878,3.81086869371188e-28
RHOC,2.23250551975012e-32,-0.496695295644493,0.831,0.874,4.80859363898977e-28
GOLIM4,2.2840638431995e-32,0.407986814735522,0.761,0.429,4.91964511186741e-28
LRRIQ1,2.9105073872906e-32,0.380322980611194,0.657,0.281,6.26894186148523e-28
YBX3,2.93482593766651e-32,0.389675741495945,0.896,0.802,6.3213215871399e-28
INSIG1,3.04293563080904e-32,-0.275891215356251,0.087,0.353,6.55417905519959e-28
CENPX,3.59182491625839e-32,-0.394317818488348,0.683,0.837,7.73643168712894e-28
GUK1,3.69733515806191e-32,-0.355857949924772,0.862,0.917,7.96369019694955e-28
KMT2E,4.11232004867236e-32,0.382488748867166,0.848,0.633,8.8575261528354e-28
ECI1,5.05050587584185e-32,-0.401561326466891,0.862,0.91,1.08782846059758e-27
ATP6AP1,5.39102084779398e-32,-0.377195883649105,0.792,0.88,1.16117198040634e-27
CCDC198,6.24671239246651e-32,0.421789711979807,0.871,0.639,1.34547938221336e-27
SSR4,6.37968394534158e-32,-0.361589407084036,0.924,0.967,1.37412012498712e-27
SMC3,7.52020407456987e-32,0.338983169288625,0.787,0.501,1.6197767556216e-27
KTN1,8.29170123013488e-32,0.405557035955771,0.854,0.594,1.78594952795875e-27
TUBG1,1.65919192967578e-31,-0.383043612386179,0.435,0.615,3.57373349732867e-27
C4orf48,2.29094676296989e-31,-0.480156606743287,0.396,0.65,4.93447023276085e-27
FXYD2,2.38845969039936e-31,0.537882273603424,0.868,0.742,5.14450332715118e-27
PSMC5,2.7847197418394e-31,-0.344123078296942,0.837,0.898,5.99800785194788e-27
STX7,2.90328757150708e-31,0.360639642848998,0.801,0.51,6.2533911002691e-27
TPM2,3.03461244037075e-31,-0.334417939673856,0.264,0.526,6.53625173531456e-27
SLC22A18,3.9363442785622e-31,-0.393359914045158,0.25,0.458,8.47849194159512e-27
NPM1,4.03578480992283e-31,0.308178316232066,0.975,0.996,8.69267690209278e-27
APEX1,4.2027086659673e-31,0.340224751686371,0.935,0.88,9.05221419562698e-27
RPS28,4.57591091740854e-31,-0.21276758290052,0.994,1,9.85605452500625e-27
MRPL55,5.09918021382327e-31,-0.409603068673044,0.657,0.81,1.09831242625539e-26
PTGDS,5.1916594303594e-31,-0.906095933529949,0.051,0.281,1.11823152470511e-26
MCCD1,5.53829116612241e-31,-0.248505223792312,0.051,0.27,1.19289253427111e-26
PLPPR3,6.05801353838824e-31,0.352378797324276,0.604,0.208,1.30483553603344e-26
MDH1,6.23125997027533e-31,0.383652812640908,0.938,0.907,1.3421510849976e-26
COPB1,6.42739372728623e-31,0.383463746831172,0.772,0.443,1.38439633492018e-26
CKB,6.797165757522e-31,-0.859167722308166,0.831,0.924,1.46404153251266e-26
APRT,6.98621061968943e-31,-0.371492313597501,0.862,0.934,1.50475990537491e-26
PHF14,7.50653975621026e-31,0.364312257158717,0.73,0.421,1.61683359809013e-26
PTPRK,7.71117766470347e-31,0.326445970269511,0.581,0.194,1.66091055720048e-26
ERH,8.644921914074e-31,0.308899136067591,0.93,0.891,1.8620297310724e-26
MAP3K21,9.13185517367766e-31,0.268035879410626,0.41,0.073,1.96691028585843e-26
UTRN,1.54281441242291e-30,0.434318048996261,0.801,0.503,3.32306796291772e-26
H2AFJ,1.70767438248777e-30,-0.375944722614281,0.699,0.807,3.67815985244041e-26
RAB5C,1.84606033405131e-30,-0.353227073104447,0.848,0.906,3.97622935351311e-26
ATP5F1E,1.86896880158545e-30,-0.266396833302442,0.955,0.979,4.02557190173491e-26
PPP1CB,1.97656551590258e-30,0.39424777983852,0.854,0.702,4.25732446470257e-26
STXBP6,2.12287887504749e-30,0.333495256481306,0.416,0.083,4.57246880896479e-26
DMAC1,2.15199703736117e-30,-0.382661185982886,0.753,0.87,4.63518641877222e-26
EIF3H,2.25742247782629e-30,0.326951794946408,0.938,0.861,4.86226227499005e-26
RBM25,3.22220142025259e-30,0.361415809439892,0.885,0.655,6.94029963908206e-26
PRSS8,3.49457059597157e-30,-0.453439145108272,0.59,0.727,7.52695560666316e-26
BPTF,4.51387868183805e-30,0.38232218121549,0.885,0.68,9.72244329281098e-26
SELENOP,4.66517765214842e-30,0.426893215433972,0.815,0.565,1.00483261449625e-25
FAM96B,4.83681022101985e-30,-0.331574189635929,0.86,0.921,1.04180055350546e-25
N4BP2,5.23372467620766e-30,0.342355827569163,0.685,0.317,1.12729195800837e-25
POLR2J,5.8631780991951e-30,-0.342933793599438,0.837,0.885,1.26286993078563e-25
DHCR7,7.41959330222473e-30,-0.324716637810341,0.289,0.507,1.59810620136619e-25
WWC2,7.85399510072167e-30,0.35500417411795,0.607,0.26,1.69167200474444e-25
SNHG25,8.56487133481043e-30,-0.230979441188607,0.093,0.341,1.84478763680482e-25
DOK6,8.7711871220488e-30,0.376446300142124,0.747,0.45,1.88922599421809e-25
NUDT8,8.91733427772631e-30,-0.322956157266165,0.309,0.511,1.92070463007947e-25
MRPL12,1.3048914634936e-29,-0.364442530726253,0.607,0.76,2.81060572321886e-25
JAG1,1.31104133840619e-29,0.483674742312898,0.817,0.557,2.82385193879308e-25
COX7C,1.42935050897136e-29,-0.237954960313511,0.963,0.985,3.07867806127341e-25
PCMTD1,1.43413518376404e-29,0.349557945343193,0.784,0.488,3.08898377230937e-25
NME3,1.50937626363731e-29,-0.39974625891089,0.691,0.827,3.2510455342484e-25
WSB1,1.80242290137755e-29,0.43182027396153,0.949,0.891,3.8822386872771e-25
CFL1,2.3048146165535e-29,-0.275699022158048,0.972,0.989,4.96434020259459e-25
TECR,2.31746469098408e-29,-0.372760407496301,0.896,0.939,4.99158719791062e-25
MSMO1,2.38942994388145e-29,-0.437744061729896,0.728,0.778,5.14659315612625e-25
STARD4-AS1,2.45437809265787e-29,0.308193387154881,0.553,0.201,5.28648497377578e-25
BAX,2.80988098424423e-29,-0.351061924096923,0.652,0.801,6.05220265196365e-25
ZFR,2.82166282642421e-29,0.327324010344399,0.801,0.53,6.07757956183511e-25
HSD17B10,3.22070710695988e-29,-0.341623188587815,0.815,0.916,6.93708103768088e-25
SLC25A11,3.5498628744055e-29,-0.362410292089368,0.722,0.838,7.64604964518202e-25
HMGN3,3.76409584753279e-29,-0.349303280468017,0.935,0.976,8.10748604600089e-25
TXNDC17,3.90009347147336e-29,-0.359687937762979,0.789,0.848,8.40041132820647e-25
RAD23B,4.32209280910554e-29,0.320991194098338,0.806,0.572,9.30935570153243e-25
RPS18,4.97890386880238e-29,-0.213895952710155,0.986,1,1.07240610430135e-24
SON,6.62867262641042e-29,0.340886968289396,0.916,0.789,1.42774979700254e-24
PCM1,7.26974129878954e-29,0.363769967766783,0.837,0.557,1.56582957834628e-24
GCHFR,7.78702485574561e-29,-0.569177718397342,0.753,0.837,1.67724728367905e-24
TPM4,8.58505431845912e-29,0.382540181950062,0.837,0.652,1.84913484965291e-24
SMARCC1,1.09287818647316e-28,0.336368840656875,0.823,0.579,2.35395032584454e-24
HBP1,1.4369432295585e-28,0.321458254212601,0.75,0.406,3.09503202214606e-24
ACSM3,1.49932525287318e-28,0.402246246766411,0.736,0.504,3.22939666216355e-24
HMGN1,1.84990408683822e-28,0.299981569405359,0.983,0.975,3.98450841264084e-24
STAU1,2.10094770253713e-28,0.336322777216075,0.876,0.694,4.52523125649472e-24
ANAPC11,2.30814671733962e-28,-0.346598883175649,0.851,0.921,4.9715172144778e-24
SBNO1,2.50751192847991e-28,0.348007300269631,0.778,0.476,5.40092994275289e-24
ANKRD12,2.63603246743642e-28,0.384177974940629,0.767,0.476,5.6777503316113e-24
ENDOG,2.94630046676951e-28,-0.357833389263784,0.472,0.673,6.34603657537486e-24
HTRA1,2.95112326064254e-28,-0.392023792181863,0.351,0.609,6.35642439109797e-24
MAPK10,2.98355253472864e-28,0.360776582136457,0.772,0.488,6.42627380455202e-24
BHMT,3.62100787531522e-28,0.658098380510213,0.725,0.431,7.79928886264144e-24
UCP2,3.90417715401857e-28,-0.329344220450194,0.295,0.547,8.4092071720406e-24
SVBP,4.5511518089829e-28,0.303875607132496,0.671,0.343,9.80272588136828e-24
FUOM,6.50112640644514e-28,-0.39185869638211,0.458,0.622,1.40027761668422e-23
MSRB1,6.56009970735254e-28,-0.537413175078849,0.638,0.774,1.41297987596666e-23
KLHL24,6.93365279522333e-28,0.403144336366535,0.699,0.386,1.49343947556315e-23
KLF5,7.73101059082576e-28,0.392740006491629,0.61,0.262,1.66518237115796e-23
FAM50A,8.1350902772733e-28,-0.348757452199907,0.638,0.769,1.7522170948219e-23
ATP5PF,8.37990006095181e-28,-0.320984156841667,0.916,0.963,1.80494667412841e-23
CTNNA1,8.85348017853258e-28,0.314780523388121,0.893,0.734,1.90695109565413e-23
GSTZ1,1.01030379886693e-27,-0.331370513304921,0.382,0.607,2.17609335237949e-23
FASN,1.01489201902602e-27,-0.307283306480942,0.199,0.467,2.18597591978015e-23
PLAGL1,1.1672922938962e-27,0.39566669057656,0.761,0.467,2.51423087182304e-23
RPS4Y1,1.44147033590166e-27,-0.28748317059799,0.958,0.993,3.10478295649858e-23
SINHCAF,1.45285395695557e-27,0.346111503486904,0.885,0.644,3.12930213788661e-23
RTN3,1.73260188269751e-27,0.30690054191966,0.893,0.76,3.73185119514218e-23
FKBP2,1.96860526735879e-27,-0.345040653418743,0.86,0.929,4.2401788853641e-23
ACAA1,2.12818291166358e-27,-0.383184092934498,0.705,0.794,4.58389317343219e-23
SPAG7,2.79728214947694e-27,-0.350333060098005,0.787,0.885,6.02506602175838e-23
BCAT2,2.91764453115364e-27,-0.364611273439019,0.382,0.568,6.28431455565182e-23
RNF181,3.09607335178615e-27,-0.388756089632371,0.82,0.893,6.66863239241219e-23
LSM14A,3.3793945085913e-27,0.305507400292589,0.817,0.543,7.2788778320548e-23
PPIL4,3.53702938294649e-27,0.30475660269726,0.77,0.438,7.61840758792846e-23
CHCHD5,3.73391725219384e-27,-0.346279930300705,0.674,0.796,8.04248436950031e-23
CCDC14,4.63721874778178e-27,0.316754488179196,0.643,0.284,9.98810546084717e-23
DNAJB6,4.68868169733779e-27,0.295838426569672,0.848,0.672,1.00989515078959e-22
RPL35A,5.0578528975044e-27,-0.234916551674842,0.978,0.996,1.08941093559347e-22
NDUFB9,5.8971886509818e-27,-0.321807049388471,0.868,0.934,1.27019546353497e-22
POLR2G,6.10820462897864e-27,-0.337950663751611,0.772,0.863,1.31564619503571e-22
ALDH1L1,6.2906240612156e-27,-0.229430722215005,0.053,0.258,1.35493751654523e-22
ZNHIT1,6.55321919336959e-27,-0.329481647976041,0.874,0.935,1.41149788205988e-22
LUC7L2,7.49262213857319e-27,0.287097274322947,0.699,0.352,1.61383588242728e-22
RABAC1,7.53099425047898e-27,-0.365816199089272,0.888,0.946,1.62210085161067e-22
ALKBH7,7.59449547592509e-27,-0.331010852536249,0.916,0.961,1.63577838055951e-22
SH3BGRL3,7.94296932541223e-27,-0.360193719930156,0.82,0.878,1.71083616300054e-22
FTCD,8.53253409523546e-27,-0.355202864466235,0.197,0.432,1.83782251877277e-22
KLF11,8.70447037356001e-27,0.260655203465966,0.455,0.119,1.87485587376109e-22
SRP9,8.78754129151032e-27,0.287782170990241,0.933,0.885,1.89274851877841e-22
AGT,9.20942803623122e-27,-0.429262406418464,0.135,0.345,1.98361870472384e-22
HINT2,9.37298669293379e-27,-0.338780602513915,0.581,0.724,2.01884760379101e-22
PCP4,1.01106601527765e-26,-0.403741126410093,0.301,0.584,2.17773509030654e-22
BAZ2B,1.0243179504768e-26,0.348795682544344,0.663,0.38,2.20627843353197e-22
VIM,1.03846208286076e-26,0.602829541469515,0.949,0.989,2.23674348027379e-22
EFHC1,1.07030989798335e-26,0.333976406705504,0.736,0.414,2.30534048926635e-22
HOXA10,1.11602289107327e-26,0.502378036850338,0.803,0.583,2.40380170508273e-22
RNASEH2C,1.12532888302793e-26,-0.358942250593422,0.626,0.76,2.42384588115386e-22
FGD5-AS1,1.14653313433728e-26,0.339696991680124,0.812,0.532,2.46951771804907e-22
DYNC2H1,1.1629836031922e-26,0.274531790763831,0.539,0.175,2.50495038291569e-22
TUBA1A,1.2088330524685e-26,0.537913658189777,0.961,0.942,2.60370551171191e-22
SPTLC2,1.27929882292172e-26,0.30261916002576,0.699,0.352,2.7554817346911e-22
FAAP20,1.49350656409636e-26,-0.345684850672362,0.775,0.842,3.21686378840715e-22
IGF2BP2,1.53832160300122e-26,0.325373679393738,0.857,0.583,3.31339090070432e-22
ATP5MD,1.57179769363043e-26,-0.324415720805065,0.834,0.896,3.38549505231058e-22
PABPC4,1.63064528882804e-26,0.28869492303063,0.742,0.449,3.51224688760672e-22
F12,1.64001382942054e-26,-0.253127291616691,0.056,0.267,3.53242578718891e-22
BBX,1.79769048463591e-26,0.356769653544943,0.84,0.59,3.87204553485728e-22
DDX17,1.88849036535138e-26,0.305147542301744,0.961,0.906,4.06761939793033e-22
BRD3,1.99926846869945e-26,0.301349096780338,0.711,0.389,4.30622435473174e-22
SNHG9,2.02635731108599e-26,-0.216897498283954,0.104,0.327,4.36457101234811e-22
SELENOF,2.18609037535101e-26,0.316441654243325,0.801,0.562,4.70862005946855e-22
RPLP1,2.21611485188858e-26,-0.181968286205153,0.997,1,4.77328977948282e-22
GOLGA4,2.29791470021975e-26,0.431781050511344,0.775,0.536,4.94947847280331e-22
FAM84B,2.65930417427587e-26,0.343961355289847,0.626,0.292,5.7278752609728e-22
HSPA5,3.04932188754753e-26,0.533577851697627,0.958,0.918,6.56793441358862e-22
REST,3.05241659588891e-26,0.343794674524923,0.815,0.557,6.57460010588513e-22
ID4,3.0822385050844e-26,0.412650986721371,0.865,0.789,6.6388335161013e-22
HP1BP3,3.14421268532133e-26,0.342562188008882,0.865,0.605,6.77231970291361e-22
CANX,3.7357893464624e-26,0.321716849759738,0.938,0.867,8.04651667334536e-22
TRAPPC2L,3.88228307355175e-26,-0.343123485910585,0.728,0.81,8.36204951212311e-22
TRIP11,4.67514711107734e-26,0.351526624453443,0.713,0.428,1.00697993625495e-21
NDUFAF3,5.49047521527247e-26,-0.308248067080124,0.789,0.837,1.18259345661754e-21
QPCT,5.71304803871154e-26,0.285922198443504,0.581,0.222,1.23053341705808e-21
ALYREF,6.41694308344844e-26,0.252789593361101,0.503,0.144,1.38214537074396e-21
LAMTOR5,6.68837339003803e-26,-0.357644265572075,0.938,0.971,1.44060874448029e-21
ANXA5,8.56954936922083e-26,0.345593891706826,0.837,0.69,1.84579523863647e-21
BDP1,9.70802624631239e-26,0.344794313518496,0.688,0.364,2.09101177319322e-21
MRPS21,1.0357550135515e-25,-0.313558336613449,0.888,0.939,2.23091272368859e-21
AC013394.1,1.08933031549604e-25,0.226090008420878,0.438,0.104,2.34630856654693e-21
FAM84A,1.09940484291367e-25,0.357720632403575,0.556,0.197,2.36800809115175e-21
ERBB2,1.24537255381392e-25,0.314836298191584,0.781,0.508,2.6824079436598e-21
TMEM147,1.38304430960751e-25,-0.328985443021536,0.834,0.898,2.97893913846362e-21
GAREM1,1.56510088443442e-25,0.34230690930373,0.59,0.245,3.37107079498329e-21
IFT81,1.77682178076534e-25,0.280276399474494,0.604,0.242,3.82709643359047e-21
DEFB1,1.90509909396345e-25,-0.148354995774575,0.065,0.27,4.10339293848788e-21
ITM2C,2.07178622838039e-25,0.324502323867633,0.992,0.994,4.46242035730852e-21
ITGB8,2.19628139280929e-25,0.353142011835052,0.666,0.317,4.73057049197193e-21
ZBTB10,2.3867476241206e-25,0.306398613741871,0.607,0.262,5.14081570759336e-21
DYNLRB1,2.55132032624289e-25,-0.305893430418804,0.907,0.954,5.49528885069455e-21
TLE4,2.555979353941e-25,0.326833933482548,0.612,0.271,5.50532393045352e-21
NAA10,2.77575790541887e-25,-0.348277101296888,0.671,0.812,5.97870495248171e-21
RAD21,2.87972122402327e-25,0.326280407095581,0.801,0.578,6.20263154442371e-21
SNX3,3.37259098354074e-25,0.302259670004749,0.899,0.795,7.2642237194484e-21
PSMB5,3.6648118310173e-25,-0.298110795611798,0.893,0.965,7.89363820282815e-21
TAF1D,4.29780611103745e-25,0.332736220936146,0.795,0.548,9.25704458256355e-21
MRPL20,4.42007896868273e-25,-0.323904579247192,0.812,0.9,9.52040809064574e-21
SF3B5,4.54835441882688e-25,-0.318421096782831,0.896,0.956,9.79670058271122e-21
MPST,4.93318945913119e-25,-0.353728377681968,0.803,0.853,1.06255967760227e-20
CHMP1B,5.06320340301434e-25,0.297742738809952,0.702,0.368,1.09056338097526e-20
P4HA1,5.22468591246712e-25,0.345859514949452,0.604,0.248,1.12534509868629e-20
FXR1,6.21738775627356e-25,0.287939257510432,0.865,0.704,1.33916314882376e-20
SLC9A3R1,6.75018685017259e-25,-0.367085575705211,0.75,0.801,1.45392274565868e-20
UQCR11,6.8575327868775e-25,-0.324998708511863,0.846,0.91,1.47704398696555e-20
SEC63,7.58946909434148e-25,0.303573955721477,0.719,0.399,1.63469574823021e-20
C12orf57,7.97654737718038e-25,-0.383029442305272,0.809,0.884,1.71806853957088e-20
SF3B1,8.76315854824971e-25,0.308549767111911,0.862,0.744,1.8874967197075e-20
PNRC1,8.82783507441748e-25,0.326089213763177,0.879,0.731,1.90142739667878e-20
TAF10,9.27592604261781e-25,-0.329365900773845,0.758,0.839,1.99794171031945e-20
RSL24D1,9.78361288184315e-25,0.290952877118423,0.888,0.745,2.1072923786202e-20
TIMM17B,9.86363874725556e-25,-0.344382773936625,0.75,0.859,2.12452914977138e-20
SURF1,1.01659256183864e-24,-0.328798849054394,0.657,0.769,2.18963871894424e-20
TMBIM4,1.23489042142589e-24,0.296956285729465,0.865,0.695,2.65983047870923e-20
CAB39,1.39024589780049e-24,0.268563115468048,0.61,0.248,2.99445063927248e-20
TMF1,1.41861454405899e-24,0.337581536039153,0.68,0.356,3.05555386644865e-20
NUCKS1,1.45497358131877e-24,0.28361296356922,0.949,0.928,3.1338675968025e-20
RBM4,1.53055219812898e-24,0.283680024545316,0.654,0.303,3.29665637955e-20
AKAP9,1.54312253639441e-24,0.360223635826301,0.868,0.683,3.32373163113993e-20
NKTR,1.75996849657004e-24,0.35565456573373,0.815,0.566,3.79079614476221e-20
ARID1B,1.97288804245975e-24,0.338124567966271,0.753,0.47,4.24940355465405e-20
PTMA,2.13527108062675e-24,0.251079736804537,0.994,0.999,4.59916038056195e-20
BMPR2,2.25105892037756e-24,0.292698285966785,0.646,0.277,4.84855580860123e-20
EDIL3,2.56085509038803e-24,0.427425376200621,0.772,0.447,5.51582577918679e-20
RNMT,2.70744461089954e-24,0.29869492890507,0.739,0.493,5.83156494741653e-20
CRYAB,2.95145261737598e-24,-0.396134610729834,0.402,0.65,6.35713379256612e-20
SMS,2.99010997575164e-24,0.424700451914061,0.831,0.729,6.44039787677146e-20
HOXA5,3.21863359757222e-24,0.344540716526377,0.567,0.248,6.93261490581081e-20
TNRC6B,3.37013975752245e-24,0.37525621101645,0.854,0.643,7.25894402372761e-20
LAMP1,3.49926062726105e-24,0.30603347462113,0.893,0.798,7.53705746505759e-20
S100A10,3.64462828983881e-24,0.412598187682942,0.91,0.932,7.8501648734838e-20
CUTA,3.80203368393441e-24,-0.282050834442241,0.941,0.981,8.18920035182633e-20
OLFM2,3.82730242723932e-24,0.276402269028217,0.559,0.198,8.24362669803078e-20
KLF7,4.23502264997832e-24,0.277457019655523,0.567,0.217,9.12181528578831e-20
SESN3,4.25696176318158e-24,0.457675849360953,0.705,0.413,9.16906994171681e-20
UBC,4.4506580667846e-24,-0.294757539746632,0.963,0.994,9.58627241004735e-20
GPS1,4.55649131463933e-24,-0.338396204387169,0.59,0.752,9.81422664260165e-20
TTC14,4.8804981088849e-24,0.321362455029745,0.666,0.355,1.05121048767272e-19
SERPINF1,5.05214561334899e-24,-0.546273973134879,0.587,0.733,1.08818164365924e-19
CERS2,5.25372200813919e-24,0.275113649234467,0.716,0.406,1.1315991833331e-19
SMG1,5.61664211821601e-24,0.319695849216677,0.685,0.384,1.20976854584255e-19
GPX3,5.95206308249166e-24,-0.448378208719952,0.362,0.533,1.28201486733788e-19
TMEM106B,6.20443586473376e-24,0.302201728417274,0.775,0.494,1.33637344090501e-19
MRPL28,6.61584898093898e-24,-0.345842458119426,0.728,0.828,1.42498771200445e-19
EMX2,7.21639690055996e-24,0.356186705293777,0.89,0.792,1.55433972841161e-19
PUF60,8.11531823694176e-24,-0.310241324120722,0.834,0.899,1.74795839505488e-19
RPL38,8.97308186969992e-24,0.212787913017978,0.924,0.939,1.93271210391467e-19
PRPF40A,9.00903523813161e-24,0.310630094026579,0.868,0.644,1.94045609994117e-19
SOST,9.02240696384328e-24,-0.165025538253412,0.011,0.191,1.94333623594221e-19
RB1CC1,1.14445336133709e-23,0.34281338382457,0.635,0.309,2.46503809498395e-19
ATP2B1,1.16389803855528e-23,0.333454304165117,0.775,0.519,2.50691998524423e-19
PSMB7,1.17291528912424e-23,-0.302165585088665,0.86,0.936,2.52634224124469e-19
PKD2,1.18262238040447e-23,0.297028150020619,0.584,0.292,2.5472503451532e-19
RSF1,1.27998999060956e-23,0.320949447450783,0.806,0.569,2.75697044077393e-19
MINDY2,1.33313542504934e-23,0.361767784142875,0.77,0.517,2.87144039201376e-19
GLG1,1.42076217838347e-23,0.317980984821758,0.882,0.666,3.06017965602015e-19
KCNJ15,1.45923617277094e-23,0.459927456255945,0.744,0.546,3.14304879253133e-19
MIF,1.47225873555153e-23,0.270220403160223,0.933,0.964,3.17109809050444e-19
SLK,1.78954556290215e-23,0.317053686467075,0.699,0.399,3.85450218793493e-19
RACK1,2.04186260476599e-23,-0.156201227371162,0.997,0.999,4.39796786440546e-19
SAT2,2.42126909044881e-23,-0.348866021815582,0.801,0.864,5.21517149391769e-19
DNM1,2.44877975746075e-23,0.347862381500299,0.823,0.641,5.27442671959471e-19
ERGIC2,2.50920451789112e-23,0.270951430153868,0.725,0.456,5.40457561108569e-19
IFITM3,2.56930467526798e-23,-0.616469215644705,0.787,0.924,5.53402534005971e-19
STRAP,2.76612982427963e-23,0.280935713899943,0.888,0.752,5.9579670285159e-19
BCLAF1,2.82514223132848e-23,0.343462293350357,0.792,0.56,6.08507385205841e-19
PRH1,2.85929849465954e-23,0.262041419784927,0.587,0.222,6.15864302764719e-19
CSNK1A1,2.88972989383563e-23,0.264295787588979,0.888,0.787,6.22418921833256e-19
SSNA1,2.94985983972388e-23,-0.304859885137044,0.767,0.853,6.35370310878127e-19
ERBIN,3.07361295172012e-23,0.314333347120191,0.711,0.404,6.62025493670997e-19
MTDH,3.17006961924761e-23,0.326508865753076,0.907,0.787,6.82801295289743e-19
FAM3C,3.51526794624894e-23,0.292060564558756,0.739,0.443,7.5715356294256e-19
UQCRH,3.6023865595246e-23,-0.275336193596961,0.947,0.979,7.75918041056003e-19
TTC5,3.67158081311689e-23,0.252326154841549,0.579,0.229,7.90821791337247e-19
CLTB,4.25493466613031e-23,-0.329295273995528,0.635,0.751,9.16470377737808e-19
CYB5A,4.76894680007179e-23,0.318545659242373,0.955,0.921,1.02718345126746e-18
DPP4,4.95117500024237e-23,0.382814101851612,0.899,0.783,1.0664335833022e-18
IFT88,4.98024093424305e-23,0.278374791616544,0.66,0.343,1.07269409482661e-18
ASS1,5.08046523885865e-23,-0.506003637442276,0.567,0.668,1.09428140779776e-18
PNISR,5.52026841064412e-23,0.324751231672172,0.949,0.888,1.18901061296864e-18
CA4,5.57587920765229e-23,-0.287745759174907,0.143,0.377,1.20098862253623e-18
PHF3,5.61660870455904e-23,0.320161636027972,0.795,0.49,1.20976134887497e-18
BZW1,5.73898318315039e-23,0.275866668019836,0.834,0.655,1.23611958781876e-18
DDRGK1,6.22711262879961e-23,-0.328922864240675,0.758,0.859,1.34125778911715e-18
TCN2,6.25554365838855e-23,-0.29080597760748,0.362,0.53,1.34738154858031e-18
SEPT8,7.24198715947954e-23,0.277356445911465,0.537,0.217,1.5598516142803e-18
ROCK2,7.2638467067377e-23,0.294805210322404,0.565,0.248,1.56455994216423e-18
ZNF148,7.5050874393416e-23,0.327446926561844,0.809,0.53,1.61652078355979e-18
VPS35,7.86281157835899e-23,0.265477996837078,0.904,0.812,1.69357098586274e-18
WDFY3,7.97607873232561e-23,0.315929584417852,0.61,0.305,1.71796759815561e-18
APOA1,8.02681606927021e-23,-0.976073057058039,0.32,0.521,1.72889591316011e-18
CIB1,8.26799170086812e-23,-0.309116173063554,0.713,0.816,1.78084273244998e-18
DUSP23,8.27489040712336e-23,-0.378790663116506,0.553,0.709,1.7823286447903e-18
SOX6,8.31490042058805e-23,0.32391561529396,0.685,0.404,1.79094640159046e-18
PTH2R,8.40049138502204e-23,0.243537512042295,0.444,0.126,1.8093818394199e-18
TALDO1,1.01787993301546e-22,-0.300382655719948,0.834,0.916,2.192411587722e-18
ID3,1.03132866585204e-22,0.540316548727472,0.896,0.918,2.2213788133787e-18
ETNK1,1.10564724864973e-22,0.299122810541944,0.744,0.442,2.38145360886666e-18
TCAF1,1.13583326295435e-22,0.312185059731893,0.694,0.392,2.44647126507738e-18
MLEC,1.16693712458198e-22,0.296542836469715,0.941,0.86,2.51346587263713e-18
RARRES2,1.23538139922899e-22,-0.570445067418083,0.272,0.45,2.66088799579932e-18
LAMTOR2,1.34705336376556e-22,-0.311515529569782,0.739,0.82,2.90141824021465e-18
MVD,1.3707175195613e-22,-0.281082651329437,0.351,0.529,2.95238846538309e-18
BNIP3L,1.62344976007885e-22,0.28816360924363,0.871,0.744,3.49674843823384e-18
TIA1,1.68559324546069e-22,0.292279591426595,0.711,0.489,3.63059929139778e-18
FOXP1,1.77463579799486e-22,0.322496746301105,0.758,0.463,3.82238804530114e-18
PPP1R7,1.87535735150438e-22,-0.291758754338361,0.663,0.742,4.03933219940527e-18
LPP,2.08259647333468e-22,0.370354987022044,0.747,0.476,4.48570454391557e-18
SYTL1,2.13674411950307e-22,-0.196411122068054,0.138,0.332,4.60233315899766e-18
TRAPPC1,2.13923339442684e-22,-0.285489850111734,0.871,0.949,4.60769480825597e-18
SERPINA1,2.1997128222486e-22,-0.499106003548764,0.149,0.339,4.73796144784126e-18
PAX8,2.21432472136358e-22,0.357921382623832,0.93,0.859,4.76943401734501e-18
SLC39A4,2.37867610774147e-22,-0.672580371571178,0.801,0.825,5.12343046846435e-18
UBE3A,2.41415377559448e-22,0.286053163059246,0.764,0.485,5.19984581725296e-18
TBC1D4,2.45731745258605e-22,0.333404399666403,0.562,0.224,5.2928160611251e-18
SLC44A3,2.54637617360473e-22,0.306976147752192,0.75,0.468,5.48463964032722e-18
MBD5,2.834753582371e-22,0.284669789830337,0.601,0.267,6.1057757410689e-18
RPL23,2.89201855516966e-22,0.274438148986114,0.966,0.993,6.22911876597993e-18
NDUFAF8,3.11778158220972e-22,-0.281289858518848,0.652,0.73,6.71538974992151e-18
PIN1,3.56862190434364e-22,-0.299335816292531,0.756,0.85,7.68645471976576e-18
KLK6,3.8432386784931e-22,0.411483473160609,0.551,0.249,8.27795178960628e-18
ZNF638,3.98990173053156e-22,0.315893781674537,0.758,0.467,8.59384933739193e-18
EPCAM,4.07598698106445e-22,0.266037838422575,0.972,0.979,8.77926835851473e-18
TCF21,4.08283867326253e-22,-0.274286787915271,0.152,0.366,8.79402621834017e-18
NOSIP,4.14346642242803e-22,-0.337518414619348,0.666,0.796,8.92461232726773e-18
UBE2H,4.66854395251685e-22,0.330161725269567,0.843,0.607,1.0055576819326e-17
SMAD9,5.02171094575584e-22,0.29315452634325,0.525,0.201,1.08162632060635e-17
ECHS1,5.2299947777536e-22,-0.295604449413441,0.806,0.871,1.12648857518035e-17
QKI,5.37353026168326e-22,0.335746443458774,0.789,0.539,1.15740468306396e-17
MYO6,5.38181621139982e-22,0.334136818056439,0.874,0.738,1.15918939377341e-17
MT-CO1,6.0989253879974e-22,-0.263323676134889,0.989,1,1.31364753932076e-17
SREBF2,6.26101275052521e-22,-0.220466385867546,0.197,0.416,1.34855953633562e-17
CXADR,7.2482106207711e-22,0.300508645397933,0.848,0.623,1.56119208560789e-17
PDIA3,7.25301442341993e-22,0.255083053423043,0.944,0.932,1.56222677666042e-17
EPC1,7.44983557277088e-22,0.270774271844555,0.792,0.511,1.60462008401912e-17
HNRNPH2,7.49875197898214e-22,0.280557506213175,0.778,0.503,1.61515618875296e-17
MAP2K2,8.38542278324094e-22,-0.304319383014056,0.885,0.939,1.80613621328227e-17
SCRN2,9.50687555019439e-22,-0.320400454554826,0.388,0.566,2.04768592475637e-17
IFI27L2,9.70424153178531e-22,-0.299193379440744,0.334,0.535,2.09019658353124e-17
AC015522.1,1.01719970423171e-21,0.183116333088822,0.284,0.039,2.19094644294468e-17
SMAD7,1.1004768954315e-21,0.214433847956056,0.421,0.123,2.3703171850699e-17
METTL9,1.11968684827608e-21,0.238483316885008,0.955,0.946,2.41169350250184e-17
TLK1,1.20257022184332e-21,0.282575235343055,0.736,0.482,2.59021600082832e-17
TIMM8B,1.22313565829105e-21,-0.296305844015505,0.75,0.83,2.63451189439309e-17
LINC01781,1.28145681183497e-21,-0.539900452497767,0.551,0.669,2.76012982701135e-17
UBE2B,1.34397253823951e-21,0.290348901954703,0.82,0.618,2.89478245011408e-17
NCOA7,1.44684211728182e-21,0.272348413173365,0.587,0.248,3.11635323641331e-17
CCPG1,1.46488387858983e-21,0.299503055583798,0.711,0.425,3.15521338609464e-17
MAP9,1.50137888707767e-21,0.278513373772975,0.764,0.486,3.2338199848766e-17
MAF,1.50522465353256e-21,0.36610964999922,0.576,0.292,3.24210338124377e-17
MAFB,1.5109723219591e-21,-0.368416928453881,0.222,0.438,3.25448328426771e-17
PLTP,1.5695079988931e-21,-0.379811065392062,0.761,0.853,3.38056327881585e-17
TLN2,1.6466093827263e-21,0.247709855771719,0.556,0.226,3.54663194945418e-17
SCAND1,1.77184670771505e-21,-0.311499896238383,0.874,0.921,3.81638062374744e-17
FLRT3,1.9116010422342e-21,0.376487894827071,0.927,0.888,4.11739748486825e-17
PTPRG,1.97774701724393e-21,0.306470701761572,0.573,0.263,4.25986930044171e-17
ADGRG1,1.99669656750102e-21,0.311487691300636,0.576,0.231,4.30068473674045e-17
HNRNPR,2.01142726402978e-21,0.27592687544837,0.916,0.809,4.33241318399375e-17
POGZ,2.07865045899504e-21,0.299865910431745,0.688,0.371,4.47720522362943e-17
NORAD,2.17945263405376e-21,0.358441596616979,0.89,0.72,4.69432302848839e-17
RPL36A,2.18443865421314e-21,-0.306892238130706,0.719,0.827,4.70506241730969e-17
PPP4R2,2.24342135524628e-21,0.270902144082582,0.764,0.517,4.83210525706497e-17
NRG3,2.42022931069946e-21,0.200780589462855,0.421,0.111,5.21293191231556e-17
ARHGAP29,2.47563068326982e-21,0.41812784684891,0.803,0.546,5.33226092869486e-17
PDIA4,2.77730590713585e-21,0.295909736805533,0.787,0.554,5.9820391933799e-17
MRPS34,2.78138562357366e-21,-0.282452413527815,0.831,0.895,5.9908264946153e-17
RHOB,2.88725577236952e-21,0.415727718260029,0.857,0.744,6.21886020810671e-17
ADAMTS6,3.01522522993693e-21,0.178711490613602,0.306,0.05,6.49449362276116e-17
RPL30,3.11214879307838e-21,-0.158419594831366,0.98,0.997,6.70325728541153e-17
HELZ,3.39043181590177e-21,0.274223605713651,0.593,0.295,7.30265108827083e-17
MYC,3.53250955731988e-21,0.241890985739611,0.368,0.086,7.60867233551128e-17
ASPDH,3.54188833930623e-21,-0.0861642348111965,0,0.107,7.62887329403169e-17
PPP1R14C,3.55162258531672e-21,0.414645794022874,0.702,0.452,7.64983988651368e-17
CUL3,3.60601865669741e-21,0.267694184689286,0.73,0.453,7.76700358466055e-17
SPEF2,3.76844714064672e-21,0.317371235723435,0.674,0.416,8.11685829623897e-17
PRPF38B,3.8135029541511e-21,0.282385196359302,0.725,0.417,8.21390401294606e-17
TFG,3.8457732991139e-21,0.277193415987832,0.868,0.694,8.28341110896143e-17
ZC3H13,4.19501987731761e-21,0.315619535428672,0.742,0.445,9.03565331375441e-17
HNRNPA2B1,4.23060302841258e-21,0.265298631978047,0.975,0.976,9.11229586289786e-17
CHD4,4.34914494292774e-21,0.302368063568399,0.868,0.686,9.36762329257205e-17
GNAI3,4.39975454482075e-21,0.263230784476156,0.882,0.711,9.47663131408941e-17
MEX3C,4.42804646921364e-21,0.242209910185352,0.475,0.183,9.53756929003927e-17
YIF1A,5.07198441514187e-21,-0.313397944473867,0.803,0.875,1.09245472317741e-16
SNHG19,5.12246301164199e-21,0.213314898723339,0.629,0.267,1.10332730807757e-16
PAPLN,5.24573410722042e-21,0.207679401142818,0.43,0.118,1.12987866935421e-16
KANSL1L,5.30161817081407e-21,0.297988912153136,0.677,0.399,1.14191553781164e-16
MRPL27,5.32469718986888e-21,-0.259437455261329,0.803,0.853,1.14688652772586e-16
CYS1,5.94781146446302e-21,0.361726493313632,0.848,0.686,1.28109911133069e-16
PGRMC1,6.36224777527248e-21,0.241894520932076,0.952,0.952,1.37036454831594e-16
CCS,7.66612234712358e-21,-0.301578398738316,0.433,0.619,1.65120609234695e-16
DACH1,7.7868529909602e-21,0.420084875545822,0.573,0.339,1.67721026572292e-16
DGKH,7.95510546562509e-21,0.364578105139759,0.537,0.256,1.71345016624099e-16
AAMDC,7.99364557916087e-21,-0.301973453268354,0.573,0.691,1.72175132129546e-16
TINAG,8.19789037857582e-21,-0.415605637915509,0.236,0.42,1.76574360864145e-16
ASPH,8.66634440398382e-21,0.324434662431364,0.795,0.547,1.86664392117407e-16
SGCB,9.5348487983145e-21,0.263292120320165,0.697,0.428,2.05371108266896e-16
CD4,9.68067805942412e-21,-0.106035856078398,0.017,0.157,2.08512124721936e-16
KHK,9.85104888590402e-21,-0.284236046784585,0.202,0.396,2.12181741953487e-16
KANSL1,1.00837423680367e-20,0.299638741332192,0.758,0.471,2.17193726865143e-16
MXI1,1.01996745754757e-20,0.278450511924423,0.581,0.291,2.1969079068117e-16
HDAC2,1.04171760355974e-20,0.264852535238654,0.801,0.579,2.24375554630733e-16
PARD6B,1.04398080186912e-20,0.322290875450138,0.857,0.629,2.2486302491459e-16
URI1,1.09465201821125e-20,0.257360851889317,0.817,0.589,2.35777098202521e-16
EIF1B,1.13836903465116e-20,0.263330493438982,0.947,0.889,2.45193306373513e-16
ZNF593,1.15418477643922e-20,-0.28782903171289,0.649,0.74,2.48599858997244e-16
AC004540.2,1.18044443025795e-20,0.282477578121345,0.643,0.346,2.5425592583326e-16
ITGB1,1.21573249877633e-20,0.254144808190145,0.893,0.813,2.61856622911434e-16
PSME2,1.26489324085083e-20,-0.292784554884817,0.669,0.785,2.7244535514686e-16
RPN1,1.2724503154284e-20,0.240444611587586,0.638,0.292,2.74073073440123e-16
PTGES3,1.30679049983721e-20,0.245108111378316,0.958,0.947,2.81469605759937e-16
DYNC1I2,1.30731846654699e-20,0.274022284006631,0.865,0.68,2.81583324509557e-16
RYK,1.33291650405115e-20,0.242895072927349,0.598,0.27,2.87096885807576e-16
EIF4G2,1.365412108691e-20,0.260314533714892,0.93,0.834,2.94096114090953e-16
NME4,1.40541886201008e-20,-0.32905856793018,0.823,0.895,3.02713168688351e-16
CCNG1,1.41451847926717e-20,0.285415345782524,0.823,0.605,3.04673135249356e-16
MAOB,1.45717666469609e-20,0.267533058700214,0.508,0.193,3.13861281808892e-16
CD59,1.50310734882435e-20,0.263444936027616,0.803,0.641,3.23754291863277e-16
DDN,1.51176566612229e-20,-0.112969808694223,0.02,0.172,3.2561920682608e-16
ID1,1.57462581628488e-20,0.4769784184737,0.924,0.884,3.39158654569599e-16
CCSER1,1.8383473903114e-20,0.288868160303129,0.461,0.176,3.95961644399172e-16
PPP4R3A,1.84643890307553e-20,0.260955885556758,0.612,0.305,3.97704475333438e-16
TCTN1,2.12156490587793e-20,0.251009724180744,0.781,0.51,4.56963865077047e-16
MAL2,2.26600290411868e-20,0.280451901478206,0.632,0.32,4.88074365518123e-16
GFER,2.28569065727208e-20,-0.249342817445555,0.371,0.511,4.92314910669833e-16
MARCH6,2.40501893878632e-20,0.278098852192998,0.798,0.554,5.18017029225186e-16
IGFBP4,2.88691009977635e-20,-0.434438103912363,0.52,0.69,6.21811566390827e-16
ZNF91,3.46336104988288e-20,0.266729739679336,0.669,0.38,7.45973336534274e-16
ANKRD36C,3.5761435695547e-20,0.21200210327432,0.382,0.098,7.70265563446386e-16
LYPLA1,3.80241992547758e-20,0.264830580231063,0.716,0.447,8.19003227748616e-16
REPIN1,3.81733663742306e-20,0.268386944515437,0.705,0.417,8.22216138334554e-16
TXN2,4.03940006198603e-20,-0.284888725191315,0.829,0.889,8.70046379351171e-16
HOOK3,4.23995363446589e-20,0.289129260947972,0.629,0.32,9.13243613327608e-16
TMEM67,4.36753750389563e-20,0.248840845213532,0.472,0.168,9.4072390296408e-16
DCDC2,4.52050659400348e-20,0.407736128222285,0.89,0.749,9.7367191528241e-16
ZKSCAN1,4.62022602008007e-20,0.308215056948577,0.784,0.571,9.95150482465047e-16
ARL2,4.97212652189145e-20,-0.309807090510449,0.674,0.788,1.0709463315502e-15
MAP4,4.99228736962165e-20,0.290292581829882,0.812,0.605,1.07528877654281e-15
ELF1,5.09241118560623e-20,0.239861358505883,0.579,0.27,1.09685444526773e-15
UGDH,5.10579097765094e-20,0.321360069176059,0.688,0.445,1.09973631867624e-15
SCAF11,5.1119831381786e-20,0.3056590942667,0.806,0.629,1.10107004813229e-15
LGALS2,5.21585738305854e-20,-0.363563675736888,0.61,0.643,1.12344352173698e-15
CAPRIN1,5.51381111914972e-20,0.26812246248066,0.75,0.474,1.18761977695366e-15
NUTF2,5.7052569539844e-20,0.252595071109248,0.84,0.64,1.2288552953187e-15
ADIRF,5.74564775768813e-20,-0.2088630233844,0.037,0.179,1.23755507052845e-15
CALM1,5.94972181706996e-20,-0.31317803813154,0.899,0.947,1.2815105821787e-15
PAPOLA,6.03377324306152e-20,0.266384363367939,0.846,0.644,1.29961441882302e-15
AC092683.1,6.33259174909089e-20,0.213962498614983,0.421,0.125,1.36397693683669e-15
RPS26,7.72108733345483e-20,-0.259946197051761,0.935,0.975,1.66304500075284e-15
AMN,8.34223780403746e-20,-0.551095305703458,0.795,0.794,1.79683460061163e-15
ODF2L,8.95335710020371e-20,0.269456498944397,0.756,0.489,1.92846358581288e-15
FNDC3B,9.01914210951879e-20,0.291710762141842,0.621,0.323,1.94263301896925e-15
OSTC,9.39833603084473e-20,0.229835134994351,0.916,0.885,2.02430759768365e-15
MAPK1IP1L,9.48182227851601e-20,0.28157753232619,0.798,0.576,2.04228970056956e-15
PRRC2C,9.54621485525673e-20,0.290078563731761,0.941,0.832,2.05615921767375e-15
KMT2A,9.55032363202555e-20,0.296604009749826,0.699,0.406,2.05704420710198e-15
CUEDC2,9.62084600577722e-20,-0.277716957268294,0.789,0.873,2.07223402118436e-15
MED13,9.84920613941666e-20,0.271195493171807,0.615,0.313,2.12142051036895e-15
SMARCA1,1.02712345221722e-19,0.282310893512593,0.775,0.517,2.21232120373068e-15
APPL1,1.0342964606358e-19,0.283525333856923,0.772,0.507,2.22777114656345e-15
SECISBP2,1.08963276361726e-19,0.280503717741263,0.742,0.482,2.34696000955522e-15
GLUL,1.17762221250594e-19,0.302002581325522,0.809,0.583,2.53648048351655e-15
XBP1,1.19084952792e-19,0.311523000235442,0.739,0.526,2.56497079818689e-15
PAM16,1.2429163139718e-19,0.0996582410374251,0.219,0.017,2.67711744866386e-15
CALD1,1.25112123701302e-19,0.292527344618609,0.871,0.805,2.69479003240233e-15
AP3B1,1.26506744611241e-19,0.243543305869844,0.64,0.363,2.72482877218151e-15
RPS29,1.28808351988551e-19,0.235224297791572,0.952,0.982,2.77440309348141e-15
CUX1,1.30721690033935e-19,0.285576420680348,0.801,0.587,2.81561448164094e-15
RGL3,1.31453862686122e-19,0.283273494787568,0.604,0.285,2.83138474839639e-15
DPPA4,1.31724631066601e-19,0.285973101282399,0.728,0.494,2.83721682854351e-15
MT-ND4,1.3483568287364e-19,-0.224487048121899,0.989,1,2.90422577341533e-15
KMT2C,1.38130579015455e-19,0.281652596452674,0.612,0.317,2.97519454141388e-15
UQCRC1,1.45915967894747e-19,-0.259160056578965,0.764,0.823,3.14288403248495e-15
LUC7L3,1.46241488968323e-19,0.256399570110949,0.89,0.799,3.1498954308887e-15
CLDN5,1.4760968578345e-19,-0.210254370427062,0.084,0.265,3.17936502208973e-15
ERP44,1.55593601234029e-19,0.254317031042528,0.767,0.504,3.35133057697974e-15
NPY1R,1.67623924905536e-19,0.133438550447471,0.275,0.04,3.61045171854034e-15
PPP1R16A,1.72845092251544e-19,-0.463144938903005,0.728,0.789,3.72291044200602e-15
ERI3,1.74392232385627e-19,-0.309825946644907,0.809,0.882,3.75623429335402e-15
C6orf62,1.78136437969399e-19,0.238988410102533,0.646,0.319,3.83688073742289e-15
AC025580.1,1.79641085474555e-19,0.131121817395022,0.188,0.011,3.86928934003644e-15
MKRN1,1.82049052826114e-19,0.260266770905292,0.739,0.431,3.92115454882167e-15
PBXIP1,1.8214075053611e-19,0.239703521655075,0.643,0.325,3.92312962579728e-15
LINC00671,1.86171558798306e-19,-0.156785713509627,0.037,0.188,4.00994920495672e-15
MEAF6,1.87490650146266e-19,0.268921053268588,0.817,0.578,4.03836111350043e-15
RPL9,1.9227563830628e-19,0.282341308588185,0.989,0.997,4.14142497347897e-15
ANAPC15,2.25366197416481e-19,-0.301504279194831,0.506,0.64,4.85416252615359e-15
ARPC1A,2.36425374085292e-19,0.264869045877859,0.882,0.723,5.0923661324231e-15
PTMS,2.48354527272171e-19,-0.295262520779365,0.966,0.985,5.34930816291529e-15
AKAP13,2.54594991636604e-19,0.277117743725865,0.772,0.547,5.4837215248608e-15
PHB,2.72908296079211e-19,-0.257112267576008,0.927,0.957,5.87817178925013e-15
JMY,3.00652692177328e-19,0.221984439863438,0.478,0.162,6.47575833680748e-15
ARF1,3.29744799314337e-19,0.230740709073422,0.938,0.927,7.10237323243151e-15
ZNF292,3.37705021179482e-19,0.335442147038984,0.705,0.44,7.27382845118485e-15
HADHB,3.71213960186949e-19,0.249944078879997,0.84,0.677,7.9955774884667e-15
PTRHD1,3.73578533078466e-19,-0.286127878736801,0.643,0.742,8.04650802397707e-15
HECTD1,3.79910413747524e-19,0.26419091820667,0.652,0.409,8.18289040170792e-15
VAMP2,3.85009238606628e-19,-0.331367034460222,0.711,0.794,8.29271399034816e-15
TMEM98,3.92269833224902e-19,0.24919839844393,0.846,0.694,8.44909993783116e-15
KRAS,4.0861557468392e-19,0.271948148473296,0.756,0.561,8.80117086311696e-15
RBM7,4.29520296643102e-19,0.233539627400677,0.522,0.208,9.25143766939578e-15
MLST8,4.29830072620011e-19,-0.255056456708443,0.433,0.608,9.25810993416242e-15
C19orf81,4.39009599690927e-19,-0.205466471155348,0.135,0.327,9.45582776774288e-15
RPS19BP1,4.62222472182786e-19,-0.275461371728267,0.803,0.884,9.95580982834504e-15
KCNQ1OT1,4.69663885450833e-19,0.543292830239471,0.919,0.867,1.01160904287255e-14
COTL1,4.71113492934792e-19,0.341127837344338,0.831,0.657,1.01473135243225e-14
PLEKHJ1,4.72028811089005e-19,-0.305011130418567,0.86,0.914,1.01670285620461e-14
CKS2,4.80716563187662e-19,-0.291097483332223,0.36,0.535,1.03541540544991e-14
PRR13,5.07152644278431e-19,-0.279996631824688,0.747,0.799,1.09235608051131e-14
SMIM15,6.20964072281567e-19,0.249101113420147,0.702,0.446,1.33749451528727e-14
ARHGDIG,6.23475144831748e-19,-0.293596519069163,0.126,0.309,1.3429031144531e-14
MRPL52,6.25755523380893e-19,-0.266050382762003,0.739,0.803,1.34781482181011e-14
ATF4,7.0865723006638e-19,0.271751794955519,0.801,0.629,1.52637680783998e-14
BIN1,7.59773143474786e-19,-0.400080207695933,0.792,0.839,1.63647537373034e-14
AC007325.4,7.75223440669939e-19,-0.161107082548802,0.115,0.294,1.66975376885898e-14
NME2,8.33265766616028e-19,0.171053722033251,0.419,0.111,1.79477113471426e-14
FBXO11,8.51483318550933e-19,0.2488383031452,0.604,0.274,1.83400991982685e-14
SYNCRIP,8.54802861029529e-19,0.266237839930185,0.826,0.618,1.8411598823715e-14
ACOT2,8.77717916294518e-19,-0.159300716246465,0.084,0.263,1.89051661990676e-14
TMEM205,9.16493909996966e-19,-0.298444600278373,0.792,0.853,1.97403623274247e-14
FAM173A,9.39864303429016e-19,-0.256735607986524,0.483,0.633,2.02437372315576e-14
GRB14,9.41983861303034e-19,0.287872017741817,0.669,0.356,2.0289390388606e-14
ADD3,9.48019307506165e-19,0.294534125692719,0.739,0.478,2.04193878643753e-14
PSMC3,9.65953694885998e-19,-0.291297616525746,0.775,0.846,2.08056766341495e-14
CALR,1.0014586430899e-18,0.334722393565337,0.952,0.949,2.15704177135133e-14
SYNPO,1.05603922959415e-18,-0.145329988248024,0.039,0.19,2.27460289662284e-14
PDGFC,1.1391052227284e-18,0.262876638884608,0.635,0.325,2.45351873923471e-14
FAM133B,1.15395900899383e-18,0.278182063995617,0.744,0.524,2.4855123094718e-14
ZNF33A,1.16567950372337e-18,0.310805844479541,0.677,0.4,2.51075708306976e-14
MVB12A,1.18292106499151e-18,-0.291868945093577,0.626,0.762,2.54789368188521e-14
ZNF207,1.25966309854748e-18,0.303433691828755,0.831,0.63,2.71318834796142e-14
SLC27A5,1.35045465615335e-18,-0.232846290091129,0.275,0.422,2.90874428388871e-14
NDUFA4,1.40344789284898e-18,-0.242635446146027,0.944,0.976,3.02288641640741e-14
DCTN3,1.44151404548791e-18,-0.245218167936842,0.82,0.889,3.10487710257641e-14
PSD3,1.46255517455623e-18,0.249288974649015,0.466,0.168,3.15019759047667e-14
ASXL3,1.53831589429815e-18,0.2078994444663,0.407,0.118,3.31337860472879e-14
SRSF5,1.57985088931459e-18,0.235611847575113,0.885,0.777,3.4028408304947e-14
ADD1,1.58062959486899e-18,0.253522600186857,0.86,0.641,3.40451808438832e-14
MVK,1.59433404424391e-18,-0.217722435036259,0.213,0.392,3.43403609789695e-14
SCP2,1.72176130883789e-18,0.280696297879336,0.829,0.629,3.70850168310594e-14
B3GAT3,1.7252877441344e-18,-0.280951512384008,0.517,0.684,3.71609727209109e-14
ANXA3,1.7328043743379e-18,0.232759768495192,0.419,0.114,3.7322873418864e-14
NRP1,1.75239060849819e-18,0.373475617484734,0.528,0.258,3.77447413164424e-14
IL6ST,1.77617688257853e-18,0.268985527035083,0.643,0.349,3.8257073873859e-14
AKAP17A,2.00955668957304e-18,0.259807172292583,0.635,0.323,4.32838415367137e-14
MSRA,2.00983433620021e-18,-0.247896333255531,0.225,0.4,4.32898217674163e-14
GNL3,2.0418402354598e-18,0.238864458011127,0.635,0.353,4.39791968315687e-14
SLC37A4,2.21959394620307e-18,-0.325778749414615,0.73,0.812,4.7807834007268e-14
AKT1,2.22492304769762e-18,0.228330656840935,0.649,0.341,4.79226175243591e-14
TSPAN6,2.28285615806119e-18,0.25228454332142,0.882,0.719,4.917043878848e-14
SDHD,2.39024071187636e-18,0.247150937355003,0.677,0.37,5.14833946931049e-14
FOSB,2.49426648133969e-18,-0.358438649207265,0.331,0.533,5.37240057415756e-14
LDHB,2.52859291193687e-18,-0.205255461106618,0.983,0.993,5.44633627302083e-14
TMEM167A,2.54310283602456e-18,0.239465564718728,0.815,0.69,5.4775891985133e-14
MT1F,2.59197491171361e-18,0.225354013093832,0.348,0.075,5.58285476233995e-14
SUGT1,2.70674791455205e-18,0.269264535189261,0.801,0.58,5.83006433315367e-14
HOXB6,2.97466395855384e-18,0.26729069533202,0.514,0.202,6.40712870032913e-14
ASNA1,3.11620539564297e-18,-0.261523908073742,0.742,0.835,6.71199480167539e-14
GTF2H2,3.14076923122542e-18,0.213115163734971,0.508,0.209,6.76490284713644e-14
MAPRE1,3.27115253105074e-18,0.241347684341482,0.705,0.436,7.04573543663019e-14
FLYWCH2,3.46463295619679e-18,0.234207762170646,0.64,0.319,7.46247292435227e-14
CPT1A,4.04559039181795e-18,0.178259677242127,0.309,0.065,8.71379714493669e-14
PDZD8,4.22156271570979e-18,0.251673247515764,0.567,0.277,9.09282393336733e-14
NINL,4.29980567811041e-18,0.232009242984188,0.396,0.123,9.26135145008201e-14
COX14,4.48970178725967e-18,-0.284209108480208,0.593,0.727,9.6703686795786e-14
KDM3A,4.51481134266684e-18,0.203911249462545,0.416,0.127,9.7244521509701e-14
IFT122,4.55342970480475e-18,0.227693594409433,0.545,0.237,9.80763224117894e-14
FBXO21,4.64628616794986e-18,0.257644106145985,0.618,0.313,1.00076357771472e-13
PCNP,4.8430749427628e-18,0.228188298037573,0.803,0.604,1.04314991192168e-13
SNRPD2,5.45330972966647e-18,-0.277481286268359,0.879,0.946,1.17458838267286e-13
GCDH,5.55550082798251e-18,-0.24029425485314,0.315,0.478,1.19659932333915e-13
ITGA1,5.91925228210419e-18,0.277343218575787,0.506,0.224,1.27494774904242e-13
NSD3,6.28994683949957e-18,0.2548987397116,0.848,0.632,1.35479164975981e-13
NAA15,6.31419722632448e-18,0.233383999240395,0.632,0.314,1.36001494057803e-13
PSMA7,6.62813851373709e-18,-0.246792529205113,0.933,0.974,1.42763475447383e-13
CTSH,6.76349235929795e-18,-0.300098366352479,0.494,0.62,1.45678861926918e-13
TSHZ1,6.80902806274707e-18,0.2059446499153,0.402,0.127,1.46659655443509e-13
PRDX6,6.83367527254778e-18,-0.224945554850216,0.958,0.972,1.47190531695407e-13
BMPR1B,6.91087184398064e-18,0.259998690062891,0.478,0.202,1.48853268647499e-13
HOOK1,6.96459360654366e-18,0.256435980089796,0.82,0.661,1.50010381691344e-13
IFI44L,7.25159359563148e-18,0.18026458611321,0.317,0.069,1.56192074456307e-13
SLBP,7.73080341863956e-18,0.276072400431499,0.75,0.507,1.66513774834077e-13
PIK3R1,7.74061266596651e-18,0.321084912017153,0.719,0.465,1.66725056212253e-13
MAP1LC3B,8.17268300991856e-18,0.282001440963463,0.846,0.701,1.76031419350636e-13
GNAI1,8.30790786850108e-18,0.34220416964203,0.584,0.36,1.78944027579645e-13
GPC6,8.34089977601763e-18,0.278094087357465,0.663,0.414,1.79654640275644e-13
FTH1,8.52166778378753e-18,-0.231669237709554,0.992,0.997,1.83548202395e-13
NHS,9.32998738730988e-18,0.261542123713219,0.517,0.209,2.00958598335268e-13
ZNF146,9.41553484912368e-18,0.234345127376763,0.511,0.216,2.02801205115275e-13
NT5C,9.49906515419428e-18,-0.282030579443551,0.747,0.805,2.04600364356191e-13
SREK1,9.5127118516649e-18,0.278788686616228,0.761,0.536,2.0489430057301e-13
NDUFA5,9.60750330785491e-18,0.21329485254294,0.927,0.902,2.06936013747887e-13
GLTPD2,9.6244456370073e-18,-0.203220145845144,0.152,0.303,2.073009345755e-13
XRCC5,9.75032113989392e-18,0.23432191892377,0.933,0.881,2.10012167032175e-13
C5orf30,9.87254566706694e-18,0.267832782435189,0.604,0.303,2.12644761122955e-13
SLC1A5,1.01598835391912e-17,-0.159574970130168,0.087,0.251,2.18833731550638e-13
IRF2BP2,1.01722883384516e-17,0.290546238341676,0.761,0.496,2.1910091852191e-13
CEP95,1.03281524609236e-17,0.234377821090026,0.581,0.291,2.22458075855833e-13
TM7SF2,1.05872834561361e-17,-0.365942995388131,0.888,0.917,2.28039498361716e-13
LHX1,1.14705113246322e-17,0.342358611906995,0.725,0.493,2.47063343421254e-13
TM7SF3,1.15056249985167e-17,0.243076039064174,0.632,0.341,2.47819656843051e-13
JPT1,1.22881263806899e-17,-0.305649825171949,0.848,0.889,2.6467395411368e-13
CRLS1,1.23227263203017e-17,0.216538471384223,0.587,0.284,2.65419202212978e-13
PDCL,1.28626141755066e-17,0.220119691474638,0.525,0.237,2.77047846726236e-13
MYH10,1.30168025360126e-17,0.253207323098512,0.705,0.414,2.80368909823176e-13
PHKB,1.37732863179375e-17,0.257756463366219,0.646,0.343,2.96662814002056e-13
DHDH,1.43441242094117e-17,-0.202903964683707,0.138,0.303,3.08958091346519e-13
ITIH5,1.47973099128539e-17,-0.158987675123984,0.031,0.186,3.18719258212959e-13
RDH5,1.48896552162145e-17,0.299649278157903,0.59,0.314,3.20708283702045e-13
FKBP10,1.51028338065228e-17,0.271429146217567,0.831,0.663,3.25299937358694e-13
AJUBA,1.51266124863615e-17,0.218104269427906,0.444,0.154,3.2581210634374e-13
HOXD1,1.62989649695342e-17,0.200937666426803,0.444,0.15,3.51063406478798e-13
CNTNAP3B,1.67648072920763e-17,0.169779655349586,0.312,0.058,3.61097184264032e-13
ATP5F1B,1.67953636224341e-17,-0.246326464275427,0.961,0.981,3.61755337063609e-13
LDHA,1.96982465874418e-17,0.586076383395434,0.896,0.781,4.2428053324691e-13
MTX1,1.98695374189907e-17,-0.254598095487906,0.694,0.765,4.27969966467641e-13
DDIT4,2.02902636335252e-17,-0.169476884302664,0.295,0.483,4.37031988402499e-13
YWHAQ,2.1033995939442e-17,0.232937549600754,0.952,0.863,4.53051238539642e-13
PBX1,2.15637521549243e-17,0.276615437387464,0.654,0.386,4.64461657664914e-13
KLF10,2.22835011404124e-17,0.208927722300677,0.441,0.148,4.79964331063343e-13
ST13,2.2920623259559e-17,0.206536306915623,0.941,0.935,4.93687304387641e-13
ILF3,2.30036078447904e-17,0.251225032926877,0.831,0.645,4.95474709368941e-13
MTG1,2.32661314524479e-17,0.202825455315293,0.433,0.144,5.01129205354276e-13
SUMO1,2.36036282654101e-17,0.216843528825398,0.899,0.852,5.08398549208667e-13
TTC17,2.429670509151e-17,0.260653523075106,0.699,0.435,5.23326730966034e-13
CLU,2.78969903693333e-17,-0.427492634861284,0.933,0.974,6.0087327556507e-13
TROVE2,2.87912021050078e-17,0.240098855959847,0.826,0.654,6.20133702139763e-13
TMEM170A,2.98220343784842e-17,0.246202517000101,0.699,0.425,6.4233679847817e-13
OGFRL1,3.13377044788694e-17,0.348804255663952,0.542,0.229,6.74982816770368e-13
CCNG2,3.29706302901059e-17,0.250769366623975,0.61,0.32,7.1015440581859e-13
ZC3H7A,3.29959713354777e-17,0.216406346657793,0.542,0.238,7.10700226594855e-13
UBA2,3.36352626727579e-17,0.23617975245124,0.781,0.497,7.24469922708532e-13
ENPP7,3.39425319818002e-17,-0.0444654777068616,0,0.066,7.31088196355994e-13
FSTL5,3.55213365867998e-17,0.168459884817407,0.315,0.068,7.65094068743082e-13
EIF2A,3.55306383497108e-17,0.230413922598033,0.66,0.44,7.65294419414422e-13
USP47,3.65489501458506e-17,0.26194444821808,0.705,0.418,7.87227837191477e-13
CLIC5,3.84906933081282e-17,-0.21524580805943,0.16,0.339,8.29051043163774e-13
TOR1AIP2,3.94577796574452e-17,0.246822460200794,0.742,0.475,8.49881116041712e-13
SERBP1,3.94920073527329e-17,0.185330851707356,0.949,0.96,8.50618346370514e-13
HSP90AA1,3.99153440875799e-17,0.424531624101427,0.992,0.992,8.59736596302384e-13
ERP29,4.20007947759756e-17,-0.262282981647336,0.933,0.975,9.04655118679739e-13
MTSS1,4.21410159354543e-17,0.250069270687367,0.753,0.46,9.0767534223375e-13
SPATS2L,4.25909034897803e-17,0.280014227480399,0.823,0.711,9.17365470266378e-13
ISCA1,4.31867734559076e-17,0.228097594795577,0.699,0.434,9.30199913466795e-13
SSBP3,4.37901734279688e-17,0.267544326059406,0.604,0.335,9.43196545465019e-13
EFNB2,4.66178371284547e-17,0.347952946518814,0.64,0.392,1.00410159390978e-12
SRI,4.97387487473023e-17,0.222082182518941,0.91,0.845,1.07132290926814e-12
PAXBP1,5.01693671258304e-17,0.232546949642756,0.618,0.339,1.08059799852326e-12
PLOD2,5.16904458438401e-17,0.317058361333258,0.781,0.616,1.11336051303047e-12
NMNAT3,5.25825364195314e-17,0.13061313502578,0.298,0.053,1.13257525194029e-12
TPM1,5.32463563231009e-17,0.334570762946042,0.952,0.886,1.14687326884327e-12
VAMP5,5.37300416805027e-17,-0.282532264712372,0.419,0.553,1.15729136775635e-12
ERG28,5.40806925153893e-17,-0.286852303735284,0.733,0.792,1.16484403608897e-12
TTC28,5.75268948511823e-17,0.21623362222409,0.435,0.147,1.23907178819962e-12
GSTM4,5.78332259077593e-17,-0.249231175373043,0.357,0.478,1.24566985282723e-12
HINT3,5.81848535613058e-17,0.227432381479405,0.559,0.244,1.25324356085697e-12
SNU13,5.84960048016483e-17,-0.246241785893923,0.893,0.94,1.2599454474227e-12
ART5,5.88955881122082e-17,-0.122588674922866,0.028,0.161,1.26855207234885e-12
CUL5,5.90202330591942e-17,0.235456934848561,0.657,0.386,1.27123679986198e-12
RALYL,5.9315573212303e-17,0.288205654394553,0.669,0.363,1.2775981314198e-12
GAMT,5.94477692407784e-17,-0.344958026127297,0.657,0.731,1.28044550167713e-12
C5orf24,6.13169591247684e-17,0.24763038739557,0.758,0.506,1.32070598258839e-12
SLC51B,6.46034239801636e-17,-0.240893083577642,0.154,0.33,1.39149314910874e-12
PRPF4B,6.56455585537088e-17,0.240913431330512,0.772,0.54,1.41393968568833e-12
ITM2A,6.82100853596427e-17,0.23529706056604,0.486,0.186,1.46917702856134e-12
SIVA1,7.69813337945083e-17,-0.297339280815667,0.843,0.891,1.65810094859991e-12
SDHC,7.69825726057589e-17,0.239228141198534,0.854,0.717,1.65812763135544e-12
SQLE,7.77921871668304e-17,-0.329376853140676,0.629,0.724,1.67556591938636e-12
SPATC1L,7.98423243969206e-17,-0.289432891469997,0.553,0.658,1.71972382518527e-12
COPG1,8.11717685607528e-17,0.154291065437399,0.421,0.122,1.74835872303005e-12
ABCD4,8.12957500877235e-17,0.238621952076653,0.725,0.468,1.75102916113948e-12
RBM5,8.13214804105617e-17,0.253134367475561,0.747,0.468,1.75158336656309e-12
ISG15,8.5454086424809e-17,-0.168740686994446,0.107,0.284,1.84059556750396e-12
MCRIP2,8.7330732005919e-17,-0.249322785604002,0.376,0.554,1.88101663667549e-12
CDC5L,9.19489241537963e-17,0.226957829581626,0.736,0.483,1.98048787734862e-12
KDM1A,9.68993570137323e-17,0.213692526208327,0.669,0.373,2.08711525071878e-12
VPS13C,9.87228095671854e-17,0.236519381316263,0.581,0.31,2.12639059526761e-12
LEFTY1,9.92350516282708e-17,0.419093412495299,0.416,0.205,2.13742377702132e-12
ACSS2,9.94369349817405e-17,-0.13130751780187,0.121,0.274,2.14177214257171e-12
NQO2,1.03917047543525e-16,-0.275803538137934,0.413,0.514,2.23826928703998e-12
SPEN,1.08861616958957e-16,0.25904664941465,0.537,0.247,2.34477036767897e-12
CLN5,1.13244809493837e-16,0.219610452363869,0.635,0.32,2.43917995168775e-12
LRRK2,1.16725124537917e-16,0.226741246934365,0.545,0.226,2.51414245742219e-12
TSC22D4,1.2026554753144e-16,0.176861386868515,0.376,0.108,2.59039962827969e-12
ARHGAP5,1.21766004133288e-16,0.279340634372655,0.677,0.411,2.62271796302688e-12
WDR11,1.2320447460215e-16,0.241685097327787,0.61,0.327,2.6537011784557e-12
TPGS1,1.24775326212687e-16,-0.270451326604403,0.638,0.745,2.68753575129506e-12
HMOX2,1.32257139001728e-16,-0.252878531097952,0.593,0.675,2.84868651695822e-12
TCEA2,1.33047872908783e-16,-0.288846179137533,0.739,0.814,2.86571813458227e-12
ZNF254,1.37341073837912e-16,0.229011157075404,0.492,0.211,2.95818938939479e-12
MFAP2,1.41032600024712e-16,0.228940809729827,0.629,0.38,3.03770117193228e-12
GSTM3,1.42128175599728e-16,-0.306540014355335,0.64,0.758,3.06129877424255e-12
NUP107,1.50298330475876e-16,0.206750874815166,0.424,0.143,3.23727574011989e-12
COL4A1,1.50987002305927e-16,0.296161507744279,0.756,0.557,3.25210904266737e-12
RLF,1.54016475234554e-16,0.196817844808339,0.475,0.176,3.31736086007706e-12
CGGBP1,1.54230139680793e-16,0.266615986466271,0.792,0.544,3.3219629785846e-12
SMURF2,1.57872553683121e-16,0.218435852360676,0.514,0.219,3.40041693378074e-12
CREB1,1.62523366089739e-16,0.252501891669686,0.666,0.389,3.5005907822069e-12
ATP5MC3,1.63743900598084e-16,-0.226279450799465,0.949,0.976,3.52687987498212e-12
MRPL57,1.67718548155345e-16,-0.263440561166329,0.792,0.863,3.61248980871797e-12
SCOC,1.68187814877525e-16,0.254556117354676,0.798,0.602,3.62259734464701e-12
RAP1A,1.68931097342892e-16,0.204309383793906,0.567,0.263,3.63860690566855e-12
ROCK1,1.69343401151604e-16,0.271176661617377,0.728,0.499,3.6474875174044e-12
RALBP1,1.89373793396325e-16,0.247037670304204,0.736,0.486,4.07892213596345e-12
GNB2,2.05825554923839e-16,0.275708792666749,0.837,0.629,4.43327662750458e-12
SPART,2.08914464518901e-16,0.230541323119427,0.657,0.377,4.49980865127262e-12
ARID4B,2.17966882317396e-16,0.281526071562617,0.77,0.544,4.69478867823439e-12
FMNL2,2.19335001413762e-16,0.20141789309425,0.581,0.263,4.72425659545101e-12
RPAP2,2.29117884024464e-16,0.251898320458592,0.621,0.395,4.93497010400293e-12
GSPT1,2.32803410976162e-16,0.271016807340471,0.784,0.58,5.01435266901555e-12
UQCC3,2.35008989763621e-16,-0.243897706529738,0.598,0.697,5.06185863051862e-12
HES1,2.52506109487618e-16,0.281336993784311,0.663,0.648,5.43872909225381e-12
CNTN4,2.53919531280959e-16,0.192809240659273,0.388,0.115,5.46917278426057e-12
CNKSR3,2.58396479192524e-16,0.274538343131269,0.711,0.416,5.56560176532776e-12
CLPTM1L,2.65605971586254e-16,0.239877034862083,0.787,0.553,5.72088702199633e-12
NFE2L2,2.65988703148543e-16,0.243372936069168,0.66,0.409,5.72913067711648e-12
PCBP1,2.73526792983006e-16,0.250028287005674,0.933,0.855,5.89149359406096e-12
IKBIP,2.77775441695266e-16,0.229194349944992,0.528,0.222,5.98300523867433e-12
PCAT1,2.77809798773587e-16,0.144405061379589,0.354,0.089,5.98374525578429e-12
LCOR,2.79010184037927e-16,0.251269887391669,0.694,0.46,6.00960035399290e-12
PCID2,2.88480744895458e-16,0.19165662314365,0.559,0.258,6.21358676430328e-12
RAB3IP,3.00269813566073e-16,0.301719474571797,0.784,0.587,6.46751151439964e-12
GPATCH2L,3.22521310218348e-16,0.25968693207446,0.643,0.366,6.946786500793e-12
PRDX1,3.28204734205112e-16,-0.300171823885582,0.947,0.981,7.0692017700439e-12
NDUFV3,3.34398579531935e-16,-0.249037497095221,0.663,0.748,7.20261100453835e-12
DSC2,3.50482182950325e-16,0.238412528466285,0.699,0.496,7.54903573856704e-12
HAAO,3.5265443189721e-16,-0.236982686364776,0.312,0.461,7.595823808634e-12
EEF1B2,3.56311423442834e-16,-0.178536359830029,0.916,0.985,7.67459174953521e-12
MYO9A,3.66064800297495e-16,0.338229503282253,0.615,0.321,7.88466973360775e-12
PICALM,3.71355101784033e-16,0.229622471274897,0.702,0.421,7.99861753732629e-12
DHRS11,3.73114921998661e-16,-0.179585231426591,0.205,0.367,8.03652230492915e-12
PATJ,3.73809866646144e-16,0.23169842835541,0.629,0.356,8.05149071769129e-12
EIF4A3,3.80960572146827e-16,0.234514128394073,0.778,0.56,8.20550976347052e-12
SYNE1,3.87813491701731e-16,0.262901674033554,0.576,0.269,8.35311479776358e-12
SNRPN,4.04970829253216e-16,-0.286791059256109,0.834,0.895,8.72266669128502e-12
PRODH2,4.10889198254893e-16,-0.129364383178965,0.053,0.193,8.85014244121214e-12
PDCD6IP,4.31560998787576e-16,0.218454052730094,0.579,0.274,9.29539235288561e-12
PSMG3,4.38509569398153e-16,-0.252677932446916,0.559,0.68,9.44505761526681e-12
HTATSF1,4.42780580624182e-16,0.233921127404014,0.747,0.511,9.53705092606426e-12
MOB1A,4.62751822117279e-16,0.239408827401753,0.705,0.478,9.96721149658406e-12
U2SURP,4.73662894917504e-16,0.275634469039881,0.792,0.579,1.02022250936281e-11
TRPM3,4.75974560207075e-16,0.353632788107456,0.511,0.256,1.02520160523002e-11
RTL8C,4.82067991788414e-16,0.240474363849994,0.792,0.564,1.03832624751307e-11
RHEB,5.01457075661109e-16,0.26486739966686,0.879,0.766,1.08008839526646e-11
SYNJ2BP,5.10436431790351e-16,0.229062888663026,0.68,0.398,1.09942903043324e-11
FBXL4,5.41490500862199e-16,0.232925159557062,0.478,0.19,1.16631638980709e-11
USP25,5.48293316136556e-16,0.166517819843527,0.455,0.165,1.18096897362653e-11
CASC15,5.60760792124427e-16,0.245659365049276,0.455,0.187,1.2078226701568e-11
COX20,5.69802450295647e-16,0.240751540801838,0.871,0.766,1.22729749769179e-11
DCUN1D1,5.80403730953686e-16,0.225635945255979,0.626,0.323,1.25013159610114e-11
PRKDC,5.98633604387133e-16,0.261806452971006,0.742,0.51,1.28939692048945e-11
ARID4A,6.00249393625349e-16,0.234166263439729,0.584,0.291,1.29287716892964e-11
NAPRT,6.0731010012346e-16,-0.206892021015749,0.25,0.41,1.30808522465592e-11
ZEB2,6.17176737902286e-16,0.28009129960247,0.545,0.317,1.32933697576773e-11
PEX2,6.31667753784764e-16,0.215790233563659,0.666,0.38,1.360549174877e-11
HMGCL,6.43468586286852e-16,-0.291677285423066,0.666,0.745,1.38596698800325e-11
C19orf33,6.57301879362695e-16,0.312375210227737,0.579,0.305,1.41576251795931e-11
ITGA2,6.63561666744827e-16,0.237249250996317,0.486,0.187,1.42924547400168e-11
PKN2,6.82216764566065e-16,0.228699735968765,0.708,0.425,1.46942668919885e-11
RPS23,6.85150603695765e-16,-0.118289204893531,0.983,0.997,1.47574588530031e-11
NTN4,6.85950489603378e-16,0.125060896176456,0.301,0.065,1.47746875955672e-11
ZNF652,7.2783536065518e-16,0.210280730759844,0.624,0.324,1.56768458331519e-11
TSTD1,7.37851890284566e-16,-0.286904288998101,0.705,0.753,1.58925918648393e-11
ZNF33B,7.6143192361492e-16,0.228643552503068,0.593,0.325,1.64004822027418e-11
DNAH7,7.90605344846582e-16,0.176203746220185,0.351,0.09,1.70288485226505e-11
NUTM2B-AS1,8.01483631445417e-16,0.237859920997479,0.683,0.413,1.72631559377028e-11
SNX29,8.11391296718225e-16,0.284022364297734,0.719,0.497,1.74765571400139e-11
NECTIN3,8.29752798379828e-16,0.21503775308523,0.604,0.328,1.78720455243031e-11
TINAGL1,8.40315949628176e-16,0.300054687417379,0.497,0.235,1.80995652390413e-11
CCNL1,8.77759555683891e-16,0.271210301193723,0.699,0.489,1.89060630698753e-11
ARL5B,8.87208550042531e-16,0.223378522494361,0.542,0.247,1.91095849593661e-11
PSIP1,8.92722970515386e-16,0.254246128509152,0.787,0.529,1.92283600619309e-11
UQCRQ,9.2323063537696e-16,-0.236156666646895,0.868,0.91,1.98854646553844e-11
SNX7,9.46614457009268e-16,0.212697422248307,0.621,0.338,2.03891287895226e-11
ARL4C,9.48877541494323e-16,0.500559840857727,0.742,0.492,2.04378733662462e-11
EIF3C,9.49102284997209e-16,0.159835008129701,0.354,0.094,2.04427141165549e-11
SLC50A1,9.9610593987658e-16,-0.242822058463209,0.371,0.517,2.14551258390016e-11
BMP3,1.01719385565477e-15,0.365542150110671,0.525,0.227,2.19093384569481e-11
PPP2R5E,1.02192221654184e-15,0.25166090904361,0.607,0.341,2.20111826220948e-11
ZBTB44,1.02654666804517e-15,0.236295829844044,0.629,0.343,2.21107886830248e-11
GALK1,1.02962336602579e-15,-0.256380524591395,0.461,0.575,2.21770576808294e-11
FNBP4,1.03721396147996e-15,0.22927424555137,0.635,0.375,2.23405515163169e-11
H1F0,1.04441453284279e-15,0.279611666616671,0.677,0.521,2.24956446229009e-11
EIF3D,1.05015760125908e-15,0.233330081090521,0.896,0.819,2.26193445735192e-11
RSL1D1,1.0711375046932e-15,0.243621378505713,0.848,0.719,2.30712307135868e-11
M6PR,1.09340385831424e-15,0.230089564137313,0.753,0.532,2.35508257042304e-11
ZNF385B,1.12464640417892e-15,0.298242505876469,0.598,0.384,2.42237588996098e-11
NPTN,1.16346727366801e-15,0.250198963990046,0.812,0.586,2.50599216075353e-11
DHCR24,1.16821141644496e-15,-0.233064835326062,0.351,0.512,2.5162105698808e-11
ISOC2,1.18638912253885e-15,-0.291458876808087,0.756,0.816,2.55536353103642e-11
KLHL9,1.22913617410563e-15,0.222119461595229,0.559,0.251,2.64743640540612e-11
RPL10,1.33728970874249e-15,-0.0858450404074791,0.992,1,2.88038830366045e-11
RNF207,1.35000552558447e-15,0.126245331307703,0.205,0.024,2.90777690155639e-11
MRPS12,1.35689941010355e-15,-0.244223868196205,0.601,0.704,2.92262563942204e-11
NDUFS3,1.37017762716799e-15,-0.247233420116621,0.862,0.899,2.95122559115712e-11
ECI2,1.40472632195667e-15,-0.2830548619198,0.744,0.796,3.02564002486247e-11
KIAA1551,1.4140384340048e-15,0.194996467900089,0.472,0.194,3.04569738300294e-11
TBCB,1.44198480687223e-15,-0.246926917988907,0.82,0.871,3.1058910755221e-11
CDKL5,1.45111459855592e-15,0.19805592074435,0.424,0.155,3.1255557338296e-11
SOS2,1.46784065982952e-15,0.1921423778,0.472,0.193,3.1615819972068e-11
BAZ1B,1.47692374234791e-15,0.229204034663183,0.626,0.35,3.18114604864317e-11
TAGLN2,1.49446162704602e-15,0.296784644801953,0.699,0.465,3.21892089849441e-11
HAO2,1.49911553207867e-15,-0.128061992201938,0.053,0.176,3.22894494454426e-11
QDPR,1.57209814920908e-15,-0.266062778518862,0.567,0.668,3.38614220358145e-11
PAIP1,1.58117942616493e-15,0.236783675588408,0.829,0.655,3.40570236601664e-11
DKK1,1.58365021078735e-15,-0.342415337726637,0.112,0.294,3.41102418901487e-11
TRIM24,1.5920428116269e-15,0.266085871571238,0.756,0.554,3.42910101196317e-11
EEF1A1,1.59968672192164e-15,0.25243586522939,1,1,3.44556523034702e-11
C1QTNF3,1.64875286529911e-15,0.571191743453403,0.466,0.249,3.55124879656776e-11
GYPC,1.66411882827437e-15,-0.337490196426477,0.497,0.62,3.58434554422016e-11
GADD45A,1.66696648274887e-15,-0.287965906307558,0.596,0.759,3.59047910719279e-11
HMOX1,1.72898828847794e-15,-0.154280182911846,0.087,0.234,3.72406787455263e-11
AL135925.1,1.82251762349829e-15,0.206130998674249,0.559,0.262,3.92552070925296e-11
DDX46,1.85600085116158e-15,0.219361572524731,0.792,0.583,3.99764023331693e-11
TEX9,1.93045371181909e-15,0.202720661622754,0.559,0.255,4.15800424988713e-11
APOC3,1.96433506424889e-15,-0.0865713673803863,0.008,0.101,4.23098129488568e-11
AFF4,2.00217494713037e-15,0.242207707193348,0.75,0.474,4.31248461862411e-11
CSNK2A1,2.04921939420649e-15,0.228895934102984,0.837,0.655,4.41381365318135e-11
DIO1,2.08399941869858e-15,-0.0805492597030297,0.011,0.105,4.48872634793487e-11
LRRTM1,2.1062480299558e-15,0.308335479288638,0.528,0.339,4.53664763172181e-11
POLR2E,2.19906970654446e-15,-0.243468322036539,0.829,0.87,4.73657624092610e-11
NLN,2.22067867656434e-15,0.193187057861023,0.542,0.238,4.78311980145193e-11
ZADH2,2.3166041253908e-15,0.203247557797864,0.517,0.238,4.98973362567925e-11
BCAP31,2.32877244015174e-15,-0.264686651939622,0.874,0.928,5.01594295884283e-11
IGF1R,2.3495866225972e-15,0.243812874161189,0.635,0.371,5.06077462641211e-11
RPL13A,2.36678616813866e-15,0.2142261085012,0.992,1,5.09782072755385e-11
CHD6,2.5487447122096e-15,0.21035999331978,0.542,0.313,5.48974123562825e-11
TAX1BP1,2.56591925778848e-15,0.216845769191277,0.896,0.819,5.52673348935062e-11
MRPL51,2.62713206306834e-15,-0.237266856850152,0.89,0.927,5.6585797506429e-11
HYI,2.91579548223952e-15,-0.223362962281213,0.478,0.6,6.28033188919569e-11
ENPEP,2.94205691164568e-15,0.237168701137936,0.517,0.235,6.33689638199364e-11
SLC5A11,2.98134137826106e-15,-0.0573133834482327,0,0.079,6.42151119463651e-11
MYL3,3.03841861912479e-15,-0.174662245026406,0.146,0.305,6.54444986373289e-11
MFSD3,3.25469950176306e-15,-0.229603370489695,0.343,0.497,7.01029725684747e-11
FSTL1,3.33157901428054e-15,0.281079563878555,0.711,0.507,7.17588803885885e-11
PHYHIP,3.40779504672731e-15,-0.0763502111417955,0.034,0.145,7.34004975114595e-11
LRRC1,3.59605260135869e-15,0.180576532783063,0.506,0.206,7.74553769806647e-11
STK4,3.60194540034775e-15,0.201166016760457,0.525,0.217,7.75823019780901e-11
NDFIP2,4.06373000096764e-15,0.228789771542046,0.562,0.312,8.75286804908420e-11
PC,4.19818626807984e-15,-0.109140070183573,0.053,0.183,9.04247340281716e-11
NECAP2,4.24630986749373e-15,0.203377111901387,0.607,0.323,9.14612682359475e-11
ATP1B3,4.27086460837124e-15,0.292115835359397,0.815,0.705,9.19901527997082e-11
SETX,4.31855081556058e-15,0.227324471692473,0.5,0.241,9.30172660163594e-11
REV3L,4.33335077696362e-15,0.218951786362902,0.573,0.296,9.33360423850193e-11
TUT4,4.42314152111109e-15,0.219062199831801,0.716,0.483,9.52700452232117e-11
TP53BP1,4.511089553728e-15,0.226966786150193,0.573,0.307,9.71643578977475e-11
ZMYM2,4.64657245565506e-15,0.254165545645873,0.694,0.414,1.00082524122354e-10
IER2,4.76991023537502e-15,-0.47236350699132,0.795,0.892,1.02739096559743e-10
DEK,5.47421411170149e-15,0.25103967449278,0.789,0.583,1.17909097751938e-10
GALNT11,5.74189783372061e-15,0.263534583127979,0.781,0.627,1.23674737440508e-10
BCL11A,6.24780935719619e-15,0.216643265885436,0.57,0.294,1.34571565744649e-10
COL4A2,6.29395568787203e-15,0.248691693668501,0.896,0.776,1.35565511561076e-10
KLHDC3,6.32092997797649e-15,0.18615514277238,0.713,0.434,1.36146510795636e-10
RIF1,6.35853680021802e-15,0.239899720680377,0.57,0.292,1.36956524139896e-10
P4HTM,6.38342775417488e-15,-0.253799040351355,0.618,0.715,1.37492650397173e-10
UBTF,6.41786872566819e-15,0.255396544232376,0.716,0.496,1.38234474482167e-10
ODC1,6.44577100391744e-15,0.320839383827526,0.966,0.968,1.38835461653378e-10
CLDND1,6.45608063812494e-15,0.191958476101029,0.57,0.287,1.39057520864573e-10
SESTD1,6.53688041008474e-15,0.320139999890028,0.649,0.399,1.40797867152815e-10
NIPBL,6.60722110026918e-15,0.252460525301622,0.683,0.398,1.42312935278698e-10
GSS,6.72622608676937e-15,-0.252471816061284,0.539,0.614,1.44876183682925e-10
COPA,7.09043192111254e-15,0.22820416950314,0.669,0.458,1.52720813148843e-10
ZNF302,7.36646743574199e-15,0.216289257047072,0.565,0.32,1.58666342098447e-10
SRSF11,7.53990272141038e-15,0.2062502867922,0.93,0.889,1.62401964716458e-10
CTBP2,7.56896196173024e-15,0.232830755487617,0.761,0.537,1.63027871693708e-10
AC011043.1,8.01392458860419e-15,0.109519533205825,0.301,0.068,1.72611921713946e-10
SCAI,8.07970205852896e-15,0.167054665258321,0.368,0.114,1.74028702638655e-10
TEAD2,8.36242773224789e-15,0.221888723111234,0.553,0.265,1.80118330924887e-10
MACF1,8.4916810293921e-15,0.29207593205814,0.753,0.576,1.82902317692076e-10
TRIM33,8.67953869082332e-15,0.229757205568187,0.567,0.295,1.86948583861643e-10
OSBPL1A,9.05462482326944e-15,0.226130572987392,0.705,0.447,1.95027564068401e-10
LRRC40,9.39542775126365e-15,0.147329484910791,0.447,0.148,2.02368118334468e-10
ERICH5,9.58681702418462e-15,0.199521959996618,0.497,0.241,2.06490451883912e-10
AKAP12,9.75031231019342e-15,0.419654572998875,0.683,0.471,2.10011976849256e-10
SEMA4D,9.85111154544076e-15,0.23577922407527,0.635,0.374,2.12183091577249e-10
BRWD1,1.03505179754638e-14,0.215807186469589,0.559,0.291,2.22939806673514e-10
SCGB1D2,1.05079165473036e-14,-0.0611708932328569,0,0.076,2.26330014512371e-10
MPHOSPH10,1.05697348632624e-14,0.203678000504259,0.674,0.45,2.27661519219808e-10
CELF1,1.06735383339511e-14,0.214011491513552,0.713,0.432,2.29897342174973e-10
ABRAXAS1,1.0888741096288e-14,0.222653026431616,0.565,0.277,2.34532594472948e-10
KIF5B,1.13626602042074e-14,0.255455274408312,0.89,0.792,2.44740338138422e-10
LINC02086,1.14781202950978e-14,0.0849749891885435,0.163,0.012,2.47227233036111e-10
MRPL32,1.19820828737203e-14,0.307601418905881,0.823,0.665,2.58082083017061e-10
TES,1.25845831689265e-14,0.256426608549945,0.649,0.38,2.71059336875507e-10
ATP5PO,1.29404844014499e-14,-0.236315970636651,0.927,0.957,2.78725093522829e-10
TNFRSF19,1.33253197035113e-14,0.175808366460526,0.438,0.161,2.8701406109393e-10
KIAA1109,1.41194715190109e-14,0.218305253422777,0.576,0.325,3.04119297047975e-10
FABP1,1.48897551709721e-14,-0.151929865745997,0.042,0.161,3.20710436627568e-10
NFKBIZ,1.49671998587631e-14,0.130192869950055,0.247,0.042,3.22378517757898e-10
SAFB,1.50331763452077e-14,0.214095424720841,0.694,0.435,3.23799585299429e-10
WASF2,1.50837937797312e-14,0.243519289386424,0.913,0.807,3.24889834221631e-10
CEP170,1.5274126639812e-14,0.197282336090656,0.525,0.242,3.2898941369491e-10
FBXL15,1.53470445064688e-14,-0.222046702692297,0.517,0.622,3.30559991624831e-10
ARL1,1.69096870430414e-14,0.222979279839318,0.91,0.798,3.64217749220069e-10
ZNF708,1.69119019511001e-14,0.204964488705059,0.48,0.215,3.64265456124745e-10
ARHGEF28,1.7154840403912e-14,0.24951619928578,0.671,0.414,3.6949810745986e-10
FAM172A,1.74580744426467e-14,0.204436972354191,0.444,0.188,3.76029465420166e-10
FUBP3,1.77291269813307e-14,0.179113387736079,0.517,0.222,3.81867666050881e-10
FAM207A,1.78196135962454e-14,-0.225311350527689,0.492,0.619,3.8381665724953e-10
RALGAPA1,1.90160424122296e-14,0.207732059573373,0.573,0.301,4.09586537517013e-10
PNP,1.92754010150733e-14,-0.280036320027061,0.539,0.629,4.15172862463664e-10
XRN2,2.05536506777728e-14,0.219741588739422,0.846,0.715,4.42705081948547e-10
ACTL6A,2.08257326836629e-14,0.195503852185771,0.593,0.296,4.48565456273415e-10
ZNF518A,2.12438655326863e-14,0.214842157229282,0.697,0.424,4.57571619708531e-10
KLF3,2.15856425614113e-14,0.223716377979088,0.66,0.429,4.64933155130238e-10
CLK4,2.2069539922527e-14,0.183549591175424,0.528,0.253,4.75355820391309e-10
SIAH1,2.22304122680599e-14,0.200853188986403,0.604,0.301,4.78820849841742e-10
CAPZA1,2.23001841534898e-14,0.228583967080745,0.803,0.605,4.80323666482017e-10
GPATCH8,2.30643506571954e-14,0.219252687789654,0.657,0.406,4.96783048805331e-10
IFI27L1,2.32356909355569e-14,-0.20101779499752,0.388,0.503,5.00473547060961e-10
METTL26,2.38097330382191e-14,-0.232928225032829,0.801,0.843,5.12837839910202e-10
EFEMP2,2.39078976937548e-14,0.227928277896208,0.77,0.554,5.14952208425785e-10
MTMR11,2.41447634513627e-14,0.186930880737686,0.404,0.155,5.20054059978901e-10
FAM13B,2.43350163323275e-14,0.15500520045298,0.382,0.125,5.24151916782002e-10
ACTR3,2.4571373127141e-14,0.220660844016742,0.806,0.622,5.29242805785489e-10
SPIN1,2.49019498042562e-14,0.207634641531791,0.663,0.388,5.36363096833875e-10
LGR4,2.54015438969219e-14,0.23131806052754,0.52,0.251,5.47123853995801e-10
ARL6IP6,2.55224252256501e-14,0.163017101377995,0.472,0.177,5.49727516935278e-10
STAT1,2.63492120957532e-14,0.299044264848132,0.649,0.385,5.67535679330428e-10
EBLN3P,2.69727299612623e-14,0.207932322218864,0.626,0.349,5.80965630635629e-10
SLC3A2,2.79846091515702e-14,-0.240965081410823,0.815,0.891,6.0276049651567e-10
DNAJC22,2.79921104480331e-14,0.205852577674679,0.475,0.213,6.02922066940185e-10
OTUD7B,2.82935047322164e-14,0.189313314845478,0.492,0.211,6.09413798427209e-10
CAV2,2.85290409420931e-14,0.237897030952621,0.475,0.201,6.14487012851744e-10
NPEPPS,2.85765524376229e-14,0.228278728676927,0.669,0.432,6.1551036295396e-10
GCA,3.20416664788346e-14,0.192864762823896,0.621,0.337,6.90145454287618e-10
LAGE3,3.24615079189747e-14,-0.234237634211814,0.43,0.562,6.99188419066797e-10
SECISBP2L,3.32430775782198e-14,0.208988828131895,0.59,0.305,7.16022647957276e-10
RICTOR,3.55292666500483e-14,0.200178590253081,0.514,0.229,7.6526487437539e-10
TUBG2,3.57616756399647e-14,-0.148723791627402,0.143,0.288,7.70270731609199e-10
TMEM14C,3.60975475303252e-14,0.188419246565683,0.885,0.838,7.77505076255674e-10
DPM1,3.61827808775783e-14,0.151281743881398,0.466,0.172,7.79340917322159e-10
ARID5B,3.71544367787245e-14,0.282107837894995,0.871,0.734,8.00269413776948e-10
SMC5,3.82548132680435e-14,0.197620792032999,0.537,0.238,8.2397042298039e-10
FAM161A,3.97390507705713e-14,0.197861705774266,0.506,0.238,8.55939414547334e-10
DGCR6L,4.02079647241867e-14,-0.242119433769685,0.629,0.698,8.66039352194258e-10
UBXN4,4.18170974527662e-14,0.22604538508569,0.916,0.831,9.00698462035132e-10
FGFR1OP2,4.26577116871668e-14,0.202086518958357,0.657,0.406,9.18804452029885e-10
ZBED1,4.29163863049442e-14,0.200998185021506,0.562,0.285,9.24376044622193e-10
HSPA9,4.42488475219297e-14,0.218081625555365,0.831,0.69,9.53075926774845e-10
PRDX3,4.56723267912199e-14,0.204714005532147,0.893,0.838,9.83736246756086e-10
CCDC186,4.59155944283636e-14,0.223552355872623,0.61,0.371,9.88975988392524e-10
ALDOC,4.60014426438375e-14,-0.146358427511788,0.079,0.209,9.90825073105616e-10
MLLT1,4.60941102452284e-14,0.25264034573065,0.716,0.438,9.92821040571975e-10
PRPH,4.69905888140456e-14,0.233686277730261,0.216,0.042,1.01213029246573e-09
MED13L,4.7003099082583e-14,0.197161610863974,0.559,0.271,1.01239975113976e-09
NSD1,4.8009104504595e-14,0.228375353494357,0.725,0.533,1.03406810192447e-09
OXLD1,4.80670343048714e-14,-0.232891128947058,0.449,0.576,1.03531585189262e-09
WDR60,5.36254250425287e-14,0.217594560028447,0.596,0.36,1.15503802999103e-09
CALM3,5.40311864872711e-14,-0.235963153064492,0.947,0.938,1.16377772574933e-09
KDM5A,5.45197709777485e-14,0.222236218735264,0.649,0.366,1.17430134708972e-09
TDRD3,5.52986928246121e-14,0.179478838635071,0.455,0.179,1.19107854474932e-09
MARCH7,5.55832603892062e-14,0.210622071982014,0.742,0.46,1.19720784552311e-09
NCK2,5.63233097565419e-14,0.183555383569254,0.59,0.287,1.21314776884616e-09
TTC37,5.66084186798519e-14,0.203887868280312,0.598,0.331,1.21928872994533e-09
BEX3,5.71143918193851e-14,-0.232353830331925,0.947,0.982,1.23018688539774e-09
CHMP2A,5.73407763220839e-14,-0.220520984155248,0.865,0.891,1.23506298120136e-09
HAGH,5.76768332734754e-14,-0.244892087632196,0.626,0.699,1.24230131187739e-09
ROBO2,5.84479348049126e-14,0.328248007676137,0.5,0.28,1.25891006776301e-09
ST3GAL6,5.87041770009998e-14,-0.147119073117412,0.098,0.237,1.26442926842453e-09
PARD3,5.93173778257853e-14,0.20462115518875,0.565,0.287,1.27763700098959e-09
DYNC1LI2,6.1759566270838e-14,0.232150101814867,0.803,0.615,1.33023929790758e-09
MPHOSPH8,6.28993915444427e-14,0.234486594708361,0.75,0.524,1.35478999447575e-09
SETD2,6.32176468965795e-14,0.207643809737251,0.671,0.375,1.36164489650543e-09
CEBPZ,6.40803223242423e-14,0.228994799335744,0.68,0.449,1.38022606254185e-09
MYEF2,6.5289368524508e-14,0.239776859451452,0.654,0.413,1.40626770864938e-09
PRMT1,6.58260468993099e-14,-0.291825703155519,0.91,0.947,1.41782722416424e-09
HOXB2,6.70661818501195e-14,0.187859463190557,0.348,0.115,1.44453849086972e-09
CBWD5,6.78652971094375e-14,0.173098511158003,0.489,0.22,1.46175063444018e-09
NDUFA10,6.8889945887392e-14,-0.237113627900453,0.831,0.884,1.48382054446854e-09
CAPZA2,6.93902762988929e-14,0.208366372366497,0.876,0.777,1.49459716120185e-09
CCDC88A,6.9998350037519e-14,0.223899533363535,0.483,0.23,1.50769446145812e-09
ASXL1,7.1414497948915e-14,0.210928138666116,0.593,0.316,1.53819687132168e-09
IDH3B,7.15473368962217e-14,-0.255628155606934,0.722,0.787,1.54105808940772e-09
DOCK8,7.20893774110129e-14,0.105166477621939,0.228,0.036,1.55273310005581e-09
MMAB,7.21473033057836e-14,-0.21356044512463,0.444,0.551,1.55398076590327e-09
LAMP2,7.43411191142342e-14,0.247122129953943,0.837,0.65,1.60123336460149e-09
MAL,7.47362491418255e-14,0.200977486728888,0.697,0.406,1.60974407026578e-09
SERPINF2,7.72556383317101e-14,-0.294056773222584,0.511,0.601,1.6640091940267e-09
EPN2,7.98357088771373e-14,0.181342693508614,0.475,0.224,1.71958133350466e-09
CACUL1,8.01914847771706e-14,0.242332856991512,0.638,0.38,1.72724439061548e-09
EIF2S3,8.14543744912925e-14,0.21074207183877,0.837,0.699,1.75444577216795e-09
ATP1B1,8.1744531381025e-14,0.293723282209179,0.98,0.961,1.7606954614159e-09
EPHA7,8.25233678910213e-14,0.307353881428673,0.618,0.349,1.77747082100471e-09
DACT2,8.59887569929387e-14,0.159569418686472,0.34,0.102,1.85211183687091e-09
ZFHX3,8.82000457503354e-14,0.242113154534786,0.52,0.263,1.89974078541647e-09
EIF5B,9.15416445885331e-14,0.220789320740199,0.758,0.579,1.97171548279241e-09
RFC1,9.22635157390734e-14,0.240212695186581,0.722,0.507,1.9872638655039e-09
CCT2,9.710665690145e-14,0.215854099454561,0.938,0.875,2.09158028300033e-09
RNF11,9.72810804124196e-14,0.216190425327859,0.638,0.36,2.09533719100311e-09
COPS6,9.81389326995703e-14,-0.228965025882167,0.815,0.864,2.11381447141604e-09
INO80,9.92650522395472e-14,0.191889856923625,0.444,0.179,2.13806996018761e-09
COPB2,1.03533303716331e-13,0.210553525303226,0.761,0.537,2.23000382874606e-09
RBBP4,1.03851075013942e-13,0.218966017733011,0.815,0.56,2.23684830472529e-09
ELF2,1.05690414092525e-13,0.191951100889461,0.576,0.314,2.27646582913889e-09
EXOSC4,1.06487173353398e-13,-0.239847385954048,0.522,0.615,2.29362722685885e-09
RBM47,1.08046726767659e-13,0.249190543197716,0.73,0.53,2.3272184478486e-09
VMA21,1.08460949067304e-13,0.211140362768316,0.666,0.391,2.33614038196066e-09
AKR1A1,1.09326068761252e-13,-0.258905706501136,0.879,0.899,2.35477419504861e-09
SASH1,1.09338708332258e-13,0.205161814594476,0.407,0.158,2.35504643876851e-09
DUSP11,1.09825979226503e-13,0.149607825140626,0.514,0.211,2.36554176655964e-09
NUMB,1.11074860420482e-13,0.221170957465347,0.649,0.402,2.39244141859677e-09
TRAP1,1.14955217395926e-13,-0.272780432573993,0.666,0.723,2.47602042749085e-09
ITGB2,1.24266201995407e-13,-0.0702195145776797,0.011,0.109,2.67656972477907e-09
PGLS,1.26087667532849e-13,-0.233697071396084,0.896,0.935,2.71580227099003e-09
ADAM18,1.26315619433822e-13,0.103555838973162,0.191,0.022,2.7207121269851e-09
ENAH,1.3078699259411e-13,0.243649331575114,0.688,0.486,2.81702103348454e-09
ARAP1,1.31419899405827e-13,0.120563335828495,0.247,0.046,2.8306532133021e-09
CLCN5,1.33589206551925e-13,0.341935460081552,0.699,0.499,2.87737791992191e-09
MT-ND1,1.33685895658983e-13,-0.188270089851596,0.986,0.994,2.87946050659883e-09
SEMA6A-AS1,1.36355259581448e-13,0.104611521910398,0.225,0.042,2.93695593612481e-09
CRIM1,1.39160754886039e-13,0.186329569723118,0.416,0.173,2.99738349949039e-09
TBC1D15,1.39278645078287e-13,0.169972297836066,0.522,0.238,2.99992273634122e-09
STRBP,1.39856374205015e-13,0.185197561325973,0.638,0.342,3.01236644400183e-09
LITAF,1.40400902000573e-13,0.252852348248037,0.691,0.431,3.02409502819033e-09
MEIS3,1.47332333748704e-13,0.21559712897603,0.441,0.175,3.17339113661333e-09
ENPP2,1.68953972839195e-13,0.149605869799725,0.354,0.112,3.63909962098342e-09
PAPSS1,1.69263984874972e-13,0.199415763933223,0.61,0.345,3.64577697022202e-09
ADI1,1.72181457854054e-13,-0.264915215110605,0.688,0.774,3.70861642071847e-09
SRGAP1,1.77757968992218e-13,0.277133394091804,0.722,0.497,3.82872889412338e-09
EXOSC7,1.78643272912761e-13,-0.241791647918435,0.601,0.694,3.84779745526796e-09
MACROD1,1.79066825742997e-13,-0.208684545915758,0.334,0.482,3.85692035967841e-09
CTNND1,1.84147317218847e-13,0.195720591639065,0.528,0.289,3.96634906557675e-09
TOMM7,1.86361065929235e-13,-0.223353126667339,0.907,0.96,4.0140309990498e-09
SLC22A7,1.87308129306401e-13,-0.0484895230523521,0,0.064,4.03442979713057e-09
SYNE4,1.94135185289544e-13,-0.211353611999883,0.34,0.501,4.18147775595149e-09
EPB41L4A,1.9937323737313e-13,0.198628599094738,0.396,0.14,4.29430015977984e-09
PAX2,2.01722246453767e-13,0.227149882062437,0.82,0.596,4.34489546636769e-09
PBRM1,2.11873185742818e-13,0.232221303158896,0.674,0.421,4.56353654771456e-09
AFF1,2.12275929243607e-13,0.236581840601382,0.559,0.334,4.57221123997805e-09
CD2AP,2.12704945884284e-13,0.24144061485167,0.711,0.478,4.58145182940159e-09
BRD8,2.12870619859895e-13,0.207784584355711,0.567,0.328,4.58502028116229e-09
EMP3,2.12897237989618e-13,-0.263000965141018,0.438,0.591,4.58559360905838e-09
LINC02341,2.17658400970951e-13,0.210145059347144,0.258,0.066,4.68814429851332e-09
MED30,2.19321529955616e-13,0.1270556027082,0.379,0.12,4.72396643371401e-09
MYL6,2.20287323312715e-13,-0.139631213521342,0.983,0.999,4.74476865683256e-09
GABPB1-AS1,2.25387794617052e-13,0.236050314580813,0.831,0.711,4.85462770825669e-09
PTH1R,2.30691482098511e-13,-0.298562376458136,0.449,0.589,4.96886383291982e-09
ASRGL1,2.39247691733154e-13,-0.282279391060852,0.584,0.658,5.15315603224039e-09
CTDSP2,2.48345541466345e-13,0.209739369969106,0.598,0.348,5.3491146176436e-09
SOS1,2.49705975006963e-13,0.187628331068829,0.508,0.262,5.37841699567498e-09
IQCK,2.52569416761561e-13,0.177785760358599,0.565,0.28,5.44009266762727e-09
ATF2,2.52969586779413e-13,0.178712995396817,0.486,0.252,5.44871192964178e-09
RPS24,2.53981803346306e-13,-0.097388575453818,0.994,0.999,5.47051406227609e-09
STMP1,2.56244174725099e-13,0.188173437083093,0.876,0.796,5.51924327940391e-09
PPIA,2.63360191227382e-13,-0.176677013110718,0.972,0.992,5.67251515884658e-09
PLXDC2,2.74521344271723e-13,0.229312113150656,0.598,0.338,5.91291523426864e-09
BICD1,2.81373593100272e-13,0.189034605022402,0.449,0.183,6.06050582178677e-09
TPP2,2.85846124874899e-13,0.176549198783572,0.455,0.193,6.15683968368044e-09
PAM,2.88997270153354e-13,0.213137319675443,0.59,0.313,6.22471220183309e-09
DAAM1,2.94910577829375e-13,0.227156092922204,0.669,0.428,6.35207893586691e-09
GNAQ,3.05008707184463e-13,0.222747877946644,0.629,0.353,6.56958254404614e-09
CECR2,3.05739208395399e-13,0.203620172300943,0.497,0.231,6.5853168096285e-09
PTK2,3.11794297482505e-13,0.23071470541648,0.663,0.425,6.71573737347568e-09
RBP1,3.19364586418108e-13,0.287418435889741,0.604,0.324,6.87879382685962e-09
ZNF827,3.20500916597079e-13,0.214093899010512,0.596,0.307,6.90326924258448e-09
PTGES2,3.23903504521348e-13,-0.205712089208359,0.548,0.675,6.97655758388532e-09
NDRG1,3.35172591822495e-13,0.253505318981755,0.624,0.404,7.21928245526472e-09
NTHL1,3.35789127974162e-13,-0.223457934269702,0.438,0.548,7.23256202743547e-09
YY1,3.41170231180173e-13,0.208567825361921,0.871,0.787,7.34846560938975e-09
CHURC1,3.42135679270716e-13,0.184106495213949,0.742,0.62,7.36926039581195e-09
BEX4,3.67239692577542e-13,0.188997826747492,0.876,0.805,7.90997573842769e-09
MPZL1,3.74714557033296e-13,0.213498666074505,0.781,0.59,8.07097684394017e-09
NTNG1,3.81370917085825e-13,-0.140476059248013,0.053,0.191,8.21434818311159e-09
CLPP,3.96783586982894e-13,-0.23250794246414,0.663,0.756,8.54632168002455e-09
OTUD1,3.99457932999244e-13,0.201547334891048,0.5,0.238,8.60392441887071e-09
IFNGR1,4.10960977911977e-13,0.168577412503475,0.444,0.186,8.85168850324606e-09
ZNRF3,4.4542020402091e-13,0.222888601495234,0.548,0.283,9.59390577440639e-09
HMGCR,4.94261345709293e-13,-0.220070260128533,0.39,0.537,1.06458951252325e-08
RHOA,5.18088861699355e-13,0.199770863358111,0.944,0.952,1.11591159921424e-08
CCT4,5.24097696651036e-13,0.203264349351039,0.89,0.807,1.12885402881667e-08
RPL36AL,5.34207521571618e-13,-0.191986244050832,0.93,0.975,1.15062958071311e-08
STARD10,5.50953974191237e-13,-0.229222409327861,0.601,0.695,1.18669976501051e-08
MISP3,5.60192529766796e-13,-0.161285375442689,0.228,0.357,1.2065986898647e-08
QSER1,5.81822555446798e-13,0.186602436849686,0.539,0.263,1.25318760217686e-08
POMP,5.85835225125933e-13,-0.218768321138195,0.904,0.934,1.26183049139875e-08
RNF217,5.95806249223072e-13,0.172324773230261,0.357,0.118,1.28330708020158e-08
ACAA2,5.97967504794125e-13,0.236148056998465,0.93,0.911,1.28796220857607e-08
CHD2,6.11692641915184e-13,0.217290201386874,0.584,0.345,1.31752478142111e-08
CTHRC1,6.14648560509604e-13,0.322159537621349,0.275,0.08,1.32389153448163e-08
RBM26,6.25666025487031e-13,0.196205340605577,0.629,0.341,1.34762205229652e-08
JKAMP,6.29418673376143e-13,0.175618183104054,0.573,0.288,1.35570488058487e-08
DNM3OS,6.3130121703747e-13,-0.0610393449330047,0.008,0.082,1.35975969137701e-08
C1orf122,6.3289746621043e-13,-0.265650326352445,0.702,0.787,1.36319785247064e-08
MAATS1,6.47170728867704e-13,0.160749959357412,0.374,0.127,1.39394103290815e-08
CYC1,6.73944060955189e-13,-0.224743817752216,0.848,0.86,1.45160811289138e-08
CDKL2,6.76080056229957e-13,0.227467189795649,0.39,0.177,1.4562088331137e-08
NDUFA3,6.7658352731956e-13,-0.230847187197577,0.803,0.863,1.4572932594936e-08
CPM,6.95396409745762e-13,0.274892923743043,0.548,0.276,1.4978143269514e-08
AC008040.5,7.04247277224469e-13,0.0904915306365354,0.18,0.029,1.51687821041378e-08
SGCE,7.29361536924046e-13,0.192762150244801,0.61,0.312,1.5709718143807e-08
HAGHL,7.51809569608327e-13,-0.12234669093238,0.053,0.166,1.61932263197937e-08
EFR3A,7.51967210376645e-13,0.190265278095965,0.601,0.325,1.61966217443026e-08
CREBRF,7.62081552323044e-13,0.209461568551501,0.528,0.259,1.6414474555486e-08
GID8,7.69402930403119e-13,0.189248718088006,0.607,0.335,1.65721697179528e-08
PQBP1,7.77800471103546e-13,-0.225000795073629,0.643,0.733,1.67530443470993e-08
RNF2,7.81294009188277e-13,0.140012052380809,0.48,0.199,1.68282916639063e-08
COPRS,7.91172337885308e-13,-0.228110108433849,0.612,0.701,1.70410609857116e-08
SNF8,8.01353368252766e-13,-0.234897614174163,0.795,0.845,1.72603501987963e-08
SRP72,8.0884229072885e-13,0.225772121657498,0.803,0.594,1.74216541000087e-08
PTPN4,8.2864368151186e-13,0.154736043534856,0.441,0.161,1.7848156256084e-08
FZD1,8.39991177264025e-13,0.162929969736261,0.399,0.144,1.80925699670898e-08
GOLGA7,8.47748287800264e-13,0.216685887177309,0.75,0.561,1.82596503709299e-08
LRRC41,8.60315349939601e-13,0.202115299202723,0.624,0.393,1.85303323223491e-08
GTF2I,8.67265027464129e-13,0.233699338358589,0.919,0.838,1.86800214265499e-08
BX547991.1,9.10639525938234e-13,-0.115184084320686,0.051,0.161,1.96142647491836e-08
ZFPM1,9.43203711966638e-13,-0.229788369166336,0.447,0.548,2.03156647520494e-08
NUCB1,9.47106819509217e-13,-0.219390914631148,0.862,0.881,2.0399733785409e-08
NR1H4,9.58614485811581e-13,0.172938048583394,0.402,0.151,2.06475974098956e-08
PNMA1,9.6540781069471e-13,0.186353988727173,0.492,0.233,2.07939188345534e-08
PKHD1,9.70535036518212e-13,0.194030092119333,0.522,0.245,2.09043541515658e-08
CDKN2AIP,9.72545325854184e-13,0.193974007028379,0.562,0.294,2.09476537735733e-08
PMEPA1,9.91127327301195e-13,0.152337091088115,0.258,0.054,2.13478915027404e-08
TAOK1,1.00258696964268e-12,0.215612581909105,0.618,0.37,2.15947207391336e-08
PRKAA2,1.00902230446414e-12,0.218945846133674,0.638,0.373,2.17333314158532e-08
CAND1,1.03245482402282e-12,0.221975473040983,0.713,0.479,2.22380444546276e-08
NELFE,1.05005574364917e-12,-0.227441353110132,0.68,0.708,2.26171506624594e-08
AP1M2,1.06613584851326e-12,-0.249612441481095,0.537,0.632,2.29635000411272e-08
AC006213.2,1.06681140880005e-12,0.117643526263431,0.264,0.057,2.29780509341443e-08
VEZT,1.14288068577554e-12,0.207446375709861,0.649,0.377,2.46165070909193e-08
ADGRG6,1.14910882674617e-12,0.160690920046691,0.315,0.084,2.47506550192857e-08
POU3F3,1.17216580438416e-12,0.315104635599919,0.654,0.454,2.52472792606303e-08
BAIAP2L2,1.17251499697441e-12,-0.0928770155428711,0.076,0.183,2.52548005198318e-08
STMN2,1.20283859517954e-12,-0.0815365090239396,0.017,0.109,2.59079405015721e-08
AR,1.21838162134468e-12,0.210767118899374,0.402,0.163,2.6242721742143e-08
EGR1,1.2288545647809e-12,-0.229317233077661,0.618,0.788,2.64682984708159e-08
WASHC4,1.25774854356392e-12,0.194625867313081,0.576,0.327,2.70906458798232e-08
GULP1,1.27742971252733e-12,0.215264797840097,0.43,0.172,2.75145585781261e-08
SLC30A7,1.27809825001413e-12,0.179503491190996,0.483,0.209,2.75289582070543e-08
GRAMD1C,1.33508236881181e-12,0.130826207145558,0.303,0.082,2.87563391418377e-08
TMEM120A,1.37823608721006e-12,-0.174181857586244,0.253,0.345,2.96858270824175e-08
PITX2,1.39639728218729e-12,0.15604999014133,0.329,0.102,3.0077001061032e-08
UPF3A,1.40594674177552e-12,0.210800214733999,0.795,0.59,3.02826868711029e-08
TMX4,1.42051868198666e-12,0.197122029888561,0.657,0.384,3.05965518913106e-08
SF3B2,1.42793841568186e-12,0.220360029139089,0.893,0.777,3.07563655353716e-08
CDK6,1.44322692806448e-12,0.210766003547319,0.522,0.266,3.10856648035808e-08
ASL,1.45253440921437e-12,-0.162778894523452,0.289,0.413,3.12861386400683e-08
MSH6,1.45299443721811e-12,0.165601678554721,0.551,0.269,3.12960471832408e-08
DDX18,1.45590713552867e-12,0.211901053499232,0.705,0.486,3.13587837921521e-08
EFNA5,1.48178369133254e-12,0.215093276781069,0.539,0.316,3.19161389276116e-08
SHTN1,1.50277808493902e-12,0.194696861374349,0.522,0.27,3.23683371715015e-08
PTPRD,1.51482629705205e-12,-0.111369782323768,0.135,0.252,3.2627843612204e-08
MRFAP1,1.58014886437624e-12,0.127970623908599,0.902,0.906,3.40348263897998e-08
FBXL2,1.59366830206805e-12,0.152262785047988,0.486,0.201,3.43260215582437e-08
NUDT16L1,1.62200535872917e-12,-0.233583678548851,0.75,0.824,3.49363734216677e-08
DNAJB14,1.63517500387779e-12,0.214168461035866,0.699,0.453,3.52200344085238e-08
POTEE,1.64175870601305e-12,0.0812696754858176,0.152,0.019,3.53618407688152e-08
GSTK1,1.6542696053043e-12,-0.227263914115384,0.792,0.859,3.56313130286492e-08
FBXO34,1.69745596064901e-12,0.172615645778022,0.573,0.294,3.6561503936419e-08
THUMPD1,1.70112255944862e-12,0.196814748713072,0.728,0.518,3.66404788079637e-08
AGTRAP,1.71588937001988e-12,-0.241183844569829,0.742,0.771,3.69585411408581e-08
GFPT1,1.91375048396343e-12,0.186536410405264,0.548,0.265,4.12202716740883e-08
SNRPG,1.92175140878766e-12,-0.247903985028603,0.784,0.835,4.13926035938774e-08
BCL10,1.92958830204091e-12,0.20695867261777,0.486,0.237,4.15614024376591e-08
LMAN2,1.9456527181195e-12,-0.235262588962617,0.902,0.952,4.19074138955759e-08
UNC5CL,1.96738582908142e-12,0.0685341758222034,0.154,0.015,4.23755233725847e-08
RIN2,1.98748825799985e-12,0.17341187949831,0.486,0.208,4.28085095890588e-08
PRR5,1.99300234079324e-12,-0.213655028408048,0.469,0.564,4.29272774183457e-08
ACVR2B,2.03253196307808e-12,0.161565960048051,0.579,0.296,4.37787059527387e-08
C19orf24,2.14968437657441e-12,-0.214415782056825,0.508,0.607,4.63020517870362e-08
BMF,2.32559312191913e-12,0.162481971180637,0.278,0.089,5.00909502530162e-08
SLCO2A1,2.32941613914724e-12,0.180560876308583,0.379,0.13,5.01732942210924e-08
PGM2L1,2.34588453060104e-12,0.184431964217278,0.419,0.166,5.05280069046157e-08
KCTD3,2.51324032494932e-12,0.154368575942334,0.354,0.119,5.41326833590834e-08
CELSR1,2.53086236366152e-12,0.142634471408651,0.222,0.054,5.45122444509056e-08
SLC44A1,2.65299529936589e-12,0.208627454925263,0.548,0.303,5.71428657530418e-08
SPOPL,2.65660467963276e-12,0.163166505990006,0.419,0.176,5.722060819461e-08
SMAD4,2.65712738807925e-12,0.196361300502737,0.545,0.289,5.7231866811839e-08
TCP1,2.69027046308496e-12,0.232546314950505,0.862,0.726,5.79457355043869e-08
TOP2B,2.69859513917602e-12,0.214385545097633,0.587,0.352,5.81250407027124e-08
USP14,2.89696968839975e-12,0.186319592580526,0.747,0.569,6.23978301184422e-08
DNAJB4,2.9116802677201e-12,0.275216858993241,0.483,0.281,6.27146812864232e-08
TRIR,3.06900899575231e-12,-0.204728690870026,0.935,0.972,6.61033847595091e-08
CCAR2,3.07627810811084e-12,0.154919555510976,0.433,0.173,6.62599541705994e-08
NEK11,3.12081054718377e-12,0.173574624656712,0.514,0.231,6.72191383757912e-08
CCDC8,3.1211716329264e-12,0.188251721403998,0.601,0.32,6.72269158016018e-08
BAD,3.25848313812332e-12,-0.230232282884811,0.781,0.807,7.01844683120382e-08
LINC02381,3.26800862256589e-12,0.240087105935637,0.697,0.414,7.03896377214466e-08
NES,3.32260265000925e-12,-0.144998096739774,0.087,0.208,7.15655384785492e-08
GTPBP6,3.32531647611792e-12,-0.224988215715199,0.584,0.654,7.16239915791038e-08
AC124312.1,3.37662421049349e-12,0.146133516335863,0.213,0.046,7.27291088698192e-08
LRP12,3.42243295221418e-12,0.173923206226268,0.483,0.213,7.37157833577413e-08
FSTL3,3.42801816009565e-12,0.150196701952358,0.368,0.141,7.38360831503002e-08
STK24,3.43495095564635e-12,0.209947821622062,0.697,0.474,7.39854086336667e-08
ERICH1,3.45868926773229e-12,0.223274806315629,0.604,0.361,7.44967081376858e-08
ATXN2,3.47078734365909e-12,0.194235558742505,0.716,0.514,7.47572885950731e-08
SERPING1,3.50069695616473e-12,0.22608750781924,0.607,0.36,7.54015117388321e-08
MEX3A,3.52957900017489e-12,0.188609600353052,0.542,0.26,7.6023602084767e-08
C12orf10,3.59119022501366e-12,-0.248086268412977,0.787,0.819,7.73506462565692e-08
AURKB,3.64010235387498e-12,-0.120803059481837,0.011,0.104,7.84041646001133e-08
AKR1B10,3.65074314226993e-12,-0.129314305267506,0,0.054,7.8633356541352e-08
BRAF,3.78093606557786e-12,0.204054354178532,0.57,0.306,8.14375819164815e-08
SEC22B,3.80862972751013e-12,0.192357255998733,0.674,0.452,8.20340757008406e-08
NECAB3,3.84401017700754e-12,-0.147460304581214,0.149,0.278,8.27961352025655e-08
CCDC82,3.84817129769906e-12,0.188853051309694,0.64,0.399,8.28857615811401e-08
PRSS3,3.98759859359489e-12,-0.0829284400085991,0.011,0.098,8.58888861074404e-08
CDK13,4.07889785884737e-12,0.222935815979255,0.587,0.342,8.78553809817136e-08
MITF,4.15090734143946e-12,0.254832380620122,0.68,0.471,8.94063932272645e-08
G3BP2,4.16302894855759e-12,0.220696961503804,0.758,0.547,8.96674805229819e-08
USP6NL,4.34189831544439e-12,0.150046235527594,0.441,0.181,9.35201478163567e-08
ERC1,4.40449605004413e-12,0.178689555214166,0.438,0.191,9.48684404219005e-08
NKAPD1,4.44684018997087e-12,0.180152218117643,0.596,0.331,9.57804908517825e-08
LBX2,4.46277279462543e-12,0.0872295985489777,0.185,0.032,9.61236632234372e-08
DNAH14,4.47318146964683e-12,0.153124296526116,0.402,0.143,9.6347855674723e-08
SERPINA6,4.48111430143622e-12,-0.0523790797211666,0,0.062,9.65187209386347e-08
SUPT16H,4.50555242618561e-12,0.195722553887042,0.719,0.506,9.70450937076118e-08
ACOT4,4.52058442288774e-12,-0.080795375327462,0.067,0.166,9.73688678845789e-08
CDC42,4.63352632957452e-12,0.193938264398229,0.941,0.957,9.98015236127056e-08
RUFY1,4.66693835677911e-12,0.181503349243929,0.584,0.339,1.00521185266665e-07
MAN1A2,4.81077006476095e-12,0.21124440779126,0.584,0.324,1.03619176424886e-07
TMEM216,4.89789405051516e-12,0.118163094976396,0.326,0.093,1.05495739954046e-07
TCEAL9,4.9502754679941e-12,0.230026792420625,0.831,0.734,1.06623983305125e-07
EIF4H,4.96561708333457e-12,0.196917185397545,0.815,0.661,1.06954426357943e-07
KCNMB2,5.03644691114153e-12,0.108752406907536,0.213,0.04,1.08480030019077e-07
PPP1R1A,5.09942269519699e-12,-0.29380551616835,0.626,0.687,1.09836465431848e-07
CEP350,5.1898530081676e-12,0.202695451361219,0.497,0.245,1.11784243942922e-07
UBXN1,5.25168710758944e-12,-0.231144014596899,0.916,0.934,1.13116088610369e-07
STK17A,5.34987199726606e-12,0.206111465679055,0.478,0.235,1.15230892949114e-07
BBS12,5.45593468276788e-12,0.156614502576051,0.424,0.187,1.17515377132137e-07
TMEM174,5.48688995061589e-12,-0.0701805837491217,0.02,0.109,1.18182122646316e-07
KLHDC10,5.54609362899859e-12,0.200042249103666,0.551,0.309,1.19457310675001e-07
VPS13A,5.57820183402125e-12,0.191502873815505,0.489,0.226,1.20148889302984e-07
REXO2,5.64009519060379e-12,0.196799499217858,0.772,0.589,1.21482010310415e-07
NELFCD,5.68636917145184e-12,0.208145134440723,0.77,0.573,1.22478705583901e-07
ANKIB1,5.7758104563858e-12,0.172569643952295,0.466,0.216,1.24405181420094e-07
SKAP2,5.83473662308253e-12,0.214361755684874,0.683,0.493,1.25674392124575e-07
SENP6,5.96590719572201e-12,0.190560822120513,0.685,0.418,1.28499675088656e-07
SLC13A2,6.02049192819936e-12,-0.0449357367353282,0,0.061,1.29675375641486e-07
CSNK1G2,6.04140851283e-12,0.199006721004971,0.688,0.427,1.30125897957845e-07
SERINC3,6.04478875743435e-12,0.164116925584184,0.522,0.316,1.30198705046379e-07
PLRG1,6.22429289396525e-12,0.202534824237385,0.635,0.356,1.34065044643117e-07
IFITM1,6.34806735936992e-12,0.744841891018604,0.59,0.38,1.36731022853469e-07
MT1X,6.41774971092516e-12,0.172824050268518,0.236,0.054,1.38231911023617e-07
B9D1,6.45818011725611e-12,-0.180410003755218,0.301,0.432,1.39102741545579e-07
PPP4R3B,6.57101473578917e-12,0.185596951887328,0.573,0.312,1.41533086394163e-07
CCDC50,6.61406366555741e-12,0.181160514549349,0.615,0.413,1.42460317292441e-07
OPN3,6.65689027740623e-12,0.148473609813771,0.433,0.159,1.43382759685053e-07
ATF7IP,6.68854146679499e-12,0.201322746050566,0.61,0.36,1.44064494653297e-07
VIL1,6.74877551561916e-12,0.239258687545124,0.612,0.418,1.45361875830921e-07
NAA25,6.78230861943714e-12,0.151835828697156,0.404,0.169,1.46084145354057e-07
ZNF644,6.7890673971385e-12,0.200345232450151,0.713,0.457,1.46229722666966e-07
PHC2,6.89649331551824e-12,0.208288034346383,0.674,0.465,1.48543569522947e-07
EIF4G1,7.00375541651405e-12,0.212848221691368,0.573,0.357,1.50853887916296e-07
CAPN3,7.08980937799538e-12,-0.0950800496759401,0.039,0.127,1.52707404192642e-07
DNAJA1,7.11983697147608e-12,0.241244521642538,0.938,0.931,1.53354168528623e-07
STOML2,7.13786577126499e-12,-0.243839551316461,0.829,0.882,1.53742490847277e-07
GNPTAB,7.20258092086553e-12,0.212118759301296,0.553,0.303,1.55136390454523e-07
HAPLN1,7.20474932929781e-12,0.122694455869006,0.157,0.021,1.55183095803745e-07
CASC4,7.23805556058739e-12,0.187454650367611,0.699,0.435,1.55900478719492e-07
PPP3CA,7.33433590355348e-12,0.213256483522462,0.517,0.288,1.57974261026638e-07
ST6GALNAC3,7.33884576391802e-12,-0.144497897210224,0.096,0.213,1.5807139890903e-07
GRM8,7.36183837127143e-12,0.111248102927713,0.213,0.04,1.58566636678815e-07
CTCF,7.4092774727728e-12,0.175921629869369,0.677,0.449,1.59588427486053e-07
TMEM160,7.4335011952186e-12,-0.215861528411668,0.621,0.708,1.60110182243813e-07
DNAJB9,7.75388500770804e-12,0.244270856695196,0.649,0.432,1.67010929181023e-07
ADAMTS1,7.86067439736111e-12,0.320163972083693,0.652,0.463,1.69311065844761e-07
PPP1CA,7.92238354520021e-12,-0.224269114330272,0.893,0.918,1.70640219180067e-07
CACNA2D1,7.94076913876964e-12,0.252812219384235,0.503,0.28,1.71036226479959e-07
GLYR1,7.96966646270634e-12,0.212976417534159,0.671,0.403,1.71658645940232e-07
POLR2M,8.11492993858518e-12,0.171622415448354,0.452,0.222,1.74787475947186e-07
PMF1,8.52706151990067e-12,-0.227995009384619,0.801,0.873,1.8366437807714e-07
AZI2,8.72778342853147e-12,0.185990882345936,0.551,0.31,1.87987727267139e-07
A4GALT,8.97977688271989e-12,0.213791192778321,0.596,0.374,1.93415414276904e-07
CALCRL,9.20976447574546e-12,0.159613579774822,0.258,0.066,1.98369117043081e-07
SMCHD1,9.28617923241846e-12,0.189918404353537,0.542,0.298,2.00015014487061e-07
TSPAN31,9.34208985134333e-12,0.170381141914385,0.66,0.398,2.01219273308084e-07
HERC4,9.3474837117048e-12,0.21082620474178,0.567,0.327,2.0133545166641e-07
CRNKL1,9.43111627329577e-12,0.145417742080623,0.435,0.176,2.03136813410518e-07
ZSCAN1,9.46360941231528e-12,-0.0922065033800153,0.081,0.176,2.03836683131859e-07
TBC1D9,9.50676334576411e-12,0.148802245068136,0.278,0.078,2.04766175704413e-07
G3BP1,9.84236954214278e-12,0.227320113220038,0.764,0.58,2.11994797568213e-07
ZNHIT6,1.01113264973095e-11,0.148962904837146,0.463,0.208,2.1778786142555e-07
ETHE1,1.01464773407199e-11,-0.208748260509671,0.525,0.583,2.18544975441765e-07
TMEM263,1.02271635247718e-11,0.186638832681403,0.674,0.428,2.20282875160059e-07
TCF3,1.02927202880806e-11,0.199709553381982,0.528,0.273,2.21694902284969e-07
STAG2,1.05057672570619e-11,0.190143215053322,0.59,0.371,2.26283720949856e-07
TSG101,1.06546227473922e-11,0.201323181679569,0.812,0.644,2.29489919356081e-07
IGFBP2,1.08705851080035e-11,0.175978171811698,0.947,0.922,2.34141532641287e-07
LUZP1,1.09202857884204e-11,0.205415544416799,0.551,0.303,2.35212035596787e-07
TRAM1,1.11103929642759e-11,0.231400759017957,0.823,0.657,2.39306754057539e-07
NSDHL,1.11529217574281e-11,-0.172772331207807,0.264,0.385,2.40222781733243e-07
NIT2,1.14948972354188e-11,-0.329500623547104,0.722,0.776,2.47588591553685e-07
GRSF1,1.18404287746683e-11,0.188337822791551,0.691,0.503,2.5503099537758e-07
ZNF22,1.1846271568506e-11,0.21049291004045,0.846,0.693,2.55156843314051e-07
KCNA5,1.19242695042848e-11,0.0546903944295353,0.101,0.007,2.5683684085279e-07
CTSA,1.19815661015557e-11,-0.214786985426095,0.607,0.615,2.58070952261408e-07
PSMC4,1.21676046419281e-11,-0.200807332748109,0.778,0.832,2.62078036382488e-07
VAMP8,1.24415422407172e-11,-0.242363623862078,0.871,0.904,2.67978378322807e-07
USP8,1.27010190223877e-11,0.211319460692585,0.677,0.434,2.73567248723209e-07
HOXA9,1.27683527959828e-11,0.248359283798997,0.77,0.586,2.75017550872674e-07
DPM3,1.29579044066002e-11,-0.223937075983977,0.584,0.677,2.79100303013762e-07
DHX9,1.29600846466851e-11,0.191510577378577,0.711,0.546,2.79147263204951e-07
ARHGEF35,1.30136076738085e-11,0.164515980118217,0.545,0.294,2.80300095686161e-07
PTEN,1.30818156593979e-11,0.199761100746331,0.691,0.468,2.81769227487771e-07
DHRS7,1.34697780448414e-11,0.197035395941263,0.758,0.576,2.90125549307838e-07
ZNF462,1.36459304626015e-11,0.205696968372774,0.598,0.339,2.93919696233973e-07
CMTM3,1.38451374053729e-11,0.201843491882096,0.565,0.319,2.98210414574327e-07
HMGCS2,1.39628368686428e-11,0.12120382390607,0.157,0.019,3.00745543313697e-07
HIBCH,1.40205254790324e-11,0.197794429390199,0.66,0.46,3.01988098292879e-07
TSPAN13,1.4134794184738e-11,0.122235049784001,0.301,0.076,3.04449331945071e-07
NDUFA1,1.43458525448995e-11,-0.200516671034717,0.851,0.902,3.08995317964591e-07
FADS2,1.43537431980497e-11,-0.199263316785204,0.256,0.391,3.09165274742793e-07
FOXJ1,1.4480113722959e-11,0.163818466821399,0.441,0.18,3.11887169478815e-07
AFDN,1.45226188907835e-11,0.206713717093655,0.725,0.522,3.12802688288587e-07
MRPL3,1.45547081185034e-11,0.204717919640927,0.787,0.597,3.13493858164446e-07
PTPN21,1.45606518220006e-11,0.147856113213614,0.306,0.09,3.13621879594071e-07
TMED7,1.46283857254577e-11,0.162939880928128,0.587,0.339,3.15080800140633e-07
MRPL54,1.48051355368143e-11,-0.20350242806574,0.654,0.712,3.18887814327443e-07
CD68,1.48497338081559e-11,-0.129744692129875,0.166,0.277,3.1984841649387e-07
PTPN3,1.53435035732475e-11,0.190517803934195,0.444,0.209,3.30483723464178e-07
ZNF667,1.58711533076451e-11,0.167502402171247,0.438,0.211,3.41848771093368e-07
KIF3A,1.62461437529143e-11,0.177067266868756,0.511,0.252,3.49925690294022e-07
TM9SF3,1.63897875584443e-11,0.195424903946062,0.781,0.616,3.53019634221332e-07
SLC35F5,1.64080059248141e-11,0.19208466329661,0.632,0.403,3.5341203961457e-07
ROMO1,1.6462966127354e-11,-0.212691652401731,0.789,0.834,3.54595827417077e-07
DOCK7,1.65930778637208e-11,0.189414747008065,0.48,0.226,3.57398304106682e-07
MOGAT3,1.72672787148994e-11,-0.0521288005484656,0.02,0.087,3.71919916240218e-07
CREG1,1.73882189507196e-11,0.176675689054384,0.59,0.314,3.7452484797955e-07
HMBOX1,1.75203472284923e-11,0.16521541015199,0.433,0.175,3.77370758954496e-07
HSPB1,1.77611865254436e-11,-0.22653570259456,0.952,0.993,3.82558196571529e-07
MIA2,1.78981954234224e-11,0.203229501995165,0.669,0.427,3.85509231225095e-07
MAP4K4,1.79509327644451e-11,0.192655842878481,0.553,0.305,3.86645140813383e-07
WASHC1,1.8001206849673e-11,0.181033580230804,0.612,0.35,3.87727994335106e-07
MLLT3,1.81605852133003e-11,0.179155456101814,0.404,0.175,3.91160844909275e-07
THAP5,1.83028399833198e-11,0.196386512646062,0.579,0.335,3.94224870400726e-07
NOTCH2NL,1.8313284609191e-11,0.126769910209037,0.284,0.075,3.94449837197364e-07
COA1,1.86533884262199e-11,0.209814325117479,0.798,0.666,4.0177533331235e-07
MRPL40,1.90819642924799e-11,-0.207189666373605,0.711,0.767,4.11006428895725e-07
SCMH1,1.93287968405527e-11,0.12705076767899,0.315,0.089,4.16322955148665e-07
FAM91A1,1.94751007338841e-11,0.159336881727022,0.449,0.186,4.19474194707129e-07
ANPEP,1.96993132918403e-11,-0.193338530071263,0.208,0.324,4.24303508992949e-07
CBX1,1.99503508208286e-11,0.196166499578538,0.792,0.582,4.29710606329828e-07
AMBP,1.9980109151945e-11,-0.0418748128331881,0.006,0.071,4.30351571023744e-07
SLC38A1,1.9993424583272e-11,0.197526803897321,0.593,0.342,4.30638372099096e-07
ARMC1,2.01437427624265e-11,0.17404302749366,0.615,0.366,4.33876075359903e-07
CEP135,2.01943053464993e-11,0.177196397580779,0.357,0.132,4.34965142858249e-07
NBN,2.02121160460824e-11,0.167452152776636,0.596,0.342,4.35348767516569e-07
SLC25A24,2.05033264511896e-11,0.154257666396334,0.469,0.237,4.41621148432173e-07
CFDP1,2.14650522057795e-11,0.172428533680918,0.896,0.799,4.62335759460286e-07
STAM2,2.15242365147076e-11,0.1725990674132,0.449,0.201,4.63610530290287e-07
GGCT,2.18137886003984e-11,-0.206534581753948,0.503,0.608,4.69847192663981e-07
DHX15,2.18732880316956e-11,0.173590659341082,0.66,0.388,4.71128750914692e-07
SH3GLB2,2.21427443535066e-11,-0.244770556192822,0.565,0.655,4.76932570630178e-07
SRA1,2.21787772022956e-11,-0.181388576329998,0.416,0.507,4.77708682160244e-07
ADAMTS9-AS2,2.23794725733837e-11,0.15251381036338,0.25,0.066,4.82031459758112e-07
COL2A1,2.25811773610468e-11,-0.145608937870719,0.048,0.159,4.86375979179587e-07
LASP1,2.293349349938e-11,0.208387855894745,0.635,0.377,4.93964516483145e-07
ADGRL2,2.32430546609003e-11,0.215544489206128,0.371,0.169,5.00632154341132e-07
KLK1,2.32784903974378e-11,-0.143036256295658,0.056,0.154,5.01395404670413e-07
BRD4,2.35123462663098e-11,0.228882357582527,0.705,0.504,5.06432426230048e-07
HNF1B,2.37806888053492e-11,0.225349540963354,0.823,0.711,5.12212256178416e-07
ESF1,2.39601246258073e-11,0.191584200519862,0.584,0.339,5.16077124315264e-07
ZNF385D,2.40768961106079e-11,0.221793124021545,0.52,0.284,5.18592265326384e-07
PCED1A,2.43319021284474e-11,-0.134791255415006,0.197,0.307,5.24084839944628e-07
DNLZ,2.53824404105908e-11,0.0874213434827903,0.225,0.037,5.46712384003715e-07
DAP,2.5458822072172e-11,0.188299889273287,0.601,0.345,5.48357568612514e-07
ADIPOR1,2.6047276906531e-11,0.163780671462336,0.475,0.211,5.61032297289771e-07
RNH1,2.63494807901076e-11,-0.216613690066147,0.882,0.895,5.67541466738128e-07
FAH,2.64079297935879e-11,-0.249611587002524,0.399,0.518,5.6880039982409e-07
UBL3,2.64783133512588e-11,0.17543749822349,0.542,0.285,5.70316391272762e-07
SNRPA,2.69673799821719e-11,-0.210406526190524,0.492,0.607,5.80850397436e-07
ESPN,2.70692752681393e-11,-0.0868431851679241,0.02,0.118,5.83045120000452e-07
SMDT1,2.96487297950043e-11,-0.197258985749392,0.809,0.834,6.38603991054598e-07
TPST1,2.96696326457657e-11,0.173310026851035,0.5,0.24,6.39054217557148e-07
TMEM50A,2.98354741923677e-11,0.205239711528147,0.857,0.709,6.42626278629407e-07
MAGEH1,2.99525114350573e-11,0.20157826450625,0.728,0.486,6.45147143799698e-07
MMP11,3.12374608078475e-11,0.213934857707891,0.517,0.301,6.72823668340227e-07
RAB11FIP2,3.16247393706981e-11,0.268515897868131,0.666,0.443,6.81165261305467e-07
ZNF395,3.19305256267531e-11,0.149987895162239,0.346,0.107,6.87751591474636e-07
REV1,3.26108376697664e-11,0.194145523298201,0.486,0.27,7.02404832569099e-07
IFRD1,3.26717325254781e-11,0.157304966530433,0.525,0.241,7.03716446866273e-07
IFT57,3.31678077121668e-11,0.189683924212709,0.812,0.615,7.14401410312361e-07
FOXD1,3.37137903569191e-11,-0.0850042467138506,0.008,0.101,7.2616133049768e-07
BIRC2,3.41132348188865e-11,0.182950081894573,0.685,0.464,7.34764964763997e-07
FAM160A2,3.43832020020749e-11,0.149511881133699,0.362,0.148,7.40579787922691e-07
SRBD1,3.44847379622947e-11,0.226034662998093,0.503,0.294,7.42766770969865e-07
SKP1,3.45288388323703e-11,0.143268136061367,0.963,0.979,7.43716659610423e-07
LMO7,3.46789132929675e-11,0.19319496788139,0.567,0.321,7.46949113417227e-07
DAPL1,3.48588290388075e-11,-0.0971608774864868,0.045,0.148,7.50824318666874e-07
UBN2,3.50252775984686e-11,0.180776540111283,0.503,0.263,7.54409454193414e-07
AASDHPPT,3.52415312968134e-11,0.221553355377788,0.764,0.565,7.59067342602063e-07
METTL25,3.65606071117021e-11,0.141665676513733,0.351,0.116,7.87478916578952e-07
AMOTL2,3.71168509500861e-11,0.16266412839106,0.306,0.112,7.99459852613904e-07
SPCS3,3.81604890633461e-11,0.185196018362546,0.75,0.554,8.21938773935412e-07
ZNF431,3.92887616888322e-11,0.194861311687293,0.461,0.212,8.46240638015757e-07
KMT5B,4.01431536184667e-11,0.187993353927305,0.618,0.393,8.64643385788154e-07
KDELR2,4.02804957250243e-11,0.199972986503467,0.854,0.752,8.67601597421299e-07
ZNF281,4.03444520442198e-11,0.16476751178825,0.525,0.252,8.6897915258045e-07
SCFD1,4.10644438138238e-11,0.189743288914194,0.632,0.399,8.84487055305952e-07
OXR1,4.13000010414342e-11,0.174064842666236,0.528,0.306,8.89560722431451e-07
ADAM10,4.13043899477713e-11,0.207863282898359,0.739,0.507,8.89655255085047e-07
ACOT7,4.14072375237007e-11,-0.168499365275831,0.242,0.349,8.91870489022989e-07
LRRC75A,4.23820941609973e-11,-0.23305553979727,0.652,0.789,9.12867926133722e-07
IQUB,4.49491784019435e-11,0.155617005422826,0.407,0.165,9.68160353599462e-07
DCBLD2,4.51714909143502e-11,0.207838837122754,0.584,0.335,9.7294874280419e-07
PHLDB2,4.56097282106892e-11,0.206322784595508,0.671,0.445,9.82387935930035e-07
MRPL2,4.6319884796372e-11,-0.204949835712732,0.601,0.657,9.97683998629056e-07
TPD52,4.64338911936201e-11,0.18953263519829,0.475,0.222,1.00013958241938e-06
GUCY1A1,4.69841190728958e-11,0.154834343293866,0.368,0.143,1.0119909407111e-06
ABCA1,4.73569457540525e-11,0.134835043218562,0.258,0.073,1.02002125459654e-06
MT-ATP8,4.74933290232031e-11,-0.201526796499846,0.385,0.503,1.02295881383077e-06
CHMP5,4.81731668177703e-11,0.179025512632758,0.815,0.665,1.03760184008796e-06
USP34,4.83400239645946e-11,0.183065608715932,0.646,0.418,1.0411957761734e-06
CWF19L2,4.83528124499483e-11,0.18039168927717,0.421,0.19,1.04147122735944e-06
CLK1,4.86145547311332e-11,0.195631664739157,0.61,0.411,1.04710889435388e-06
TMA7,4.9086066363014e-11,-0.206237553246891,0.919,0.96,1.05726478339296e-06
CDC42SE2,4.91620087508366e-11,0.175477551743774,0.612,0.35,1.05890050648427e-06
MRPS15,4.91956289759811e-11,-0.200102127106693,0.744,0.78,1.05962465251366e-06
PUSL1,4.99231718577514e-11,-0.141608507264,0.236,0.35,1.07529519864411e-06
UQCRB,5.10112619630791e-11,-0.183546091194594,0.927,0.96,1.09873157142276e-06
TLE1,5.10123606689418e-11,0.162215970992264,0.458,0.233,1.09875523644834e-06
GXYLT1,5.4231918222139e-11,0.175778878822682,0.492,0.242,1.16810128658665e-06
GPX8,5.43811445822504e-11,0.169718261472866,0.581,0.33,1.17131547315709e-06
INSIG2,5.73233215038424e-11,0.141055059529563,0.399,0.151,1.23468702187126e-06
WAPL,5.81546933527787e-11,0.202070593722124,0.576,0.325,1.2525939401255e-06
RALGPS2,5.82519219980693e-11,0.213538445606574,0.593,0.386,1.25468814791642e-06
RBFOX2,5.8428921879829e-11,0.197574985023063,0.713,0.485,1.25850054836964e-06
ZNF362,5.87699471392346e-11,0.16818333652536,0.469,0.229,1.26584589143197e-06
RBM8A,5.94322592887762e-11,-0.219284484141635,0.885,0.911,1.28011143282095e-06
ZNF24,6.02871187737439e-11,0.186377530223171,0.722,0.481,1.29852425126767e-06
SRSF9,6.0310662972515e-11,0.166245331705758,0.919,0.88,1.299031369765e-06
F2RL1,6.09212115486927e-11,0.135372497965337,0.315,0.096,1.31218197554729e-06
MTX2,6.19347589707702e-11,0.184954216796025,0.744,0.526,1.33401277347142e-06
PAK2,6.27970104920366e-11,0.213461709106267,0.772,0.59,1.35258480898798e-06
NPHS1,6.3086761637564e-11,-0.131547976166554,0.107,0.237,1.35882575891149e-06
PCDHB2,6.46511753761809e-11,0.161999615881744,0.587,0.327,1.39252166642756e-06
PRRX1,6.68050154511689e-11,-0.0878899793869434,0.006,0.084,1.43891322780273e-06
ELSPBP1,6.70144992081063e-11,0.0878681602455699,0.329,0.122,1.4434252984434e-06
COX5A,6.70464673092882e-11,-0.196300738017763,0.896,0.942,1.44411385937476e-06
NUDT14,6.79818138790171e-11,-0.193954694154286,0.475,0.562,1.46426028914015e-06
TFAM,6.83112952697088e-11,0.189414226889838,0.713,0.496,1.47135698881426e-06
MRPL23,6.91118741231872e-11,-0.19638728741377,0.624,0.668,1.48860065673933e-06
SMARCA5,6.92140527937619e-11,0.189889914971283,0.803,0.6,1.49080148312484e-06
MAP4K5,7.07475062126644e-11,0.164699669537829,0.5,0.249,1.52383053631458e-06
C7orf50,7.08025087699131e-11,-0.198337622408651,0.854,0.891,1.52501523639516e-06
SLC22A11,7.13323764255009e-11,-0.112371755534824,0.084,0.191,1.53642805582886e-06
RPS7,7.19750540106229e-11,-0.0682161733565265,0.994,1,1.55027068833481e-06
TASP1,7.30595205667348e-11,0.129668563077238,0.36,0.12,1.5736290134869e-06
HSPA4,7.31679879641746e-11,0.192777631640174,0.705,0.499,1.57596529276036e-06
PLP2,7.59881305639751e-11,0.209224469847695,0.539,0.278,1.63670834421746e-06
ZDHHC17,7.62404933042724e-11,0.147983338396825,0.447,0.19,1.64214398528072e-06
RAP1GAP,7.63352650032004e-11,0.139704437091278,0.343,0.115,1.64418527290393e-06
LRRC42,7.64453367999985e-11,0.174455423096595,0.612,0.357,1.64655610933517e-06
NHLRC3,7.69691417621233e-11,0.216582187523395,0.666,0.435,1.65783834441437e-06
HNRNPUL1,7.70558330727964e-11,0.186628171819473,0.722,0.514,1.65970558855496e-06
KDELC1,7.78068507878405e-11,0.197114720135713,0.5,0.242,1.6758817591193e-06
ASH1L,7.81275568586003e-11,0.213527027720337,0.596,0.368,1.68278944717739e-06
PIK3R3,7.90918206363517e-11,-0.136512146168537,0.138,0.269,1.70355872468638e-06
TPRN,8.09237523310172e-11,-0.121897567786411,0.211,0.327,1.74301670145778e-06
KIF2A,8.15587126497957e-11,0.18663510640894,0.649,0.413,1.75669311176395e-06
OSBPL9,8.20713593622184e-11,0.158296082197042,0.579,0.331,1.76773500930282e-06
CMPK1,8.21729362528944e-11,0.169521256757155,0.68,0.427,1.76992287395109e-06
NDUFB1,8.22551240075243e-11,-0.212055724608386,0.691,0.767,1.77169311599807e-06
FMC1,8.34065423850186e-11,-0.180142245881679,0.331,0.461,1.79649351643092e-06
ZNF326,8.48267404281508e-11,0.209321334190713,0.736,0.522,1.82708316208194e-06
MPZL2,8.71540634499647e-11,0.127772610357852,0.323,0.112,1.87721137264879e-06
PPP1R9A,8.7238460623448e-11,0.22141436227411,0.691,0.475,1.87902920336845e-06
HNRNPA1P48,8.77200519825775e-11,-0.123650187755687,0.163,0.287,1.88940219965274e-06
MRGPRF,8.78026472504464e-11,-0.083938989226051,0.031,0.132,1.89118121912737e-06
ACADL,8.81597585815303e-11,0.0992735065993582,0.194,0.035,1.89887304008758e-06
SRSF7,9.03838227949287e-11,0.187584992347189,0.924,0.817,1.94677715917997e-06
CLUAP1,9.07024536050376e-11,0.176150742289956,0.725,0.476,1.95364014819891e-06
GOLPH3,9.13240378404338e-11,0.180345934358419,0.483,0.23,1.9670284510451e-06
EPS8L1,9.1340895137988e-11,0.185890139312379,0.579,0.323,1.96739154037712e-06
ALDH1A1,9.28053757298551e-11,-0.49294727537079,0.77,0.774,1.99893498784535e-06
ISYNA1,9.31889746505914e-11,0.216430782941074,0.725,0.53,2.00719732499909e-06
DDX10,9.32260465061576e-11,0.195858184878205,0.565,0.363,2.00799581569613e-06
RTN4,9.50876000002546e-11,0.181517021033902,0.975,0.976,2.04809181640548e-06
PSMA2,9.5623341800309e-11,-0.243071771379284,0.787,0.885,2.05963115903686e-06
DYNC2LI1,9.79433258735511e-11,0.204725311122273,0.722,0.517,2.10960129599042e-06
RDX,9.86076859880451e-11,0.22309904029417,0.812,0.623,2.1239109484965e-06
IQGAP2,9.88562991137689e-11,-0.15392294538318,0.174,0.292,2.12926582661147e-06
SMIM30,9.90448892783499e-11,0.15613685315812,0.683,0.453,2.13332787016638e-06
SLC25A5,9.96631842438723e-11,-0.237143179803466,0.919,0.949,2.14664532542877e-06
POLR1D,9.99329682918339e-11,0.163023300235753,0.868,0.755,2.15245620403781e-06
RNF214,1.00313639202746e-10,0.165428403569987,0.506,0.273,2.16065547478795e-06
METTL3,1.00385706260466e-10,0.149884076533729,0.466,0.206,2.16220772714418e-06
C4orf47,1.00810488828226e-10,0.112013255455576,0.272,0.072,2.17135711887115e-06
RNF146,1.01441985578389e-10,0.144465613869841,0.492,0.235,2.18495892737293e-06
TENT2,1.03121848639398e-10,0.160377363378098,0.427,0.19,2.22114149784399e-06
FAM120AOS,1.03766077988957e-10,0.203686767313136,0.626,0.381,2.23501755380414e-06
TRMT13,1.04166847718491e-10,0.144535363264391,0.34,0.127,2.24364973300858e-06
TET2,1.04440267675246e-10,0.165667183680296,0.449,0.193,2.24953892545712e-06
MRPS18C,1.04827115538239e-10,-0.208373884609347,0.663,0.701,2.25787124157813e-06
ZNF268,1.04856521985922e-10,0.138483024286863,0.39,0.137,2.25850462705478e-06
AEBP2,1.05106961641835e-10,0.155196273663036,0.43,0.188,2.26389884680347e-06
C20orf194,1.09150733309463e-10,0.176921565817907,0.427,0.188,2.35099764475253e-06
FAM208A,1.10604430836878e-10,0.210161592827442,0.551,0.313,2.38230883579551e-06
VEZF1,1.10959714446886e-10,0.175568429352145,0.632,0.367,2.38996128947148e-06
RAB11A,1.11074747973724e-10,0.177138835278897,0.879,0.774,2.39243899660604e-06
NONO,1.13494902051495e-10,0.182657947567072,0.91,0.803,2.44456669528716e-06
PKDCC,1.1855069389606e-10,0.168830870443567,0.438,0.223,2.55346339582723e-06
SEC23A,1.20591108737217e-10,0.182748179505787,0.522,0.294,2.59741189109092e-06
RNF213,1.22017903072721e-10,0.180709470976865,0.551,0.314,2.62814361428334e-06
REX1BD,1.23941437619443e-10,-0.210048338541306,0.73,0.767,2.66957462488518e-06
KLHDC2,1.23950904894819e-10,0.183446484360621,0.803,0.634,2.66977854052951e-06
LNPEP,1.24873884667292e-10,0.203481464056412,0.478,0.258,2.68965860184881e-06
SNHG8,1.2587625043712e-10,-0.253597273039492,0.893,0.916,2.71124855816514e-06
CDHR5,1.26856368281608e-10,-0.237185759414745,0.444,0.482,2.73235931641755e-06
FRMD4B,1.28597379495653e-10,0.191180006528319,0.643,0.413,2.76985895695687e-06
RIPOR3,1.28758619133371e-10,0.0499914058428359,0.104,0.003,2.77333189751367e-06
SRSF8,1.31051481337591e-10,0.182743031509705,0.68,0.418,2.82271785653038e-06
POU2F1,1.31252477539925e-10,0.169712406459322,0.469,0.23,2.82704711373244e-06
STAU2,1.34366243694815e-10,0.166030164223157,0.576,0.361,2.89411452294262e-06
IDH2,1.3574161311879e-10,-0.297552772969779,0.809,0.843,2.92373860496563e-06
TIMM22,1.38491753251049e-10,-0.174730209801045,0.506,0.575,2.98297387327435e-06
RAB8A,1.38989890982572e-10,0.170841955521345,0.708,0.476,2.99370326187361e-06
HSPH1,1.40399891928911e-10,0.367500827348744,0.758,0.679,3.02407327225681e-06
SEC31A,1.43606162305499e-10,0.215181373381739,0.82,0.659,3.09313312989814e-06
TSPAN14,1.44568532657029e-10,0.177383945149744,0.452,0.204,3.11386162489975e-06
SERPINE2,1.44920758061606e-10,-0.329574957550602,0.492,0.579,3.12144820788892e-06
RANBP9,1.48127250541858e-10,0.144229966721985,0.441,0.187,3.19051284942108e-06
REP15,1.54658732442585e-10,0.0911192280366642,0.16,0.024,3.33119443808083e-06
CHD1,1.60882658441252e-10,0.181276470415922,0.596,0.375,3.46525158016612e-06
KATNBL1,1.62551820832415e-10,0.186752594837732,0.629,0.399,3.5012036689094e-06
NCOA4,1.63433149809498e-10,0.196219445866064,0.697,0.497,3.52018661374678e-06
AK2,1.64801192153168e-10,-0.20203517532488,0.593,0.686,3.54965287778708e-06
TMEM260,1.69662864823323e-10,0.141383007593369,0.374,0.158,3.65436844542955e-06
PALM,1.71807192685827e-10,0.215767653543944,0.736,0.519,3.70055512326004e-06
MGA,1.71989050524557e-10,0.181087195719234,0.565,0.301,3.70447215924843e-06
HERPUD1,1.73845309588713e-10,0.213825881985239,0.691,0.55,3.74445412323129e-06
DZIP3,1.76680175206269e-10,0.195047821619117,0.604,0.373,3.80551429376784e-06
ARL2BP,1.80166333338442e-10,0.202685928813293,0.705,0.499,3.88060265377671e-06
DNAJB1,1.80870730544164e-10,-0.195068054004522,0.854,0.943,3.89577466519074e-06
SMAD2,1.81856391917739e-10,0.187759214030631,0.663,0.417,3.91700482551618e-06
TXNL4A,1.82706188659205e-10,-0.202076703978515,0.792,0.845,3.93530859753061e-06
IL17RD,1.90036424535104e-10,0.167026393040353,0.525,0.284,4.09319454806161e-06
CEP290,1.90465794662026e-10,0.176635403473346,0.542,0.312,4.10244275122537e-06
POLR2F,1.92525562957327e-10,-0.208028235898641,0.75,0.791,4.14680810053787e-06
BTBD7,1.94595442124093e-10,0.221057800838752,0.705,0.496,4.19139122791084e-06
IDS,1.95863234082638e-10,0.166885825247315,0.497,0.277,4.21869819890594e-06
RPL3,1.97277204182419e-10,-0.0893192607793587,0.994,1,4.24915370088513e-06
FAR2,1.98817005767152e-10,0.0903931366790013,0.348,0.129,4.28231948721868e-06
SAMD11,1.99404545833879e-10,0.25218279173012,0.553,0.364,4.29497451271591e-06
DNAJC10,2.00568325629799e-10,0.200649919623681,0.649,0.434,4.32004116574024e-06
KCTD20,2.02484952354283e-10,0.160838639414609,0.433,0.205,4.3613233887589e-06
UNC13C,2.02911671051867e-10,0.148397249474516,0.267,0.08,4.37051448278616e-06
DDX5,2.03371123390017e-10,0.161379935875998,0.958,0.953,4.38041062669757e-06
TCEA1,2.04292448759465e-10,0.187224136074478,0.876,0.752,4.40025505383012e-06
TOGARAM1,2.10709445629926e-10,0.167641227694424,0.534,0.288,4.53847074942299e-06
NOX4,2.10788814780897e-10,0.132812765559916,0.357,0.127,4.54018028156574e-06
WFDC2,2.1653249039988e-10,-0.401448125366666,0.435,0.619,4.663893310723e-06
GSE1,2.18425363533126e-10,0.154468677534898,0.39,0.161,4.70466390514e-06
CEP162,2.18438170003971e-10,0.137059802701803,0.382,0.143,4.70493974371553e-06
PCYOX1,2.19416347701243e-10,0.202550124712408,0.663,0.474,4.72600871313708e-06
PLAG1,2.22872414777876e-10,0.146635433605921,0.461,0.204,4.80044894190068e-06
BBOX1,2.2491701089714e-10,-0.181721755973127,0.112,0.222,4.84448749771349e-06
ATP10D,2.25245927202638e-10,0.156714604300075,0.494,0.24,4.85157202601763e-06
RCBTB2,2.26143160859919e-10,0.172064737411405,0.5,0.255,4.8708975417618e-06
MAP3K7,2.28884620485959e-10,0.174572471703666,0.404,0.161,4.92994584064706e-06
ADRM1,2.2920664436015e-10,-0.187530965082787,0.652,0.708,4.93688191287327e-06
ZNF274,2.30714956273346e-10,0.131032136236309,0.36,0.123,4.96936944317161e-06
TNNI1,2.33101836071474e-10,-0.137872713226785,0.087,0.206,5.02078044714347e-06
FRMD1,2.44941069218453e-10,-0.0694856200375684,0.042,0.127,5.27578568989627e-06
ICAM3,2.46756989820328e-10,-0.0958182848603136,0.121,0.223,5.31489880374004e-06
DUSP9,2.51666756747298e-10,-0.14183192997449,0.331,0.482,5.42065027358005e-06
FAT1,2.57706710337042e-10,0.235350620474595,0.756,0.604,5.55074483394955e-06
PPP1R13B,2.58748045372789e-10,0.151160223868456,0.351,0.126,5.57317414928451e-06
ZSCAN9,2.59532886799593e-10,0.113916715267096,0.298,0.089,5.59007884877643e-06
LZTFL1,2.6209801991167e-10,0.119812162662677,0.365,0.125,5.64532925087747e-06
H2AFZ,2.65894738997256e-10,-0.267355645116565,0.927,0.971,5.72710678326189e-06
PRKCQ,2.68653056368814e-10,0.154123269099807,0.371,0.151,5.78651818112788e-06
DCAF6,2.69777639231212e-10,0.163154969387484,0.598,0.37,5.81074057140108e-06
CSNK1E,2.71133727027236e-10,0.181207074683493,0.506,0.276,5.83994934643964e-06
TERF1,2.73405193463703e-10,0.186273194013126,0.699,0.526,5.88887446201469e-06
NUP58,2.75337450859218e-10,0.165295984845641,0.478,0.23,5.9304933540567e-06
DGUOK,2.82575825794817e-10,-0.221887419363584,0.685,0.738,6.08640071179456e-06
CTR9,2.83213549501834e-10,0.16131889642086,0.497,0.244,6.10013664271999e-06
SMO,2.90700620605285e-10,0.150446913275134,0.438,0.205,6.26140066721722e-06
YIPF4,2.95302894992344e-10,0.173079806287472,0.649,0.421,6.3605290552401e-06
CEP112,2.96447226705126e-10,0.110614784368767,0.267,0.075,6.3851768160017e-06
ID2,2.96538990301151e-10,0.182299760011213,0.857,0.857,6.38715331209649e-06
THOC1,3.02183211929112e-10,0.143410133314898,0.494,0.252,6.50872420174114e-06
CKS1B,3.06445142203599e-10,-0.245127467785703,0.567,0.622,6.60052191792332e-06
PIGC,3.10881576910749e-10,0.146203404040969,0.548,0.285,6.69607828508062e-06
ARIH1,3.12123335750937e-10,0.208031530571957,0.593,0.348,6.72282452873942e-06
CLASP1,3.1333598468753e-10,0.141464494568938,0.357,0.14,6.7489437741847e-06
BIRC6,3.17484183976085e-10,0.200458673727272,0.573,0.346,6.83829183866089e-06
UROS,3.1821573760209e-10,-0.202495008369234,0.579,0.637,6.85404877221142e-06
ZNF37A,3.19158813840772e-10,0.170066454779456,0.458,0.204,6.87436169131639e-06
LINC02365,3.2052267348747e-10,-0.0222892449957107,0,0.037,6.90373786424661e-06
PPM1A,3.24764675243874e-10,0.173716855692007,0.598,0.348,6.9951063400778e-06
NCSTN,3.33955329763024e-10,0.156129907456063,0.553,0.281,7.19306384776577e-06
AC137767.1,3.3602493295353e-10,-0.142863819890219,0.154,0.276,7.23764103088609e-06
SPG11,3.39266821914138e-10,0.167919862684087,0.41,0.19,7.30746807720863e-06
PCBP4,3.42216790871805e-10,-0.170334833290163,0.312,0.443,7.3710074585878e-06
DICER1,3.439212114426e-10,0.205934486606197,0.722,0.524,7.40771897326216e-06
IPO7,3.45037146773343e-10,0.176741528928555,0.59,0.368,7.43175510435103e-06
PLAT,3.48612213333507e-10,0.213196089824031,0.284,0.132,7.50875846299041e-06
PHYH,3.51241463886632e-10,-0.248979607536736,0.483,0.569,7.56538989065417e-06
UBE2D1,3.53871872567218e-10,0.164131056771399,0.632,0.374,7.6220462632253e-06
TLN1,3.60583007967248e-10,0.216506539695061,0.75,0.562,7.76659740860655e-06
CRHBP,3.61047593854477e-10,0.0397794753027736,0.104,0.006,7.77660412403157e-06
PIR,3.78951400774163e-10,-0.0809022161506981,0.062,0.155,8.1622342212747e-06
TMEM184B,3.79137889128263e-10,0.139629621402962,0.346,0.123,8.16625099393366e-06
RNF180,3.79517355540667e-10,0.129110908768492,0.376,0.137,8.17442432099042e-06
SPX,3.80976878349363e-10,0.236389177998967,0.421,0.198,8.20586098276693e-06
ARMC3,3.81430704620825e-10,0.191339283123922,0.379,0.168,8.21563594682795e-06
TNNT2,3.95877095717763e-10,-0.0799633124082887,0.022,0.105,8.52679676466489e-06
DDX3Y,3.97917106826742e-10,0.182756671673721,0.584,0.343,8.57073656394119e-06
RCOR3,4.0127995332295e-10,0.167124180745728,0.534,0.364,8.64316891462301e-06
KAT6B,4.02440063679231e-10,0.184716737233004,0.551,0.356,8.66815653158696e-06
CA2,4.03333936487408e-10,0.258209869332289,0.511,0.328,8.68740965800229e-06
HDHD3,4.05849154061393e-10,-0.221685257625402,0.525,0.611,8.74158492932835e-06
KIAA0232,4.10011240906654e-10,0.195866066723976,0.596,0.38,8.83123211788842e-06
TESC,4.27870546302324e-10,-0.0749673194581464,0.014,0.094,9.21590369680576e-06
HYAL2,4.29918948339842e-10,0.167734438036673,0.691,0.504,9.26002422829186e-06
PKN1,4.37735517318985e-10,0.175107986484011,0.758,0.572,9.42838530753362e-06
UGP2,4.40206186659595e-10,0.191364085995484,0.719,0.533,9.48160105446101e-06
LAPTM5,4.43038962442097e-10,0.0244864411965898,0.003,0.021,9.54261621204033e-06
NCK1,4.45238327663081e-10,0.135654873640282,0.466,0.216,9.5899883395351e-06
LPAR6,4.45361465381598e-10,0.124122839604186,0.329,0.118,9.59264060285425e-06
CARNMT1,4.47720000841825e-10,0.142318850986578,0.413,0.188,9.64344109813206e-06
TSN,4.60612313243551e-10,0.167783859437318,0.646,0.407,9.92112861495285e-06
GTF2H4,4.70463119867368e-10,0.0476089109512516,0.096,0.006,1.01333051388232e-05
CHRNA4,4.72713594171768e-10,-0.129226505328038,0.124,0.252,1.01817781048657e-05
NPHP1,4.78529626759961e-10,0.152182054493171,0.421,0.181,1.03070496307828e-05
HIP1R,4.80175276096326e-10,0.166838427853051,0.61,0.355,1.03424952718388e-05
AC097376.2,4.82159466808525e-10,0.196023631077229,0.612,0.374,1.03852327555888e-05
STAT6,4.82171589746958e-10,0.173895712693684,0.497,0.255,1.03854938715597e-05
GPRC5B,4.92287868594299e-10,0.136850546983691,0.306,0.114,1.06033884016526e-05
RFX3,4.93821851154585e-10,0.138640538511363,0.396,0.15,1.06364288520186e-05
C11orf58,5.00764619751575e-10,0.142624666722533,0.944,0.91,1.07859691448292e-05
EVA1B,5.04548981531106e-10,0.201984286753313,0.899,0.814,1.08674805131985e-05
VPS26A,5.13717828830635e-10,0.181093243550129,0.694,0.467,1.1064968315183e-05
SSC5D,5.16057632502826e-10,0.0704027397561139,0.124,0.011,1.11153653464784e-05
SOX9,5.21850672966296e-10,0.18484908197033,0.337,0.122,1.12401416450211e-05
KLHL28,5.24086905445543e-10,0.139868865040833,0.404,0.172,1.12883078563915e-05
N4BP2L1,5.24745165137337e-10,0.131362136216515,0.272,0.083,1.13024861118931e-05
UNC50,5.28553882600591e-10,0.142391578741559,0.61,0.352,1.13845220773341e-05
SLTM,5.50937547190608e-10,0.189483919081483,0.798,0.59,1.18666438289385e-05
DRC3,5.56633124972558e-10,0.135462406319305,0.368,0.143,1.19893208787839e-05
ACIN1,5.57315224875141e-10,0.146972654476367,0.59,0.332,1.20040126285857e-05
SHH,5.61693550878577e-10,0.0392675049609657,0.062,0,1.20983173923737e-05
PLXNB2,5.61824738730998e-10,0.187083153150402,0.685,0.452,1.2101143047527e-05
KLF2,5.62029883096788e-10,0.119738331586802,0.163,0.197,1.21055616520217e-05
UACA,5.64602899880627e-10,0.185135139575218,0.492,0.255,1.21609818605288e-05
UBE2Q1,5.70322309900855e-10,0.156040901492813,0.57,0.348,1.22841722329545e-05
RAN,5.711144758581e-10,-0.198585820465277,0.961,0.967,1.23012346955076e-05
MICU2,5.73975871917281e-10,0.165364465669321,0.657,0.449,1.23628663052263e-05
KDSR,5.83318560049083e-10,0.180515639147834,0.61,0.361,1.25640984648972e-05
METRN,5.90677468955002e-10,-0.192057391411946,0.357,0.488,1.27226020038218e-05
MOB1B,5.9997406637387e-10,0.174764038529235,0.463,0.222,1.29228414156268e-05
RAB11FIP1,6.03284878494646e-10,0.202988079295463,0.685,0.454,1.29941529978962e-05
RCHY1,6.04617476306077e-10,0.137317427612544,0.478,0.211,1.30228558221566e-05
ACTR2,6.05307723861751e-10,0.176055071749045,0.781,0.643,1.30377230642582e-05
RABL2B,6.15847239993382e-10,0.152358808529664,0.5,0.249,1.32647337022174e-05
GNB1,6.17640940072093e-10,0.18824958504455,0.801,0.625,1.33033682082128e-05
RAB6A,6.24040673562058e-10,0.171130868051693,0.624,0.363,1.34412120678532e-05
RPL27,6.28925962546705e-10,0.075034816663532,0.938,0.985,1.35464363072935e-05
NPY5R,6.37763433073968e-10,0.05579248254082,0.107,0.007,1.37367865849802e-05
MAD2L1BP,6.438026341793e-10,0.118352073870495,0.357,0.13,1.38668649375879e-05
GTF2H1,6.46728487270774e-10,0.144108145534042,0.447,0.201,1.39298848873252e-05
CTSD,6.5188867947198e-10,-0.191714912756828,0.893,0.922,1.4041030267147e-05
TGFBR1,6.5283617754184e-10,0.169029133315581,0.424,0.213,1.40614384280737e-05
RASSF6,6.60702680569992e-10,0.140428438837996,0.385,0.147,1.42308750367971e-05
UNC80,6.6647678084788e-10,0.0707042433777599,0.135,0.017,1.43552433826825e-05
UBA6,6.69859065704011e-10,0.167723230582276,0.472,0.234,1.44280944161987e-05
USO1,7.01608406002964e-10,0.175216397239107,0.494,0.289,1.51119434568978e-05
NCBP3,7.09015855612168e-10,0.178010100173685,0.638,0.407,1.52714925140305e-05
PRKAR1A,7.09996521749521e-10,0.180073637690296,0.778,0.636,1.52926150819629e-05
AC005696.1,7.12131090289925e-10,0.0638708783875296,0.129,0.014,1.53385915537547e-05
PMS2,7.1981029409963e-10,0.1223666729842,0.43,0.176,1.55039939246119e-05
TBC1D16,7.22095707105089e-10,0.153807907336202,0.365,0.154,1.55532194353365e-05
ELN,7.33026860418104e-10,-0.048266648577465,0.011,0.082,1.57886655465455e-05
MORC3,7.44687370782285e-10,0.123888044548049,0.413,0.179,1.60398212792796e-05
TMEM161A,7.50034685203029e-10,-0.210547934788953,0.601,0.67,1.6154997084588e-05
PPP1R2,7.58673141736616e-10,0.162697233460575,0.702,0.488,1.6341060799865e-05
PLCH1,7.62263914850449e-10,0.0950143767674019,0.267,0.078,1.64184024619638e-05
PGD,7.69985910571597e-10,-0.193314213804857,0.421,0.525,1.65847265278016e-05
GPR162,7.70599213493464e-10,-0.15227290282181,0.157,0.269,1.65979364594357e-05
TMSB15A,7.72829130925825e-10,-0.156421987315392,0.065,0.177,1.66459666510113e-05
NAA50,7.74975561758272e-10,0.170858760106135,0.621,0.361,1.66921986247114e-05
DHRS1,7.82356599831957e-10,-0.200180291834325,0.447,0.532,1.68511788037805e-05
MTMR2,7.9397601061342e-10,0.140030201689714,0.492,0.242,1.71014492926025e-05
TMEM65,8.02411974664035e-10,0.16462294192549,0.413,0.215,1.72831515222886e-05
[truncated: 18,085 more rows]

## Sheet: GSEA GO AllEpi D7+20
	ID	Description	setSize	enrichmentScore	NES	pvalue	p.adjust	qvalues	rank	leading_edge	core_enrichment
GO:0006119	GO:0006119	oxidative phosphorylation	124	-0.845556	-2.46156	1.25995e-20	7.5761e-17	6.30375e-17	1186	tags=56%, list=6%, signal=53%	NDUFA8/NDUFA9/ATP5F1C/PINK1/NDUFA7/NDUFC1/CYCS/GHITM/COX7A2L/SDHAF2/NDUFAB1/COX6C/UQCRB/NDUFA2/COX5A/NDUFA1/NDUFB1/DGUOK/CYC1/ATP5MC3/NDUFA3/UQCRQ/ATP5PO/NDUFA10/COX7C/NDUFA4/STOML2/UQCC3/ATP5F1B/NDUFS3/NDUFV3/UQCRC1/ATP5F1E/UQCRH/ATP5PF/NDUFB9/UQCR11/SURF1/NDUFC2/NDUFB11/ATP5MG/COX7A2/PARK7/NDUFA12/COX7B/NDUFA6/NDUFV1/COX6A1/NDUFS5/NDUFB2/ATP5MF/COX8A/UQCC2/NDUFS7/NDUFB10/ATP5F1D/NDUFS8/CHCHD10/…
GO:0006091	GO:0006091	generation of precursor metabolites and energy	465	-0.59034	-2.01448	1.79661e-18	5.4015e-15	4.49435e-15	1553	tags=30%, list=7%, signal=28%	ENO2/ALDH1B1/ADH6/MTFR1L/CHCHD2/SEC13/CCNB1/PPIF/PHGDH/AK4/GYG1/FBP1/OGDH/FDX2/RBKS/NDUFA8/NDUFA9/PHKG2/ATP5F1C/GNPDA1/PINK1/NDUFA7/CYBA/NDUFC1/OXA1L/COX17/NDUFAF2/CYCS/GHITM/CISD1/FDXR/JMJD8/COX7A2L/POMC/ALDH4A1/SDHAF2/ACSS2/G6PD/TACO1/IDH1/MDH2/GLRX/ALDOC/SUCLG1/NDUFAB1/DDIT4/ACO2/COX6C/PDHA1/UQCRB/NDUFA2/PGD/COX5A/NDUFA1/DHDH/PHKG1/NDUFB1/DGUOK/PPP1CA/CYC1/ATP5MC3/NDUFA3/SLC27A5/PGLS/UQCRQ/ATP…
GO:0045333	GO:0045333	cellular respiration	165	-0.762158	-2.32875	1.47149e-16	2.94937e-13	2.45404e-13	1186	tags=42%, list=6%, signal=40%	NDUFA8/NDUFA9/PINK1/NDUFA7/NDUFC1/OXA1L/CYCS/GHITM/CISD1/COX7A2L/SDHAF2/IDH1/MDH2/SUCLG1/NDUFAB1/ACO2/COX6C/PDHA1/UQCRB/NDUFA2/COX5A/NDUFA1/NDUFB1/DGUOK/CYC1/NDUFA3/UQCRQ/NDUFA10/COX7C/NDUFA4/UQCC3/NDUFS3/NDUFV3/IDH3B/UQCRC1/TRAP1/UQCRH/IDH2/NDUFB9/UQCR11/SURF1/NDUFC2/NDUFB11/PARK7/NDUFA12/IDH3G/COX7B/NDUFA6/PRELID1/NDUFV1/GPD1/COX6A1/NDUFS5/NDUFB2/COX8A/NDUFS7/NDUFB10/ATP5F1D/NDUFS8/ETFB/NDUFB8/…
GO:0022900	GO:0022900	electron transport chain	154	-0.762837	-2.31006	4.27248e-16	6.4226e-13	5.34397e-13	1186	tags=44%, list=6%, signal=42%	NDUFA8/NDUFA9/PINK1/NDUFA7/CYBA/NDUFC1/NDUFAF2/CYCS/GHITM/COX7A2L/ALDH4A1/SDHAF2/GLRX/NDUFAB1/COX6C/UQCRB/NDUFA2/COX5A/NDUFA1/DHDH/NDUFB1/DGUOK/CYC1/NDUFA3/UQCRQ/HAAO/NDUFA10/COX7C/NDUFA4/UQCC3/NDUFS3/NDUFV3/IDH3B/AKR1A1/UQCRC1/QDPR/UQCRH/NQO2/NDUFB9/UQCR11/SURF1/NDUFC2/NDUFB11/COX7A2/PARK7/NDUFA12/COX7B/NDUFA6/NDUFV1/GPD1/COX6A1/NDUFS5/AKR7A2/NDUFB2/COX8A/NDUFS7/NDUFB10/NDUFS8/ETFB/NDUFB8/COX5B/…
GO:0022904	GO:0022904	respiratory electron transport chain	100	-0.824528	-2.31553	6.58959e-15	7.92464e-12	6.59375e-12	1186	tags=55%, list=6%, signal=52%	NDUFA8/NDUFA9/PINK1/NDUFA7/NDUFC1/CYCS/GHITM/COX7A2L/SDHAF2/NDUFAB1/COX6C/UQCRB/NDUFA2/COX5A/NDUFA1/NDUFB1/DGUOK/CYC1/NDUFA3/UQCRQ/NDUFA10/COX7C/NDUFA4/UQCC3/NDUFS3/NDUFV3/UQCRC1/UQCRH/NDUFB9/UQCR11/NDUFC2/NDUFB11/PARK7/NDUFA12/COX7B/NDUFA6/NDUFV1/GPD1/COX6A1/NDUFS5/NDUFB2/COX8A/NDUFS7/NDUFB10/NDUFS8/ETFB/NDUFB8/COX5B/COX4I1/NDUFB7/COX6B1/NDUFS6/UQCR10/NDUFA13/NDUFA11
GO:0042773	GO:0042773	ATP synthesis coupled electron transport	84	-0.847889	-2.36848	8.72434e-15	8.74324e-12	7.27488e-12	1186	tags=63%, list=6%, signal=60%	NDUFA8/NDUFA9/PINK1/NDUFA7/NDUFC1/CYCS/GHITM/COX7A2L/SDHAF2/NDUFAB1/COX6C/UQCRB/NDUFA2/COX5A/NDUFA1/NDUFB1/DGUOK/CYC1/NDUFA3/UQCRQ/NDUFA10/COX7C/NDUFA4/UQCC3/NDUFS3/NDUFV3/UQCRC1/UQCRH/NDUFB9/UQCR11/NDUFC2/NDUFB11/PARK7/NDUFA12/COX7B/NDUFA6/NDUFV1/COX6A1/NDUFS5/NDUFB2/COX8A/NDUFS7/NDUFB10/NDUFS8/NDUFB8/COX5B/COX4I1/NDUFB7/COX6B1/NDUFS6/UQCR10/NDUFA13/NDUFA11
GO:0015980	GO:0015980	energy derivation by oxidation of organic compounds	246	-0.653176	-2.09447	6.60999e-14	5.67798e-11	4.7244e-11	1186	tags=31%, list=6%, signal=30%	NDUFA8/NDUFA9/PHKG2/PINK1/NDUFA7/NDUFC1/OXA1L/CYCS/GHITM/CISD1/COX7A2L/POMC/SDHAF2/IDH1/MDH2/SUCLG1/NDUFAB1/ACO2/COX6C/PDHA1/UQCRB/NDUFA2/COX5A/NDUFA1/PHKG1/NDUFB1/DGUOK/PPP1CA/CYC1/NDUFA3/UQCRQ/NDUFA10/COX7C/NDUFA4/UQCC3/NDUFS3/NDUFV3/IDH3B/UQCRC1/TRAP1/UQCRH/KHK/PPP1R1A/IDH2/CALM1/NDUFB9/UQCR11/SURF1/NDUFC2/NDUFB11/PARK7/NDUFA12/IDH3G/COX7B/NDUFA6/PRELID1/NDUFV1/GPD1/COX6A1/NDUFS5/NDUFB2/COX8A/…
GO:0046034	GO:0046034	ATP metabolic process	274	-0.634254	-2.0571	8.41535e-14	6.32519e-11	5.26292e-11	1186	tags=30%, list=6%, signal=29%	NDUFA8/NDUFA9/NUDT5/ATP5F1C/PINK1/NDUFA7/NDUFC1/CYCS/GHITM/JMJD8/COX7A2L/SDHAF2/ALDOC/NDUFAB1/DDIT4/COX6C/UQCRB/NDUFA2/COX5A/NDUFA1/AK2/NDUFB1/DGUOK/CYC1/ATP5MC3/BAD/NDUFA3/UQCRQ/ATP5PO/NDUFA10/COX7C/NDUFA4/STOML2/UQCC3/ATP5F1B/NDUFS3/NDUFV3/GALK1/UQCRC1/ATP5F1E/UQCRH/ATP5PF/NDUFB9/UQCR11/SURF1/NDUFC2/NDUFB11/ATP5MG/COX7A2/PARK7/EIF6/NDUFA12/COX7B/TPI1/NDUFA6/NDUFV1/GPD1/COX6A1/FIS1/NDUFS5/NDUFB2…
GO:0042775	GO:0042775	mitochondrial ATP synthesis coupled electron transport	83	-0.848407	-2.35988	1.61349e-13	1.07799e-10	8.9695e-11	1186	tags=64%, list=6%, signal=61%	NDUFA8/NDUFA9/PINK1/NDUFA7/NDUFC1/CYCS/GHITM/COX7A2L/SDHAF2/NDUFAB1/COX6C/UQCRB/NDUFA2/COX5A/NDUFA1/NDUFB1/DGUOK/CYC1/NDUFA3/UQCRQ/NDUFA10/COX7C/NDUFA4/UQCC3/NDUFS3/NDUFV3/UQCRC1/UQCRH/NDUFB9/UQCR11/NDUFC2/NDUFB11/PARK7/NDUFA12/COX7B/NDUFA6/NDUFV1/COX6A1/NDUFS5/NDUFB2/COX8A/NDUFS7/NDUFB10/NDUFS8/NDUFB8/COX5B/COX4I1/NDUFB7/COX6B1/NDUFS6/UQCR10/NDUFA13/NDUFA11
GO:0033108	GO:0033108	mitochondrial respiratory chain complex assembly	92	-0.793932	-2.22676	4.27547e-11	2.57084e-08	2.13909e-08	1209	tags=50%, list=6%, signal=47%	SDHAF1/NDUFA8/NDUFA9/SAMM50/NDUFA7/NDUFC1/PET100/OXA1L/COX17/NDUFAF2/ECSIT/SDHAF2/AIFM1/TACO1/NDUFAB1/NDUFA2/NDUFA1/NDUFB1/NDUFA3/NDUFA10/UQCC3/NDUFS3/NDUFV3/NDUFAF8/COX14/NDUFAF3/NDUFB9/SURF1/NDUFC2/NDUFB11/DMAC1/NDUFA12/NDUFA6/NDUFV1/NDUFS5/COA3/NDUFB2/UQCC2/NDUFS7/NDUFB10/NDUFS8/NDUFB8/NDUFB7/NDUFS6/NDUFA13/NDUFA11
GO:1902600	GO:1902600	proton transmembrane transport	128	-0.718064	-2.09512	1.26004e-10	6.88783e-08	5.73107e-08	1145	tags=31%, list=5%, signal=30%	PPIF/TESC/ATP6V0E2/ATP5F1C/COX17/ATP6V1E1/COX7A2L/TACO1/ATP6V0D1/ATP6V0E1/COX6C/COX5A/ATP5MC3/MFSD3/ATP5PO/COX7C/NDUFA4/STOML2/ATP5F1B/ATP5F1E/ATP5PF/SURF1/UCP2/ATP5MG/SLC9A3R1/COX7A2/PARK7/ATP6AP1/COX7B/COX6A1/ATP5MF/COX8A/NDUFS7/ATP5F1D/ATP6V0B/ATP6V1F/ATP5MC1/COX4I1/COX6B1/ATP5ME
GO:0010257	GO:0010257	NADH dehydrogenase complex assembly	58	-0.854044	-2.2489	3.25983e-10	1.43227e-07	1.19173e-07	1186	tags=59%, list=6%, signal=56%	NDUFA8/NDUFA9/NDUFA7/NDUFC1/OXA1L/NDUFAF2/ECSIT/NDUFAB1/NDUFA2/NDUFA1/NDUFB1/NDUFA3/NDUFA10/NDUFS3/NDUFV3/NDUFAF8/NDUFAF3/NDUFB9/NDUFC2/NDUFB11/DMAC1/NDUFA12/NDUFA6/NDUFV1/NDUFS5/NDUFB2/NDUFS7/NDUFB10/NDUFS8/NDUFB8/NDUFB7/NDUFS6/NDUFA13/NDUFA11
GO:0032981	GO:0032981	mitochondrial respiratory chain complex I assembly	58	-0.854044	-2.2489	3.25983e-10	1.43227e-07	1.19173e-07	1186	tags=59%, list=6%, signal=56%	NDUFA8/NDUFA9/NDUFA7/NDUFC1/OXA1L/NDUFAF2/ECSIT/NDUFAB1/NDUFA2/NDUFA1/NDUFB1/NDUFA3/NDUFA10/NDUFS3/NDUFV3/NDUFAF8/NDUFAF3/NDUFB9/NDUFC2/NDUFB11/DMAC1/NDUFA12/NDUFA6/NDUFV1/NDUFS5/NDUFB2/NDUFS7/NDUFB10/NDUFS8/NDUFB8/NDUFB7/NDUFS6/NDUFA13/NDUFA11
GO:0044282	GO:0044282	small molecule catabolic process	391	-0.531041	-1.77648	3.33473e-10	1.43227e-07	1.19173e-07	1937	tags=26%, list=9%, signal=24%	INPP1/PPM1K/TP53/TWIST1/HADHA/SLC27A2/CDADC1/PLIN5/LDHD/IDNK/BDH1/HADH/ENTPD6/GPT2/PFKP/PKLR/GPT/SLC27A4/MECR/ENO2/ALDH1B1/AMDHD2/IMPA2/GALT/GOT2/GLYCTK/NT5M/ACOT4/QPRT/OGDH/UPP1/RBKS/MTHFS/AGXT2/NUDT5/TKFC/SULT1A1/GNPDA1/ACADS/PCCB/GCSH/NUDT1/PCK2/AHCY/NUDT16/ALDH4A1/HAO2/AKR1B10/PRODH2/BCKDK/AIG1/SDSL/GALM/ALDOC/CRAT/FABP1/DECR2/PCBD1/ALDH6A1/GOT1/PGD/AKR1C3/CRYM/DHDH/ALDH1L1/BAD/HAAO/HGD/GCDH/…
GO:0007507	GO:0007507	heart development	493	0.581682	1.61445	8.93798e-10	3.58294e-07	2.98121e-07	3590	tags=32%, list=17%, signal=28%	SOX4/ERBB4/ZFP36L1/BICC1/SORBS2/FHOD3/ID3/SPARC/JAG1/DSP/HNRNPU/LEFTY1/YAP1/TFDP2/FLRT3/NRP1/TRIP11/EFNB2/REST/RB1CC1/CALR/TPM1/GPC3/TMED2/ROBO2/SOX6/ADAMTS1/ERBB2/CXADR/PKD2/ROCK2/BMPR2/HES1/AKAP13/DYNC2H1/ROCK1/HECTD1/GALNT11/SGCB/PRKDC/EIF4G2/CREB1/NIPBL/WDR11/PTK2/IFT122/SRI/TEAD2/SMAD7/PAM/ASXL1/YY1/SETD2/CITED2/LUZP1/FOXC1/STK4/PTEN/SMAD4/BASP1/CDC42/IFT57/SMAD2/SOS1/DHX36/SOX9/RTN4/DSG2/PR…
GO:0006120	GO:0006120	mitochondrial electron transport, NADH to ubiquinone	46	-0.866247	-2.2094	2.3096e-09	8.67977e-07	7.22206e-07	1186	tags=67%, list=6%, signal=64%	NDUFA8/NDUFA9/PINK1/NDUFA7/NDUFC1/NDUFAB1/NDUFA2/NDUFA1/NDUFB1/NDUFA3/NDUFA10/NDUFA4/NDUFS3/NDUFV3/NDUFB9/NDUFC2/NDUFB11/PARK7/NDUFA12/NDUFA6/NDUFV1/NDUFS5/NDUFB2/NDUFS7/NDUFB10/NDUFS8/NDUFB8/NDUFB7/NDUFS6/NDUFA13/NDUFA11
GO:1902652	GO:1902652	secondary alcohol metabolic process	140	-0.659566	-1.94492	1.66304e-08	5.88228e-06	4.89439e-06	1036	tags=24%, list=5%, signal=23%	CYB5R3/FDXR/EPHX2/SOD1/G6PD/IDH1/NSDHL/CUBN/PMVK/RAN/MVK/HMGCR/SREBF2/LDLR/DHCR24/IDH3B/INSIG1/MVD/IDH2/FASN/DHCR7/SQLE/TM7SF2/IDH3G/MSMO1/FDPS/SCD/EBP/IDI1/FDFT1/ACAT2/HMGCS1/APOA1/APOE
GO:0006066	GO:0006066	alcohol metabolic process	331	-0.518594	-1.70831	2.43763e-08	8.14303e-06	6.77546e-06	1397	tags=20%, list=6%, signal=19%	ALDH1B1/ADH6/IMPA2/SMPD1/ELOVL6/DHRS4/PNPLA2/LSS/TKFC/SULT1A1/DPM2/CYB5R3/PCK2/ASAH1/FDXR/AKR1B10/EPHX2/ACSS2/SOD1/G6PD/IDH1/PGP/PCBD1/WNT4/NSDHL/CUBN/GOT1/PMVK/AKR1C3/RAN/MVK/HMGCR/SREBF2/LDLR/DHCR24/IDH3B/GALK1/SLC34A1/AKR1A1/QDPR/INSIG1/MVD/IDH2/PTH1R/FASN/CALM1/DHCR7/SQLE/TM7SF2/PARK7/IDH3G/TPI1/GPD1/MSMO1/FDPS/AKR7A2/SCD/EBP/ALDH1A1/IDI1/FDFT1/ACAT2/HMGCS1/PLCG2/APOA1/APOE
GO:1901615	GO:1901615	organic hydroxy compound metabolic process	487	-0.466101	-1.60455	2.63194e-08	8.32939e-06	6.93052e-06	1938	tags=21%, list=9%, signal=19%	SREBF1/INPP1/HSD17B7/TP53/SLC16A2/PNPO/GDPD3/NPC1L1/SLC27A2/ACACA/DGAT1/HSD3B7/MOGAT3/LDHD/DKK3/AKR1C1/MTPN/ALDH1B1/ADH6/HSD17B1/IMPA2/STARD4/ITGB2/SMPD1/ELOVL6/DHRS4/DIO1/PNPLA2/FDX2/LSS/PSAT1/TKFC/SULT1A1/DPM2/MFSD12/CYB5R3/PCK2/ASAH1/FDXR/AKR1B10/EPHX2/ACSS2/SOD1/G6PD/IDH1/PGP/PCBD1/WNT4/NSDHL/CUBN/GOT1/PMVK/AKR1C3/RAN/CRYM/MVK/HMGCR/SREBF2/LDLR/SLC27A5/DHCR24/HAGH/FAH/IDH3B/GALK1/SLC34A1/AKR1…
GO:0046165	GO:0046165	alcohol biosynthetic process	138	-0.657954	-1.94589	4.45974e-08	1.34082e-05	1.11564e-05	1036	tags=26%, list=5%, signal=25%	CYB5R3/PCK2/ASAH1/SOD1/G6PD/PGP/PCBD1/WNT4/NSDHL/GOT1/PMVK/RAN/MVK/HMGCR/SREBF2/DHCR24/QDPR/INSIG1/MVD/PTH1R/FASN/DHCR7/SQLE/TM7SF2/PARK7/MSMO1/FDPS/SCD/EBP/IDI1/FDFT1/ACAT2/HMGCS1/PLCG2/APOA1/APOE
GO:1901617	GO:1901617	organic hydroxy compound biosynthetic process	224	-0.57445	-1.83253	5.97326e-08	1.71034e-05	1.4231e-05	1082	tags=22%, list=5%, signal=21%	HSD17B1/IMPA2/STARD4/ELOVL6/LSS/PSAT1/MFSD12/CYB5R3/PCK2/ASAH1/SOD1/G6PD/PGP/PCBD1/WNT4/NSDHL/GOT1/PMVK/AKR1C3/RAN/MVK/HMGCR/SREBF2/SLC27A5/DHCR24/QDPR/INSIG1/MVD/ERG28/PTH1R/FASN/DHCR7/SQLE/HSD17B10/TM7SF2/PARK7/PLTP/DDT/MSMO1/FDPS/SCD/EBP/IDI1/FDFT1/ACAT2/HMGCS1/PLCG2/APOA1/APOE
GO:0008203	GO:0008203	cholesterol metabolic process	133	-0.641455	-1.88587	1.41515e-07	3.86786e-05	3.21828e-05	1036	tags=25%, list=5%, signal=24%	SMPD1/ELOVL6/LSS/CYB5R3/FDXR/EPHX2/SOD1/G6PD/NSDHL/CUBN/PMVK/RAN/MVK/HMGCR/SREBF2/LDLR/DHCR24/INSIG1/MVD/FASN/DHCR7/SQLE/TM7SF2/MSMO1/FDPS/SCD/EBP/IDI1/FDFT1/ACAT2/HMGCS1/APOA1/APOE
GO:0016125	GO:0016125	sterol metabolic process	146	-0.624075	-1.86608	1.68488e-07	4.40487e-05	3.6651e-05	1397	tags=24%, list=6%, signal=23%	SMPD1/ELOVL6/FDX2/LSS/CYB5R3/FDXR/EPHX2/SOD1/G6PD/NSDHL/CUBN/PMVK/RAN/MVK/HMGCR/SREBF2/LDLR/DHCR24/INSIG1/MVD/ERG28/FASN/DHCR7/SQLE/TM7SF2/MSMO1/FDPS/SCD/EBP/IDI1/FDFT1/ACAT2/HMGCS1/APOA1/APOE
GO:1901293	GO:1901293	nucleoside phosphate biosynthetic process	236	-0.549214	-1.74996	1.7772e-07	4.45262e-05	3.70484e-05	1410	tags=22%, list=7%, signal=20%	TK1/ATIC/ELOVL6/AK4/QPRT/MPC2/ASPDH/HSD17B8/UPP1/ACSL3/FLAD1/ATP5F1C/PINK1/COASY/LHPP/ACSS2/NAXE/TYMS/ELOVL1/ACOT7/DTYMK/PDHA1/AK2/NAPRT/DGUOK/ATP5MC3/ATP5PO/HAAO/GCDH/STOML2/UQCC3/ATP5F1B/NME1/ATP5F1E/PNP/IDH2/FASN/ATP5PF/NME4/GSTZ1/GUK1/ATP5MG/APRT/TECR/NME3/SCD/ATP5MF/ATP5F1D/SLC25A1/ATP5MC1/ATP5ME
GO:0006753	GO:0006753	nucleoside phosphate metabolic process	489	-0.447887	-1.53373	2.52878e-07	6.08222e-05	5.06075e-05	1417	tags=19%, list=7%, signal=18%	NT5M/TK1/ATIC/ELOVL6/AK4/ACOT4/FBP1/QPRT/OGDH/MPC2/ASPDH/HSD17B8/UPP1/ACSL3/NUDT5/FLAD1/SULT1A1/ATP5F1C/PINK1/DCTPP1/NT5C3B/COASY/NUDT1/ABHD14B/ASMTL/JMJD8/NUDT16/LHPP/ACSS2/GLYAT/NAXE/ALDOC/ITPA/ACOT2/TYMS/ACSM2A/ELOVL1/ACOT7/DDIT4/DTYMK/PDHA1/PMVK/NUDT14/RAN/ACOT13/AK2/NAPRT/MVK/HMGCR/DGUOK/NTHL1/ATP5MC3/BAD/ATP5PO/HAAO/GCDH/STOML2/UQCC3/ATP5F1B/NME1/GALK1/ATP5F1E/PNP/MVD/NT5C/HMGCL/IDH2/FASN/A…
GO:0009117	GO:0009117	nucleotide metabolic process	480	-0.445011	-1.51864	3.21206e-07	7.42851e-05	6.18094e-05	1417	tags=19%, list=7%, signal=18%	NT5M/ATIC/ELOVL6/AK4/ACOT4/FBP1/QPRT/OGDH/MPC2/ASPDH/HSD17B8/UPP1/ACSL3/NUDT5/FLAD1/SULT1A1/ATP5F1C/PINK1/DCTPP1/NT5C3B/COASY/NUDT1/ABHD14B/ASMTL/JMJD8/NUDT16/ACSS2/GLYAT/NAXE/ALDOC/ITPA/ACOT2/TYMS/ACSM2A/ELOVL1/ACOT7/DDIT4/DTYMK/PDHA1/PMVK/RAN/ACOT13/AK2/NAPRT/MVK/HMGCR/DGUOK/NTHL1/ATP5MC3/BAD/ATP5PO/HAAO/GCDH/STOML2/UQCC3/ATP5F1B/NME1/GALK1/ATP5F1E/PNP/MVD/NT5C/HMGCL/IDH2/FASN/ATP5PF/NME4/GSTZ1…
GO:0009165	GO:0009165	nucleotide biosynthetic process	233	-0.545695	-1.73925	3.83197e-07	8.53394e-05	7.10073e-05	1398	tags=21%, list=6%, signal=20%	ATIC/ELOVL6/AK4/QPRT/MPC2/ASPDH/HSD17B8/UPP1/ACSL3/FLAD1/ATP5F1C/PINK1/COASY/ACSS2/NAXE/TYMS/ELOVL1/ACOT7/DTYMK/PDHA1/AK2/NAPRT/DGUOK/ATP5MC3/ATP5PO/HAAO/GCDH/STOML2/UQCC3/ATP5F1B/NME1/ATP5F1E/PNP/IDH2/FASN/ATP5PF/NME4/GSTZ1/GUK1/ATP5MG/APRT/TECR/NME3/SCD/ATP5MF/ATP5F1D/SLC25A1/ATP5MC1/ATP5ME
GO:0070125	GO:0070125	mitochondrial translational elongation	88	-0.69657	-1.97298	4.11703e-07	8.84132e-05	7.35648e-05	1573	tags=53%, list=7%, signal=50%	MRPL24/MRPS31/MRPS33/MRPS9/MRPS18B/MRPS2/MRPL18/MRPL9/CHCHD1/MRPL37/MRPL58/MRPS6/OXA1L/MRPL36/MRPL46/MRPL22/MRPL43/MRPL34/MRPS11/MRPS18A/MRPL11/GADD45GIP1/MRPL4/MRPS7/MRPL14/MRPL21/MRPL23/MRPS15/MRPL54/MRPL2/MRPL40/MRPS18C/MRPL51/MRPS12/MRPL27/MRPL57/MRPL52/MRPS34/MRPS21/MRPL20/MRPL28/MRPL12/AURKAIP1/MRPS26/TUFM/MRPL55/MRPL41
GO:0016126	GO:0016126	sterol biosynthetic process	70	-0.746288	-2.01233	4.48829e-07	9.30624e-05	7.74332e-05	1036	tags=39%, list=5%, signal=37%	CYB5R3/SOD1/G6PD/NSDHL/PMVK/RAN/MVK/HMGCR/SREBF2/DHCR24/INSIG1/MVD/ERG28/FASN/DHCR7/SQLE/TM7SF2/MSMO1/FDPS/SCD/EBP/IDI1/FDFT1/ACAT2/HMGCS1/APOA1/APOE
GO:0009060	GO:0009060	aerobic respiration	78	-0.717929	-1.96943	4.65161e-07	9.32337e-05	7.75757e-05	1051	tags=40%, list=5%, signal=38%	OXA1L/CYCS/COX7A2L/SDHAF2/IDH1/MDH2/SUCLG1/ACO2/COX6C/PDHA1/UQCRB/COX5A/COX7C/NDUFA4/IDH3B/UQCRC1/UQCRH/IDH2/SURF1/IDH3G/COX7B/COX6A1/COX8A/NDUFS7/ATP5F1D/NDUFS8/COX5B/COX4I1/COX6B1/UQCR10/BLOC1S1
GO:0016569	GO:0016569	covalent chromatin modification	431	0.557716	1.53787	4.94273e-07	9.5873e-05	7.97718e-05	4334	tags=41%, list=20%, signal=33%	ATRX/TBL1XR1/JMJD1C/KDM5B/MORF4L1/TAF7/KMT2E/MORF4L2/SFPQ/PHF14/SET/REST/KANSL1/KANSL1L/KMT2A/UBE2B/KMT2C/EPC1/MEAF6/HDAC2/NSD3/NIPBL/RIF1/MPHOSPH8/ARID4A/PAXBP1/BAZ1B/BRD4/NSD1/LRRK2/KDM5A/PRKAA2/KDM1A/ASH1L/GLYR1/ASXL1/BRD8/SETD2/KDM3A/ATF7IP/RLF/SMAD4/ACTL6A/KMT5B/HMGA2/KAT6B/CHD1/WAC/ATF2/CTCF/PKN1/MAP3K7/MTF2/NEK11/NR1H4/NAA50/KDM2A/MTA3/RCOR3/TET2/EYA3/CTR9/TBL1X/ZNF451/FMR1/MIER1/PCGF2/CRE…
GO:0098869	GO:0098869	cellular oxidant detoxification	81	-0.708154	-1.97465	5.37135e-07	9.88994e-05	8.22899e-05	1563	tags=32%, list=7%, signal=30%	LTC4S/MGST3/SOD3/TXN/GSTO2/MGST1/NQO1/S100A9/SOD1/FABP1/GSTO1/SELENOW/PRDX6/APOM/GSTK1/PRDX1/CCS/GSTZ1/GSTP1/TXNDC17/PARK7/GPX3/PRDX5/PRDX2/GPX4/APOE
GO:0007389	GO:0007389	pattern specification process	373	0.576828	1.58386	5.42771e-07	9.88994e-05	8.22899e-05	3847	tags=34%, list=18%, signal=28%	ERBB4/MNS1/BICC1/HIPK2/HOXA10/HOXA3/LEFTY1/BPTF/PAX8/EMX2/HOXA5/LHX1/GPC3/TMED2/ROBO2/ADGRG1/PKD2/BMPR2/HES1/PBX1/DYNC2H1/HOXB6/GALNT11/PRKDC/BMPR1B/TCTN1/HOXA9/PAX2/MEIS3/AR/YY1/CITED2/TSHZ1/DYNC2LI1/FOXC1/NRG3/SMAD4/BASP1/IFT57/GRSF1/HOXB2/SMAD2/SMAD5/IRX2/IRX1/MLLT3/NPHP3/MTF2/TBX2/TGFBR1/HOXB3/EPB41L5/FOXJ1/HOXB9/ACVR2B/IFT74/PITX2/SMO/PCGF2/DNAH5/LRP6/DNAAF4/RNF2/BMP4/RFX3/INTU/HOXD8/TULP3/S…
GO:0034329	GO:0034329	cell junction assembly	398	0.559474	1.53815	6.64869e-07	0.000117584	9.78366e-05	4323	tags=35%, list=20%, signal=28%	ERBB4/CDH6/CDH2/BCL2/ACTG1/S100A10/APP/FLRT3/NRP1/EFNB2/MYO9A/ROBO2/MTDH/PTPRK/PARD6B/SLK/CTNNA1/LRRTM1/EPHA7/ROCK2/MACF1/GPC6/ROCK1/VPS35/NPTN/TLN2/RYK/ITGA2/SEMA4D/PATJ/PTK2/PKN2/CAPZA1/PPP1R9A/ACTB/PDCD6IP/AJUBA/TLN1/ADGRL2/EFNA5/SMAD7/PAK2/EIF4G1/AFDN/PHLDB2/PARD3/RAP1A/RHOA/PTEN/CTNND1/SLITRK5/CDC42/FARP1/MAP4K4/PLXNB2/DST/NR1H4/LAMC1/FBLIM1/FMN1/IQGAP1/EPB41L5/FZD1/PCDHB2/ARF6/TJP1/LIMS1/LS…
GO:0007409	GO:0007409	axonogenesis	427	0.554479	1.52987	7.24305e-07	0.000124436	0.000103537	3498	tags=30%, list=16%, signal=26%	SKIL/CDH2/NFIB/BCL2/GOLGA4/HSP90AA1/APP/FLRT3/DOK6/NRP1/EFNB2/LHX1/ROBO2/PARD6B/PIK3R1/ERBB2/EPHA7/BMPR2/MACF1/PALLD/KLF7/EIF4G2/BMPR1B/KIF5B/CREB1/TCTN1/NPTN/ENAH/RYK/SEMA4D/PTK2/SPART/PICALM/PAX2/NUMB/ACTB/EFNA5/TOP2B/PAK2/PARD3/SIAH1/RHOA/PTEN/CDKL5/SMAD4/SHTN1/SLITRK5/CNTN4/DOCK7/SOS1/PLXNB2/RTN4/RAB11A/LAMA1/RAB8A/GSK3B/B4GALT5/SPG11/RUFY3/PDLIM7/USP9X/ANK3/YTHDF1/PRKCQ/EPHA4/SMO/ZDHHC17/PTP…
GO:0016054	GO:0016054	organic acid catabolic process	236	-0.534014	-1.70153	7.54114e-07	0.000125958	0.000104804	1876	tags=27%, list=9%, signal=25%	TWIST1/HADHA/SLC27A2/PLIN5/LDHD/IDNK/HADH/GPT2/GPT/SLC27A4/MECR/AMDHD2/GOT2/ACOT4/QPRT/OGDH/MTHFS/AGXT2/GNPDA1/ACADS/PCCB/GCSH/PCK2/AHCY/ALDH4A1/HAO2/PRODH2/BCKDK/AIG1/SDSL/CRAT/FABP1/DECR2/PCBD1/ALDH6A1/GOT1/PGD/CRYM/ALDH1L1/HAAO/HGD/GCDH/PHYH/FAH/AKR1A1/QDPR/ASRGL1/ECI2/TXN2/HMGCL/ECHS1/GSTZ1/HSD17B10/MPST/FTCD/BCAT2/ACAA1/ECI1/GCAT/CRABP1/TST/ETFB/ACAT2/DCXR
GO:0006164	GO:0006164	purine nucleotide biosynthetic process	172	-0.578334	-1.76896	7.87365e-07	0.000127957	0.000106468	1398	tags=22%, list=6%, signal=21%	ATIC/ELOVL6/AK4/MPC2/HSD17B8/ACSL3/ATP5F1C/PINK1/COASY/ACSS2/ELOVL1/ACOT7/PDHA1/AK2/DGUOK/ATP5MC3/ATP5PO/GCDH/STOML2/UQCC3/ATP5F1B/NME1/ATP5F1E/FASN/ATP5PF/NME4/GSTZ1/GUK1/ATP5MG/APRT/TECR/NME3/SCD/ATP5MF/ATP5F1D/SLC25A1/ATP5MC1/ATP5ME
GO:0009152	GO:0009152	purine ribonucleotide biosynthetic process	156	-0.594363	-1.79674	1.01828e-06	0.000161129	0.000134069	1398	tags=24%, list=6%, signal=22%	ATIC/ELOVL6/AK4/MPC2/HSD17B8/ACSL3/ATP5F1C/PINK1/COASY/ACSS2/ELOVL1/ACOT7/PDHA1/AK2/DGUOK/ATP5MC3/ATP5PO/GCDH/STOML2/UQCC3/ATP5F1B/NME1/ATP5F1E/FASN/ATP5PF/NME4/GSTZ1/ATP5MG/APRT/TECR/NME3/SCD/ATP5MF/ATP5F1D/SLC25A1/ATP5MC1/ATP5ME
GO:0006695	GO:0006695	cholesterol biosynthetic process	64	-0.751608	-2.01629	1.11641e-06	0.000167824	0.00013964	1036	tags=44%, list=5%, signal=42%	ELOVL6/LSS/CYB5R3/SOD1/G6PD/NSDHL/PMVK/RAN/MVK/HMGCR/SREBF2/DHCR24/INSIG1/MVD/FASN/DHCR7/SQLE/TM7SF2/MSMO1/FDPS/SCD/EBP/IDI1/FDFT1/ACAT2/HMGCS1/APOA1/APOE
GO:1902653	GO:1902653	secondary alcohol biosynthetic process	64	-0.751608	-2.01629	1.11641e-06	0.000167824	0.00013964	1036	tags=44%, list=5%, signal=42%	ELOVL6/LSS/CYB5R3/SOD1/G6PD/NSDHL/PMVK/RAN/MVK/HMGCR/SREBF2/DHCR24/INSIG1/MVD/FASN/DHCR7/SQLE/TM7SF2/MSMO1/FDPS/SCD/EBP/IDI1/FDFT1/ACAT2/HMGCS1/APOA1/APOE
GO:0046390	GO:0046390	ribose phosphate biosynthetic process	175	-0.573078	-1.75784	1.14868e-06	0.000168463	0.000140171	1398	tags=23%, list=6%, signal=22%	ATIC/ELOVL6/AK4/MPC2/HSD17B8/UPP1/ACSL3/ATP5F1C/PINK1/COASY/ACSS2/G6PD/ELOVL1/ACOT7/PDHA1/AK2/DGUOK/ATP5MC3/ATP5PO/GCDH/STOML2/UQCC3/ATP5F1B/NME1/ATP5F1E/FASN/ATP5PF/NME4/GSTZ1/ATP5MG/APRT/TECR/NME3/SCD/TKT/ATP5MF/ATP5F1D/SLC25A1/ATP5MC1/ATP5ME
GO:0070126	GO:0070126	mitochondrial translational termination	89	-0.68432	-1.93423	1.25827e-06	0.000180143	0.000149889	1573	tags=52%, list=7%, signal=48%	MRPL24/MRPS31/MRPS33/MRPS9/MRPS18B/MRPS2/MRPL18/MRPL9/CHCHD1/MRPL37/MRPL58/MRPS6/OXA1L/MRPL36/MRPL46/MRPL22/MRPL43/MRPL34/MRPS11/MRPS18A/MRPL11/GADD45GIP1/MRPL4/MRPS7/MRPL14/MRPL21/MRPL23/MRPS15/MRPL54/MRPL2/MRPL40/MRPS18C/MRPL51/MRPS12/MRPL27/MRPL57/MRPL52/MRPS34/MRPS21/MRPL20/MRPL28/MRPL12/AURKAIP1/MRPS26/MRPL55/MRPL41
GO:0072521	GO:0072521	purine-containing compound metabolic process	408	-0.452891	-1.51764	1.39614e-06	0.000194569	0.000161892	1398	tags=18%, list=6%, signal=18%	ATIC/ELOVL6/AK4/ACOT4/FBP1/OGDH/MPC2/HSD17B8/ACSL3/SULT1A1/ATP5F1C/PINK1/COASY/NUDT1/ABHD14B/AHCY/JMJD8/NUDT16/ACSS2/GLYAT/ALDOC/PEMT/ITPA/ACOT2/ACSM2A/ELOVL1/ACOT7/DDIT4/PDHA1/PMVK/RAN/ACOT13/AK2/MACROD1/MVK/HMGCR/DGUOK/ATP5MC3/BAD/ATP5PO/GCDH/STOML2/UQCC3/ATP5F1B/NME1/GALK1/ATP5F1E/PNP/MVD/NT5C/HMGCL/FASN/ATP5PF/NME4/GSTZ1/GUK1/ATP5MG/APRT/TECR/EIF6/TPI1/NME3/GPD1/SCD/ATP5MF/GAPDH/ATP5F1D/SLC25…
GO:0006694	GO:0006694	steroid biosynthetic process	163	-0.585263	-1.78417	1.42375e-06	0.000194569	0.000161892	1513	tags=26%, list=7%, signal=25%	HSD17B1/STARD4/ELOVL6/FDX2/HSD17B8/LSS/CYB5R3/ASAH1/FDXR/SOD1/G6PD/WNT4/NSDHL/DHRS11/PMVK/AKR1C3/RAN/MVK/HMGCR/SREBF2/EGR1/SLC27A5/DHCR24/INSIG1/MVD/ERG28/FASN/DHCR7/SQLE/HINT2/HSD17B10/TM7SF2/HSD17B14/MSMO1/FDPS/SCD/EBP/IDI1/FDFT1/ACAT2/HMGCS1/APOA1/APOE
GO:0140053	GO:0140053	mitochondrial gene expression	161	-0.578068	-1.76345	1.6991e-06	0.000227037	0.000188908	1630	tags=36%, list=8%, signal=34%	RCC1L/MRPS16/SARS2/MRPL24/MRPS31/MRPS33/MRPS9/MRPS18B/RPUSD3/MRPS2/MRPL18/MRPL9/TBRG4/CHCHD1/MRPL37/MRPL58/NDUFA7/MRPS6/OXA1L/MRPL36/MRPL46/MRPL22/MRPL43/TACO1/MRPL34/MRPS11/MRPS18A/MRPL11/GADD45GIP1/MRPL4/MRPS7/MRPL14/MRPL21/MRPL23/MRPS15/MRPL54/MRPL2/MRPL40/MRPS18C/MRPL51/MRPS12/MRPL27/MRPL57/MRPL52/MRPS34/MRPS21/MRPL20/HSD17B10/MRPL28/MRPL12/AURKAIP1/MRPS26/TUFM/MRPL55/COA3/UQCC2/CHCHD10/MRPL41
GO:1990748	GO:1990748	cellular detoxification	90	-0.677669	-1.91465	1.76188e-06	0.000230308	0.00019163	1437	tags=31%, list=7%, signal=29%	MGST3/SOD3/TXN/GSTO2/MGST1/NQO1/S100A9/AKR1B10/SOD1/FABP1/GSTO1/SELENOW/PRDX6/APOM/GSTK1/AKR1A1/PRDX1/CCS/GSTM3/GSTZ1/GSTP1/TXNDC17/PARK7/GPX3/PRDX5/PRDX2/GPX4/APOE
GO:0072522	GO:0072522	purine-containing compound biosynthetic process	183	-0.56941	-1.74912	2.06724e-06	0.000264474	0.000220058	1398	tags=21%, list=6%, signal=20%	ATIC/ELOVL6/AK4/MPC2/HSD17B8/ACSL3/ATP5F1C/PINK1/COASY/ACSS2/ELOVL1/ACOT7/PDHA1/AK2/DGUOK/ATP5MC3/ATP5PO/GCDH/STOML2/UQCC3/ATP5F1B/NME1/ATP5F1E/PNP/FASN/ATP5PF/NME4/GSTZ1/GUK1/ATP5MG/APRT/TECR/NME3/SCD/ATP5MF/ATP5F1D/SLC25A1/ATP5MC1/ATP5ME
GO:0009260	GO:0009260	ribonucleotide biosynthetic process	169	-0.570993	-1.74641	2.12024e-06	0.000265604	0.000220997	1398	tags=22%, list=6%, signal=21%	ATIC/ELOVL6/AK4/MPC2/HSD17B8/UPP1/ACSL3/ATP5F1C/PINK1/COASY/ACSS2/ELOVL1/ACOT7/PDHA1/AK2/DGUOK/ATP5MC3/ATP5PO/GCDH/STOML2/UQCC3/ATP5F1B/NME1/ATP5F1E/FASN/ATP5PF/NME4/GSTZ1/ATP5MG/APRT/TECR/NME3/SCD/ATP5MF/ATP5F1D/SLC25A1/ATP5MC1/ATP5ME
GO:0097237	GO:0097237	cellular response to toxic substance	97	-0.663414	-1.86146	2.20721e-06	0.000270856	0.000225368	1437	tags=30%, list=7%, signal=28%	MGST3/SOD3/TXN/GSTO2/MGST1/NQO1/PINK1/S100A9/AKR1B10/SOD1/FABP1/GSTO1/SELENOW/PRDX6/APOM/GSTK1/AKR1A1/PRDX1/CCS/GSTM3/GSTZ1/GSTP1/TXNDC17/PARK7/GPX3/PRDX5/PRDX2/GPX4/APOE
GO:0003002	GO:0003002	regionalization	284	0.58201	1.57635	3.14511e-06	0.000378231	0.00031471	3847	tags=34%, list=18%, signal=28%	MNS1/HIPK2/HOXA10/HOXA3/BPTF/PAX8/EMX2/HOXA5/LHX1/GPC3/TMED2/ROBO2/ADGRG1/BMPR2/HES1/PBX1/DYNC2H1/HOXB6/PRKDC/BMPR1B/TCTN1/HOXA9/PAX2/AR/YY1/CITED2/TSHZ1/FOXC1/SMAD4/BASP1/IFT57/GRSF1/HOXB2/SMAD2/IRX2/IRX1/MLLT3/MTF2/TGFBR1/HOXB3/EPB41L5/FOXJ1/HOXB9/ACVR2B/PITX2/SMO/PCGF2/LRP6/RNF2/BMP4/INTU/HOXD8/TULP3/SPRY1/SFRP1/TRA2B/AIDA/SCMH1/CRB2/ATP6AP2/ATM/EP300/PSEN1/WNT5A/ARL13B/SENP2/IFT52/ALDH1A2/HOX…
GO:0019693	GO:0019693	ribose phosphate metabolic process	393	-0.452097	-1.51477	3.27939e-06	0.000385535	0.000320787	1398	tags=19%, list=6%, signal=18%	ATIC/ELOVL6/AK4/ACOT4/FBP1/OGDH/MPC2/HSD17B8/UPP1/ACSL3/NUDT5/SULT1A1/ATP5F1C/PINK1/COASY/ABHD14B/JMJD8/NUDT16/ACSS2/G6PD/GLYAT/ALDOC/ITPA/ACOT2/ACSM2A/ELOVL1/ACOT7/DDIT4/PDHA1/PMVK/NUDT14/RAN/ACOT13/AK2/MVK/HMGCR/DGUOK/ATP5MC3/BAD/ATP5PO/GCDH/STOML2/UQCC3/ATP5F1B/NME1/GALK1/ATP5F1E/MVD/NT5C/HMGCL/FASN/ATP5PF/NME4/GSTZ1/GUK1/ATP5MG/APRT/TECR/EIF6/TPI1/NME3/GPD1/SCD/TKT/ATP5MF/GAPDH/ATP5F1D/SLC25A…
GO:0032543	GO:0032543	mitochondrial translation	132	-0.606224	-1.78836	3.39335e-06	0.000385535	0.000320787	1762	tags=42%, list=8%, signal=38%	RCC1L/MRPS16/SARS2/MRPL24/MRPS31/MRPS33/MRPS9/MRPS18B/RPUSD3/MRPS2/MRPL18/MRPL9/CHCHD1/MRPL37/MRPL58/NDUFA7/MRPS6/OXA1L/MRPL36/MRPL46/MRPL22/MRPL43/TACO1/MRPL34/MRPS11/MRPS18A/MRPL11/GADD45GIP1/MRPL4/MRPS7/MRPL14/MRPL21/MRPL23/MRPS15/MRPL54/MRPL2/MRPL40/MRPS18C/MRPL51/MRPS12/MRPL27/MRPL57/MRPL52/MRPS34/MRPS21/MRPL20/MRPL28/MRPL12/AURKAIP1/MRPS26/TUFM/MRPL55/COA3/UQCC2/MRPL41
GO:0006520	GO:0006520	cellular amino acid metabolic process	291	-0.489401	-1.58827	3.3982e-06	0.000385535	0.000320787	1675	tags=24%, list=8%, signal=23%	GPT2/SARS2/GPT/FARSA/AIMP2/GOT2/PHGDH/SLC7A7/DIO1/OGDH/PSMF1/PSPH/MTHFS/PSAT1/AGXT2/PSMA3/NQO1/EEF1E1/AGMAT/GCSH/PSMD4/AHCY/GLYATL1/DPEP1/ALDH4A1/PRODH2/BCKDK/PSMD3/GLYAT/SDSL/PEMT/PCBD1/ASL/ALDH6A1/GOT1/PEPD/PSME1/PSMC4/CRYM/PSMD7/HAAO/HGD/GCDH/PSMA2/PSMA7/MSRA/FAH/GSS/ADI1/QDPR/ASRGL1/PSMC3/HMGCL/PSME2/PSMB5/PSMB7/NIT2/GSTZ1/HSD17B10/PSMC5/MPST/FTCD/PSMB1/PSMB3/BCAT2/PARK7/PSMD8/GCAT/TST/PSMB6/…
GO:0016570	GO:0016570	histone modification	421	0.550243	1.51703	4.07684e-06	0.000446167	0.000371236	4334	tags=40%, list=20%, signal=33%	ATRX/TBL1XR1/JMJD1C/KDM5B/MORF4L1/TAF7/KMT2E/MORF4L2/SFPQ/PHF14/SET/REST/KANSL1/KANSL1L/KMT2A/UBE2B/KMT2C/EPC1/MEAF6/HDAC2/NSD3/NIPBL/RIF1/ARID4A/PAXBP1/BAZ1B/BRD4/NSD1/LRRK2/KDM5A/PRKAA2/KDM1A/ASH1L/GLYR1/ASXL1/BRD8/SETD2/KDM3A/RLF/SMAD4/ACTL6A/KMT5B/HMGA2/KAT6B/WAC/ATF2/CTCF/PKN1/MAP3K7/MTF2/NEK11/NR1H4/NAA50/KDM2A/MTA3/RCOR3/TET2/EYA3/CTR9/TBL1X/ZNF451/FMR1/MIER1/PCGF2/CREBBP/MLLT6/RNF20/USP22…
GO:1990542	GO:1990542	mitochondrial transmembrane transport	100	-0.643891	-1.80825	4.08102e-06	0.000446167	0.000371236	1502	tags=32%, list=7%, signal=30%	MPC1/VDAC1/SLC25A29/MRPL18/MPC2/SFXN2/ATP5F1C/TIMM44/AIFM1/SLC25A6/TIMM50/MCUR1/TOMM40/SMDT1/ROMO1/TOMM7/ATP5MC3/ATP5PO/SLC25A5/STOML2/ATP5F1B/ATP5F1E/ATP5PF/UCP2/TIMM17B/ATP5MG/TST/ATP5MF/ATP5F1D/SLC25A1/ATP5MC1/ATP5ME
GO:0019218	GO:0019218	regulation of steroid metabolic process	103	-0.645033	-1.8276	4.55606e-06	0.000489207	0.000407048	1373	tags=30%, list=6%, signal=28%	STARD4/ELOVL6/LSS/APOC1/ASAH1/LAMTOR1/EPHX2/SOD1/WNT4/PMVK/AKR1C3/RAN/MVK/HMGCR/SREBF2/EGR1/INSIG1/MVD/FASN/DHCR7/SQLE/TM7SF2/STUB1/AGT/FDPS/SCD/IDI1/FDFT1/HMGCS1/APOA1/APOE
GO:0006415	GO:0006415	translational termination	103	-0.644077	-1.82489	4.87474e-06	0.000514242	0.000427879	1573	tags=47%, list=7%, signal=43%	MRPL24/MRPS31/MRPS33/EIF5A/MRPS9/MRPS18B/MRPS2/MRPL18/MRPL9/CHCHD1/MRPL37/MRPL58/MRPS6/OXA1L/MRPL36/MRPL46/MRPL22/MRPL43/APEH/MRPL34/MRPS11/MRPS18A/MRPL11/GADD45GIP1/MRPL4/MRPS7/MRPL14/MRPL21/MRPL23/MRPS15/MRPL54/MRPL2/MRPL40/MRPS18C/MRPL51/MRPS12/MRPL27/MRPL57/MRPL52/MRPS34/MRPS21/MRPL20/MRPL28/MRPL12/AURKAIP1/MRPS26/MRPL55/MRPL41
GO:0007007	GO:0007007	inner mitochondrial membrane organization	49	-0.775525	-1.96352	5.50601e-06	0.000568605	0.000473112	1423	tags=53%, list=7%, signal=50%	IMMT/TIMM10B/CHCHD6/ATP5F1C/PINK1/SAMM50/GHITM/TIMM10/TIMM22/ROMO1/ATP5MC3/ATP5PO/UQCC3/ATP5F1B/MTX1/ATP5F1E/TIMM8B/ATP5PF/ATP5MG/ATP5MF/ATP5F1D/TIMM13/CHCHD10/ATP5MC1/ATP5ME/NDUFA13
GO:0006163	GO:0006163	purine nucleotide metabolic process	391	-0.456161	-1.52598	5.66934e-06	0.000568605	0.000473112	1398	tags=18%, list=6%, signal=18%	ATIC/ELOVL6/AK4/ACOT4/FBP1/OGDH/MPC2/HSD17B8/ACSL3/SULT1A1/ATP5F1C/PINK1/COASY/NUDT1/ABHD14B/JMJD8/NUDT16/ACSS2/GLYAT/ALDOC/ITPA/ACOT2/ACSM2A/ELOVL1/ACOT7/DDIT4/PDHA1/PMVK/RAN/ACOT13/AK2/MVK/HMGCR/DGUOK/ATP5MC3/BAD/ATP5PO/GCDH/STOML2/UQCC3/ATP5F1B/NME1/GALK1/ATP5F1E/PNP/MVD/NT5C/HMGCL/FASN/ATP5PF/NME4/GSTZ1/GUK1/ATP5MG/APRT/TECR/EIF6/TPI1/NME3/GPD1/SCD/ATP5MF/GAPDH/ATP5F1D/SLC25A1/DNPH1/DBI/ATP5M…
GO:0030900	GO:0030900	forebrain development	312	0.570956	1.55227	5.67376e-06	0.000568605	0.000473112	3475	tags=31%, list=16%, signal=27%	SYNE2/ERBB4/CDH2/NFIB/LAMB1/ATRX/APP/PCM1/EMX2/LHX1/EFHC1/ROBO2/POU3F3/ADGRG1/HOOK3/HES1/SECISBP2/DYNC2H1/KRAS/BNIP3/KIF5B/CREB1/TCTN1/RYK/ANXA3/LRRK2/NUMB/XRN2/TOP2B/KDM1A/CDK6/SETD2/NRG3/PLCB1/PTEN/SLITRK5/DOCK7/RTN4/AXL/NF1/GNG12/GSK3B/UBA6/CRK/TENT2/PITX2/PHACTR1/SMO/METTL3/KDM6B/DNAH5/LRP6/TSC1/BMP4/CHD7/SIN3A/CSNK2A2/ARPC5/BBS4/IGF2BP1/FLNA/TRA2B/ARHGAP35/OPHN1/RAPGEF2/HDAC1/PSEN1/ATP2B4/SL…
GO:0009206	GO:0009206	purine ribonucleoside triphosphate biosynthetic process	54	-0.745397	-1.94873	6.10248e-06	0.000601545	0.000500519	525	tags=44%, list=2%, signal=43%	ATP5PD/ATP5MGL/PKM/NUDT2/PKLR/AK4/ATP5F1C/PINK1/DGUOK/ATP5MC3/ATP5PO/STOML2/UQCC3/ATP5F1B/NME1/ATP5F1E/ATP5PF/NME4/ATP5MG/NME3/ATP5MF/ATP5F1D/ATP5MC1/ATP5ME
GO:0009150	GO:0009150	purine ribonucleotide metabolic process	367	-0.454541	-1.51459	7.84484e-06	0.000760823	0.000633048	1398	tags=19%, list=6%, signal=18%	ATIC/ELOVL6/AK4/ACOT4/FBP1/OGDH/MPC2/HSD17B8/ACSL3/SULT1A1/ATP5F1C/PINK1/COASY/ABHD14B/JMJD8/NUDT16/ACSS2/GLYAT/ALDOC/ITPA/ACOT2/ACSM2A/ELOVL1/ACOT7/DDIT4/PDHA1/PMVK/RAN/ACOT13/AK2/MVK/HMGCR/DGUOK/ATP5MC3/BAD/ATP5PO/GCDH/STOML2/UQCC3/ATP5F1B/NME1/GALK1/ATP5F1E/MVD/NT5C/HMGCL/FASN/ATP5PF/NME4/GSTZ1/GUK1/ATP5MG/APRT/TECR/EIF6/TPI1/NME3/GPD1/SCD/ATP5MF/GAPDH/ATP5F1D/SLC25A1/DBI/ATP5MC1/PGAM2/HMGCS1/…
GO:0006605	GO:0006605	protein targeting	417	-0.439369	-1.46284	8.02659e-06	0.000766094	0.000637433	1361	tags=24%, list=6%, signal=23%	DHRS4/ACOT4/TIMM10B/ZDHHC4/RPL10/RPL3/RPLP2/PDCD5/SAE1/RPS24/YIF1B/PINK1/SAMM50/GABARAP/HRAS/SYNGR1/HAX1/SSR3/CDK5/RPS23/SEC61B/TIMM44/HAO2/EPHX2/SGTA/AIFM1/SLC25A6/ZDHHC24/PEX16/IDH1/AIP/TIMM10/CRAT/TIMM50/RPL30/DECR2/ACOT2/ZFAND2B/TOMM40/TIMM22/SIL1/RPLP1/ROMO1/RPS28/RPS18/NUCB1/SREBF2/RPL19/TOMM7/GSTK1/HOMER3/RPL35A/SLC51B/PHYH/NACA/AP1M2/RPS26/BCAP31/ECI2/RPS3/RPS4Y1/HMGCL/UBC/TIMM8B/RPS4X/RP…
GO:0046395	GO:0046395	carboxylic acid catabolic process	221	-0.51438	-1.63135	8.65063e-06	0.000812753	0.000676257	1876	tags=27%, list=9%, signal=25%	TWIST1/HADHA/SLC27A2/PLIN5/LDHD/IDNK/HADH/GPT2/GPT/SLC27A4/MECR/AMDHD2/GOT2/ACOT4/QPRT/OGDH/MTHFS/AGXT2/GNPDA1/ACADS/PCCB/GCSH/PCK2/AHCY/ALDH4A1/HAO2/PRODH2/BCKDK/AIG1/SDSL/CRAT/FABP1/DECR2/PCBD1/ALDH6A1/GOT1/PGD/CRYM/ALDH1L1/HAAO/HGD/GCDH/PHYH/FAH/AKR1A1/QDPR/ASRGL1/ECI2/HMGCL/ECHS1/GSTZ1/HSD17B10/FTCD/ACAA1/ECI1/GCAT/CRABP1/ETFB/ACAT2/DCXR
GO:2000737	GO:2000737	negative regulation of stem cell differentiation	20	0.898181	1.75414	9.31697e-06	0.000861892	0.000717143	768	tags=45%, list=4%, signal=43%	N4BP2L2/JAG1/HNRNPU/YAP1/REST/HES1/NFE2L2/CDK13/HSPA9
GO:0050907	GO:0050907	detection of chemical stimulus involved in sensory perception	61	-0.728231	-1.94623	9.50536e-06	0.000865996	0.000720558	44	tags=3%, list=0%, signal=3%	TAS2R5/AZGP1
GO:0090181	GO:0090181	regulation of cholesterol metabolic process	54	-0.734432	-1.92006	1.06873e-05	0.000959142	0.000798061	915	tags=37%, list=4%, signal=36%	ELOVL6/LSS/EPHX2/SOD1/PMVK/RAN/MVK/HMGCR/SREBF2/MVD/FASN/DHCR7/SQLE/TM7SF2/FDPS/SCD/IDI1/FDFT1/HMGCS1/APOE
GO:0042776	GO:0042776	mitochondrial ATP synthesis coupled proton transport	17	-0.934013	-1.91543	1.18594e-05	0.0010332	0.00085968	510	tags=71%, list=2%, signal=69%	ATP5F1C/ATP5MC3/ATP5PO/STOML2/ATP5F1B/ATP5F1E/ATP5PF/ATP5MG/ATP5MF/ATP5F1D/ATP5MC1/ATP5ME
GO:0061564	GO:0061564	axon development	470	0.531556	1.47246	1.19722e-05	0.0010332	0.00085968	3498	tags=30%, list=16%, signal=26%	SKIL/CDH2/NFIB/NREP/BCL2/GOLGA4/HSP90AA1/APP/FLRT3/DOK6/NRP1/EFNB2/LHX1/ROBO2/PARD6B/PIK3R1/ERBB2/CTNNA1/EPHA7/SVBP/BMPR2/MACF1/PALLD/KLF7/CERS2/EIF4G2/BMPR1B/KIF5B/CREB1/TCTN1/NPTN/ENAH/RYK/SEMA4D/PTK2/SPART/PICALM/PAX2/NUMB/ACTB/EFNA5/TOP2B/PAK2/STK24/PARD3/SIAH1/RHOA/PTEN/CDKL5/SMAD4/SHTN1/PTPRF/SLITRK5/CNTN4/DOCK7/SOS1/PLXNB2/RTN4/RAB11A/LAMA1/RAB8A/GSK3B/B4GALT5/SPG11/RUFY3/PDLIM7/USP9X/ANK3…
GO:0043484	GO:0043484	regulation of RNA splicing	140	0.644494	1.65198	1.20404e-05	0.0010332	0.00085968	2535	tags=43%, list=12%, signal=38%	HNRNPA1/PTBP3/RBM39/HNRNPF/HNRNPH1/HNRNPU/KHDRBS1/NCL/RBM25/HSPA1A/REST/SON/QKI/PIK3R1/HNRNPK/DDX17/TIA1/FXR1/RBM4/HNRNPH2/HNRNPA2B1/AKAP17A/RBM5/SRSF5/RBM7/SETX/CELF1/ZNF326/FAM172A/RBFOX2/CLK1/LARP7/GRSF1/SRSF7/CLK4/AHNAK/CELF2/PTBP1/SRSF9/TRA2A/DDX5/FUS/THRAP3/FMR1/MBNL2/RBM3/RBM12B/MBNL1/TRA2B/SNW1/YTHDC1/CDK12/RBM15B/HNRNPH3/SF1/SRSF12/SRSF4/SRPK2/RRP1B/METTL16
GO:1902930	GO:1902930	regulation of alcohol biosynthetic process	64	-0.713998	-1.9154	1.22633e-05	0.0010332	0.00085968	866	tags=33%, list=4%, signal=32%	ELOVL6/LSS/SOD1/WNT4/PMVK/RAN/MVK/HMGCR/SREBF2/MVD/PTH1R/FASN/DHCR7/SQLE/TM7SF2/FDPS/SCD/IDI1/FDFT1/HMGCS1/APOE
GO:0008202	GO:0008202	steroid metabolic process	277	-0.480754	-1.56181	1.23716e-05	0.0010332	0.00085968	1397	tags=19%, list=6%, signal=18%	SMPD1/ELOVL6/DHRS4/FDX2/HSD17B8/LSS/APOC1/SULT1A1/CYB5R3/ASAH1/FDXR/LAMTOR1/EPHX2/SOD1/G6PD/WNT4/NSDHL/CUBN/DHRS11/PMVK/AKR1C3/RAN/MVK/HMGCR/SREBF2/LDLR/EGR1/SLC27A5/DHCR24/INSIG1/MVD/ERG28/FASN/DHCR7/SQLE/HINT2/HSD17B10/TM7SF2/HSD17B14/ACAA1/STUB1/AGT/MSMO1/FDPS/SCD/EBP/IDI1/FDFT1/ACAT2/HMGCS1/APOA1/APOE
GO:0015985	GO:0015985	energy coupled proton transport, down electrochemical gradient	21	-0.902348	-1.94876	1.30163e-05	0.0010489	0.000872745	510	tags=57%, list=2%, signal=56%	ATP5F1C/ATP5MC3/ATP5PO/STOML2/ATP5F1B/ATP5F1E/ATP5PF/ATP5MG/ATP5MF/ATP5F1D/ATP5MC1/ATP5ME
GO:0015986	GO:0015986	ATP synthesis coupled proton transport	21	-0.902348	-1.94876	1.30163e-05	0.0010489	0.000872745	510	tags=57%, list=2%, signal=56%	ATP5F1C/ATP5MC3/ATP5PO/STOML2/ATP5F1B/ATP5F1E/ATP5PF/ATP5MG/ATP5MF/ATP5F1D/ATP5MC1/ATP5ME
GO:0019730	GO:0019730	antimicrobial humoral response	65	-0.720991	-1.9384	1.30829e-05	0.0010489	0.000872745	1583	tags=22%, list=7%, signal=20%	PDZD11/PRSS3/CXCL14/HMGN2/S100A9/FAM3A/DEFB1/RPL30/ROMO1/WFDC2/CLU/RPS19/GAPDH/RARRES2
GO:0009142	GO:0009142	nucleoside triphosphate biosynthetic process	71	-0.692549	-1.87699	1.52402e-05	0.00120578	0.00100328	1145	tags=39%, list=5%, signal=37%	ATP5PD/ATP5MGL/PKM/AK5/UCK1/NUDT2/PKLR/AK4/ATP5F1C/PINK1/TYMS/DTYMK/DGUOK/ATP5MC3/ATP5PO/STOML2/UQCC3/ATP5F1B/NME1/ATP5F1E/ATP5PF/NME4/ATP5MG/NME3/ATP5MF/ATP5F1D/ATP5MC1/ATP5ME
GO:0009145	GO:0009145	purine nucleoside triphosphate biosynthetic process	55	-0.743613	-1.94086	1.64966e-05	0.00128052	0.00106546	525	tags=44%, list=2%, signal=43%	ATP5PD/ATP5MGL/PKM/NUDT2/PKLR/AK4/ATP5F1C/PINK1/DGUOK/ATP5MC3/ATP5PO/STOML2/UQCC3/ATP5F1B/NME1/ATP5F1E/ATP5PF/NME4/ATP5MG/NME3/ATP5MF/ATP5F1D/ATP5MC1/ATP5ME
GO:0009259	GO:0009259	ribonucleotide metabolic process	384	-0.445473	-1.50617	1.66107e-05	0.00128052	0.00106546	1398	tags=18%, list=6%, signal=17%	ATIC/ELOVL6/AK4/ACOT4/FBP1/OGDH/MPC2/HSD17B8/UPP1/ACSL3/SULT1A1/ATP5F1C/PINK1/COASY/ABHD14B/JMJD8/NUDT16/ACSS2/GLYAT/ALDOC/ITPA/ACOT2/ACSM2A/ELOVL1/ACOT7/DDIT4/PDHA1/PMVK/RAN/ACOT13/AK2/MVK/HMGCR/DGUOK/ATP5MC3/BAD/ATP5PO/GCDH/STOML2/UQCC3/ATP5F1B/NME1/GALK1/ATP5F1E/MVD/NT5C/HMGCL/FASN/ATP5PF/NME4/GSTZ1/GUK1/ATP5MG/APRT/TECR/EIF6/TPI1/NME3/GPD1/SCD/ATP5MF/GAPDH/ATP5F1D/SLC25A1/DBI/ATP5MC1/PGAM2/HM…
GO:0009201	GO:0009201	ribonucleoside triphosphate biosynthetic process	60	-0.721072	-1.91266	1.72995e-05	0.00131673	0.0010956	525	tags=42%, list=2%, signal=41%	ATP5PD/ATP5MGL/PKM/UCK1/NUDT2/PKLR/AK4/ATP5F1C/PINK1/DGUOK/ATP5MC3/ATP5PO/STOML2/UQCC3/ATP5F1B/NME1/ATP5F1E/ATP5PF/NME4/ATP5MG/NME3/ATP5MF/ATP5F1D/ATP5MC1/ATP5ME
GO:0051028	GO:0051028	mRNA transport	144	0.631362	1.62023	2.1745e-05	0.00163441	0.00135992	3899	tags=48%, list=18%, signal=40%	ZFP36L1/HNRNPA1/TPR/QKI/IGF2BP2/SMG1/SLBP/HNRNPA2B1/ALYREF/NUTF2/SRSF5/EIF4A3/G3BP2/UPF3A/SETD2/NUP107/SRSF11/PCID2/DHX9/SRSF7/THOC2/LRPPRC/NCBP3/WDR33/SRSF9/XPO1/NUP58/SRRM1/SMG7/SRSF1/FMR1/AGFG1/THOC1/UPF3B/SLU7/FYTTD1/IGF2BP1/PABPN1/YTHDC1/RBM15B/RANBP2/NUP153/NUP160/NUP54/SENP2/SRSF4/FIP1L1/THOC3/NXT1/TNKS/RNPS1/AHCTF1/RANBP17/CDC40/IWS1/UPF2/CETN2/POM121C/U2AF2/DDX39B/SMG6/NUP50/SARNP/IGF2BP…
GO:0031145	GO:0031145	anaphase-promoting complex-dependent catabolic process	79	-0.651912	-1.7934	2.21233e-05	0.00164231	0.0013665	1263	tags=39%, list=6%, signal=37%	CDK1/CCNB1/PSMF1/PSMA3/UBE2C/CDC20/PSMD4/AURKB/PSMD3/UBE2S/PSME1/PSMC4/PSMD7/PSMA2/PSMA7/PTTG1/PSMC3/PSME2/UBC/PSMB5/ANAPC15/PSMB7/RPS27A/PSMC5/ANAPC11/UBA52/PSMB1/PSMB3/UBB/PSMD8/PSMB6
GO:0006417	GO:0006417	regulation of translation	332	0.552418	1.50529	2.31202e-05	0.00169539	0.00141066	3565	tags=44%, list=17%, signal=37%	SOX4/ZFP36L1/VIM/EIF3E/TPR/KHDRBS1/PABPC1/NCL/APP/DDX6/YBX3/EIF4A2/TNRC6B/EIF4B/CSDE1/QKI/CALR/TMED2/EIF3H/IGF2BP2/ERBB2/NPM1/LSM14A/ROCK2/TIA1/FXR1/SRP9/RBM4/SECISBP2/HNRNPR/PPP1R15A/ATF4/ROCK1/GSPT1/CAPRIN1/SYNCRIP/EIF1B/PRKDC/EIF4G2/ILF3/ITGA2/PAIP1/EIF4A3/EIF3D/EIF2A/AKT1/EIF5B/RPL13A/CELF1/EIF4G1/RPL38/LARP1/UPF3A/EIF2S3/SECISBP2L/MTG1/EIF4H/PUM1/ATXN2/DHX9/PLXNB2/DHX36/NCK2/RPL5/LRPPRC/AGO3…
GO:0006414	GO:0006414	translational elongation	131	-0.589377	-1.72807	2.4561e-05	0.00177934	0.00148051	1573	tags=42%, list=7%, signal=39%	MRPL24/MRPS31/MRPS33/EIF5A/MRPS9/MRPS18B/EEF2/MRPS2/MRPL18/MRPL9/RPLP2/CHCHD1/MRPL37/MRPL58/MRPS6/OXA1L/MRPL36/MRPL46/MRPL22/MRPL43/MRPL34/MRPS11/MRPS18A/RACK1/RPL30/MRPL11/GADD45GIP1/MRPL4/MRPS7/MRPL14/EEF1B2/MRPL21/RPLP1/MRPL23/MRPS15/MRPL54/MRPL2/MRPL40/MRPS18C/MRPL51/MRPS12/MRPL27/MRPL57/MRPL52/MRPS34/MRPS21/MRPL20/MRPL28/MRPL12/EEF1D/AURKAIP1/MRPS26/TUFM/MRPL55/MRPL41
GO:0006606	GO:0006606	protein import into nucleus	130	0.645553	1.63604	2.62478e-05	0.0018789	0.00156336	4351	tags=50%, list=20%, signal=40%	TXNIP/TPR/PIK3R1/APPL1/RPL23/NUTF2/AKT1/LRRK2/PPP3CA/NUP107/KPNB1/IPO7/STAT3/NFKBIA/HYAL2/NUP58/IPO5/UFM1/MBTPS1/TNPO1/SMO/HIKESHI/ELAVL1/BMP4/KPNA5/UBR5/ANGPT1/FLNA/APPL2/KPNA4/MAPK1/TNPO3/MAVS/RANBP2/CSE1L/PSEN1/NUP153/TRIM28/RPAIN/NUP54/NXT1/TARDBP/RANBP17/HSP90AB1/IPO9/RAB23/FAM53C/POM121C/EFCAB7/SYK/RBM22/NUP50/MAPK14/PKIA/NOLC1/JUP/NUP214/NUP62/NUP98/MED1/KPNA3/IPO8/KPNA6/KPNA1/CD36
GO:0001501	GO:0001501	skeletal system development	438	0.523742	1.44645	2.83898e-05	0.00199556	0.00166042	3988	tags=30%, list=19%, signal=25%	VCAN/SOX4/NFIB/PLEKHA1/HOXA10/ANKRD11/HOXA3/GNAS/MAF/BMP3/BBX/ITGB8/TRIP11/HOXA5/LHX1/SOX6/FOXP1/GLG1/SPEF2/BMPR2/ARID5B/AKAP13/PBX1/HOXB6/PDGFC/BMPR1B/NIPBL/HOXA9/WASF2/RYK/MEX3C/SEMA4D/EIF4A3/SMAD7/ASH1L/RPL38/ASXL1/SETD2/FOXC1/HOXD1/RHOA/PAPSS1/RDH10/HOXB2/SMAD2/IRX5/SERPINH1/SMAD5/HMGA2/SOX9/SCIN/TGFBR1/PKDCC/HOXB3/HYAL2/FMN1/HOXB9/LTBP3/FREM1/FOXN3/PITX2/TRPS1/MBOAT2/SP3/PCGF2/LRP6/DLG1/BMP4…
GO:0007044	GO:0007044	cell-substrate junction assembly	96	0.676892	1.65468	2.85412e-05	0.00199556	0.00166042	3723	tags=48%, list=17%, signal=40%	BCL2/ACTG1/S100A10/NRP1/PTPRK/SLK/ROCK2/MACF1/ROCK1/ITGA2/PTK2/AJUBA/TLN1/EFNA5/PHLDB2/RHOA/PTEN/MAP4K4/DST/LAMC1/FMN1/IQGAP1/EPB41L5/LIMS1/PTPRA/TSC1/CLASP1/DMTN/ABL1/SFRP1/DAPK3/SDC4/CLASP2/RAC1/ITGA6/PIP5K1A/CTTN/BCR/RCC2/PDPK1/WDPCP/VCL/CORO1C/SRC/WHAMM/DLC1
GO:0031503	GO:0031503	protein-containing complex localization	269	0.565006	1.52775	3.00359e-05	0.0020752	0.00172668	3899	tags=45%, list=18%, signal=37%	TPR/HNRNPU/SFPQ/PCM1/STX7/TRIP11/DNM1/SMG1/NPM1/IFT81/IFT88/GPC6/SLBP/DYNC2H1/VPS35/HNRNPA2B1/KIF5B/ALYREF/NPTN/SRSF5/EIF4A3/SYNJ2BP/IFT122/NUMB/SMAD7/ADAM10/SETD2/NUP107/SRSF11/DYNC2LI1/RAP1A/PCID2/IFT57/SRSF7/TERF1/THOC2/RAB11A/KIF3A/AP3D1/CLUAP1/WDR33/RAB8A/GPHN/SRSF9/XPO1/NUP58/WASL/SRRM1/SMG7/IFT74/SRSF1/BBS12/RABL2B/TNPO1/AGFG1/THOC1/TSC1/UPF3B/DLG1/DBN1/PURA/SLU7/SDAD1/FYTTD1/DNM2/PABPN1/Y…
GO:0019083	GO:0019083	viral transcription	177	-0.537219	-1.65445	3.04983e-05	0.0020752	0.00172668	753	tags=25%, list=3%, signal=25%	RPL30/RPLP1/POLR2F/RPS28/RPS18/RPL19/NELFE/RPL35A/POLR2E/RPS26/RPS3/RPS4Y1/PSMC3/RPS4X/RPS12/RPS15A/RPL36A/RPL11/RPS27A/RPS8/POLR2G/RPL36/POLR2J/UBA52/RPS9/RPL18A/RPL32/RPS5/RPL35/RPS2/RPS14/RPL26/RPL12/RPS19/RPL18/RPL8/POLR2I/POLR2L/RPL28/RPL29/RPL41/IFITM3/RPS21/RPS15/RPS10
GO:0060271	GO:0060271	cilium assembly	351	0.543118	1.48438	3.07156e-05	0.0020752	0.00172668	5695	tags=56%, list=26%, signal=42%	SYNE2/MNS1/TUBA1A/FNBP1L/HSP90AA1/YAP1/DCDC2/PCM1/AKAP9/TRIP11/SPEF2/RAB3IP/UBE2B/MAP4/IFT81/IFT88/DYNC2H1/DYNC1I2/ODF2L/GALNT11/TCTN1/TMEM67/WDR11/MAPRE1/NINL/IFT122/CCDC88A/ACTR3/FSIP2/DYNC2LI1/CEP350/CDKL5/FAM161A/PKHD1/DYNC1H1/IFT57/CSNK1E/CEP135/RAB11A/KIF3A/CEP290/DNAH7/CLUAP1/ACTR2/NPHP3/RAB8A/CEP57/TOGARAM1/SPATA6/CPLANE1/FOXJ1/IFT74/IQUB/DZIP1/RABL2B/NPHP1/TNPO1/DNAH5/DNAAF4/CLASP1/RFX3/…
GO:0006575	GO:0006575	cellular modified amino acid metabolic process	171	-0.532852	-1.62826	3.13396e-05	0.0020804	0.00173101	1903	tags=30%, list=9%, signal=27%	SLC16A2/MTHFD2/GSTT2B/GLRX2/FPGS/PLA2G4F/OPLAH/PDZD11/GOT2/ARL6IP5/ATIC/GSTA4/DIO1/PTDSS2/GSTO2/MTHFS/CLIC1/ALDH9A1/AHCY/SERINC2/DPEP1/ALDH4A1/SOD1/G6PD/IDH1/CRAT/PEMT/TYMS/ABHD12/GSTO1/BBOX1/CRYM/PTGES2/GGCT/ETHE1/CLIC5/GSTK1/ALDH1L1/HAGH/GATM/GSTM4/GSS/GSTM3/GSTZ1/GSTP1/GAMT/FTCD/PARK7/ASS1/FOLR1/CKB
GO:0006754	GO:0006754	ATP biosynthetic process	44	-0.762961	-1.91624	3.14845e-05	0.0020804	0.00173101	2137	tags=48%, list=10%, signal=43%	ATP5PD/ATP5MGL/PKM/NUDT2/PKLR/AK4/ATP5F1C/PINK1/DGUOK/ATP5MC3/ATP5PO/STOML2/UQCC3/ATP5F1B/ATP5F1E/ATP5PF/ATP5MG/ATP5MF/ATP5F1D/ATP5MC1/ATP5ME
GO:0006397	GO:0006397	mRNA processing	496	0.51186	1.42117	3.20466e-05	0.00209452	0.00174276	3575	tags=42%, list=17%, signal=36%	ZFP36L1/HNRNPA1/PTBP3/RBM39/HNRNPF/HNRNPH1/HNRNPU/KHDRBS1/PABPC1/NCL/PNN/APP/SFPQ/RBM25/PCBP2/REST/SON/QKI/ZC3H13/PRPF40A/SF3B1/HNRNPK/SCAF11/DDX17/RNMT/TIA1/FXR1/LUC7L2/RBM4/PRPF38B/STRAP/HNRNPH2/SREK1/SLBP/HNRNPR/U2SURP/PPP4R2/PAPOLA/SYNCRIP/HNRNPA2B1/AKAP17A/SPEN/LUC7L3/PSIP1/RBM5/ALYREF/PCBP1/PRPF4B/SRSF5/EIF4A3/HTATSF1/RBM7/SETX/CDC5L/CDK13/SF3B2/XRN2/DDX46/SAFB/CELF1/KDM1A/GTF2H2/ZNF326/SRS…
GO:0048041	GO:0048041	focal adhesion assembly	83	0.690826	1.65675	3.31676e-05	0.00214448	0.00178433	3723	tags=51%, list=17%, signal=42%	BCL2/ACTG1/S100A10/NRP1/PTPRK/SLK/ROCK2/MACF1/ROCK1/ITGA2/PTK2/AJUBA/EFNA5/PHLDB2/RHOA/PTEN/MAP4K4/FMN1/IQGAP1/EPB41L5/LIMS1/PTPRA/TSC1/CLASP1/DMTN/ABL1/SFRP1/DAPK3/SDC4/CLASP2/RAC1/PIP5K1A/CTTN/BCR/RCC2/PDPK1/WDPCP/VCL/CORO1C/SRC/WHAMM/DLC1
GO:0009952	GO:0009952	anterior/posterior pattern specification	178	0.614909	1.60766	3.46686e-05	0.00221769	0.00184524	3800	tags=34%, list=18%, signal=28%	HIPK2/HOXA10/HOXA3/BPTF/EMX2/HOXA5/LHX1/GPC3/TMED2/BMPR2/HES1/PBX1/HOXB6/PRKDC/HOXA9/YY1/TSHZ1/FOXC1/SMAD4/BASP1/GRSF1/HOXB2/SMAD2/MLLT3/TGFBR1/HOXB3/EPB41L5/HOXB9/ACVR2B/SMO/PCGF2/LRP6/RNF2/BMP4/HOXD8/TULP3/SFRP1/SCMH1/CRB2/ATP6AP2/ATM/EP300/PSEN1/WNT5A/ALDH1A2/HOXB4/HOXA6/BMPR1A/HOXC6/CTNNBIP1/MIB1/HOXB5/RBPJ/BTG2/CELSR2/POFUT1/HEY2/HOXB8/HOXC9/HIPK1/PALB2
GO:0062012	GO:0062012	regulation of small molecule metabolic process	382	-0.440101	-1.4857	3.54619e-05	0.00224455	0.0018676	1613	tags=20%, list=7%, signal=19%	LCMT1/GPT/SLC27A4/CD74/STARD4/SEC13/SIRT7/ELOVL6/AK4/SLC7A7/FBP1/APOC3/PSMF1/LSS/APOC1/PSMA3/NQO1/RGN/PHKG2/PINK1/PSMD4/JMJD8/POMC/EPHX2/BCKDK/PSMD3/SOD1/FAM3A/PGP/FABP1/WNT4/FABP3/DDIT4/PMVK/AKR1C3/RAN/PSME1/PSMC4/PSMD7/MVK/HMGCR/SREBF2/PPP1CA/EGR1/BAD/C1QTNF12/PSMA2/PSMA7/INSIG1/MVD/KHK/PSMC3/PSME2/PSMB5/PTH1R/PSMB7/FASN/DHCR7/SQLE/GSTZ1/PSMC5/PSMB1/PSMB3/ANXA1/TM7SF2/PARK7/EIF6/PSMD8/GPD1/IGFB…
GO:0045540	GO:0045540	regulation of cholesterol biosynthetic process	42	-0.77547	-1.93517	3.77577e-05	0.00234059	0.0019475	866	tags=45%, list=4%, signal=44%	ELOVL6/LSS/SOD1/PMVK/RAN/MVK/HMGCR/SREBF2/MVD/FASN/DHCR7/SQLE/TM7SF2/FDPS/SCD/IDI1/FDFT1/HMGCS1/APOE
GO:0106118	GO:0106118	regulation of sterol biosynthetic process	42	-0.77547	-1.93517	3.77577e-05	0.00234059	0.0019475	866	tags=45%, list=4%, signal=44%	ELOVL6/LSS/SOD1/PMVK/RAN/MVK/HMGCR/SREBF2/MVD/FASN/DHCR7/SQLE/TM7SF2/FDPS/SCD/IDI1/FDFT1/HMGCS1/APOE
GO:0009141	GO:0009141	nucleoside triphosphate metabolic process	95	-0.61998	-1.73665	4.05051e-05	0.00248528	0.00206789	1145	tags=26%, list=5%, signal=25%	ATP5F1C/PINK1/DCTPP1/NUDT1/NUDT16/ITPA/TYMS/DTYMK/RAN/DGUOK/ATP5MC3/ATP5PO/STOML2/UQCC3/ATP5F1B/NME1/ATP5F1E/ATP5PF/NME4/ATP5MG/NME3/ATP5MF/ATP5F1D/ATP5MC1/ATP5ME
GO:0007163	GO:0007163	establishment or maintenance of cell polarity	204	0.590584	1.56151	4.41206e-05	0.00267977	0.00222972	3412	tags=38%, list=16%, signal=32%	RHOBTB1/HSP90AA1/SPINT2/RHOB/MYO9A/PARD6B/CTNNA1/ERBIN/ROCK2/MAP4/HES1/ROCK1/RAB11FIP2/ITGB1/FAT1/PATJ/PTK2/SYNJ2BP/ACTR3/ACTB/PDCD6IP/PARD3/RICTOR/RHOA/SHTN1/PKHD1/CDC42/FRMD4B/DOCK7/GOLPH3/DST/ACTR2/LAMA1/GSK3B/RUFY3/FOXJ1/AMOTL2/LIN7C/CRK/ARF6/CDC42BPB/MYH9/NUMA1/FRMD4A/STK11/CLASP1/DLG1/ARPC5/SPRY1/AMOTL1/WWC1/ARHGAP35/PTK7/OPHN1/CAP1/CRB2/RAB10/RND3/CLASP2/RAC1/WNT5A/RHOBTB3/CDK5RAP2/PRKCI/D…
GO:0044782	GO:0044782	cilium organization	371	0.535864	1.47266	4.91741e-05	0.00295684	0.00246026	5852	tags=56%, list=27%, signal=42%	SYNE2/MNS1/TUBA1A/FNBP1L/HSP90AA1/YAP1/DCDC2/PCM1/AKAP9/TRIP11/SPEF2/RAB3IP/PKD2/UBE2B/MAP4/IFT81/IFT88/DYNC2H1/DYNC1I2/ODF2L/GALNT11/TTC17/TCTN1/TMEM67/WDR11/MAPRE1/NINL/IFT122/CCDC88A/ACTR3/CFAP126/FSIP2/DYNC2LI1/CEP350/CDKL5/FAM161A/PKHD1/DYNC1H1/IFT57/CSNK1E/CEP135/RAB11A/KIF3A/CEP290/DNAH7/CLUAP1/ACTR2/NPHP3/RAB8A/CEP57/TOGARAM1/SPATA6/CPLANE1/FOXJ1/IFT74/BBS12/IQUB/DZIP1/RABL2B/NPHP1/TNPO1/…
GO:0006613	GO:0006613	cotranslational protein targeting to membrane	102	-0.598517	-1.69406	5.04069e-05	0.00300096	0.00249697	1289	tags=44%, list=6%, signal=42%	RPL10/RPL3/RPLP2/RPS24/SSR3/RPS23/SEC61B/RPL30/ZFAND2B/SIL1/RPLP1/RPS28/RPS18/RPL19/RPL35A/RPS26/RPS3/RPS4Y1/RPS4X/RPS12/RPS15A/RPL36A/RPL11/RPS27A/RPS8/RPL36/UBA52/RPS9/RPL18A/RPL32/RPS5/RPL35/RPS2/RPS14/RPL26/RPL12/RPS19/RPL18/RPL8/RPL28/RPL29/RPL41/RPS21/RPS15/RPS10
GO:0017148	GO:0017148	negative regulation of translation	129	0.637012	1.6145	5.12881e-05	0.00302348	0.00251571	3565	tags=52%, list=17%, signal=44%	ZFP36L1/EIF3E/TPR/NCL/DDX6/TNRC6B/CALR/IGF2BP2/LSM14A/ROCK2/TIA1/FXR1/SRP9/RBM4/HNRNPR/ATF4/ROCK1/CAPRIN1/SYNCRIP/ILF3/EIF4A3/RPL13A/CELF1/EIF4G1/LARP1/PUM1/DHX36/AGO3/STAT3/TNRC6A/EIF2AK2/YTHDF1/FMR1/CNOT7/METTL3/GIGYF2/TSC1/MRPL13/IREB2/PURA/DDX3X/EIF2AK1/AGO2/IGF2BP1/HNRNPD/DAPK3/RGS2/XRN1/YTHDF2/SAMD4A/SAMD4B/CNOT6L/MEX3D/METTL16/CNOT8/TARDBP/CPEB4/EIF2AK4/DAPK1/METTL14/BTG2/AGO1/EIF2S1/TNRC6…
GO:0006631	GO:0006631	fatty acid metabolic process	332	-0.441542	-1.45758	5.3232e-05	0.00310761	0.00258571	1876	tags=21%, list=9%, signal=20%	LIPC/SREBF1/TWIST1/HADHA/SLC27A2/ACACA/PLIN5/PLA2G4F/LTC4S/HADH/SLC27A4/AKR1C1/MECR/CD74/FADS3/EPHX1/ELOVL6/ACOT4/MGLL/APOC3/HSD17B8/APOC1/LYPLA2/ACSL3/RGN/ACADS/PCCB/PCK2/ASAH1/HAO2/EPHX2/ACSS2/AIG1/MAPK3/CRAT/FABP1/DECR2/ACOT2/NDUFAB1/ACSM2A/ELOVL1/FABP3/ACOT7/AKR1C3/FADS2/PTGES2/SLC27A5/GCDH/PHYH/GSTM4/INSIG1/ECI2/ECHS1/FASN/ALKBH7/GSTZ1/GSTP1/HSD17B10/ANXA1/TECR/EIF6/ACAA1/ECI1/MSMO1/FADS1/SC…
GO:0006614	GO:0006614	SRP-dependent cotranslational protein targeting to membrane	97	-0.614167	-1.72328	5.5988e-05	0.00323708	0.00269343	1289	tags=45%, list=6%, signal=43%	RPL10/RPL3/RPLP2/RPS24/SSR3/RPS23/SEC61B/RPL30/ZFAND2B/RPLP1/RPS28/RPS18/RPL19/RPL35A/RPS26/RPS3/RPS4Y1/RPS4X/RPS12/RPS15A/RPL36A/RPL11/RPS27A/RPS8/RPL36/UBA52/RPS9/RPL18A/RPL32/RPS5/RPL35/RPS2/RPS14/RPL26/RPL12/RPS19/RPL18/RPL8/RPL28/RPL29/RPL41/RPS21/RPS15/RPS10
GO:0050810	GO:0050810	regulation of steroid biosynthetic process	80	-0.625663	-1.73496	5.67209e-05	0.00324822	0.0027027	997	tags=31%, list=5%, signal=30%	STARD4/ELOVL6/LSS/ASAH1/SOD1/WNT4/PMVK/AKR1C3/RAN/MVK/HMGCR/SREBF2/EGR1/INSIG1/MVD/FASN/DHCR7/SQLE/TM7SF2/FDPS/SCD/IDI1/FDFT1/HMGCS1/APOE
GO:0034968	GO:0034968	histone lysine methylation	100	0.665476	1.63464	5.90845e-05	0.00333784	0.00277727	2881	tags=35%, list=13%, signal=30%	ATRX/KMT2E/KMT2A/KMT2C/NSD3/RIF1/ARID4A/BRD4/NSD1/KDM1A/ASH1L/SETD2/KDM3A/RLF/SMAD4/KMT5B/MTF2/TET2/CTR9/MLLT6/SUZ12/WDR82/NSD2/SETD5/PWP1/MECP2/ZNF274/AUTS2/SNW1/EHMT1/MECOM/ASH2L/RTF1/BCOR/IWS1
GO:0051960	GO:0051960	regulation of nervous system development	381	0.53325	1.46594	5.97744e-05	0.00333784	0.00277727	3661	tags=29%, list=17%, signal=24%	SKIL/CTSC/ID1/GOLGA4/YAP1/NAP1L1/FLRT3/NRP1/PCM1/REST/ROBO2/CTNNA1/EPHA7/BMPR2/MACF1/HOOK3/CUX1/HES1/CERS2/IL6ST/CAPRIN1/RHEB/HDAC2/EIF4G2/SPEN/NPTN/TMEM98/YWHAH/RYK/SEMA4D/XRCC5/SPART/AKT1/NUMB/ADGRL2/KDM1A/PPP3CA/DICER1/PARD3/RHOA/PTEN/CDKL5/SHTN1/SLITRK5/DOCK7/PLXNB2/DHX36/RTN4/RAB11A/ACTR2/NPHP3/NF1/HOXB3/RUFY3/EPHA4/SMO/PLAG1/RNF10/STK11/SEMA6A/DLG1/PPP1CC/MTMR2/DBN1/CHD7/FZD3/SNW1/MAP3K13/A…
GO:0019080	GO:0019080	viral gene expression	194	-0.50397	-1.57122	5.99512e-05	0.00333784	0.00277727	753	tags=24%, list=3%, signal=24%	RPL30/RPLP1/MCTS1/POLR2F/RPS28/RPS18/RPL19/NELFE/RPL35A/POLR2E/RPS26/RPS3/RPS4Y1/PSMC3/RPS4X/RPS12/RPS15A/RPL36A/RPL11/RPS27A/RPS8/POLR2G/RPL36/POLR2J/UBA52/RPS9/RPL18A/RPL32/RPS5/RPL35/RPS2/RPS14/EIF3G/RPL26/RPL12/RPS19/RPL18/RPL8/POLR2I/POLR2L/RPL28/RPL29/RPL41/IFITM3/RPS21/RPS15/RPS10
GO:0007423	GO:0007423	sensory organ development	469	0.511191	1.41635	6.34448e-05	0.00349994	0.00291215	4096	tags=27%, list=19%, signal=22%	SKIL/TSPAN12/VIM/SPARC/HIPK2/JAG1/BCL2/KDM5B/NRP1/MAF/PAX8/TRIP11/LHX1/MYO6/ATP2B1/CTHRC1/COL4A1/BMPR2/HES1/IFT88/PBX1/ATF4/HDAC2/NHS/BMPR1B/MITF/NIPBL/MFAP2/IFT122/PAX2/ABI2/XRN2/MEIS3/NECTIN3/RPL38/YY1/ADAM10/TSHZ1/FOXC1/CECR2/RDH10/ACTL6A/SMCHD1/GNB1/SOS1/SOX9/USH1C/CEP290/LAMA1/NF1/TBX2/TGFBR1/STAT3/BNC2/ACVR2B/TENT2/PITX2/EPHA4/NPHP1/SP3/LRP6/DLG1/BMP4/CHD7/CYP1B1/INTU/TULP3/SPRY1/BBS4/FZD3/…
GO:0006749	GO:0006749	glutathione metabolic process	53	-0.728844	-1.89222	6.66934e-05	0.00359795	0.0029937	2360	tags=53%, list=11%, signal=47%	GCLC/GGT6/SLC7A11/NAT8/GSTT2B/GLRX2/OPLAH/ARL6IP5/GSTA4/GSTO2/CLIC1/DPEP1/SOD1/G6PD/IDH1/GSTO1/PTGES2/GGCT/ETHE1/CLIC5/GSTK1/HAGH/GSTM4/GSS/GSTM3/GSTZ1/GSTP1/PARK7
GO:0009144	GO:0009144	purine nucleoside triphosphate metabolic process	73	-0.664467	-1.80739	6.70113e-05	0.00359795	0.0029937	1145	tags=32%, list=5%, signal=30%	AK4/ATP5F1C/PINK1/NUDT1/NUDT16/ITPA/RAN/DGUOK/ATP5MC3/ATP5PO/STOML2/UQCC3/ATP5F1B/NME1/ATP5F1E/ATP5PF/NME4/ATP5MG/NME3/ATP5MF/ATP5F1D/ATP5MC1/ATP5ME
GO:0043547	GO:0043547	positive regulation of GTPase activity	365	0.533562	1.46467	6.70166e-05	0.00359795	0.0029937	4469	tags=36%, list=21%, signal=29%	ARHGAP29/S100A10/NRP1/MYO9A/TBC1D4/ERBB2/RGL3/ARHGAP5/SRGAP1/RAB11FIP2/ITGB1/RALBP1/CAV2/SEMA4D/PICALM/LRRK2/GNAQ/NEDD9/RALGAPA1/VAV3/AFDN/RAP1A/PLCB1/CDKL5/MAP4K4/NET1/DOCK7/SOS1/SEC23A/RIN2/RGS12/NF1/GSK3B/TBC1D15/IQGAP1/FOXJ1/EVI5/CRK/LIMS1/HACD3/FAM13B/RGS5/TBC1D16/USP6NL/TBC1D9/RANBP1/FAM13A/BNIP2/AGFG1/EIF5/TSC1/RAP1GAP/F2R/F2RL1/RASAL2/SFRP1/RABEP1/ARHGAP35/RABGAP1/OPHN1/ARHGEF12/RAPGEF2/C…
GO:0009072	GO:0009072	aromatic amino acid family metabolic process	29	-0.835512	-1.96636	6.77792e-05	0.0036067	0.00300098	735	tags=31%, list=3%, signal=30%	PCBD1/HAAO/HGD/GCDH/FAH/QDPR/ASRGL1/GSTZ1/PARK7
GO:0042180	GO:0042180	cellular ketone metabolic process	218	-0.497076	-1.57272	7.09169e-05	0.00373462	0.00310741	1740	tags=25%, list=8%, signal=23%	PLIN5/COQ8B/DKK3/AKR1C1/CD74/HSD17B1/STARD4/GOT2/DHRS4/SLC7A7/APOC3/PSMF1/APOC1/COQ5/PSMA3/NDUFA9/NQO1/RGN/PSMD4/FDXR/AKR1B10/PSMD3/FABP1/COQ4/WNT4/FABP3/AKR1C3/PSME1/PSMC4/PSMD7/EGR1/PSMA2/HAGH/PSMA7/AKR1A1/INSIG1/PSMC3/PSME2/PSMB5/PSMB7/GSTZ1/HSD17B10/PSMC5/PSMB1/PSMB3/ANXA1/PARK7/EIF6/PSMD8/TPI1/PNKD/GPD1/AKR7A2/PSMB6/APOA1
GO:0001952	GO:0001952	regulation of cell-matrix adhesion	115	0.651293	1.63412	7.14254e-05	0.00373462	0.00310741	3475	tags=40%, list=16%, signal=34%	JAG1/BCL2/UTRN/ACTG1/S100A10/NRP1/PIK3R1/SLK/ROCK2/MACF1/ROCK1/PTK2/EFEMP2/EFNA5/CDK6/PHLDB2/RHOA/PTEN/PKHD1/MAP4K4/RIN2/NF1/GSK3B/FMN1/IQGAP1/EPB41L5/LIMS1/PTPRA/TSC1/CLASP1/DMTN/ABL1/SFRP1/DDR1/DAPK3/SDC4/CLASP2/RAC1/RASA1/RCC2/WDPCP/VCL/PIK3CB/CASK/CORO1C/SRC
GO:0006123	GO:0006123	mitochondrial electron transport, cytochrome c to oxygen	17	-0.91512	-1.87668	7.69148e-05	0.00395289	0.00328903	1040	tags=71%, list=5%, signal=67%	CYCS/COX7A2L/COX6C/COX5A/COX7C/NDUFA4/COX7B/COX6A1/COX8A/COX5B/COX4I1/COX6B1
GO:0019646	GO:0019646	aerobic electron transport chain	17	-0.91512	-1.87668	7.69148e-05	0.00395289	0.00328903	1040	tags=71%, list=5%, signal=67%	CYCS/COX7A2L/COX6C/COX5A/COX7C/NDUFA4/COX7B/COX6A1/COX8A/COX5B/COX4I1/COX6B1
GO:1901888	GO:1901888	regulation of cell junction assembly	183	0.589875	1.55077	7.87365e-05	0.00401223	0.0033384	4285	tags=38%, list=20%, signal=30%	ACTG1/S100A10/APP/FLRT3/NRP1/ROBO2/SLK/LRRTM1/EPHA7/ROCK2/MACF1/GPC6/ROCK1/VPS35/SEMA4D/PTK2/PPP1R9A/ADGRL2/EFNA5/EIF4G1/PHLDB2/RAP1A/RHOA/PTEN/SLITRK5/MAP4K4/FMN1/IQGAP1/EPB41L5/ARF6/TJP1/LIMS1/NPHP1/PTPRA/TSC1/CLASP1/DMTN/SETD5/ABL1/SFRP1/SNCA/RAPGEF2/CRB3/DAPK3/SDC4/CLASP2/RAC1/WNT5A/LRRN1/OCLN/SYNDIG1/RCC2/WDPCP/VCL/LRRC4B/CORO1C/SLITRK4/TPBG/SRC/DLG5/DLC1/F11R/DUSP3/CBFB/LDB1/IKBKB/IL1RAPL1/…
GO:0006720	GO:0006720	isoprenoid metabolic process	111	-0.592277	-1.69688	8.5713e-05	0.00433103	0.00360366	1676	tags=23%, list=8%, signal=22%	GPC1/CRABP2/AKR1C1/SDC1/ADH6/PNPLA2/APOC3/LSS/DPM2/AKR1B10/PMVK/AKR1C3/MVK/HMGCR/APOM/PHYH/MVD/FDPS/CRABP1/ALDH1A1/IDI1/RARRES2/FDFT1/HMGCS1/APOA1/APOE
GO:0008380	GO:0008380	RNA splicing	437	0.519155	1.43322	9.24313e-05	0.004599	0.00382663	3284	tags=41%, list=15%, signal=35%	HNRNPA1/PTBP3/RBM39/HNRNPF/HNRNPH1/HNRNPU/KHDRBS1/PABPC1/NCL/PNN/SFPQ/RBM25/HSPA1A/PCBP2/REST/SON/QKI/PIK3R1/ZNF638/ZC3H13/PRPF40A/SF3B1/HNRNPK/SCAF11/DDX17/TIA1/FXR1/LUC7L2/RBM4/PRPF38B/STRAP/HNRNPH2/SREK1/HNRNPR/U2SURP/PPP4R2/PAPOLA/SYNCRIP/HNRNPA2B1/AKAP17A/SPEN/LUC7L3/PSIP1/RBM5/ALYREF/PCBP1/PRPF4B/SRSF5/EIF4A3/HTATSF1/RBM7/SETX/CDC5L/CDK13/SF3B2/DDX46/CELF1/KDM1A/ZNF326/SRSF11/FAM172A/MPHOSP…
GO:0098727	GO:0098727	maintenance of cell number	139	0.612285	1.56837	9.2546e-05	0.004599	0.00382663	3125	tags=42%, list=15%, signal=36%	SOX4/CDH2/JAG1/YAP1/DDX6/PCM1/PAX8/REST/SMC3/FOXP1/ZC3H13/HOOK3/DPPA4/HES1/PBX1/NIPBL/MYC/RIF1/GNL3/PAX2/TUT4/KLF10/KDM3A/SMC5/SMAD4/SMAD2/HMGA2/SOX9/MTF2/STAT3/CTR9/SMO/METTL3/ELAVL1/TRIM8/ZNF706/LSM1/IGF2BP1/SFRP1/FZD7/SAV1/MED30/CDC73/MED28/TET1/POLR2B/CUL4A/NCOA3/CNOT2/LEO1/BMPR1A/VPS72/RTF1/SMC1A/METTL14/RAF1/WDR43/RBPJ
GO:0042407	GO:0042407	cristae formation	30	-0.823658	-1.94288	9.48906e-05	0.00467686	0.00389141	1423	tags=57%, list=7%, signal=53%	IMMT/CHCHD6/ATP5F1C/PINK1/SAMM50/ATP5MC3/ATP5PO/UQCC3/ATP5F1B/ATP5F1E/ATP5PF/ATP5MG/ATP5MF/ATP5F1D/CHCHD10/ATP5MC1/ATP5ME
GO:0043087	GO:0043087	regulation of GTPase activity	436	0.516651	1.42552	9.73441e-05	0.00475878	0.00395958	4469	tags=37%, list=21%, signal=30%	ARHGAP29/S100A10/NRP1/MYO9A/TBC1D4/TMED2/ERBB2/CCPG1/RGL3/ARHGAP5/SRGAP1/RAB11FIP2/ITGB1/RALBP1/PBXIP1/CAV2/SEMA4D/PTK2/PICALM/LRRK2/RDX/GNAQ/AJUBA/NEDD9/EFNA5/RALGAPA1/VAV3/AFDN/RAP1A/PLCB1/RICTOR/CDKL5/MAP4K4/NET1/DOCK7/SOS1/PLXNB2/SEC23A/WNK1/RIN2/RGS12/NF1/GSK3B/TBC1D15/IQGAP1/FOXJ1/EVI5/IPO5/CRK/LIMS1/HACD3/FAM13B/RGS5/TBC1D16/EPHA4/USP6NL/TBC1D9/RANBP1/FAM13A/BNIP2/AGFG1/EIF5/TSC1/RAP1GAP/G…
GO:0097485	GO:0097485	neuron projection guidance	252	0.558622	1.50386	9.97065e-05	0.00483496	0.00402296	5372	tags=39%, list=25%, signal=30%	NFIB/APP/FLRT3/DOK6/NRP1/EFNB2/LHX1/ROBO2/PIK3R1/ERBB2/EPHA7/BMPR2/PALLD/KLF7/BMPR1B/KIF5B/NPTN/ENAH/RYK/SEMA4D/PTK2/EFNA5/SIAH1/SMAD4/CNTN4/SOS1/PLXNB2/LAMA1/PDLIM7/YTHDF1/PRKCQ/EPHA4/SMO/PTPRA/RANBP9/SEMA6A/RAP1GAP/USP33/ALCAM/PIK3CA/FZD3/ARHGAP35/EPHB4/OPHN1/NTN4/MAPK1/GRB2/SLIT3/RAC1/WNT5A/EVL/SEMA5A/MYCBP2/EFNB1/ROBO1/VASP/PTPN11/PLXNA4/NEO1/FEZ2/PLXNA3/IRS2/ZSWIM6/PIK3CB/NOTCH2/CYFIP1/EFNB3…
GO:0016042	GO:0016042	lipid catabolic process	289	-0.450557	-1.46592	0.000101064	0.0048616	0.00404513	1942	tags=20%, list=9%, signal=18%	LIPC/ENPP7/GDPD3/TWIST1/HADHA/SLC27A2/PLIN5/PLCXD2/PLA2G4F/HADH/LRCOL1/SLC27A4/MECR/PLA2G12B/SMPD1/MGLL/PNPLA2/APOC3/NEU4/APOC1/LYPLA2/ACADS/PCCB/PCK2/ASAH1/HEXA/HAO2/AKR1B10/AIG1/IDH1/CRAT/FABP1/DECR2/NEU1/ABHD12/FABP3/FMC1/AKR1C3/LDLR/PRDX6/GCDH/PHYH/ECI2/ECHS1/HINT2/HSD17B10/HSD17B14/ACAA1/ECI1/CRABP1/PAFAH1B3/ETFB/RARRES2/ACAT2/PLCG2/APOA1/APOE
GO:0007411	GO:0007411	axon guidance	251	0.559728	1.50661	0.000107163	0.00511405	0.00425518	5372	tags=39%, list=25%, signal=30%	NFIB/APP/FLRT3/DOK6/NRP1/EFNB2/LHX1/ROBO2/PIK3R1/ERBB2/EPHA7/BMPR2/PALLD/KLF7/BMPR1B/KIF5B/NPTN/ENAH/RYK/SEMA4D/PTK2/EFNA5/SIAH1/SMAD4/CNTN4/SOS1/PLXNB2/LAMA1/PDLIM7/YTHDF1/PRKCQ/EPHA4/SMO/PTPRA/RANBP9/SEMA6A/RAP1GAP/USP33/ALCAM/PIK3CA/FZD3/ARHGAP35/EPHB4/OPHN1/NTN4/MAPK1/GRB2/SLIT3/RAC1/WNT5A/EVL/SEMA5A/MYCBP2/EFNB1/ROBO1/VASP/PTPN11/PLXNA4/NEO1/FEZ2/PLXNA3/IRS2/ZSWIM6/PIK3CB/NOTCH2/CYFIP1/EFNB3…
GO:0006790	GO:0006790	sulfur compound metabolic process	342	-0.427208	-1.40963	0.000112167	0.00527633	0.00439021	1838	tags=24%, list=9%, signal=22%	GSTT2B/ACACA/DGAT1/GLRX2/CIAPIN1/BGN/OPLAH/SLC25A10/B3GNT4/PDZD11/ABCC2/MGST3/ARL6IP5/PHGDH/GSTA4/ELOVL6/ACOT4/OGDH/MPC2/GSTO2/HSD17B8/MGST1/AHCYL1/ACSL3/CLIC1/SULT1A1/PCCB/NUBP1/PC/ABHD14B/AHCY/MAT2A/HEXA/DPEP1/ACSS2/CHST13/SOD1/G6PD/GLYAT/IDH1/ST3GAL6/PEMT/ACOT2/ACSM2A/ELOVL1/ACOT7/GSTO1/NUBP2/SPOCK2/PDHA1/PMVK/ACOT13/PTGES2/GGCT/ETHE1/CLIC5/MVK/GSTK1/GCDH/HAGH/MSRA/GSTM4/GSS/AKR1A1/ADI1/MVD/TX…
GO:0048880	GO:0048880	sensory system development	324	0.541949	1.47879	0.000112318	0.00527633	0.00439021	3001	tags=23%, list=14%, signal=20%	SKIL/TSPAN12/VIM/HIPK2/JAG1/BCL2/KDM5B/NRP1/MAF/LHX1/ATP2B1/COL4A1/BMPR2/PBX1/ATF4/HDAC2/NHS/BMPR1B/MITF/NIPBL/MFAP2/IFT122/PAX2/ABI2/XRN2/MEIS3/NECTIN3/YY1/FOXC1/RDH10/ACTL6A/GNB1/SOS1/SOX9/USH1C/CEP290/LAMA1/NF1/TBX2/TGFBR1/STAT3/ACVR2B/TENT2/PITX2/NPHP1/SP3/LRP6/DLG1/BMP4/CHD7/CYP1B1/TULP3/SPRY1/BBS4/ARHGAP35/PKNOX1/TGIF2/TOPORS/HDAC1/CRB2/RAB18/SOX11/PHACTR4/PSEN1/ATP2B4/WNT5A/PRKCI/FREM2/ALD…
GO:0098754	GO:0098754	detoxification	108	-0.592784	-1.71127	0.000114287	0.0053272	0.00443254	1581	tags=28%, list=7%, signal=26%	ABCC2/MGST3/SOD3/TXN/GSTO2/MGST1/NQO1/S100A9/AKR1B10/SOD1/FABP1/GSTO1/SELENOW/PRDX6/APOM/GSTK1/AKR1A1/PRDX1/CCS/GSTM3/GSTZ1/GSTP1/TXNDC17/PARK7/SLC22A18/GPX3/PRDX5/PRDX2/GPX4/APOE
GO:0048568	GO:0048568	embryonic organ development	371	0.523891	1.43975	0.000118955	0.00550215	0.0045781	4131	tags=34%, list=19%, signal=28%	ZFP36L1/ID3/HIPK2/HOXA3/SPINT2/YAP1/BPTF/GNAS/PAX8/HOXA5/LHX1/MYO6/TMED2/CTHRC1/RAD23B/PKD2/KMT2A/HES1/PBX1/ATF4/HOXB6/PDGFC/NIPBL/HOXA9/EIF4A3/MFAP2/AKT1/IFT122/PAX2/TEAD2/RPL38/SETD2/CITED2/TSHZ1/JUNB/FOXC1/STK4/BIRC6/RDH10/IFT57/HOXB2/SMAD2/IRX5/SOX9/ID2/USH1C/CEP290/NPHP3/TBX2/PDGFA/TGFBR1/PKDCC/HOXB3/HOXB9/ARID2/PITX2/SMO/TEAD1/SP3/PCGF2/LRP6/DLG1/BMP4/CHD7/MBD2/TULP3/BBS4/TRA2B/FZD3/PTK7/RN…
GO:0150063	GO:0150063	visual system development	319	0.543776	1.48096	0.000124741	0.0057257	0.00476411	3001	tags=24%, list=14%, signal=21%	SKIL/TSPAN12/VIM/HIPK2/JAG1/BCL2/KDM5B/NRP1/MAF/LHX1/ATP2B1/COL4A1/BMPR2/PBX1/ATF4/HDAC2/NHS/BMPR1B/MITF/NIPBL/MFAP2/IFT122/PAX2/ABI2/XRN2/MEIS3/NECTIN3/YY1/FOXC1/RDH10/ACTL6A/GNB1/SOS1/SOX9/USH1C/CEP290/LAMA1/NF1/TBX2/TGFBR1/STAT3/ACVR2B/TENT2/PITX2/NPHP1/SP3/LRP6/DLG1/BMP4/CHD7/CYP1B1/TULP3/SPRY1/BBS4/ARHGAP35/PKNOX1/TGIF2/TOPORS/HDAC1/CRB2/RAB18/SOX11/PHACTR4/PSEN1/ATP2B4/WNT5A/PRKCI/FREM2/ALD…
GO:0001654	GO:0001654	eye development	318	0.544873	1.48296	0.000127435	0.00577809	0.0048077	3001	tags=24%, list=14%, signal=21%	SKIL/TSPAN12/VIM/HIPK2/JAG1/BCL2/KDM5B/NRP1/MAF/LHX1/ATP2B1/COL4A1/BMPR2/PBX1/ATF4/HDAC2/NHS/BMPR1B/MITF/NIPBL/MFAP2/IFT122/PAX2/ABI2/XRN2/MEIS3/NECTIN3/YY1/FOXC1/RDH10/ACTL6A/GNB1/SOS1/SOX9/USH1C/CEP290/LAMA1/NF1/TBX2/TGFBR1/STAT3/ACVR2B/TENT2/PITX2/NPHP1/SP3/LRP6/DLG1/BMP4/CHD7/CYP1B1/TULP3/SPRY1/BBS4/ARHGAP35/PKNOX1/TGIF2/TOPORS/HDAC1/CRB2/RAB18/SOX11/PHACTR4/PSEN1/ATP2B4/WNT5A/PRKCI/FREM2/ALD…
GO:0150115	GO:0150115	cell-substrate junction organization	102	0.655924	1.61567	0.000128475	0.00577809	0.0048077	4084	tags=51%, list=19%, signal=42%	BCL2/ACTG1/S100A10/NRP1/PTPRK/PIK3R1/SLK/ROCK2/MACF1/ROCK1/ITGA2/PTK2/AJUBA/TLN1/EFNA5/PHLDB2/RHOA/PTEN/MAP4K4/DST/LAMC1/FMN1/IQGAP1/EPB41L5/ARF6/LIMS1/PTPRA/TSC1/CLASP1/DMTN/ABL1/SFRP1/DAPK3/SDC4/CLASP2/RAC1/ITGA6/PIP5K1A/CTTN/RAB8B/BCR/RCC2/PDPK1/WDPCP/VCL/CORO1C/SRC/WHAMM/DLC1/DUSP3/MAPRE2/LDB1
GO:0061418	GO:0061418	regulation of transcription from RNA polymerase II promoter in response to hypoxia	74	-0.643365	-1.75275	0.000128765	0.00577809	0.0048077	1263	tags=34%, list=6%, signal=32%	PSMF1/PSMA3/PSMD4/PSMD3/PSME1/PSMC4/PSMD7/EGR1/PSMA2/PSMA7/PSMC3/PSME2/UBC/PSMB5/PSMB7/RPS27A/PSMC5/UBA52/PSMB1/PSMB3/UBB/PSMD8/PSMB6/RBX1/ELOB
GO:0072089	GO:0072089	stem cell proliferation	57	0.72349	1.6644	0.00013108	0.00583839	0.00485788	2937	tags=39%, list=14%, signal=33%	ZFP36L1/N4BP2L2/HNRNPU/YAP1/EPCAM/ZNRF3/KDM1A/HMGA2/ABCB1/AGO3/LTBP3/EIF2AK2/RNF43/MECOM/OVOL1/SOX11/YTHDF2/WNT5A/HMGB2/KAT7/ETV6/ARIH2
GO:0061844	GO:0061844	antimicrobial humoral immune response mediated by antimicrobial peptide	32	-0.803016	-1.92695	0.000133813	0.00591628	0.00492269	1214	tags=28%, list=6%, signal=27%	CXCL14/HMGN2/S100A9/FAM3A/DEFB1/RPL30/ROMO1/RPS19/GAPDH
GO:0002548	GO:0002548	monocyte chemotaxis	46	-0.718116	-1.83159	0.000135575	0.00593776	0.00494056	402	tags=17%, list=2%, signal=17%	NBL1/CALCA/CREB3/S100A14/ANXA1/PTPRO/RPS19/AIF1
GO:0009199	GO:0009199	ribonucleoside triphosphate metabolic process	74	-0.64154	-1.74777	0.000136555	0.00593776	0.00494056	1145	tags=38%, list=5%, signal=36%	GTPBP1/ATP5PD/ATP5MGL/PKM/UCK1/NUDT2/PKLR/AK4/ATP5F1C/PINK1/ITPA/RAN/DGUOK/ATP5MC3/ATP5PO/STOML2/UQCC3/ATP5F1B/NME1/ATP5F1E/ATP5PF/NME4/ATP5MG/NME3/ATP5MF/ATP5F1D/ATP5MC1/ATP5ME
GO:0030856	GO:0030856	regulation of epithelial cell differentiation	125	0.623176	1.5777	0.000137261	0.00593776	0.00494056	4493	tags=38%, list=21%, signal=31%	ZFP36L1/JAG1/ID1/YAP1/PAX8/LHX1/STAT1/ROCK2/HES1/KLF7/ROCK1/ADD1/PAX2/CD24/KIAA1109/FOXC1/PLCB1/SOX9/CTSL/VEZF1/NME2/ZDHHC21/FOXJ1/NUMA1/SMO/BMP4/RFX3/BTG1/SPRY1/NCOA3/WWTR1/VCL/FAT4/MAFG/AHI1/HEY2/F11R/MED1/CBFB/SGPP1/SFRP4/IKBKB/TRIM16/SPRED1/CTNNB1/TNFRSF1A/PRKX/CAV1
GO:0018205	GO:0018205	peptidyl-lysine modification	364	0.521448	1.43137	0.000148999	0.00636106	0.00529277	4100	tags=36%, list=19%, signal=30%	SOX4/ATRX/TPR/MORF4L1/TAF7/KMT2E/MORF4L2/PHF14/SET/SUMO2/PLOD2/KANSL1/KANSL1L/KMT2A/KMT2C/FKBP10/EPC1/MEAF6/HDAC2/NSD3/RIF1/GNL3/UBA2/ARID4A/BRD4/NSD1/PRKAA2/SUMO1/BCL11A/KDM1A/ASH1L/GLYR1/BRD8/SETD2/NUP107/KDM3A/ZBED1/SMC5/RLF/SMAD4/ACTL6A/SENP6/KMT5B/KAT6B/ATF2/CTCF/MAP3K7/MTF2/PIAS1/NAA50/TET2/NUP58/CTR9/ESCO1/ZNF451/BAG6/PCGF2/CREBBP/MLLT6/USP22/SENP7/SUZ12/WDR82/SIN3A/NSD2/SETD5/PWP1/MECP2/P…
GO:0006612	GO:0006612	protein targeting to membrane	192	-0.494457	-1.53706	0.000149162	0.00636106	0.00529277	1607	tags=32%, list=7%, signal=30%	ITGB1BP1/FYN/GDI1/RPS7/ITGB2/CHMP4A/ZDHHC4/RPL10/RPL3/RPLP2/RPS24/YIF1B/HRAS/SSR3/CDK5/RPS23/SEC61B/SGTA/ZDHHC24/PEX16/RPL30/ZFAND2B/SIL1/RPLP1/RPS28/RPS18/RPL19/RPL35A/SLC51B/NACA/RPS26/RPS3/RPS4Y1/RPS4X/RPS12/RPS15A/RPL36A/CIB1/RPL11/RPS27A/RPS8/RPL36/UBA52/RPS9/RPL18A/RPL32/RPS5/RPL35/RPS2/RPS14/RPL26/RPL12/FIS1/RPS19/RPL18/RPL8/RPL28/RPL29/RPL41/RPS21/RPS15/RPS10
GO:0048705	GO:0048705	skeletal system morphogenesis	194	0.58057	1.53184	0.000154975	0.00656242	0.0054603	3858	tags=34%, list=18%, signal=28%	PLEKHA1/ANKRD11/HOXA3/GNAS/TRIP11/HOXA5/LHX1/SOX6/GLG1/SPEF2/BMPR2/ARID5B/HOXB6/BMPR1B/NIPBL/HOXA9/RYK/EIF4A3/SETD2/FOXC1/RDH10/HOXB2/SMAD2/IRX5/SERPINH1/SOX9/TGFBR1/HOXB3/HYAL2/FMN1/HOXB9/LTBP3/FREM1/FOXN3/PCGF2/LRP6/DLG1/BMP4/HOXD8/TULP3/SFRP1/SGPL1/SOX11/PSEN1/NAB1/HOXB4/FGFR2/HOXA6/CHSY1/WDR48/RAB23/HOXB5/DHRS3/FGFR1/UNCX/THBS3/MAPK14/WDR19/MTHFD1/MEF2D/IFT80/HOXB8/HOXC9/DSCAML1/ZMPSTE24/PRKRA
GO:0021537	GO:0021537	telencephalon development	208	0.579443	1.53743	0.000161024	0.00677087	0.00563375	3300	tags=31%, list=15%, signal=26%	SYNE2/ERBB4/CDH2/NFIB/LAMB1/EMX2/LHX1/EFHC1/ROBO2/POU3F3/ADGRG1/HES1/SECISBP2/BNIP3/KIF5B/TCTN1/RYK/ANXA3/LRRK2/NUMB/XRN2/KDM1A/CDK6/NRG3/PLCB1/PTEN/SLITRK5/RTN4/NF1/GNG12/GSK3B/UBA6/CRK/TENT2/PHACTR1/SMO/KDM6B/DNAH5/LRP6/TSC1/BMP4/CHD7/CSNK2A2/BBS4/IGF2BP1/FLNA/TRA2B/HDAC1/PSEN1/ATP2B4/SLC2A1/WNT5A/ARL13B/ROBO1/ZMIZ1/PLXNA4/NIN/PLXNA3/FAT4/SLC8A1/UNCX/NCOA1/ZSWIM6/BTG2
GO:0070498	GO:0070498	interleukin-1-mediated signaling pathway	95	-0.598157	-1.67552	0.00016652	0.00695338	0.00578561	1524	tags=29%, list=7%, signal=28%	IL1R1/TNIP2/TOLLIP/PSMF1/PSMA3/PSMD4/PSMD3/MAPK3/PSME1/PSMC4/PSMD7/EGR1/PSMA2/PSMA7/PSMC3/PSME2/UBC/PSMB5/PSMB7/RPS27A/PSMC5/UBA52/PSMB1/PSMB3/UBB/PSMD8/PSMB6/RBX1
GO:0048511	GO:0048511	rhythmic process	266	0.553683	1.49752	0.000182396	0.0075275	0.0062633	4064	tags=37%, list=19%, signal=30%	MMP7/PLEKHA1/ID3/HSPA5/ID1/KDM5B/HNRNPU/ID4/PPP1CB/TOP1/NRIP1/SFPQ/MAPK10/NCOR1/ROBO2/ADAMTS1/KMT2A/ROCK2/UBE3A/RBM4/HNRNPR/ATF4/HDAC2/PRKDC/BMPR1B/CREB1/ZFHX3/LGR4/CSNK2A1/SETX/HNF1B/GNAQ/KDM5A/PRKAA2/PAM/KLF10/PTEN/DHX9/GFPT1/NONO/ID2/CSNK1E/CPT1A/AXL/GSK3B/KDM2A/USP9X/ZNF830/DDX5/CCAR2/THRAP3/METTL3/OPN3/CREBBP/RORA/PPP1CC/SIN3A/SGPL1/PCNA/HNRNPD/HDAC1/MAP2K6/FBXL3/SLIT3/HUWE1/EP300/PRKAA1/SP1…
GO:0120032	GO:0120032	regulation of plasma membrane bounded cell projection assembly	169	0.586537	1.52866	0.000182773	0.0075275	0.0062633	4099	tags=41%, list=19%, signal=34%	SYNE2/MNS1/FNBP1L/YAP1/DCDC2/KLF5/NRP1/PIK3R1/MAP4/FXR1/IFT88/ODF2L/WASF2/CCDC88A/RDX/ABI2/PPP1R9A/ACTR3/PALM/DYNC2LI1/CDKL5/CDC42/EPS8L1/WASHC1/CEP135/ACTR2/TGFBR1/NCKAP1/WASL/ARF6/DZIP1/FMR1/RAB5A/RAP1GAP/DMTN/F2RL1/BBS4/PIK3CA/AUTS2/DNM2/ARHGAP35/ARAP1/TWF1/DOCK11/CCP110/RAC1/EVL/TENM1/RALA/ATG5/OCLN/APC/RCC2/CROCC/RHOQ/WDPCP/ZMYND8/FER/CORO1C/CYFIP1/AKIRIN1/SLIT2/CDC42EP3/BRK1/CDC42EP4/TWF2/T…
GO:0070972	GO:0070972	protein localization to endoplasmic reticulum	142	-0.531676	-1.57563	0.000187872	0.00768259	0.00639235	1289	tags=36%, list=6%, signal=34%	RPL10/KDELR1/RPL3/RPLP2/GPAA1/RPS24/SSR3/RPS23/SEC61B/SGTA/RPL30/ZFAND2B/RER1/RPLP1/RPS28/RPS18/RPL19/RPL35A/RPS26/BCAP31/INSIG1/RPS3/RPS4Y1/RPS4X/RPS12/RPS15A/RPL36A/RPL11/DDRGK1/RPS27A/RPS8/RPL36/UBA52/RPS9/RPL18A/RPL32/RPS5/RPL35/RPS2/RPS14/RPL26/RPL12/RPS19/RPL18/RPL8/RPL28/RPL29/RPL41/RPS21/RPS15/RPS10
GO:0072330	GO:0072330	monocarboxylic acid biosynthetic process	190	-0.494236	-1.53621	0.000189094	0.00768259	0.00639235	1822	tags=24%, list=8%, signal=22%	SLC27A2/ACACA/HSD3B7/PLA2G4F/LTC4S/PKLR/MECR/CD74/STARD4/FADS3/ELOVL6/ACOT4/MGLL/APOC3/HSD17B8/APOC1/ACSL3/RGN/EPHX2/ACSS2/DECR2/NDUFAB1/ACSM2A/ELOVL1/ACOT7/AKR1C3/FADS2/PTGES2/SLC27A5/GATM/GSTM4/INSIG1/FASN/GSTP1/HSD17B10/GAMT/ANXA1/PARK7/TECR/EIF6/FADS1/SCD/GPX4/PTGDS/APOA1
GO:0009205	GO:0009205	purine ribonucleoside triphosphate metabolic process	67	-0.664295	-1.78786	0.000200651	0.00805536	0.00670252	1145	tags=31%, list=5%, signal=30%	AK4/ATP5F1C/PINK1/ITPA/RAN/DGUOK/ATP5MC3/ATP5PO/STOML2/UQCC3/ATP5F1B/NME1/ATP5F1E/ATP5PF/NME4/ATP5MG/NME3/ATP5MF/ATP5F1D/ATP5MC1/ATP5ME
GO:0060491	GO:0060491	regulation of cell projection assembly	171	0.58695	1.5306	0.000200949	0.00805536	0.00670252	4099	tags=42%, list=19%, signal=34%	SYNE2/MNS1/FNBP1L/YAP1/DCDC2/KLF5/NRP1/PIK3R1/MAP4/FXR1/IFT88/ODF2L/WASF2/CCDC88A/RDX/ABI2/PPP1R9A/ACTR3/PALM/DYNC2LI1/CDKL5/CDC42/EPS8L1/WASHC1/CEP135/ACTR2/TGFBR1/NCKAP1/WASL/ARF6/DZIP1/FMR1/RAB5A/RAP1GAP/DMTN/F2RL1/BBS4/PIK3CA/AUTS2/DNM2/ARHGAP35/ARAP1/TWF1/DOCK11/CCP110/RAC1/EVL/TENM1/RALA/ATG5/OCLN/APC/RCC2/CROCC/RHOQ/WDPCP/ZMYND8/FER/CORO1C/CYFIP1/SRC/AKIRIN1/SLIT2/CDC42EP3/BRK1/CDC42EP4/TW…
GO:0060284	GO:0060284	regulation of cell development	434	0.507833	1.40053	0.000210098	0.00832874	0.00692998	3590	tags=31%, list=17%, signal=26%	SKIL/ID1/BCL2/GOLGA4/S100A10/YAP1/NAP1L1/NRP1/PCM1/REST/CALR/ROBO2/CTNNA1/EPHA7/ROCK2/BMPR2/MACF1/HOOK3/CUX1/HES1/CERS2/ROCK1/IL6ST/CAPRIN1/RHEB/HDAC2/PRKDC/EIF4G2/SPEN/ADD1/NPTN/TMEM98/YWHAH/RYK/SEMA4D/XRCC5/SPART/LRRK2/NUMB/NEDD9/BCL11A/EFNA5/SMAD7/KDM1A/PPP3CA/EDNRB/DICER1/PLCB1/RHOA/PTEN/CDKL5/SMAD4/SHTN1/CDC42/DOCK7/PLXNB2/DHX36/RTN4/RAB11A/CARMIL1/ACTR2/NF1/GSK3B/HOXB3/ZDHHC21/RUFY3/CRK/LIM…
GO:0050808	GO:0050808	synapse organization	386	0.519636	1.42823	0.000210539	0.00832874	0.00692998	4292	tags=29%, list=20%, signal=24%	PPFIBP1/ERBB4/CDH2/TUBA1A/SPARC/UTRN/ACTG1/APP/FLRT3/EFNB2/REST/STAU1/ROBO2/ERBB2/LRRTM1/EPHA7/COL4A1/UBE3A/GPC6/CAPRIN1/VPS35/NDRG1/MYH10/NPTN/IGF1R/WASF2/RYK/SEMA4D/CTBP2/ARF1/LRRK2/ABI2/PPP1R9A/ACTB/PALM/ADGRL2/EIF4G1/ADAM10/RHOA/PTEN/CDKL5/PTPRF/SLITRK5/CDC42/FARP1/PLXNB2/DHX36/ERC1/ACTR2/GPHN/FZD1/WASL/PCDHB2/ARF6/INSR/ANK3/EPHA4/UNC13C/CAST/TSC1/DLG1/MTMR2/DBN1/CACNB4/SETD5/ABL1/F2R/MECP2/F…
GO:0006633	GO:0006633	fatty acid biosynthetic process	142	-0.52886	-1.56728	0.000216499	0.00844175	0.00702401	1730	tags=25%, list=8%, signal=23%	PLA2G4F/LTC4S/MECR/CD74/FADS3/ELOVL6/ACOT4/MGLL/APOC3/HSD17B8/APOC1/ACSL3/RGN/EPHX2/ACSS2/DECR2/NDUFAB1/ACSM2A/ELOVL1/ACOT7/AKR1C3/FADS2/PTGES2/GSTM4/INSIG1/FASN/GSTP1/ANXA1/TECR/EIF6/FADS1/SCD/GPX4/PTGDS/APOA1
GO:0072091	GO:0072091	regulation of stem cell proliferation	34	0.781635	1.65556	0.000216964	0.00844175	0.00702401	2597	tags=41%, list=12%, signal=36%	ZFP36L1/N4BP2L2/HNRNPU/YAP1/EPCAM/KDM1A/HMGA2/AGO3/LTBP3/EIF2AK2/OVOL1/SOX11/HMGB2/KAT7
GO:0009593	GO:0009593	detection of chemical stimulus	90	-0.599241	-1.69306	0.000217607	0.00844175	0.00702401	477	tags=4%, list=2%, signal=4%	P2RX2/CALM3/CALM1/AZGP1
GO:0051052	GO:0051052	regulation of DNA metabolic process	318	0.539188	1.46749	0.000224526	0.00865433	0.00720089	4169	tags=38%, list=19%, signal=31%	HNRNPA1/ATRX/HNRNPU/HSP90AA1/DACH1/PPP4C/SMG1/NPM1/KMT2A/BMPR2/UBE2B/NUCKS1/PPP4R2/ZNF91/HNRNPA2B1/PRKDC/ALYREF/DEK/PTGES3/MYC/RIF1/GNL3/MPHOSPH8/XRCC5/ANXA3/TCP1/AKT1/TP53BP1/ABRAXAS1/CCT2/KDM1A/SETD2/CCT4/RLF/DHX9/SMCHD1/KMT5B/DHX36/TERF1/HMGA2/NDFIP1/ACTR2/NBN/MSH6/HMBOX1/USP9X/EYA3/ARID2/FUS/PRKCQ/THOC1/MBD2/UBR5/NSD2/PIK3CA/MECP2/TRIP12/TFRC/PCNA/HNRNPD/RNF168/MAPK1/DNAJC2/MSH2/TNKS2/ATM/XRN…
GO:1902115	GO:1902115	regulation of organelle assembly	174	0.592321	1.54385	0.000227743	0.00872242	0.00725755	5034	tags=50%, list=23%, signal=39%	HSPA1B/SYNE2/MNS1/TPR/HNRNPU/YAP1/DCDC2/SDCBP/HSPA1A/LRRTM1/NPM1/CHMP1B/MAP4/IFT88/ODF2L/G3BP1/LRRK2/CCDC88A/RDX/G3BP2/PRKAA2/PDCD6IP/DYNC2LI1/TSG101/CDKL5/SMAD4/ATXN2/DYNC1H1/SEC22B/SENP6/SCFD1/CHMP5/CEP135/CNOT6/DZIP1/NUMA1/RAB5A/BBS4/DNM2/ARHGAP35/CCP110/SDC4/PRKAA1/CDK5RAP2/CNOT6L/RNF5/CHMP2B/UBQLN2/CNOT2/RAB3GAP1/ATG5/VPS4B/TBC1D14/SH3GLB1/FEZ2/CROCC/LRRC4B/EZR/SRC/CHMP4C/KIF9/ASAP1/ULK1/NUP…
GO:2001252	GO:2001252	positive regulation of chromosome organization	156	0.598804	1.5459	0.000242031	0.00921095	0.00766403	2925	tags=37%, list=14%, signal=32%	HNRNPA1/ATRX/TPR/KMT2E/SFPQ/RAD21/KMT2A/HNRNPA2B1/NSD3/NIPBL/RIF1/GNL3/MPHOSPH8/XRCC5/PAXBP1/TCP1/BRD4/LRRK2/CCT2/KDM1A/GTF2H2/GLYR1/CCT4/ATF7IP/SMC5/SMAD4/DHX36/MTF2/NBN/HMBOX1/CTR9/PRKCQ/FMR1/MIER1/NUMA1/RNF20/SIN3A/MECP2/AUTS2/SNW1/HNRNPD/MAPK1/SART3/TNKS2/ATM/MAD2L1BP/TET1/UBE2N/TRIM28/KAT7/MRE11/TNKS/MAP3K4/RTF1/SLF2/MAP2K7/CDK9
GO:0006805	GO:0006805	xenobiotic metabolic process	89	-0.593601	-1.67781	0.000250719	0.00948159	0.00788923	1908	tags=30%, list=9%, signal=28%	POR/ACSL1/ACY1/AOC1/AKR1C1/ABCC2/MGST3/GSTA4/EPHX1/CMBL/GSTO2/MGST1/NQO1/SULT1A1/ACY3/CYB5R3/DPEP1/GLYAT/AIP/GSTO1/GSTM4/NQO2/GSTM3/GSTP1/GUK1/ACAA1/AKR7A2
GO:0021515	GO:0021515	cell differentiation in spinal cord	37	0.772404	1.65785	0.000286431	0.0107644	0.00895661	1376	tags=16%, list=6%, signal=15%	SOX4/LHX1/SOX6/DYNC2H1/TCTN1/LMO4
GO:0060560	GO:0060560	developmental growth involved in morphogenesis	213	0.56283	1.49436	0.000292079	0.0107987	0.00898514	3636	tags=33%, list=17%, signal=28%	KDM5B/GOLGA4/HSP90AA1/YAP1/APP/FLRT3/NRP1/LHX1/EPHA7/BMPR2/MACF1/EIF4G2/RYK/SEMA4D/SPART/BCL11A/CDKL5/RDH10/SHTN1/SOX9/RTN4/RAB11A/TBX2/GSK3B/SPG11/FMN1/IQGAP1/EPB41L5/RUFY3/USP9X/NEDD4L/LRP6/STK11/SEMA6A/DBN1/BMP4/SIN3A/ALCAM/ABL1/SPRY1/SFRP1/AUTS2/DNM2/PTK7/MAP3K13/DDR1/ITSN2/SLIT3/WNT5A/SPP1/TRIM28/CTTN/FGFR2/SEMA5A/HSP90AB1/EIF2AK4/RNF6/PLXNA4/NIN/MAP1B/IMPACT/PLXNA3/VCL/RAB21/CYFIP1/PPP3CB/Z…
GO:0010721	GO:0010721	negative regulation of cell development	154	0.592787	1.52659	0.00029213	0.0107987	0.00898514	3498	tags=30%, list=16%, signal=25%	ID1/NRP1/PCM1/REST/CTNNA1/EPHA7/HOOK3/HES1/CERS2/TMEM98/YWHAH/RYK/SEMA4D/SPART/BCL11A/EFNA5/PPP3CA/EDNRB/DICER1/RHOA/PTEN/RTN4/NF1/GSK3B/RUFY3/RNF10/SEMA6A/DMTN/APPL2/RAPGEF2/SOX11/PSEN1/WNT5A/SPP1/BRINP1/FBXW7/SEMA5A/BMPR1A/AP1AR/RNF6/RCC2/PLXNA3/CORO1C/EFNB3/B2M/DIP2B
GO:0006333	GO:0006333	chromatin assembly or disassembly	133	0.615053	1.56485	0.000294205	0.0107987	0.00898514	3343	tags=35%, list=16%, signal=30%	ATRX/TPR/NAP1L1/SET/HP1BP3/SMARCC1/RSF1/NPM1/TLK1/MPHOSPH8/BAZ1B/RBBP4/FAM172A/SHPRH/ATF7IP/SUPT16H/SMCHD1/SMARCA5/HMGA2/SOX9/KAT6B/BRD2/CTCF/NAP1L4/ARID1A/ARID2/CENPC/MBD2/TSPYL1/HDAC1/SART3/TET1/NOC2L/TRIM28/KAT6A/SMARCC2/UBN1/TLK2/HMGB2/SPTY2D1/HELLS/DNMT3A/ASF1A/HAT1/BAZ2A/CHD3/SMARCE1
GO:0006913	GO:0006913	nucleocytoplasmic transport	319	0.534356	1.4553	0.000294527	0.0107987	0.00898514	4535	tags=47%, list=21%, signal=38%	TXNIP/PPP1R12A/HNRNPA1/TPR/KHDRBS1/CALR/PIK3R1/SMG1/NPM1/RBM4/APPL1/AKAP13/SLBP/RPL23/HNRNPA2B1/ALYREF/NUTF2/SRSF5/EIF4A3/AKT1/LRRK2/HSPA9/PPP3CA/UPF3A/SETD2/NUP107/SRSF11/PCID2/DHX9/SRSF7/KPNB1/THOC2/IPO7/WDR33/PPM1A/GSK3B/STAT3/NFKBIA/NEMF/HYAL2/SRSF9/XPO1/NUP58/IPO5/SRRM1/UFM1/SMG7/UHMK1/SRSF1/MBTPS1/TNPO1/SMO/HIKESHI/AGFG1/THOC1/ELAVL1/TSC1/BARD1/UPF3B/PPP1CC/BMP4/KPNA5/UBR5/SLU7/STRADB/SDAD1…
GO:0042692	GO:0042692	muscle cell differentiation	300	0.538717	1.46257	0.00030524	0.0111237	0.00925554	3196	tags=26%, list=15%, signal=22%	CDH2/SORBS2/FHOD3/BCL2/HNRNPU/KLF5/MORF4L2/EFNB2/QKI/CALR/TPM1/SOX6/CTNNA1/XBP1/CXADR/RBM4/HES1/AKAP13/OLFM2/KRAS/EPC1/SGCB/SYNE1/MYEF2/CAV2/AKT1/EFEMP2/KDM1A/PPP3CA/YY1/EDNRB/TCF3/SMAD4/CDC42/NLN/SOX9/ID2/PRKAR1A/PIAS1/TBX2/PTBP1/TMOD3/MYH9/SMO/BNIP2/KDM6B/TSC1/RORA/BMP4/ABL1/CACYBP/MECP2/FZD7/CFLAR/ANKRD17/RGS2/PDCD4/MED28/FBXO22/FGFR2/SOD2/FLII/RB1/ACVR1/ATG5/MAP2K4/ATP2A2/NFATC3/HDAC5/CDK9/AD…
GO:0051169	GO:0051169	nuclear transport	322	0.526337	1.43565	0.000308144	0.0111619	0.00928732	3980	tags=43%, list=18%, signal=35%	TXNIP/PPP1R12A/HNRNPA1/TPR/KHDRBS1/CALR/PIK3R1/SMG1/NPM1/RBM4/APPL1/AKAP13/SLBP/RPL23/HNRNPA2B1/PSIP1/ALYREF/NUTF2/SRSF5/EIF4A3/AKT1/LRRK2/HSPA9/PPP3CA/UPF3A/SETD2/NUP107/SRSF11/PCID2/DHX9/SRSF7/KPNB1/THOC2/IPO7/WDR33/PPM1A/GSK3B/STAT3/NFKBIA/NEMF/HYAL2/SRSF9/XPO1/NUP58/IPO5/SRRM1/UFM1/SMG7/UHMK1/SRSF1/MBTPS1/TNPO1/SMO/HIKESHI/AGFG1/THOC1/ELAVL1/TSC1/BARD1/UPF3B/PPP1CC/BMP4/KPNA5/UBR5/SLU7/STRADB…
GO:0019827	GO:0019827	stem cell population maintenance	137	0.614418	1.5663	0.000311875	0.0111819	0.00930398	3125	tags=42%, list=15%, signal=36%	SOX4/CDH2/JAG1/YAP1/DDX6/PCM1/PAX8/REST/SMC3/FOXP1/ZC3H13/HOOK3/DPPA4/HES1/PBX1/NIPBL/MYC/RIF1/GNL3/PAX2/TUT4/KLF10/KDM3A/SMC5/SMAD4/SMAD2/HMGA2/SOX9/MTF2/STAT3/CTR9/SMO/METTL3/ELAVL1/TRIM8/ZNF706/LSM1/IGF2BP1/SFRP1/FZD7/SAV1/MED30/CDC73/MED28/TET1/POLR2B/CUL4A/NCOA3/CNOT2/LEO1/BMPR1A/VPS72/RTF1/SMC1A/METTL14/RAF1/WDR43/RBPJ
GO:0044242	GO:0044242	cellular lipid catabolic process	208	-0.472648	-1.47985	0.000312417	0.0111819	0.00930398	1942	tags=26%, list=9%, signal=24%	PNPLA3/ABHD6/GLA/LPIN1/ACADVL/EHHADH/APOB/LIPC/ENPP7/GDPD3/TWIST1/HADHA/SLC27A2/PLIN5/PLA2G4F/HADH/SLC27A4/MECR/SMPD1/MGLL/PNPLA2/APOC3/NEU4/APOC1/LYPLA2/ACADS/PCCB/PCK2/ASAH1/HEXA/HAO2/AKR1B10/AIG1/IDH1/CRAT/FABP1/DECR2/NEU1/ABHD12/FABP3/AKR1C3/LDLR/PRDX6/GCDH/PHYH/ECI2/ECHS1/HSD17B10/ACAA1/ECI1/CRABP1/ETFB/ACAT2/PLCG2/APOA1
GO:0072599	GO:0072599	establishment of protein localization to endoplasmic reticulum	115	-0.552527	-1.59227	0.000315207	0.011215	0.00933156	1289	tags=39%, list=6%, signal=37%	RPL10/RPL3/RPLP2/RPS24/SSR3/RPS23/SEC61B/SGTA/RPL30/ZFAND2B/RPLP1/RPS28/RPS18/RPL19/RPL35A/RPS26/RPS3/RPS4Y1/RPS4X/RPS12/RPS15A/RPL36A/RPL11/RPS27A/RPS8/RPL36/UBA52/RPS9/RPL18A/RPL32/RPS5/RPL35/RPS2/RPS14/RPL26/RPL12/RPS19/RPL18/RPL8/RPL28/RPL29/RPL41/RPS21/RPS15/RPS10
GO:0007416	GO:0007416	synapse assembly	163	0.588866	1.52735	0.000326581	0.0115513	0.00961138	4247	tags=27%, list=20%, signal=22%	ERBB4/CDH2/APP/FLRT3/EFNB2/ROBO2/LRRTM1/EPHA7/GPC6/VPS35/NPTN/RYK/SEMA4D/PPP1R9A/ADGRL2/EIF4G1/PTEN/SLITRK5/FARP1/PLXNB2/FZD1/PCDHB2/ARF6/SETD5/MECP2/SNCA/CNTN5/SHANK2/WNT5A/LRRN1/SYNDIG1/MAP1B/PCDHB14/LRRC4B/SLITRK4/TPBG/PCLO/DLG5/ADGRL3/PLXNB1/DNER/GABRA2/IL1RAPL1/PCDHB10
GO:0006338	GO:0006338	chromatin remodeling	167	0.590574	1.53753	0.000346209	0.012174	0.0101295	4267	tags=43%, list=20%, signal=35%	ATRX/TPR/KDM5B/TOP1/BPTF/BAZ2B/ARID1B/SMARCC1/RSF1/NPM1/CHD4/SMARCA1/HDAC2/MYC/MPHOSPH8/PBRM1/BAZ1B/KDM5A/ACTB/RBBP4/FAM172A/CECR2/ATF7IP/ACTL6A/INO80/SMCHD1/SMARCA5/HMGA2/SOX9/ARID1A/CENPC/KDM6B/CHD7/MBD2/ZBTB1/RERE/SCMH1/CHD8/HDAC1/TET1/TRIM28/SMARCC2/SMARCAD1/SPTY2D1/HELLS/DR1/RB1/DNMT3A/CHRAC1/VPS72/BAZ1A/HDAC5/GATAD1/SATB1/GATAD2B/BAZ2A/CHD3/KDM4B/SMARCE1/MYSM1/HNRNPC/HCFC2/ERCC6/SETDB2/MIS1…
GO:0051893	GO:0051893	regulation of focal adhesion assembly	63	0.691993	1.60553	0.000355633	0.0123608	0.0102849	4084	tags=56%, list=19%, signal=45%	ACTG1/S100A10/NRP1/SLK/ROCK2/MACF1/ROCK1/PTK2/EFNA5/PHLDB2/RHOA/PTEN/MAP4K4/FMN1/IQGAP1/EPB41L5/LIMS1/PTPRA/TSC1/CLASP1/DMTN/ABL1/SFRP1/DAPK3/SDC4/CLASP2/RAC1/RCC2/WDPCP/VCL/CORO1C/SRC/DLC1/DUSP3/LDB1
GO:0090109	GO:0090109	regulation of cell-substrate junction assembly	63	0.691993	1.60553	0.000355633	0.0123608	0.0102849	4084	tags=56%, list=19%, signal=45%	ACTG1/S100A10/NRP1/SLK/ROCK2/MACF1/ROCK1/PTK2/EFNA5/PHLDB2/RHOA/PTEN/MAP4K4/FMN1/IQGAP1/EPB41L5/LIMS1/PTPRA/TSC1/CLASP1/DMTN/ABL1/SFRP1/DAPK3/SDC4/CLASP2/RAC1/RCC2/WDPCP/VCL/CORO1C/SRC/DLC1/DUSP3/LDB1
GO:0031644	GO:0031644	regulation of nervous system process	121	0.626836	1.57847	0.000360408	0.0124548	0.0103631	4078	tags=21%, list=19%, signal=18%	CTSC/APP/AKAP9/ROCK2/TMEM98/ITGA2/SPX/EIF4A3/LRRK2/EDNRB/DICER1/PARD3/PTEN/FMR1/RNF10/MTMR2/F2R/SHANK2/FABP5/DLGAP4/ZMYND8/CACNB3/SRC/DLGAP1/SLC25A12/HOMER1
GO:0043588	GO:0043588	skin development	227	0.559065	1.48786	0.000370874	0.0127432	0.0106031	4086	tags=35%, list=19%, signal=29%	ZFP36L1/TXNIP/PERP/JAG1/BCL2/ARRDC3/DSP/YAP1/GNAS/ROCK2/PALLD/ROCK1/HDAC2/AP3B1/DSC2/ITGA2/LGR4/ASH1L/FOXC1/TSG101/STK4/SMAD4/SLITRK5/SOS1/SOX9/DSG2/CTSL/UGCG/TNFRSF19/NME2/PDGFA/ZDHHC21/FRAS1/CAPN1/IFT74/DACT2/LSR/NUMA1/SMO/OPN3/INTU/LATS1/FZD3/SAV1/HDAC1/OVOL1/TRPC4AP/PSEN1/WNT5A/ST14/ITGA6/PIP5K1A/FOXQ1/FGFR2/NCOA3/PKP2/BCR/WDR48/EXPH5/ITGB6/FOSL2/CLIC4/COL1A2/KAZN/RBPJ/PPL/MET/CDH3/MAP2K1/ADA…
GO:0090150	GO:0090150	establishment of protein localization to membrane	329	-0.426608	-1.40773	0.000376464	0.0128586	0.0106991	1345	tags=23%, list=6%, signal=22%	TIMM10B/ZDHHC4/RPL10/RPL3/RPLP2/PDCD5/ACSL3/RPS24/YIF1B/SAMM50/EMC9/HRAS/SSR3/OXA1L/CDK5/RPS23/SEC61B/SGTA/ZDHHC24/PEX16/TIMM10/RACK1/RAB34/RPL30/ZFAND2B/TIMM22/SIL1/RPLP1/ROMO1/RPS28/RPS18/RPL19/BAD/RPL35A/CALM3/SLC51B/NACA/RPS26/VAMP5/RPS3/RPS4Y1/TIMM8B/RPS4X/RPS12/RPS15A/RPL36A/CIB1/CALM1/RPL11/VAMP2/RPS27A/RPS8/RPL36/BAX/UBA52/RPS9/RPL18A/RPL32/RPS5/RPL35/RPS2/RPS14/RPL26/RPL12/FIS1/RPS19/RPL…
GO:0003338	GO:0003338	metanephros morphogenesis	31	0.794269	1.65681	0.000378509	0.0128586	0.0106991	1726	tags=45%, list=8%, signal=42%	PAX8/LHX1/STAT1/PKD2/HES1/LGR4/PAX2/BASP1/SOX9/FMN1/FOXJ1/FRAS1/SMO/BMP4
GO:0001701	GO:0001701	in utero embryonic development	314	0.529894	1.44175	0.00038338	0.0129509	0.0107759	3586	tags=29%, list=17%, signal=25%	SKIL/ZFP36L1/BTF3/SPINT2/YAP1/YBX3/BPTF/TMED2/PKD2/UBE2B/HES1/FKBP10/CUL3/ADD1/TCTN1/AKT1/AR/ADAM10/SETD2/JUNB/FOXC1/STK4/BIRC6/RDH10/SMAD4/ACTL6A/OTUD7B/SMAD2/RTN4/KIDINS220/TGFBR1/NBN/EPB41L5/ZNF830/CTR9/MYH9/SMIM14/SMO/SP3/PCGF2/ELF3/MBNL1/DBN1/CHD7/SIN3A/ANGPT1/LATS1/CHD8/MAPK1/LPAR6/GRB2/MSH2/KLF2/UBE2A/TET1/GABPA/DNAAF2/ST14/CUL4A/TRIM28/SENP2/ARNT2/FGFR2/CNOT2/ZMIZ1/RBBP6/NPAT/ACVR1/GGNBP2…
GO:1902275	GO:1902275	regulation of chromatin organization	163	0.586095	1.52017	0.000390302	0.0131111	0.0109092	2953	tags=36%, list=14%, signal=31%	ATRX/TPR/HNRNPU/TAF7/KMT2E/SET/KMT2A/UBE2B/TLK1/NSD3/NIPBL/RIF1/MPHOSPH8/PAXBP1/BRD4/NSD1/LRRK2/KDM5A/KDM1A/GLYR1/KDM3A/ATF7IP/SMAD4/MLLT3/CTCF/MTF2/CTR9/ZNF451/FMR1/MIER1/MLLT6/RNF20/CAMK2D/SIN3A/UBR5/SETD5/MECP2/TRIP12/SNCA/ZNF274/AUTS2/SNW1/SART3/ATM/TET1/UBE2N/NOC2L/TRIM28/TLK2/SPTY2D1/ATAD2B/KAT7/ATG5/RTF1/BCOR/IWS1/CDK9/ASF1A
GO:0006122	GO:0006122	mitochondrial electron transport, ubiquinol to cytochrome c	12	-0.939847	-1.79998	0.000399469	0.0133445	0.0111034	1040	tags=75%, list=5%, signal=71%	CYCS/UQCRB/CYC1/UQCRQ/UQCC3/UQCRC1/UQCRH/UQCR11/UQCR10
GO:0007160	GO:0007160	cell-matrix adhesion	211	0.566318	1.50208	0.000409821	0.0136147	0.0113282	3816	tags=34%, list=18%, signal=28%	JAG1/BCL2/UTRN/ACTG1/S100A10/NRP1/PTPRK/PIK3R1/SLK/ROCK2/MACF1/ITGA1/ROCK1/ITGB1/ITGA2/PTK2/EFEMP2/AJUBA/EFNA5/CDK6/PHLDB2/RHOA/PTEN/PKHD1/SGCE/MAP4K4/RIN2/NF1/GSK3B/FMN1/IQGAP1/EPB41L5/MKLN1/LIMS1/FREM1/PTPRA/TSC1/CLASP1/DMTN/FGB/ABL1/SFRP1/TRPM7/DDR1/BCAM/DAPK3/SDC4/CLASP2/RAC1/PIP5K1A/CTTN/NID2/BCR/ITGB6/RASA1/RCC2/PDPK1/WDPCP/VCL/ADAMTS9/PIK3CB/THBS3/CASK/CORO1C/SRC/ITGAV/WHAMM/DLC1/ADAM9/PPF…
GO:0050684	GO:0050684	regulation of mRNA processing	136	0.608347	1.54867	0.000431199	0.0142461	0.0118536	4196	tags=54%, list=19%, signal=43%	ZFP36L1/HNRNPA1/RBM39/HNRNPU/KHDRBS1/NCL/RBM25/REST/SON/QKI/HNRNPK/DDX17/TIA1/FXR1/RBM4/PAPOLA/HNRNPA2B1/RBM5/RBM7/SAFB/CELF1/FAM172A/RBFOX2/DHX9/LARP7/SLTM/SRSF7/DHX36/CELF2/PTBP1/SRSF9/TRA2A/DDX5/CTR9/THRAP3/FMR1/MBNL2/RBM3/RNF20/BARD1/MBNL1/TRA2B/SNW1/PABPN1/YTHDC1/CDC73/RBM15B/SF1/SRSF12/SRSF4/SRPK2/METTL16/VIRMA/RNPS1/LEO1/IWS1/CDK9/ZC3H14/U2AF2/DYRK1A/SMU1/KHDRBS3/CWC22/SFSWAP/CPSF6/SAFB2/W…
GO:0048639	GO:0048639	positive regulation of developmental growth	140	0.600532	1.5393	0.000437881	0.0143879	0.0119715	3683	tags=31%, list=17%, signal=26%	ERBB4/BCL2/GOLGA4/YAP1/YBX3/NRP1/BMPR2/MACF1/PRKDC/EIF4G2/CREB1/NIPBL/VIL1/SEMA4D/AKT1/SMAD7/PLCB1/CDKL5/BASP1/SHTN1/RAB11A/TBX2/RUFY3/NEDD4L/INSR/SMO/DBN1/CHD7/MAP3K13/MAPK1/ITSN2/FGFR2/SEMA5A/BMPR1A/MAP1B/DDX39B/RBPJ/MAPK14/CYFIP1/ZFYVE27/EZR/HEY2/MKKS
GO:0046394	GO:0046394	carboxylic acid biosynthetic process	278	-0.437092	-1.42401	0.000443367	0.0144889	0.0120556	1822	tags=22%, list=8%, signal=20%	SLC27A2/ACACA/HSD3B7/PLA2G4F/LTC4S/GPT2/PKLR/GPT/MECR/MGST3/CD74/STARD4/GOT2/PHGDH/FADS3/ELOVL6/ACOT4/MGLL/APOC3/HSD17B8/PSPH/PSAT1/APOC1/AGXT2/ACSL3/RGN/EPHX2/ACSS2/DECR2/NDUFAB1/ASL/ACSM2A/ELOVL1/ACOT7/GOT1/AKR1C3/FADS2/UROS/PTGES2/SLC27A5/HAAO/GATM/GSTM4/AKR1A1/ADI1/INSIG1/FASN/GSTP1/HSD17B10/GAMT/BCAT2/ANXA1/PARK7/TECR/EIF6/FADS1/SCD/ASS1/GPX4/PTGDS/APOA1
GO:0006839	GO:0006839	mitochondrial transport	256	-0.446527	-1.43669	0.000447242	0.0145366	0.0120953	1502	tags=22%, list=7%, signal=21%	MPC1/PARL/PPIF/VDAC1/TIMM10B/SLC25A29/MRPL18/MPC2/PDCD5/SAE1/SFXN2/ATP5F1C/PINK1/SAMM50/HAX1/OXA1L/TIMM44/AIFM1/SLC25A6/AIP/TIMM10/TIMM50/MCUR1/TOMM40/TIMM22/SMDT1/ROMO1/SREBF2/TOMM7/ATP5MC3/BAD/ATP5PO/SLC25A5/STOML2/ATP5F1B/BCAP31/ATP5F1E/TIMM8B/ATP5PF/UCP2/ALKBH7/TIMM17B/BAX/ATP5MG/UBL5/FIS1/TST/ATP5MF/ATP5F1D/SLC25A1/TIMM13/CHCHD10/ATP5MC1/ATP5IF1/ATP5ME/NDUFA13
GO:0050779	GO:0050779	RNA destabilization	36	0.752729	1.61082	0.000460535	0.0148125	0.0123249	2940	tags=47%, list=14%, signal=41%	ZFP36L1/ROCK2/HNRNPR/ROCK1/CELF1/PUM1/DHX36/YTHDF1/METTL3/GIGYF2/HNRNPD/YTHDF2/CNOT6L/MEX3D/METTL16/TARDBP/METTL14
GO:0070306	GO:0070306	lens fiber cell differentiation	28	0.799133	1.65436	0.000460659	0.0148125	0.0123249	741	tags=21%, list=3%, signal=21%	SKIL/VIM/KDM5B/MAF/ATF4/ABI2
GO:0016053	GO:0016053	organic acid biosynthetic process	286	-0.433254	-1.41136	0.000469419	0.0150139	0.0124924	1822	tags=22%, list=8%, signal=20%	SLC27A2/ACACA/HSD3B7/PLA2G4F/LTC4S/GPT2/PKLR/GPT/MECR/MGST3/CD74/STARD4/GOT2/PHGDH/FADS3/ELOVL6/ACOT4/MGLL/APOC3/HSD17B8/PSPH/PSAT1/APOC1/AGXT2/ACSL3/RGN/EPHX2/ACSS2/SDSL/DECR2/NDUFAB1/ASL/ACSM2A/ELOVL1/ACOT7/GOT1/AKR1C3/FADS2/UROS/PTGES2/SLC27A5/HAAO/GATM/GSTM4/AKR1A1/ADI1/INSIG1/FASN/GSTP1/HSD17B10/GAMT/BCAT2/ANXA1/PARK7/TECR/EIF6/FADS1/SCD/ASS1/GPX4/PTGDS/APOA1
GO:0016331	GO:0016331	morphogenesis of embryonic epithelium	138	0.59586	1.52202	0.000483712	0.0153892	0.0128047	3100	tags=38%, list=14%, signal=32%	SOX4/SPINT2/PAX8/TMED2/CTHRC1/TCTN1/IFT122/PAX2/TEAD2/AR/SETD2/BCL10/LUZP1/CECR2/STK4/RDH10/IFT57/GRSF1/PLXNB2/SOX9/IRX2/BRD2/IRX1/NPHP3/EPB41L5/LMO4/LRP6/CELSR1/TSC1/BMP4/ABL1/TULP3/BBS4/SFRP1/FZD3/ARHGAP35/PTK7/SOX11/PHACTR4/SDC4/WNT5A/ST14/APAF1/IFT52/ALDH1A2/FGFR2/RALA/VASP/KIF20B/PRKACB/MIB1/LRP2
GO:0048638	GO:0048638	regulation of developmental growth	279	0.535873	1.44829	0.000488376	0.0154558	0.0128601	3586	tags=30%, list=17%, signal=25%	ERBB4/BCL2/GOLGA4/YAP1/APP/YBX3/NRP1/WWC2/EPHA7/BMPR2/MACF1/MBD5/PRKDC/EIF4G2/CREB1/NIPBL/RYK/VIL1/SEMA4D/SPART/AKT1/BCL11A/SMAD7/AR/YY1/FOXC1/STK4/PLCB1/PTEN/CDKL5/BASP1/SHTN1/RTN4/RAB11A/TBX2/GSK3B/TGFBR1/RUFY3/NEDD4L/INSR/SMO/SEMA6A/DBN1/BMP4/CHD7/VGLL4/SIN3A/ABL1/PIK3CA/NPY1R/WWC1/SGPL1/DNM2/LATS1/SAV1/MAP3K13/MAPK1/ITSN2/TNKS2/RGS2/WNT5A/SPP1/CTTN/FGFR2/SEMA5A/BMPR1A/CDK4/RNF6/PLXNA4/MAP1B/D…
GO:0045047	GO:0045047	protein targeting to ER	111	-0.559972	-1.60432	0.00050221	0.0158104	0.0131552	1289	tags=41%, list=6%, signal=38%	RPL10/RPL3/RPLP2/RPS24/SSR3/RPS23/SEC61B/SGTA/RPL30/ZFAND2B/RPLP1/RPS28/RPS18/RPL19/RPL35A/RPS26/RPS3/RPS4Y1/RPS4X/RPS12/RPS15A/RPL36A/RPL11/RPS27A/RPS8/RPL36/UBA52/RPS9/RPL18A/RPL32/RPS5/RPL35/RPS2/RPS14/RPL26/RPL12/RPS19/RPL18/RPL8/RPL28/RPL29/RPL41/RPS21/RPS15/RPS10
GO:0097549	GO:0097549	chromatin organization involved in negative regulation of transcription	71	0.674101	1.58892	0.000526549	0.0164903	0.0137209	3205	tags=42%, list=15%, signal=36%	KCNQ1OT1/TPR/MORF4L1/MORF4L2/UBE2B/HDAC2/RIF1/MPHOSPH8/FAM172A/ATF7IP/SMCHD1/SMARCA5/HMGA2/MIER1/PCGF2/MBD2/SIN3A/MECP2/HDAC1/TET1/TRIM28/MSL3/HELLS/ATAD2B/DNMT3A/HDAC5/BMI1/ASF1A/HAT1/BAZ2A
GO:0018022	GO:0018022	peptidyl-lysine methylation	113	0.623873	1.56006	0.000531245	0.0165512	0.0137715	3071	tags=32%, list=14%, signal=27%	ATRX/KMT2E/KMT2A/KMT2C/NSD3/RIF1/ARID4A/BRD4/NSD1/KDM1A/ASH1L/SETD2/KDM3A/RLF/SMAD4/KMT5B/MTF2/TET2/CTR9/MLLT6/SUZ12/WDR82/NSD2/SETD5/PWP1/MECP2/ZNF274/AUTS2/SNW1/EHMT1/MECOM/ASH2L/RTF1/BCOR/IWS1/SETD4
GO:0072234	GO:0072234	metanephric nephron tubule development	18	0.85209	1.63377	0.000535277	0.0165908	0.0138045	1098	tags=50%, list=5%, signal=47%	YAP1/PAX8/POU3F3/STAT1/PKD2/HES1/LGR4/PAX2/SOX9
GO:0090066	GO:0090066	regulation of anatomical structure size	450	0.495455	1.36765	0.000559846	0.0172366	0.0143419	4041	tags=34%, list=19%, signal=29%	TMEM123/FHOD3/GOLGA4/NRP1/ARPC3/RB1CC1/HP1BP3/COTL1/ATP2B1/EPHA7/ROCK2/ADD3/BMPR2/MACF1/ITGA1/PPP1R15A/ROCK1/SLC12A1/ARPC1A/EIF4G2/ADD1/CREB1/WASF2/RYK/VIL1/SEMA4D/ARF1/SPART/PICALM/CAPZA1/AKT1/PAX2/LRRK2/HNF1B/RDX/JMY/ABI2/PPP1R9A/ACTR3/KDM1A/ASXL1/CAPZA2/VAV3/EDNRB/FOXC1/RICTOR/RHOA/PTEN/CDKL5/SHTN1/NCK2/SCIN/USH1C/RTN4/WASHC1/RAB11A/CARMIL1/ACTR2/GSK3B/FMN1/NCKAP1/HIP1R/ZDHHC21/RAB3B/RUFY3/WAS…
GO:0030099	GO:0030099	myeloid cell differentiation	347	0.519483	1.41907	0.000568751	0.0172366	0.0143419	3520	tags=33%, list=16%, signal=28%	HSPA1B/ZFP36L1/PTBP3/HIPK2/JAG1/APP/KMT2E/GNAS/TNRC6B/HSPA1A/ITGB8/HOXA5/GPC3/FOXP1/PIK3R1/STAT1/KMT2A/PABPC4/KMT2C/PRKDC/CA2/MITF/ADD1/CREB1/HOXA9/AP3B1/WASF2/MYC/ARID4A/HSPA9/CDK6/MT1G/KLF10/JUNB/PRDX3/RBFOX2/CDC42/TMEM14C/SMAD5/PTPN2/SCIN/NDFIP1/MFHAS1/LBR/NME2/AGO3/STAT3/NFKBIA/KLF13/TET2/TNRC6A/TMOD3/CTR9/PRKCQ/RPS6/MYH9/SRP54/FSTL3/SP3/CREBBP/ACIN1/IREB2/FOXO3/IFI16/BMP4/GPR137B/SIN3A/DMTN/…
GO:0006310	GO:0006310	DNA recombination	258	0.532591	1.43908	0.000569292	0.0172366	0.0143419	3977	tags=29%, list=18%, signal=24%	MORF4L1/PPP4C/SFPQ/APEX1/RAD21/UBE2B/NUCKS1/PPP4R2/PRKDC/ALYREF/NIPBL/RIF1/XRCC5/SETX/TP53BP1/HSPD1/REV3L/TOP2B/KDM1A/YY1/SETD2/TCF3/SMC5/ACTL6A/INO80/SMCHD1/KMT5B/KLHDC3/NONO/NDFIP1/ACTR2/MLH3/TSN/NBN/MSH6/ARID2/RECQL/FUS/THOC1/NSD2/SMC6/TFRC/UNG/INO80D/RNF168/MCM3/MSH2/ATM/SWAP70/SLC15A4/UBE2N/KIN/RPAIN/SMARCAD1/TPRKB/HMGB2/MRE11/MSH3/PARP1/MAGEF1/WDR48/NSMCE3/WRN/FBH1/EXOSC3/TERF2IP/RPA1/HUS1/…
GO:0006637	GO:0006637	acyl-CoA metabolic process	98	-0.571896	-1.6047	0.000570446	0.0172366	0.0143419	1373	tags=27%, list=6%, signal=25%	ELOVL6/ACOT4/OGDH/MPC2/HSD17B8/ACSL3/ACSS2/GLYAT/ACOT2/ACSM2A/ELOVL1/ACOT7/PDHA1/PMVK/ACOT13/MVK/GCDH/MVD/HMGCL/FASN/GSTZ1/TECR/SCD/SLC25A1/DBI/HMGCS1
GO:0035383	GO:0035383	thioester metabolic process	98	-0.571896	-1.6047	0.000570446	0.0172366	0.0143419	1373	tags=27%, list=6%, signal=25%	ELOVL6/ACOT4/OGDH/MPC2/HSD17B8/ACSL3/ACSS2/GLYAT/ACOT2/ACSM2A/ELOVL1/ACOT7/PDHA1/PMVK/ACOT13/MVK/GCDH/MVD/HMGCL/FASN/GSTZ1/TECR/SCD/SLC25A1/DBI/HMGCS1
GO:0050767	GO:0050767	regulation of neurogenesis	313	0.524707	1.42637	0.000574847	0.0172828	0.0143803	3590	tags=30%, list=17%, signal=25%	SKIL/ID1/GOLGA4/YAP1/NAP1L1/NRP1/PCM1/REST/ROBO2/CTNNA1/EPHA7/BMPR2/MACF1/HOOK3/CUX1/HES1/CERS2/IL6ST/CAPRIN1/RHEB/HDAC2/EIF4G2/SPEN/NPTN/TMEM98/YWHAH/RYK/SEMA4D/XRCC5/SPART/NUMB/KDM1A/PPP3CA/DICER1/RHOA/PTEN/CDKL5/SHTN1/DOCK7/PLXNB2/DHX36/RTN4/RAB11A/ACTR2/NF1/HOXB3/RUFY3/EPHA4/SMO/PLAG1/RNF10/STK11/SEMA6A/PPP1CC/DBN1/CHD7/FZD3/SNW1/MAP3K13/APPL2/RAPGEF2/HDAC1/SOX11/RASSF10/YTHDF2/PSEN1/WNT5A/SP…
GO:0034248	GO:0034248	regulation of cellular amide metabolic process	392	0.506862	1.39385	0.000579591	0.0173387	0.0144268	3591	tags=41%, list=17%, signal=35%	SOX4/ZFP36L1/VIM/EIF3E/TPR/KHDRBS1/PABPC1/NCL/APP/DDX6/YBX3/EIF4A2/TNRC6B/EIF4B/CSDE1/QKI/CALR/TMED2/EIF3H/IGF2BP2/ERBB2/NPM1/RTN3/LSM14A/ROCK2/TIA1/FXR1/SRP9/RBM4/SECISBP2/HNRNPR/PPP1R15A/ATF4/ROCK1/GSPT1/CAPRIN1/SYNCRIP/EIF1B/PRKDC/EIF4G2/ILF3/NFE2L2/ITGA2/PAIP1/EIF4A3/EIF3D/EIF2A/PICALM/AKT1/EIF5B/RPL13A/CELF1/EIF4G1/RPL38/LARP1/UPF3A/EIF2S3/SECISBP2L/MTG1/EIF4H/PUM1/ATXN2/PDK4/DHX9/PLXNB2/DHX…
GO:0045165	GO:0045165	cell fate commitment	198	0.573149	1.51312	0.000583987	0.0173837	0.0144643	3451	tags=25%, list=16%, signal=21%	ERBB4/JAG1/BCL2/NRP1/SOX6/HES1/PRKDC/MITF/PAX2/AR/TCF3/SMAD4/CDC42/DOCK7/SMAD2/SMAD5/SOX9/ID2/MGA/CTSL/TBX2/TGFBR1/STAT3/LMO4/CTR9/IFRD1/SMO/KDM6B/BMP4/SFRP1/LATS1/FZD7/CDC73/RAB10/PSEN1/WNT5A/FGFR2/ACVR1/LEO1/BMPR1A/SMAD1/RTF1/PPARG/APC/MCL1/RBPJ/ARHGEF2/SOX12/NOTCH2/TCF7L2
GO:0045814	GO:0045814	negative regulation of gene expression, epigenetic	57	0.698119	1.60604	0.000588673	0.0174369	0.0145085	3046	tags=44%, list=14%, signal=38%	KCNQ1OT1/MORF4L1/MORF4L2/UBE2B/EPC1/HDAC2/RIF1/MPHOSPH8/RBBP4/SMCHD1/MTF2/AEBP2/CREBZF/MIER1/PCGF2/SUZ12/SIN3A/MECP2/MSL3/ATAD2B/DNMT3A/HDAC5/BMI1/ASF1A/HAT1
GO:0033559	GO:0033559	unsaturated fatty acid metabolic process	86	-0.577728	-1.6168	0.000594152	0.0175129	0.0145717	1593	tags=24%, list=7%, signal=23%	PLA2G4F/AKR1C1/CD74/FADS3/EPHX1/ELOVL6/MGLL/EPHX2/MAPK3/DECR2/ELOVL1/AKR1C3/FADS2/PTGES2/GSTP1/ANXA1/ACAA1/FADS1/SCD/GPX4/PTGDS
GO:0034504	GO:0034504	protein localization to nucleus	256	0.536049	1.4477	0.000598994	0.0175695	0.0146188	4380	tags=45%, list=20%, signal=36%	TXNIP/TPR/HNRNPU/YAP1/CALR/PIK3R1/CTNNA1/GLUL/APPL1/RPL23/SYNE1/NUTF2/TMEM98/TOR1AIP2/CD2AP/TCP1/AKT1/LRRK2/CCT2/PPP3CA/NUP107/CCT4/ARL2BP/PLRG1/LARP7/OTUD7B/KPNB1/SOX9/MFHAS1/IPO7/GSK3B/STAT3/NFKBIA/HYAL2/NUP58/IPO5/UFM1/MBTPS1/TNPO1/SMO/OSBPL8/HIKESHI/SKP1/ELAVL1/STK11/BARD1/TRIM8/BMP4/SIN3A/KPNA5/UBR5/ANGPT1/BBS4/FLNA/SUN1/NOL8/TFRC/LATS1/APPL2/KPNA4/MAPK1/TOPORS/MORC3/TNPO3/TAF3/MAVS/RANBP2/C…
GO:0007006	GO:0007006	mitochondrial membrane organization	132	-0.51973	-1.5332	0.000602932	0.0175992	0.0146435	1444	tags=28%, list=7%, signal=26%	PPIF/IMMT/TIMM10B/CHCHD6/PDCD5/ATP5F1C/PINK1/SAMM50/OXA1L/GHITM/TIMM10/TIMM50/TIMM22/ROMO1/ATP5MC3/BAD/CALM3/ATP5PO/SLC25A5/UQCC3/ATP5F1B/MTX1/ATP5F1E/TIMM8B/CALM1/ATP5PF/ALKBH7/BAX/ATP5MG/ATP5MF/ATP5F1D/TIMM13/CHCHD10/ATP5MC1/ATP5IF1/ATP5ME/NDUFA13
GO:0072523	GO:0072523	purine-containing compound catabolic process	48	-0.677802	-1.72593	0.000613515	0.0177107	0.0147363	1048	tags=19%, list=5%, signal=18%	NUDT1/AHCY/NUDT16/ITPA/ACOT7/PNP/NT5C/DNPH1/HINT1
GO:0000725	GO:0000725	recombinational repair	135	0.595709	1.51623	0.000615198	0.0177107	0.0147363	4094	tags=31%, list=19%, signal=25%	MORF4L1/PPP4C/SFPQ/RAD21/NUCKS1/PPP4R2/NIPBL/RIF1/TP53BP1/REV3L/KDM1A/YY1/SETD2/SMC5/INO80/SMCHD1/ACTR2/NBN/ARID2/RECQL/FUS/SMC6/MCM3/ATM/UBE2N/MRE11/PARP1/MAGEF1/WDR48/WRN/FBH1/TERF2IP/RPA1/HUS1/MCM9/HELB/RBBP8/PALB2/MUS81/ERCC6/HELQ/MMS19
GO:0031060	GO:0031060	regulation of histone methylation	56	0.693925	1.59086	0.00061559	0.0177107	0.0147363	2881	tags=43%, list=13%, signal=37%	ATRX/KMT2E/KMT2A/NSD3/RIF1/PAXBP1/BRD4/NSD1/KDM1A/KDM3A/SMAD4/CTCF/MTF2/CTR9/MLLT6/RNF20/MECP2/ZNF274/AUTS2/SNW1/TET1/RTF1/BCOR/IWS1
GO:0046777	GO:0046777	protein autophosphorylation	215	0.549475	1.46093	0.000625096	0.017897	0.0148913	3487	tags=32%, list=16%, signal=27%	ERBB4/SMG1/SLK/ERBB2/EPHA7/MAP3K21/TRIM24/PDGFC/PPP2R5E/IGF1R/PTK2/AKT1/LRRK2/TAOK1/PAK2/STK24/STK4/CSNK1G2/CDKL5/CLK1/CLK4/MOB1B/NME2/GSK3B/PDGFA/NBN/IQGAP1/INSR/UHMK1/EIF2AK2/PPP2R5A/EPHA4/CAMK2D/STK11/PPP2R5C/DDX3X/EIF2AK1/ABL1/TRPM7/TOM1L1/EPHB4/OXSR1/TNIK/MAP3K13/DDR1/CDK12/PIM3/DAPK3/ATM/TRIM28/FGFR2/MRE11/PDGFD/MARK3/MAP3K12/EIF2AK4/BCR/DAPK1/WNK3/DYRK1A/FGFR1/TAOK3/IMPACT/PDPK1/FER/EIF2S1…
GO:0060562	GO:0060562	epithelial tube morphogenesis	289	0.531657	1.43969	0.000628017	0.017897	0.0148913	4025	tags=35%, list=19%, signal=29%	SOX4/BCL2/KDM5B/SPINT2/RHOB/YAP1/NRP1/PAX8/HOXA5/LHX1/GPC3/TMED2/FOXP1/CTHRC1/EPHA7/PKD2/COL4A1/HES1/PBX1/KRAS/TCTN1/MTSS1/MYC/LGR4/IFT122/PAX2/TEAD2/AR/SETD2/BCL10/LUZP1/CECR2/STK4/RHOA/RDH10/SMAD4/PKHD1/IFT57/PLXNB2/SOX9/IRX2/BRD2/IRX1/CEP290/NPHP3/LAMA1/TBX2/FMN1/LMO4/EPHA4/SMO/LRP6/CELSR1/TSC1/DLG1/BMP4/ABL1/TULP3/SPRY1/BBS4/SFRP1/FZD3/ARHGAP35/PTK7/RNF207/DDR1/SOX11/PHACTR4/SDC4/PSEN1/WNT5A/…
GO:0046890	GO:0046890	regulation of lipid biosynthetic process	177	-0.488359	-1.50398	0.000639876	0.0181489	0.0151009	1279	tags=22%, list=6%, signal=21%	CD74/STARD4/ELOVL6/APOC3/LSS/APOC1/ACSL3/RGN/ORMDL2/ASAH1/SOD1/IDH1/FAM3A/RACK1/WNT4/FABP3/PMVK/AKR1C3/RAN/MVK/HMGCR/SREBF2/LDLR/EGR1/INSIG1/MVD/FASN/DHCR7/SQLE/ANXA1/TM7SF2/EIF6/FDPS/SCD/IDI1/FDFT1/HMGCS1/APOA1/APOE
GO:0000018	GO:0000018	regulation of DNA recombination	84	0.647689	1.55353	0.000645722	0.0181861	0.0151319	4094	tags=39%, list=19%, signal=32%	PPP4C/UBE2B/PPP4R2/ALYREF/RIF1/TP53BP1/KDM1A/SETD2/SMCHD1/KMT5B/NDFIP1/ACTR2/MSH6/ARID2/FUS/THOC1/NSD2/TFRC/MSH2/SLC15A4/SMARCAD1/MRE11/MSH3/PARP1/MAGEF1/WDR48/FBH1/EXOSC3/TERF2IP/HELB/ERCC6/MLH1/MMS19
GO:0070757	GO:0070757	interleukin-35-mediated signaling pathway	11	0.915294	1.60942	0.000647237	0.0181861	0.0151319	1273	tags=45%, list=6%, signal=43%	CANX/STAT1/IL6ST/JAK1/STAT3
GO:0061647	GO:0061647	histone H3-K9 modification	43	0.73683	1.62622	0.00065574	0.0183394	0.0152594	2136	tags=33%, list=10%, signal=29%	ATRX/KMT2A/RIF1/ARID4A/KDM1A/ASH1L/KDM3A/SMAD4/ZNF451/SETD5/MECP2/ZNF274/EHMT1/MECOM
GO:0000380	GO:0000380	alternative mRNA splicing, via spliceosome	70	0.677343	1.59851	0.000668991	0.0186233	0.0154957	2404	tags=49%, list=11%, signal=43%	HNRNPA1/HNRNPU/KHDRBS1/SFPQ/RBM25/REST/DDX17/FXR1/RBM4/RBM5/RBM7/CDK13/CELF1/KDM1A/FAM172A/RBFOX2/DHX9/CELF2/PTBP1/SRSF9/DDX5/SRSF1/THRAP3/FMR1/MBNL2/MBNL1/SLU7/HNRNPM/TRA2B/RBM17/RSRC1/YTHDC1/RBM15B/SRSF12
GO:0006195	GO:0006195	purine nucleotide catabolic process	43	-0.701213	-1.74422	0.000683542	0.0188768	0.0157066	1048	tags=19%, list=5%, signal=18%	NUDT1/NUDT16/ITPA/ACOT7/PNP/NT5C/DNPH1/HINT1
GO:0001676	GO:0001676	long-chain fatty acid metabolic process	96	-0.560705	-1.57195	0.000684374	0.0188768	0.0157066	1376	tags=26%, list=6%, signal=24%	SLC27A2/LTC4S/SLC27A4/EPHX1/ELOVL6/ACOT4/MGLL/ACSL3/EPHX2/AIG1/MAPK3/ACOT2/ACSM2A/ELOVL1/ACOT7/AKR1C3/FADS2/PTGES2/SLC27A5/GSTM4/GSTP1/ACAA1/FADS1/GPX4/PTGDS
GO:0043010	GO:0043010	camera-type eye development	276	0.53728	1.45327	0.000691084	0.0189748	0.0157881	2785	tags=23%, list=13%, signal=20%	SKIL/TSPAN12/VIM/HIPK2/JAG1/KDM5B/NRP1/MAF/LHX1/ATP2B1/COL4A1/BMPR2/ATF4/HDAC2/NHS/BMPR1B/MITF/IFT122/PAX2/ABI2/XRN2/NECTIN3/YY1/FOXC1/RDH10/ACTL6A/GNB1/SOS1/SOX9/USH1C/LAMA1/NF1/TBX2/TGFBR1/ACVR2B/TENT2/PITX2/NPHP1/SP3/LRP6/DLG1/BMP4/CHD7/CYP1B1/TULP3/SPRY1/BBS4/ARHGAP35/PKNOX1/TGIF2/TOPORS/HDAC1/CRB2/SOX11/PHACTR4/PSEN1/ATP2B4/WNT5A/ALDH1A2/CASP2/RAB3GAP1/RDH13/CDK4
GO:0007018	GO:0007018	microtubule-based movement	325	0.512725	1.39833	0.000707109	0.0192432	0.0160115	3702	tags=33%, list=17%, signal=27%	SYNE2/KIF21A/HNRNPU/APP/KTN1/SFPQ/PCM1/TRIP11/TMF1/SPEF2/LAMP1/UBE2B/MAP4/IFT81/IFT88/DYNC2H1/DYNC1I2/KIF5B/AP3B1/DNAJA1/DYNC1LI2/IFT122/ACTR3/FSIP2/ASH1L/DYNC2LI1/CDC42/DYNC1H1/VPS13A/IFT57/BICD1/KIF2A/KPNB1/LRPPRC/DST/KIF3A/AP3D1/DNAH7/CLUAP1/ACTR2/NPHP3/RAB1A/RAB6A/SPG11/BLOC1S5/IFT74/BBS12/COPG1/DNAH14/ACTR10/RABL2B/TNPO1/KIF12/DNAH5/DNAAF4/STK11/PURA/RFX3/BBS4/SPAG16/KIF1C/SPAG17/RPGR/OFD1/D…
GO:0061458	GO:0061458	reproductive system development	360	0.510805	1.40044	0.000710813	0.0192432	0.0160115	3628	tags=30%, list=17%, signal=26%	ZFP36L1/PLEKHA1/HSPA5/HOXA10/PLEKHA5/ATRX/BCL2/KDM5B/SPINT2/YBX3/NRIP1/BPTF/CSDE1/ITGB8/LHX1/TMF1/SMARCC1/TNFSF10/TMED2/ROBO2/ADAMTS1/CTNNA1/ADGRG1/PKD2/BMPR2/UBE3A/ARID5B/HES1/BMPR1B/NIPBL/HOXA9/ARID4A/LGR4/PTK2/AKT1/KDM5A/ASH1L/AR/SETD2/CITED2/NUP107/JUNB/PRDX3/FOXC1/STK4/BIRC6/PTEN/RDH10/SMAD4/NCOA4/BASP1/IRX5/SOX9/BIRC2/AXL/TGFBR1/ZNF830/UBE2Q1/RPS6/FSTL3/SP3/PLAG1/LRP6/STK11/DLG1/BMP4/CHD7/F…
GO:0051180	GO:0051180	vitamin transport	35	-0.755899	-1.84116	0.000716911	0.0192432	0.0160115	1278	tags=23%, list=6%, signal=22%	SLC52A2/SLC2A8/CUBN/CD320/TCN2/AMN/FOLR1/APOA1
GO:0048813	GO:0048813	dendrite morphogenesis	130	0.603737	1.53006	0.000718311	0.0192432	0.0160115	2064	tags=28%, list=10%, signal=26%	ID1/DCDC2/NRP1/TMEM106B/UBE3A/CUX1/KLF7/CAPRIN1/YWHAH/SEMA4D/PICALM/LRRK2/ABI2/PPP1R9A/PPP3CA/ADAM10/PTEN/CDKL5/RBFOX2/SLITRK5/CDC42/FARP1/DHX36/KIDINS220/ACTR2/GSK3B/WASL/NEDD4L/PHACTR1/EPHA4/STK11/DBN1/RERE/TNIK/SHANK2/RAPGEF2/SLC11A2
GO:0007623	GO:0007623	circadian rhythm	189	0.562505	1.4802	0.000721607	0.0192432	0.0160115	2850	tags=30%, list=13%, signal=26%	ID3/ID1/HNRNPU/ID4/PPP1CB/TOP1/NRIP1/SFPQ/MAPK10/NCOR1/KMT2A/ROCK2/UBE3A/RBM4/HNRNPR/ATF4/HDAC2/PRKDC/CREB1/ZFHX3/LGR4/SETX/HNF1B/GNAQ/KDM5A/PRKAA2/KLF10/PTEN/GFPT1/NONO/ID2/CSNK1E/CPT1A/GSK3B/KDM2A/USP9X/CCAR2/THRAP3/METTL3/OPN3/RORA/PPP1CC/SIN3A/HNRNPD/HDAC1/FBXL3/HUWE1/EP300/PRKAA1/FBXW7/NR1D2/MYCBP2/TARDBP/RELB/CDK4/PPARG
GO:1901606	GO:1901606	alpha-amino acid catabolic process	79	-0.577711	-1.58927	0.000725599	0.0192432	0.0160115	1675	tags=28%, list=8%, signal=26%	GPT2/GPT/GOT2/OGDH/AGXT2/GCSH/AHCY/ALDH4A1/PRODH2/SDSL/PCBD1/GOT1/CRYM/HAAO/HGD/GCDH/FAH/QDPR/ASRGL1/GSTZ1/HSD17B10/GCAT
GO:0032886	GO:0032886	regulation of microtubule-based process	205	0.553388	1.46643	0.000726233	0.0192432	0.0160115	5162	tags=47%, list=24%, signal=36%	HSPA1B/TPR/HNRNPU/AKAP9/HSPA1A/GNAI1/ERBB2/NPM1/LAMP1/CHMP1B/ROCK2/MACF1/MAP9/ROCK1/TMEM67/MAPRE1/PRKAA2/PDCD6IP/TAOK1/EFNA5/CHORDC1/PHLDB2/PKHD1/DYNC1H1/SENP6/BICD1/CHMP5/GSK3B/PHLDB1/TOGARAM1/NUMA1/STK11/CLASP1/CAMSAP2/ABL1/BBS4/MECP2/SNCA/KLHL42/CLASP2/RAC1/SPAST/PRKAA1/CDK5RAP2/CHMP3/CHMP2B/TRAF3IP1/CFAP298/OCLN/RHOT1/VPS4B/APC/NIN/MAP1B/CAMSAP1/CLIP1/DYRK1A/CFAP69/CLTC/MET/ARHGEF2/NAT10/TTC2…
GO:0045667	GO:0045667	regulation of osteoblast differentiation	109	0.614671	1.52597	0.000726462	0.0192432	0.0160115	2968	tags=29%, list=14%, signal=25%	IFITM1/ID3/JAG1/YAP1/GNAS/REST/CTHRC1/BMPR2/ATF4/IL6ST/BMPR1B/SEMA4D/PTK2/CDK6/SMAD5/CRIM1/SOX9/PDLIM7/ACVR2B/SUCO/DDX5/BMP4/SFRP1/SOX11/FGFR2/NBR1/ACVR1/WWTR1/BMPR1A/SMAD1/PPARG/CTNNBIP1
GO:0043624	GO:0043624	cellular protein complex disassembly	212	-0.451062	-1.4174	0.000740007	0.0195161	0.0162385	1590	tags=27%, list=7%, signal=25%	VPS4A/MRPL24/NAPA/MTPN/MRPS31/MRPS33/EIF5A/MRPS9/MRPS18B/STMN2/MRPS2/MRPL18/MRPL9/CHCHD1/MRPL37/MRPL58/CAPG/MRPS6/OXA1L/MRPL36/MRPL46/MRPL22/MRPL43/APEH/MRPL34/NES/MRPS11/MRPS18A/MRPL11/GADD45GIP1/MRPL4/MRPS7/MRPL14/MRPL21/GSN/MRPL23/MRPS15/MRPL54/MRPL2/MRPL40/MRPS18C/MRPL51/MRPS12/MRPL27/MRPL57/MRPL52/CFL1/MRPS34/CIB1/MRPS21/MRPL20/MRPL28/MRPL12/AURKAIP1/MRPS26/MRPL55/MRPL41
GO:0003205	GO:0003205	cardiac chamber development	138	0.590716	1.50888	0.000798401	0.0209641	0.0174434	3953	tags=36%, list=18%, signal=29%	SOX4/JAG1/DSP/NRP1/TRIP11/TPM1/ROBO2/ADAMTS1/BMPR2/HES1/HECTD1/SMAD7/CITED2/LUZP1/FOXC1/SMAD4/SOS1/ADAMTS6/NPHP3/TBX2/TGFBR1/MDM4/TMEM65/LMO4/ADGRG6/SMO/BMP4/CHD7/NSD2/SAV1/PTK7/SLIT3/SOX11/WNT5A/FGFR2/ROBO1/ACVR1/PKP2/BMPR1A/DHRS3/LRP2/RBPJ/NOTCH2/HEY2/SLIT2/DCTN5/ZMPSTE24/MED1/TGFB2
GO:0042749	GO:0042749	regulation of circadian sleep/wake cycle	12	-0.928333	-1.77793	0.000802884	0.0209902	0.017465	7	tags=17%, list=0%, signal=17%	PER3/PTGDS
GO:0097006	GO:0097006	regulation of plasma lipoprotein particle levels	74	-0.601231	-1.63796	0.000814302	0.0211002	0.0175566	1485	tags=31%, list=7%, signal=29%	NPC1/CLTA/APOB/LIPC/AP2B1/DGAT1/AP2M1/EHD1/APOC3/APOC1/ACSL3/CNPY2/HMOX1/CUBN/LRPAP1/LDLR/APOM/PLTP/AGT/AP2S1/AMN/APOA1/APOE
GO:0032535	GO:0032535	regulation of cellular component size	342	0.510158	1.39211	0.000814393	0.0211002	0.0175566	4026	tags=38%, list=19%, signal=31%	TMEM123/FHOD3/GOLGA4/NRP1/ARPC3/RB1CC1/HP1BP3/COTL1/EPHA7/ADD3/BMPR2/MACF1/PPP1R15A/SLC12A1/ARPC1A/EIF4G2/ADD1/CREB1/WASF2/RYK/VIL1/SEMA4D/ARF1/SPART/PICALM/CAPZA1/AKT1/RDX/JMY/ABI2/PPP1R9A/ACTR3/KDM1A/CAPZA2/VAV3/RICTOR/RHOA/PTEN/CDKL5/SHTN1/NCK2/SCIN/USH1C/RTN4/WASHC1/RAB11A/CARMIL1/ACTR2/GSK3B/FMN1/NCKAP1/HIP1R/RAB3B/RUFY3/WASL/ARF6/TMOD3/RAB5A/CLCN3/PLEKHH2/TSC1/SEMA6A/DLG1/DBN1/SIN3A/DMTN/AB…
GO:0006081	GO:0006081	cellular aldehyde metabolic process	59	-0.640731	-1.68647	0.000821214	0.0211002	0.0175566	1688	tags=42%, list=8%, signal=39%	DKK3/AKR1C1/GOT2/GLYCTK/AGXT2/TKFC/ALDH9A1/ALDH4A1/PRODH2/IDH1/WNT4/AKR1C3/HYI/HAGH/AKR1A1/KHK/IDH2/TALDO1/PARK7/TPI1/GRHPR/PNKD/AKR7A2/TKT/ALDH1A1
GO:0034368	GO:0034368	protein-lipid complex remodeling	25	-0.801675	-1.81967	0.00082464	0.0211002	0.0175566	1279	tags=36%, list=6%, signal=34%	APOB/LIPC/APOC3/APOC1/APOM/PLTP/AGT/APOA1/APOE
GO:0034369	GO:0034369	plasma lipoprotein particle remodeling	25	-0.801675	-1.81967	0.00082464	0.0211002	0.0175566	1279	tags=36%, list=6%, signal=34%	APOB/LIPC/APOC3/APOC1/APOM/PLTP/AGT/APOA1/APOE
GO:0048608	GO:0048608	reproductive structure development	357	0.504505	1.38159	0.000838302	0.0213589	0.0177718	3628	tags=30%, list=17%, signal=25%	ZFP36L1/PLEKHA1/HSPA5/HOXA10/ATRX/BCL2/KDM5B/SPINT2/YBX3/NRIP1/BPTF/CSDE1/ITGB8/LHX1/TMF1/SMARCC1/TNFSF10/TMED2/ROBO2/ADAMTS1/CTNNA1/ADGRG1/PKD2/BMPR2/UBE3A/ARID5B/HES1/BMPR1B/NIPBL/HOXA9/ARID4A/LGR4/PTK2/AKT1/KDM5A/ASH1L/AR/SETD2/CITED2/NUP107/JUNB/PRDX3/FOXC1/STK4/BIRC6/PTEN/RDH10/SMAD4/NCOA4/BASP1/IRX5/SOX9/BIRC2/AXL/TGFBR1/ZNF830/RPS6/FSTL3/SP3/PLAG1/LRP6/STK11/DLG1/BMP4/CHD7/FLNA/SFRP1/SGPL1…
GO:0060993	GO:0060993	kidney morphogenesis	88	0.649097	1.56208	0.000859504	0.0218067	0.0181444	1726	tags=31%, list=8%, signal=28%	SOX4/BCL2/PAX8/LHX1/GPC3/STAT1/PKD2/HES1/PBX1/MYC/LGR4/PAX2/LRRK2/HNF1B/ASXL1/SMAD4/BASP1/SOX9/IRX2/IRX1/NPHP3/FMN1/FOXJ1/FRAS1/SMO/DLG1/BMP4
GO:0051961	GO:0051961	negative regulation of nervous system development	124	0.59849	1.51498	0.00087184	0.0220268	0.0183275	3498	tags=31%, list=16%, signal=26%	ID1/NRP1/PCM1/REST/ROBO2/CTNNA1/EPHA7/HOOK3/HES1/CERS2/TMEM98/YWHAH/RYK/SEMA4D/SPART/PPP3CA/DICER1/RHOA/PTEN/RTN4/NF1/RUFY3/RNF10/SEMA6A/APPL2/RAPGEF2/SOX11/PSEN1/WNT5A/SPP1/BRINP1/SEMA5A/BMPR1A/RNF6/PLXNA3/EFNB3/B2M/DIP2B
GO:0034367	GO:0034367	protein-containing complex remodeling	27	-0.790457	-1.82281	0.00088654	0.0222821	0.01854	1279	tags=26%, list=6%, signal=24%	APOC3/APOC1/APOM/PLTP/AGT/APOA1/APOE
GO:0003007	GO:0003007	heart morphogenesis	215	0.544445	1.44756	0.000889359	0.0222821	0.01854	4046	tags=35%, list=19%, signal=29%	SOX4/JAG1/DSP/LEFTY1/YAP1/NRP1/TPM1/TMED2/ROBO2/ADAMTS1/PKD2/BMPR2/HES1/NIPBL/PTK2/TEAD2/SMAD7/ASXL1/CITED2/FOXC1/SMAD4/IFT57/SOS1/SOX9/RTN4/ATF2/NPHP3/TBX2/TGFBR1/MDM4/ARID2/ADGRG6/INSR/PITX2/SMO/BMP4/CHD7/NSD2/SPRY1/BBS4/NPY1R/FLNA/SAV1/EPHB4/RNF207/SLIT3/SOX11/PDCD4/PSEN1/WNT5A/IFT52/ALDH1A2/FGFR2/ROBO1/ZMIZ1/ACVR1/PKP2/BMPR1A/MIB1/DHRS3/LRP2/RBPJ/FAT4/NOTCH2/AHI1/HEY2/SLIT2/MKKS/DLC1/ZMPSTE24…
GO:0035967	GO:0035967	cellular response to topologically incorrect protein	161	0.565823	1.46378	0.000915731	0.0228477	0.0190106	4119	tags=44%, list=19%, signal=36%	HSPA1B/HSPA6/HSP90B1/HSPA5/PDIA6/HSPA1A/CALR/TMED2/CANX/PIK3R1/XBP1/PPP1R15A/ATF4/CUL3/ADD1/DNAJB9/NFE2L2/TM7SF3/HSPD1/HSPA9/TLN1/SEC31A/DNAJB14/HERPUD1/CTDSP2/CREBRF/GFPT1/KLHDC3/NCK2/PTPN2/MBTPS1/DNAJC3/BAG6/DERL2/HDGF/NCK1/ATF6B/UBE2W/HYOU1/TMEM33/ERO1A/EP300/HSPA13/EXTL2/RNF5/GOSR2/FKBP14/DNAJB11/BFAR/VAPB/ATF6/COPS5/CREB3L2/PACRG/ATXN3/UFL1/MYDGF/DERL1/EIF2S1/SSR1/TMBIM6/PTPN1/UGGT2/ATF3/OPT…
GO:0051236	GO:0051236	establishment of RNA localization	191	0.563572	1.48617	0.000944677	0.0234725	0.0195304	3899	tags=46%, list=18%, signal=38%	ZFP36L1/HNRNPA1/TPR/HNRNPU/KHDRBS1/SFPQ/QKI/IGF2BP2/SMG1/NPM1/SLBP/HNRNPA2B1/ALYREF/NUTF2/SRSF5/EIF4A3/G3BP2/UPF3A/SETD2/NUP107/SRSF11/ATXN2/PCID2/DHX9/SRSF7/TERF1/THOC2/LRPPRC/NCBP3/WDR33/SRSF9/XPO1/NUP58/SRRM1/SMG7/SRSF1/FMR1/AGFG1/THOC1/TSC1/UPF3B/PURA/SLU7/SDAD1/FYTTD1/IGF2BP1/PABPN1/YTHDC1/ATM/RBM15B/RANBP2/NMD3/NUP153/NUP160/NUP54/SENP2/SRSF4/FIP1L1/THOC3/NXT1/TNKS/RNPS1/AHCTF1/RANBP17/CDC4…
GO:0051963	GO:0051963	regulation of synapse assembly	88	0.647434	1.55807	0.000953054	0.0235832	0.0196225	3658	tags=25%, list=17%, signal=21%	APP/FLRT3/ROBO2/LRRTM1/EPHA7/GPC6/VPS35/SEMA4D/PPP1R9A/ADGRL2/EIF4G1/SLITRK5/ARF6/SETD5/SNCA/WNT5A/LRRN1/SYNDIG1/LRRC4B/SLITRK4/TPBG/DLG5
GO:0061326	GO:0061326	renal tubule development	89	0.638127	1.53892	0.00095985	0.023654	0.0196815	1726	tags=29%, list=8%, signal=27%	JAG1/BCL2/YAP1/PAX8/LHX1/GPC3/POU3F3/STAT1/PKD2/COL4A1/HES1/PBX1/MTSS1/MYC/LGR4/PAX2/HNF1B/CD24/SMAD4/SOX9/IRX2/IRX1/FMN1/SMO/DLG1/BMP4
GO:0006986	GO:0006986	response to unfolded protein	177	0.567122	1.48134	0.000967558	0.0237206	0.0197369	4292	tags=46%, list=20%, signal=37%	HSPA1B/HSPA6/HSP90B1/HSPA5/HSP90AA1/PDIA6/HSPH1/HSPA1A/CALR/TMED2/CANX/PIK3R1/XBP1/DNAJB4/PPP1R15A/ATF4/ERP44/ADD1/DNAJB9/NFE2L2/TM7SF3/DNAJA1/UBXN4/HSPD1/HSPA9/TLN1/SEC31A/HERPUD1/CTDSP2/CREBRF/HSPA4/SERPINH1/GFPT1/KLHDC3/NCK2/PTPN2/JKAMP/MBTPS1/DNAJC3/DERL2/STT3B/HSPE1/HDGF/NCK1/ATF6B/HYOU1/TMEM33/ERO1A/EP300/HSPA13/EXTL2/GOSR2/FKBP14/HSP90AB1/DNAJB11/BFAR/VAPB/ATF6/COPS5/CREB3L2/PACRG/UFL1/MYD…
GO:0031346	GO:0031346	positive regulation of cell projection organization	325	0.509546	1.38966	0.000970443	0.0237206	0.0197369	4026	tags=38%, list=19%, signal=31%	SKIL/MNS1/HSPA5/FNBP1L/GOLGA4/NRP1/ROBO2/PIK3R1/SNX3/BMPR2/MACF1/CUX1/CAPRIN1/EIF4G2/NPTN/WASF2/NFE2L2/VIL1/ITGA2/SEMA4D/SETX/CCDC88A/ABI2/PPP1R9A/ACTR3/PALM/KDM1A/RAP1A/RHOA/CDKL5/SHTN1/CDC42/PLXNB2/DHX36/EPS8L1/WASHC1/KIDINS220/CEP135/RAB11A/CARMIL1/ACTR2/NME2/TGFBR1/IQGAP1/NCKAP1/RUFY3/FZD1/WASL/DZIP1/FMR1/EPHA4/ENPP2/SCARB2/FUT9/STK11/DBN1/NCK1/F2RL1/BBS4/PIK3CA/FLNA/AUTS2/DNM2/ARHGAP35/CBFA2…
GO:0120254	GO:0120254	olefinic compound metabolic process	92	-0.568109	-1.59339	0.00101056	0.0246013	0.0204697	1688	tags=20%, list=8%, signal=18%	DKK3/AKR1C1/HSD17B1/EPHX1/MGLL/EPHX2/MAPK3/ELOVL1/WNT4/AKR1C3/FADS2/PTGES2/EGR1/GSTP1/ACAA1/FADS1/GPX4/PTGDS
GO:0000184	GO:0000184	nuclear-transcribed mRNA catabolic process, nonsense-mediated decay	120	-0.538216	-1.56504	0.00102129	0.0246891	0.0205427	753	tags=31%, list=3%, signal=30%	RPL30/RPLP1/RPS28/RPS18/RBM8A/RPL19/RPL35A/RPS26/RPS3/RPS4Y1/RPS4X/RPS12/RPS15A/RPL36A/RPL11/RPS27A/RPS8/RPL36/UBA52/RPS9/RPL18A/RPL32/RPS5/RPL35/RPS2/RPS14/RPL26/RPL12/RPS19/RPL18/RPL8/RPL28/RPL29/RPL41/RPS21/RPS15/RPS10
GO:0002320	GO:0002320	lymphoid progenitor cell differentiation	18	0.83753	1.60585	0.00102238	0.0246891	0.0205427	1902	tags=50%, list=9%, signal=46%	SOX4/BCL2/HES1/PRKDC/SOS2/SOS1/BMP4/ZBTB1/FNIP1
GO:0022410	GO:0022410	circadian sleep/wake cycle process	14	-0.889416	-1.76499	0.00103367	0.0248488	0.0206756	7	tags=14%, list=0%, signal=14%	PER3/PTGDS
GO:0032271	GO:0032271	regulation of protein polymerization	206	0.546158	1.44831	0.00104439	0.0248488	0.0206756	4004	tags=40%, list=19%, signal=33%	HSPA1B/FHOD3/HSP90AA1/AKAP9/ARPC3/HSPA1A/COTL1/ADD3/ARPC1A/ADD1/WASF2/MAPRE1/VIL1/ARF1/CAPZA1/RDX/JMY/ABI2/PPP1R9A/ACTR3/CAPZA2/RICTOR/NCK2/SCIN/WASHC1/CARMIL1/ACTR2/TOGARAM1/FMN1/NCKAP1/HIP1R/WASL/ARF6/TMOD3/NUMA1/CLASP1/DLG1/CAMSAP2/DBN1/DMTN/ABL1/NCK1/ARPC5/MECP2/SNCA/LATS1/TRIOBP/GRB2/TWF1/RAC1/ARPC1B/CDK5RAP2/EVL/CTTN/FLII/TENM1/OCLN/AP1AR/VASP/NIN/MAP1B/SPIRE1/CAMSAP1/CLIP1/RASA1/DYRK1A/SNX…
GO:0030010	GO:0030010	establishment of cell polarity	133	0.593698	1.51051	0.001047	0.0248488	0.0206756	4792	tags=49%, list=22%, signal=38%	HSP90AA1/MYO9A/ROCK2/MAP4/HES1/ROCK1/RAB11FIP2/ITGB1/PATJ/PTK2/PARD3/RICTOR/RHOA/SHTN1/PKHD1/CDC42/FRMD4B/DOCK7/GOLPH3/LAMA1/GSK3B/RUFY3/FOXJ1/AMOTL2/CRK/ARF6/MYH9/NUMA1/FRMD4A/STK11/CLASP1/SPRY1/AMOTL1/WWC1/PTK7/OPHN1/CRB2/RAB10/WNT5A/CDK5RAP2/PRKCI/DOCK8/HSP90AB1/RNF41/SNX27/KIF20B/LLGL2/MAP1B/WDPCP/ARFGEF1/PARD3B/MCPH1/MARK2/PAFAH1B1/RIPOR2/KRIT1/RAP1B/MPP7/SCRIB/CYTH1/JAM3/NDEL1/SPDL1/FGF13/F…
GO:0050912	GO:0050912	detection of chemical stimulus involved in sensory perception of taste	23	-0.794112	-1.76391	0.0010487	0.0248488	0.0206756	44	tags=9%, list=0%, signal=9%	TAS2R5/AZGP1
GO:0006721	GO:0006721	terpenoid metabolic process	93	-0.561493	-1.57608	0.00104966	0.0248488	0.0206756	1676	tags=20%, list=8%, signal=19%	GPC1/CRABP2/AKR1C1/SDC1/ADH6/PNPLA2/APOC3/LSS/AKR1B10/AKR1C3/APOM/FDPS/CRABP1/ALDH1A1/RARRES2/FDFT1/HMGCS1/APOA1/APOE
GO:0071466	GO:0071466	cellular response to xenobiotic stimulus	94	-0.563408	-1.58207	0.00106101	0.025019	0.0208172	1748	tags=27%, list=8%, signal=25%	ACY1/AOC1/AKR1C1/ABCC2/MGST3/GSTA4/EPHX1/CMBL/GSTO2/MGST1/NQO1/SULT1A1/ACY3/CYB5R3/DPEP1/GLYAT/AIP/GSTO1/GSTM4/NQO2/GSTM3/GSTP1/GUK1/ACAA1/AKR7A2
GO:0000724	GO:0000724	double-strand break repair via homologous recombination	134	0.596399	1.52007	0.00108654	0.0255209	0.0212349	4094	tags=31%, list=19%, signal=26%	MORF4L1/PPP4C/SFPQ/RAD21/NUCKS1/PPP4R2/NIPBL/RIF1/TP53BP1/REV3L/KDM1A/YY1/SETD2/SMC5/INO80/SMCHD1/ACTR2/NBN/ARID2/RECQL/FUS/SMC6/MCM3/ATM/UBE2N/MRE11/PARP1/MAGEF1/WDR48/WRN/FBH1/TERF2IP/RPA1/HUS1/MCM9/HELB/RBBP8/PALB2/MUS81/ERCC6/HELQ/MMS19
GO:0006403	GO:0006403	RNA localization	224	0.545622	1.44968	0.00109903	0.0257139	0.0213954	4535	tags=50%, list=21%, signal=40%	ZFP36L1/HNRNPA1/TPR/HNRNPU/KHDRBS1/SFPQ/QKI/IGF2BP2/SMG1/NPM1/SLBP/HNRNPA2B1/ALYREF/NUTF2/SRSF5/EIF4A3/TCP1/G3BP2/CCT2/UPF3A/YY1/SETD2/NUP107/SRSF11/CCT4/ATXN2/PCID2/DHX9/BICD1/SRSF7/DHX36/TERF1/THOC2/LRPPRC/NCBP3/WDR33/SRSF9/XPO1/NUP58/SRRM1/SMG7/SRSF1/FMR1/ZNHIT6/AGFG1/THOC1/TSC1/UPF3B/PURA/SLU7/NOP58/SDAD1/FYTTD1/IGF2BP1/PABPN1/YTHDC1/PRPF18/ATM/RBM15B/RANBP2/NMD3/NUP153/NUP160/NUP54/SENP2/MEX…
GO:0007498	GO:0007498	mesoderm development	107	0.618989	1.53139	0.00112342	0.0261485	0.021757	2791	tags=27%, list=13%, signal=24%	MEST/ZFP36L1/YAP1/LHX1/BMPR2/ITGB1/ITGA2/PAX2/TEAD2/RPL38/SETD2/CITED2/FOXC1/SMAD4/SMAD2/HMGA2/PRKAR1A/EPB41L5/SMO/KDM6B/BMP4/CRB2/OVOL1/WNT5A/FGFR2/PPP2CA/ACVR1/BMPR1A/SMAD1
GO:0031330	GO:0031330	negative regulation of cellular catabolic process	232	0.536503	1.43063	0.0011263	0.0261485	0.021757	4562	tags=44%, list=21%, signal=35%	HIPK2/TIMP3/LAPTM4B/BCL2/HNRNPU/PABPC1/YBX3/SDCBP/SMARCC1/EIF3H/SMG1/SECISBP2/RPL23/ROCK1/SYNCRIP/EIF4G2/PAIP1/CSNK2A1/AKT1/LRRK2/EIF4G1/LARP1/SEC22B/DHX9/PTPN3/SCFD1/DAP/DHX36/USP14/WASHC1/RPL5/WAC/LRPPRC/STAT3/USP25/BMF/TENT2/FUS/CCAR2/THRAP3/FMR1/BAG6/EPHA4/BAG5/ELAVL1/TSC1/MTMR2/CSNK2A2/RYBP/PIK3CA/IGF2BP1/SNCA/HNRNPD/OPHN1/FOXK1/GOLGA2/PSEN1/ATP2B4/ANXA2/LARP4B/TLK2/RNF5/PDCL3/METTL16/NBAS/A…
GO:0034401	GO:0034401	chromatin organization involved in regulation of transcription	83	0.63832	1.53083	0.001146	0.0265035	0.0220524	3205	tags=40%, list=15%, signal=34%	KCNQ1OT1/TPR/MORF4L1/MORF4L2/ARID1B/UBE2B/HDAC2/RIF1/MPHOSPH8/FAM172A/ATF7IP/SMCHD1/SMARCA5/HMGA2/ARID1A/MIER1/PCGF2/MBD2/SIN3A/MECP2/HDAC1/TET1/TRIM28/MSL3/HELLS/ATAD2B/DNMT3A/ZMIZ1/HDAC5/BMI1/ASF1A/HAT1/BAZ2A
GO:0050770	GO:0050770	regulation of axonogenesis	145	0.588825	1.513	0.00120885	0.0278498	0.0231726	4046	tags=34%, list=19%, signal=28%	SKIL/CDH2/GOLGA4/NRP1/ROBO2/EPHA7/BMPR2/MACF1/EIF4G2/RYK/SEMA4D/SPART/PAK2/RHOA/PTEN/CDKL5/SHTN1/PLXNB2/RTN4/RAB11A/GSK3B/RUFY3/EPHA4/STK11/SEMA6A/DBN1/ARHGAP35/MAP3K13/PSEN1/WNT5A/SPP1/SEMA5A/ROBO1/RNF6/PLXNA4/NIN/MAP1B/PLXNA3/CYFIP1/MAP2K1/EFNB3/ZFYVE27/PLXNC1/DIP2B/SLIT2/PLXNB1/MARK2/TWF2/IST1/EFNA1
GO:0035107	GO:0035107	appendage morphogenesis	123	0.596271	1.51035	0.00122184	0.0279312	0.0232403	4323	tags=39%, list=20%, signal=31%	SOX4/HOXA10/ATRX/GNAS/GPC3/PBX1/DYNC2H1/HDAC2/BMPR1B/NIPBL/HOXA9/RDH10/SMAD4/SOX9/TBX2/PKDCC/FMN1/FRAS1/CREBBP/LRP6/MBNL1/BMP4/CHD7/INTU/TULP3/HDAC1/SOX11/PSEN1/WNT5A/IFT52/FREM2/ALDH1A2/FGFR2/BMPR1A/ZNF141/WDPCP/NOTCH2/WDR19/FZD6/MED1/PBX2/TFAP2B/TGFB2/MAP3K20/LNPK/LEF1/IQCE/CTNNB1
GO:0035108	GO:0035108	limb morphogenesis	123	0.596271	1.51035	0.00122184	0.0279312	0.0232403	4323	tags=39%, list=20%, signal=31%	SOX4/HOXA10/ATRX/GNAS/GPC3/PBX1/DYNC2H1/HDAC2/BMPR1B/NIPBL/HOXA9/RDH10/SMAD4/SOX9/TBX2/PKDCC/FMN1/FRAS1/CREBBP/LRP6/MBNL1/BMP4/CHD7/INTU/TULP3/HDAC1/SOX11/PSEN1/WNT5A/IFT52/FREM2/ALDH1A2/FGFR2/BMPR1A/ZNF141/WDPCP/NOTCH2/WDR19/FZD6/MED1/PBX2/TFAP2B/TGFB2/MAP3K20/LNPK/LEF1/IQCE/CTNNB1
GO:0048738	GO:0048738	cardiac muscle tissue development	172	0.564549	1.47218	0.00122631	0.0279312	0.0232403	3953	tags=33%, list=18%, signal=27%	ERBB4/SORBS2/FHOD3/DSP/HNRNPU/YAP1/EFNB2/CALR/TPM1/SOX6/CXADR/AKAP13/SGCB/CREB1/SMAD7/YY1/FOXC1/PTEN/SMAD4/CDC42/DSG2/PRKAR1A/TBX2/TGFBR1/ARID2/KDM6B/TSC1/BMP4/CHD7/VGLL4/CACYBP/FZD7/SAV1/MAPK1/RGS2/WNT5A/ALDH1A2/FGFR2/ACVR1/PKP2/BMPR1A/ATG5/MAP2K4/SMAD1/DDX39B/LRP2/RBPJ/SLC8A1/ADAMTS9/MAPK14/MEF2A/HEY2/ZMPSTE24/MED1/ERBB3/TGFB2
GO:0009410	GO:0009410	response to xenobiotic stimulus	98	-0.55704	-1.56302	0.00124083	0.0281551	0.0234267	1748	tags=27%, list=8%, signal=24%	ACY1/AOC1/AKR1C1/ABCC2/MGST3/GSTA4/EPHX1/CMBL/GSTO2/MGST1/NQO1/SULT1A1/ACY3/CYB5R3/DPEP1/GLYAT/AIP/GSTO1/GSTM4/GSS/NQO2/GSTM3/GSTP1/GUK1/ACAA1/AKR7A2
GO:0007015	GO:0007015	actin filament organization	399	0.500016	1.375	0.00126382	0.0283686	0.0236043	4004	tags=35%, list=19%, signal=29%	RHOBTB1/SORBS2/HSP90B1/FHOD3/MARCKSL1/ID1/MARCKS/BCL2/ACTG1/PAWR/RHOB/S100A10/TPM4/NRP1/ARPC3/COTL1/TPM1/MYO6/PIK3R1/CTNNA1/ROCK2/ADD3/CALD1/ROCK1/CUL3/ARPC1A/TTC17/ADD1/ENAH/WASF2/CD2AP/VIL1/FAT1/ARF1/CAPZA1/CCDC88A/RDX/JMY/ABI2/PPP1R9A/ACTR3/NEDD9/PAK2/CAPZA2/PHLDB2/RICTOR/RHOA/SHTN1/CDC42/NCK2/SCIN/USH1C/WASHC1/CARMIL1/ACTR2/TGFBR1/FMN1/NCKAP1/HIP1R/RUFY3/WASL/ARF6/TJP1/TMOD3/PHACTR1/PLEKHH2/T…
GO:0090307	GO:0090307	mitotic spindle assembly	64	0.667637	1.55055	0.0012704	0.0283686	0.0236043	2916	tags=44%, list=14%, signal=38%	HSPA1B/TPR/HNRNPU/HSPA1A/SMC3/LSM14A/ZNF207/CHMP1B/MAP9/ABRAXAS1/RHOA/STAG2/KIF2A/KPNB1/CHMP5/RAB11A/TOGARAM1/CLASP1/STAG1/FLNA/GOLGA2/CLASP2/PIBF1/KIF3B/CHMP2B/BCCIP/VPS4B/SMC1A
GO:0034453	GO:0034453	microtubule anchoring	25	0.793727	1.61287	0.00127297	0.0283686	0.0236043	2967	tags=56%, list=14%, signal=48%	GCC2/PCM1/HOOK3/NINL/CEP350/BICD1/KIF3A/CEP57/GSK3B/CLASP1/BBS4/CLASP2/BCCIP/NIN
GO:0072273	GO:0072273	metanephric nephron morphogenesis	25	0.7938	1.61302	0.00127297	0.0283686	0.0236043	1726	tags=44%, list=8%, signal=41%	PAX8/LHX1/STAT1/PKD2/HES1/LGR4/PAX2/SOX9/FMN1/SMO/BMP4
GO:0010874	GO:0010874	regulation of cholesterol efflux	29	-0.765905	-1.80254	0.00127386	0.0283686	0.0236043	931	tags=21%, list=4%, signal=20%	LAMTOR1/NAXE/SREBF2/PLTP/APOA1/APOE
GO:0000375	GO:0000375	RNA splicing, via transesterification reactions	348	0.503075	1.37486	0.00127854	0.0283686	0.0236043	3550	tags=43%, list=16%, signal=36%	HNRNPA1/RBM39/HNRNPF/HNRNPH1/HNRNPU/KHDRBS1/PABPC1/NCL/PNN/SFPQ/RBM25/PCBP2/REST/SON/QKI/PRPF40A/SF3B1/HNRNPK/SCAF11/DDX17/TIA1/FXR1/LUC7L2/RBM4/STRAP/HNRNPH2/HNRNPR/U2SURP/PAPOLA/SYNCRIP/HNRNPA2B1/SPEN/LUC7L3/PSIP1/RBM5/ALYREF/PCBP1/PRPF4B/SRSF5/EIF4A3/HTATSF1/RBM7/SETX/CDC5L/CDK13/SF3B2/DDX46/CELF1/KDM1A/SRSF11/FAM172A/MPHOSPH10/PLRG1/RBFOX2/DHX9/LARP7/SRSF7/HNRNPUL1/CCAR1/SRSF8/NONO/CWF19L2/WD…
GO:0009636	GO:0009636	response to toxic substance	203	-0.462252	-1.44881	0.00128995	0.0285165	0.0237274	1581	tags=21%, list=7%, signal=19%	ABCC2/MGST3/SDC1/CCNB1/SOD3/EPHX1/TXN/GSTO2/MGST1/NQO1/NEFL/PINK1/S100A9/AKR1B10/EPHX2/SOD1/GLYAT/MAPK3/FABP1/TYMS/GSTO1/SELENOW/PRDX6/APOM/GSTK1/AKR1A1/PRDX1/CCS/GSTM3/GSTZ1/GSTP1/BAX/MPST/TXNDC17/PARK7/SLC22A18/GPX3/ASS1/PRDX5/PRDX2/GPX4/APOE
GO:0015931	GO:0015931	nucleobase-containing compound transport	237	0.530468	1.41809	0.00129893	0.0285255	0.0237349	3899	tags=41%, list=18%, signal=34%	ZFP36L1/HNRNPA1/TPR/HNRNPU/KHDRBS1/SFPQ/QKI/IGF2BP2/SMG1/NPM1/SLBP/HNRNPA2B1/ALYREF/NUTF2/SRSF5/EIF4A3/G3BP2/UPF3A/SETD2/NUP107/SRSF11/ATXN2/PCID2/DHX9/SRSF7/SLC25A36/THOC2/LRPPRC/NCBP3/WDR33/SRSF9/XPO1/NUP58/SRRM1/SMG7/SRSF1/SLC25A24/FMR1/AGFG1/THOC1/TSC1/UPF3B/PURA/SLU7/SDAD1/FYTTD1/IGF2BP1/PABPN1/YTHDC1/RBM15B/RANBP2/NMD3/SLC35B3/NUP153/NUP160/NUP54/SENP2/SRSF4/SLC35B2/FIP1L1/THOC3/SLC35A3/NXT…
GO:0048588	GO:0048588	developmental cell growth	202	0.545058	1.44086	0.00129985	0.0285255	0.0237349	3590	tags=33%, list=17%, signal=27%	SORBS2/GOLGA4/HSP90AA1/APP/FLRT3/NRP1/EPHA7/BMPR2/MACF1/AKAP13/EIF4G2/RYK/MEX3C/SEMA4D/SPART/BCL11A/SMAD7/YY1/CDKL5/SHTN1/SOX9/RTN4/RAB11A/GSK3B/SPG11/IQGAP1/RUFY3/USP9X/NEDD4L/STK11/SEMA6A/DBN1/SIN3A/ALCAM/ABL1/AUTS2/DNM2/MAP3K13/DDR1/ITSN2/SLIT3/RGS2/WNT5A/SPP1/CTTN/SEMA5A/HSP90AB1/MAP2K4/EIF2AK4/RNF6/ARIH2/PLXNA4/NIN/MAP1B/DDX39B/IMPACT/PLXNA3/VCL/PRMT2/RAB21/CYFIP1/PPP3CB/ZFYVE27/DIP2B/SPAG9/…
GO:0019369	GO:0019369	arachidonic acid metabolic process	39	-0.710931	-1.75538	0.00139236	0.0304447	0.0253317	1376	tags=21%, list=6%, signal=19%	EPHX1/MGLL/EPHX2/MAPK3/AKR1C3/PTGES2/GPX4/PTGDS
GO:0007548	GO:0007548	sex differentiation	228	0.533651	1.42082	0.00141352	0.0307953	0.0256235	3100	tags=27%, list=14%, signal=24%	PLEKHA1/HSPA5/HOXA10/ATRX/BCL2/DACH1/YBX3/NRIP1/CSDE1/LHX1/TMF1/TNFSF10/ROBO2/ADAMTS1/CTNNA1/ADGRG1/UBE3A/ARID5B/PBX1/BMPR1B/NIPBL/HOXA9/ARID4A/LGR4/CDKL2/KDM5A/AR/CITED2/NUP107/FOXC1/RDH10/SMAD4/NCOA4/BASP1/IRX5/SMAD5/SOX9/AXL/TGFBR1/ZNF830/FSTL3/LRP6/CHD7/FLNA/SFRP1/SGPL1/MSH2/ATM/SLIT3/WNT5A/RHOBTB3/LHFPL2/HMGB2/CASP2/BMPR1A/HSD17B4/IMMP2L/PTPN11/WDR48/DNAJC19/EIF2S2/LRP2
GO:0048024	GO:0048024	regulation of mRNA splicing, via spliceosome	97	0.624013	1.52392	0.0014271	0.0309788	0.0257761	4177	tags=56%, list=19%, signal=45%	HNRNPA1/RBM39/HNRNPU/KHDRBS1/NCL/RBM25/REST/SON/QKI/HNRNPK/DDX17/TIA1/FXR1/RBM4/HNRNPA2B1/RBM5/RBM7/CELF1/FAM172A/RBFOX2/LARP7/SRSF7/CELF2/PTBP1/SRSF9/TRA2A/DDX5/THRAP3/FMR1/MBNL2/RBM3/MBNL1/TRA2B/SNW1/YTHDC1/RBM15B/SF1/SRSF12/SRSF4/SRPK2/METTL16/RNPS1/U2AF2/DYRK1A/SMU1/KHDRBS3/CWC22/SFSWAP/WTAP/DAZAP1/NUP98/NSRP1/HNRNPL/SRSF10
GO:0051493	GO:0051493	regulation of cytoskeleton organization	472	0.487687	1.35147	0.00147223	0.0318436	0.0264957	4128	tags=37%, list=19%, signal=30%	HSPA1B/RHOBTB1/FHOD3/ID1/TPR/HNRNPU/ACTG1/RHOB/S100A10/NRP1/AKAP9/ARPC3/HSPA1A/GNAI1/COTL1/TPM1/PIK3R1/NPM1/CHMP1B/ROCK2/ADD3/MAP9/AKAP13/ROCK1/ARPC1A/ADD1/TMEM67/WASF2/CD2AP/MAPRE1/VIL1/ARF1/PTK2/CAPZA1/CCDC88A/RDX/JMY/ABI2/PPP1R9A/ACTR3/PRKAA2/TAOK1/EFNA5/PAK2/PAM/CAPZA2/PHLDB2/RICTOR/RHOA/SMAD4/CDC42/DYNC1H1/SENP6/BICD1/KATNBL1/NCK2/SCIN/WASHC1/CHMP5/CARMIL1/ACTR2/GSK3B/PDGFA/TGFBR1/PHLDB1/TOG…
GO:0005996	GO:0005996	monosaccharide metabolic process	250	-0.428442	-1.38168	0.00148075	0.031913	0.0265534	1659	tags=22%, list=8%, signal=21%	PFKP/MST1/PKLR/LCMT1/GPT/SLC25A10/ENO2/G6PC3/GALT/GOT2/GLYCTK/SIRT7/FBP1/GSTO2/RBKS/NUDT5/FUCA2/RGN/PHKG2/TKFC/PC/CYB5R3/PCK2/PMM1/POMC/BCKDK/G6PD/GALM/MDH2/FAM3A/ALDOC/PGP/GSTO1/GOT1/PDHA1/PGD/DHDH/PPP1CA/BAD/C1QTNF12/GALK1/AKR1A1/KHK/TALDO1/SLC37A4/SLC25A11/FUOM/TPI1/GPD1/IGFBP4/TKT/GAPDH/ALDH1A1/SLC25A1/PGAM2/DCXR
GO:0018105	GO:0018105	peptidyl-serine phosphorylation	278	0.523984	1.41702	0.00149378	0.0320789	0.0266915	5210	tags=44%, list=24%, signal=34%	HIPK2/BCL2/HSP90AA1/APP/TOP1/AKAP9/SMG1/ROCK2/TLK1/CNKSR3/ROCK1/MIF/CAB39/CSNK1A1/PRKDC/CSNK2A1/PKN2/NSD1/AKT1/LRRK2/PRKAA2/SMAD7/PAK2/EIF4G1/BRAF/STK4/RICTOR/PTEN/CSNK1G2/CLK1/DOCK7/HMGA2/NCK2/CSNK1E/WNK1/PKN1/GSK3B/TGFBR1/UHMK1/PRKCQ/CAMK2D/DMTN/CSNK2A2/NCK1/ANGPT1/PWP1/PIK3CA/PCK1/FNIP1/SNCA/TFRC/LATS1/MAP3K13/MAPK1/DYRK2/SBK1/MORC3/ATM/ATP2B4/WNT5A/HIPK3/PRKAA1/TLK2/PRKCI/SRPK2/TENM1/TNKS/GGN…
GO:0042026	GO:0042026	protein refolding	22	0.812563	1.60633	0.00153779	0.0329065	0.0273801	2372	tags=59%, list=11%, signal=53%	HSPA1B/HSPA6/HSPA5/HSP90AA1/HSPA1A/HSPD1/PDCL/HSPA9/ST13/DNAJA2/BAG5/DNAJA4/HSPA13
GO:0000041	GO:0000041	transition metal ion transport	115	-0.522914	-1.50693	0.00155145	0.033081	0.0275253	1401	tags=17%, list=7%, signal=16%	ATP6V0E2/FKBP4/COX17/SLC39A3/ATP6V1E1/SLC48A1/SLC22A17/ATP6V0D1/ATP6V0E1/TTYH1/SLC39A5/FTH1/TCN2/ATP6AP1/ATOX1/ATP6V0B/ATP6V1F/SLC39A4/FTL
GO:0043414	GO:0043414	macromolecule methylation	273	0.522889	1.41497	0.00156377	0.033226	0.0276459	5114	tags=42%, list=24%, signal=32%	BHMT/ATRX/KMT2E/GNAS/PCMTD1/ZC3H13/RNMT/KMT2A/KMT2C/GSPT1/NSD3/FBXO11/MYC/RIF1/MPHOSPH8/ARID4A/PAXBP1/BRD4/NSD1/KDM1A/ASH1L/SETD2/KDM3A/ATF7IP/RLF/SMAD4/LARP7/KMT5B/CTCF/MTF2/NR1H4/RAB6A/TET2/CTR9/CMTR2/ARMT1/TRMT11/METTL3/CREBBP/MLLT6/RNF20/TRMT13/SUZ12/WDR82/MBD2/NSD2/SETD5/PCMTD2/PWP1/PIK3CA/MECP2/ZNF274/AUTS2/SNW1/METTL15/EHMT1/MECOM/TYW3/RBM15B/TET1/PRMT9/ASH2L/TRIM28/HELLS/METTL16/VIRMA/DNM…
GO:0061157	GO:0061157	mRNA destabilization	33	0.7659	1.60907	0.00158717	0.0336045	0.0279608	2940	tags=52%, list=14%, signal=45%	ZFP36L1/ROCK2/HNRNPR/ROCK1/CELF1/PUM1/DHX36/YTHDF1/METTL3/GIGYF2/HNRNPD/YTHDF2/CNOT6L/MEX3D/METTL16/TARDBP/METTL14
GO:0150116	GO:0150116	regulation of cell-substrate junction organization	68	0.663784	1.55866	0.00159978	0.033637	0.0279879	4084	tags=56%, list=19%, signal=45%	ACTG1/S100A10/NRP1/PIK3R1/SLK/ROCK2/MACF1/ROCK1/PTK2/EFNA5/PHLDB2/RHOA/PTEN/MAP4K4/FMN1/IQGAP1/EPB41L5/ARF6/LIMS1/PTPRA/TSC1/CLASP1/DMTN/ABL1/SFRP1/DAPK3/SDC4/CLASP2/RAC1/RCC2/WDPCP/VCL/CORO1C/SRC/DLC1/DUSP3/MAPRE2/LDB1
GO:0003279	GO:0003279	cardiac septum development	88	0.637079	1.53316	0.00160998	0.033637	0.0279879	3590	tags=42%, list=17%, signal=35%	SOX4/JAG1/NRP1/TRIP11/ROBO2/BMPR2/HES1/HECTD1/SMAD7/CITED2/LUZP1/SMAD4/ADAMTS6/NPHP3/TBX2/TGFBR1/MDM4/LMO4/SMO/BMP4/CHD7/NSD2/SAV1/PTK7/SLIT3/SOX11/WNT5A/FGFR2/ROBO1/ACVR1/BMPR1A/DHRS3/LRP2/RBPJ/NOTCH2/HEY2/SLIT2
GO:0050657	GO:0050657	nucleic acid transport	188	0.559709	1.4733	0.00161728	0.033637	0.0279879	3899	tags=46%, list=18%, signal=38%	ZFP36L1/HNRNPA1/TPR/HNRNPU/KHDRBS1/SFPQ/QKI/IGF2BP2/SMG1/NPM1/SLBP/HNRNPA2B1/ALYREF/NUTF2/SRSF5/EIF4A3/G3BP2/UPF3A/SETD2/NUP107/SRSF11/ATXN2/PCID2/DHX9/SRSF7/THOC2/LRPPRC/NCBP3/WDR33/SRSF9/XPO1/NUP58/SRRM1/SMG7/SRSF1/FMR1/AGFG1/THOC1/TSC1/UPF3B/PURA/SLU7/SDAD1/FYTTD1/IGF2BP1/PABPN1/YTHDC1/RBM15B/RANBP2/NMD3/NUP153/NUP160/NUP54/SENP2/SRSF4/FIP1L1/THOC3/NXT1/TNKS/RNPS1/AHCTF1/RANBP17/CDC40/LSG1/IWS…
GO:0050658	GO:0050658	RNA transport	188	0.559709	1.4733	0.00161728	0.033637	0.0279879	3899	tags=46%, list=18%, signal=38%	ZFP36L1/HNRNPA1/TPR/HNRNPU/KHDRBS1/SFPQ/QKI/IGF2BP2/SMG1/NPM1/SLBP/HNRNPA2B1/ALYREF/NUTF2/SRSF5/EIF4A3/G3BP2/UPF3A/SETD2/NUP107/SRSF11/ATXN2/PCID2/DHX9/SRSF7/THOC2/LRPPRC/NCBP3/WDR33/SRSF9/XPO1/NUP58/SRRM1/SMG7/SRSF1/FMR1/AGFG1/THOC1/TSC1/UPF3B/PURA/SLU7/SDAD1/FYTTD1/IGF2BP1/PABPN1/YTHDC1/RBM15B/RANBP2/NMD3/NUP153/NUP160/NUP54/SENP2/SRSF4/FIP1L1/THOC3/NXT1/TNKS/RNPS1/AHCTF1/RANBP17/CDC40/LSG1/IWS…
GO:0009266	GO:0009266	response to temperature stimulus	210	0.539475	1.43037	0.001618	0.033637	0.0279879	3902	tags=34%, list=18%, signal=28%	HSPA1B/IGFBP7/HSPA6/TPR/HSP90AA1/HSPH1/HSPA1A/TRPM3/IER5/ATP2B1/DNAJB6/DNAJB4/HDAC2/PSIP1/PTGES3/DNAJA1/AKT1/HSPD1/SUMO1/CHORDC1/NUP107/DHX36/DNAJA2/GSK3B/NFKBIA/NUP58/CCAR2/DNAJC3/PCSK1N/BAG5/HIKESHI/CREBBP/CAMK2D/SLU7/DNAJA4/TFEC/APPL2/MAPK1/DNAJC2/ATM/ERO1A/EP300/RANBP2/PRKAA1/NUP153/NUP160/NUP54/SOD2/PDCL3/PDCD6/HSP90AB1/EIF2AK4/ATP2A2/PPARG/MAP2K7/TCIM/POM121C/YWHAE/DNAJC7/ATXN3/HTRA2/NUP50/…
GO:0048872	GO:0048872	homeostasis of number of cells	220	0.537641	1.43088	0.00162228	0.033637	0.0279879	3467	tags=36%, list=16%, signal=30%	SKIL/SOX4/HSPA1B/ZFP36L1/CDH2/PTBP3/HIPK2/BCL2/RPS17/KMT2E/HSPA1A/HOXA5/ADGRG1/STAT1/FSTL1/KRAS/HOXB6/PRKDC/ADD1/AP3B1/ARID4A/LGR4/AKT1/HSPA9/TSC22D3/ASXL1/CDK6/BCL10/RBFOX2/SOS2/TMEM14C/SOS1/SMAD5/SOX9/PTPN2/MFHAS1/PKN1/AXL/STAT3/KLF13/TMOD3/LRRC19/NCSTN/LPCAT3/RPS6/SMO/SP3/ACIN1/IREB2/FOXO3/BMP4/DMTN/ADAR/ABL1/F2R/FAM210B/PKNOX1/SLC11A2/DOCK11/KLF2/ARMCX1/SLC15A4/HMGB2/KAT7/RB1/NAPEPLD/PTPN11/W…
GO:0072283	GO:0072283	metanephric renal vesicle morphogenesis	15	0.856732	1.58418	0.0016413	0.0339146	0.0282188	1726	tags=47%, list=8%, signal=43%	PAX8/LHX1/STAT1/PAX2/FMN1/SMO/BMP4
GO:0033344	GO:0033344	cholesterol efflux	45	-0.691454	-1.74562	0.00167254	0.0343188	0.0285552	1279	tags=20%, list=6%, signal=19%	APOC3/APOC1/LAMTOR1/NAXE/SREBF2/APOM/PLTP/APOA1/APOE
GO:0035264	GO:0035264	multicellular organism growth	118	0.596963	1.50158	0.00167414	0.0343188	0.0285552	3992	tags=36%, list=19%, signal=29%	ZFP36L1/PLEKHA1/ATRX/BCL2/APP/GNAS/HOXA5/TMED2/MBD5/ARID5B/ADD1/CREB1/NIPBL/WDR11/VIL1/AR/SOS1/PKDCC/SMO/PLAG1/CHD7/PIK3CA/NPY1R/SGPL1/KLF2/TNKS2/ATM/EP300/RBBP6/WWTR1/CDK4/PTPN11/WDR48/CLIC4/HTRA2/NOTCH2/EZR/MKKS/PALB2/ZMPSTE24/ERCC6/AFG3L2
GO:0001649	GO:0001649	osteoblast differentiation	193	0.54872	1.44631	0.00167799	0.0343188	0.0285552	3525	tags=34%, list=16%, signal=28%	VCAN/IFITM1/ID3/JAG1/HNRNPU/YAP1/TPM4/GNAS/BMP3/REST/CTHRC1/BMPR2/ATF4/IL6ST/SYNCRIP/BMPR1B/ALYREF/RSL1D1/SEMA4D/LGR4/PTK2/AKT1/CDK6/JUNB/DHX9/SMAD5/CRIM1/SOX9/NF1/PDLIM7/FZD1/ACVR2B/SUCO/DDX5/SNRNP200/SMO/DDX21/HSPE1/BMP4/DNAJC13/ADAR/SFRP1/RRBP1/SOX11/GTPBP4/SPP1/RRAS2/FGFR2/CAT/NBR1/ACVR1/WWTR1/BMPR1A/HSD17B4/SMAD1/PPARG/ASF1A/CTNNBIP1/UFL1/CLTC/TWSG1/MEF2D/RDH14/IFT80/HNRNPC
GO:0035329	GO:0035329	hippo signaling	46	0.702974	1.56255	0.00169882	0.034562	0.0287576	3847	tags=61%, list=18%, signal=50%	YAP1/WWC2/MOB1A/TEAD2/AJUBA/STK4/MOB1B/PJA2/AMOTL2/TJP1/MOB3B/TEAD1/VGLL4/AMOTL1/WWC1/LATS1/SAV1/SHANK2/SOX11/WTIP/CIT/WWTR1/MARK3/YWHAE/FAT4/MAPK14/DLG5/DVL2
GO:0008544	GO:0008544	epidermis development	261	0.527241	1.42448	0.00170137	0.034562	0.0287576	4553	tags=34%, list=21%, signal=27%	ZFP36L1/TXNIP/PERP/JAG1/BCL2/DSP/YAP1/MYO6/ROCK2/PALLD/HES1/KLF7/ROCK1/HDAC2/AP3B1/DSC2/LGR4/FOXC1/TSG101/STK4/SMAD4/SOS1/SOX9/USH1C/DSG2/CTSL/UGCG/TNFRSF19/NME2/PDGFA/ZDHHC21/CAPN1/IFT74/PITX2/ALDH3A2/NUMA1/SMO/OPN3/BMP4/INTU/LATS1/FZD3/SAV1/TRIOBP/HDAC1/OVOL1/TRPC4AP/FABP5/WNT5A/NAB1/ATP2C1/ST14/PIP5K1A/FOXQ1/SLC4A7/FGFR2/NCOA3/PKP2/BCR/ATP2A2/EXPH5/FOSL2/CLIC4/KAZN/RBPJ/WDPCP/PPL/CDH3/MAP2K1/M…
GO:1990573	GO:1990573	potassium ion import across plasma membrane	42	0.723631	1.58663	0.00171669	0.0346927	0.0288663	1710	tags=21%, list=8%, signal=20%	KCNJ16/FXYD2/KCNJ15/ATP1B1/ATP1B3/SLC12A1/ATP1A1/WNK1/DLG1
GO:0034332	GO:0034332	adherens junction organization	65	0.673586	1.56901	0.00171934	0.0346927	0.0288663	1516	tags=26%, list=7%, signal=24%	CDH6/CDH2/DSP/CTNNA1/ADD1/RDX/NUMB/ACTB/NECTIN3/SMAD7/PAK2/ADAM10/AFDN/CTNND1/CDC42/TJP1/EPHA4
GO:0045637	GO:0045637	regulation of myeloid cell differentiation	201	0.544545	1.43931	0.00173463	0.0347883	0.0289459	4285	tags=39%, list=20%, signal=32%	HSPA1B/ZFP36L1/JAG1/KMT2E/GNAS/TNRC6B/HSPA1A/HOXA5/FOXP1/PIK3R1/STAT1/KMT2A/KMT2C/PRKDC/CA2/MITF/CREB1/HOXA9/MYC/HSPA9/CDK6/KLF10/RBFOX2/PTPN2/SCIN/NDFIP1/NME2/AGO3/STAT3/NFKBIA/KLF13/TNRC6A/CTR9/PRKCQ/FSTL3/CREBBP/ACIN1/FOXO3/GPR137B/SIN3A/MTURN/SFRP1/FAM210B/CNOT4/CDC73/HDAC1/EP300/GABPA/PURB/CUL4A/ASH2L/FBXW7/HMGB2/KAT7/TOB2/RB1/LEO1/RNF41/CTNNBIP1/RHEX/AGO1/NOTCH2/MAPK14/RARA/FADD/JUN/B2M/TNR…
GO:0001825	GO:0001825	blastocyst formation	32	0.757832	1.58422	0.00173565	0.0347883	0.0289459	2570	tags=38%, list=12%, signal=33%	SKIL/YAP1/CUL3/JUNB/ACTL6A/RTN4/CTR9/SP3/LATS1/TET1/GABPA/CNOT2
GO:0048562	GO:0048562	embryonic organ morphogenesis	250	0.522968	1.40719	0.00175253	0.0350098	0.0291301	4046	tags=32%, list=19%, signal=26%	HIPK2/HOXA3/YAP1/GNAS/PAX8/HOXA5/LHX1/MYO6/TMED2/CTHRC1/PKD2/HES1/HOXB6/NIPBL/HOXA9/EIF4A3/MFAP2/PAX2/TEAD2/RPL38/SETD2/TSHZ1/RDH10/IFT57/HOXB2/SMAD2/IRX5/SOX9/ID2/USH1C/CEP290/NPHP3/TBX2/TGFBR1/HOXB3/HOXB9/SMO/SP3/PCGF2/LRP6/DLG1/BMP4/CHD7/TULP3/BBS4/FZD3/PTK7/RNF207/MAPK1/TRIOBP/CRB2/SOX11/PHACTR4/PSEN1/WNT5A/IFT52/HOXB4/FGFR2/LRIG3/HOXA6/ACVR1/MIB1/HOXB5/WDPCP/NOTCH2/WDR19/MTHFD1/EFEMP1/AHI1/H…
GO:0045940	GO:0045940	positive regulation of steroid metabolic process	22	-0.813092	-1.78559	0.0017721	0.0352836	0.029358	1490	tags=32%, list=7%, signal=30%	SREBF1/STARD4/APOC1/WNT4/AGT/APOA1/APOE
GO:0061014	GO:0061014	positive regulation of mRNA catabolic process	51	0.690532	1.56142	0.00177971	0.0352972	0.0293693	3520	tags=51%, list=16%, signal=43%	ZFP36L1/PABPC1/TNRC6B/ROCK2/HNRNPR/ROCK1/CELF1/PUM1/DHX36/TNRC6A/YTHDF1/CNOT7/METTL3/GIGYF2/AGO2/HNRNPD/YTHDF2/CNOT6L/MEX3D/METTL16/CNOT8/TARDBP/METTL14/ZC3HAV1/BTG2/TNRC6C
GO:0019216	GO:0019216	regulation of lipid metabolic process	357	-0.390522	-1.30401	0.00178452	0.0352972	0.0293693	1299	tags=14%, list=6%, signal=14%	PNPLA2/APOC3/LSS/APOC1/EPHA8/ACSL3/PSAP/RGN/ORMDL2/ASAH1/LAMTOR1/EPHX2/SOD1/IDH1/FAM3A/FABP1/RACK1/WNT4/FABP3/FMC1/PMVK/AKR1C3/RAN/MVK/HMGCR/SREBF2/LDLR/EGR1/STOML2/INSIG1/MVD/FASN/DHCR7/SQLE/GSTZ1/ANXA1/TM7SF2/EIF6/STUB1/AGT/FDPS/CD81/FADS1/SCD/EDF1/IDI1/RARRES2/FDFT1/HMGCS1/APOA1/APOE
GO:1902369	GO:1902369	negative regulation of RNA catabolic process	61	0.664947	1.53902	0.00180208	0.0354536	0.0294994	4269	tags=48%, list=20%, signal=38%	HNRNPU/PABPC1/YBX3/SECISBP2/SYNCRIP/PAIP1/LARP1/DHX9/DHX36/LRPPRC/TENT2/FUS/THRAP3/FMR1/ELAVL1/IGF2BP1/HNRNPD/LARP4B/METTL16/NBAS/TARDBP/TENT4B/HNRNPA0/MAPK14/HNRNPC/DKC1/PARN/NRDE2/ANGEL2
GO:0045664	GO:0045664	regulation of neuron differentiation	167	0.564424	1.46944	0.00180423	0.0354536	0.0294994	3586	tags=29%, list=17%, signal=25%	JAG1/NREP/BCL2/APP/DDX6/REST/CALR/HES1/PBX1/ROCK1/YWHAH/ZFHX3/LRRK2/BCL11A/EIF4G1/EDNRB/RHOA/PTEN/TCF3/CNTN4/SOX9/ID2/CSNK1E/GSK3B/TCF12/TCF4/BMP4/SIN3A/GPRC5B/LSM1/SFRP1/MAP3K13/TGIF2/SOX11/CDK5RAP2/BRINP1/EIF2AK4/MAP1B/MIB1/FGFR1/IMPACT/NCOA1/MOSMO/ARHGEF2/TIMP2/B2M/SPAG9/NEPRO/HEY2
GO:0072080	GO:0072080	nephron tubule development	87	0.6319	1.51815	0.00181919	0.0356312	0.0296472	1726	tags=29%, list=8%, signal=27%	JAG1/BCL2/YAP1/PAX8/LHX1/GPC3/POU3F3/STAT1/PKD2/HES1/PBX1/MTSS1/MYC/LGR4/PAX2/HNF1B/CD24/SMAD4/SOX9/IRX2/IRX1/FMN1/SMO/DLG1/BMP4
GO:0045665	GO:0045665	negative regulation of neuron differentiation	54	0.686263	1.56381	0.0018741	0.0365539	0.030415	3540	tags=31%, list=16%, signal=26%	JAG1/APP/DDX6/REST/CALR/HES1/PBX1/CNTN4/SOX9/GSK3B/LSM1/CDK5RAP2/EIF2AK4/MIB1/B2M/SPAG9/NEPRO
GO:0140467	GO:0140467	integrated stress response signaling	27	0.778039	1.60003	0.00187946	0.0365539	0.030415	3775	tags=63%, list=18%, signal=52%	HSPA5/TMED2/PPP1R15A/ATF4/NFE2L2/HERPUD1/NCK2/PTPN2/EIF2AK1/NCK1/TMEM33/EIF2AK4/IMPACT/EIF2S1/PTPN1/OMA1/ATF3
GO:0051147	GO:0051147	regulation of muscle cell differentiation	124	0.587415	1.48694	0.00188454	0.0365539	0.030415	3586	tags=31%, list=17%, signal=26%	CDH2/BCL2/MORF4L2/EFNB2/SOX6/CTNNA1/XBP1/RBM4/OLFM2/EFEMP2/YY1/TCF3/SMAD4/CDC42/NLN/ID2/PIAS1/PTBP1/BNIP2/BMP4/ABL1/MECP2/FZD7/ANKRD17/RGS2/PDCD4/MED28/FBXO22/FGFR2/SOD2/NFATC3/HDAC5/CDK9/DDX39B/MAPK14/MEF2A/SPAG9/SETD3/HEY2
GO:0072593	GO:0072593	reactive oxygen species metabolic process	230	-0.441001	-1.40157	0.00189924	0.0367208	0.0305538	1491	tags=17%, list=7%, signal=16%	PARL/BST1/ITGB2/SOD3/VDAC1/AGXT2/NQO1/RGN/PINK1/CYBA/CYB5R3/SOD1/G6PD/P2RX4/DDIT4/AKR1C3/ROMO1/PRDX6/NDUFS3/TRAP1/NQO2/GADD45A/PRDX1/CCS/GSTP1/PARK7/EIF6/DYNLL1/CRYAB/CLU/AGT/GPX3/ASS1/PRDX5/GCHFR/PRDX2/ATP5IF1/NDUFA13
GO:0009074	GO:0009074	aromatic amino acid family catabolic process	17	-0.859609	-1.76284	0.00191722	0.0369495	0.0307441	735	tags=41%, list=3%, signal=40%	PCBD1/HAAO/HGD/FAH/QDPR/ASRGL1/GSTZ1
GO:0071559	GO:0071559	response to transforming growth factor beta	232	0.528652	1.40969	0.00193804	0.0372313	0.0309786	3823	tags=38%, list=18%, signal=32%	SKIL/ZFP36L1/HSPA5/HIPK2/ID1/NREP/LEFTY1/SDCBP/HSPA1A/ITGB8/PTPRK/SOX6/GLG1/ROCK2/SMAD9/APPL1/STRAP/ROCK1/HDAC2/CREB1/COL4A2/ZFHX3/CAV2/PTK2/TRIM33/SMURF2/SMAD7/CITED2/PARD3/RHOA/SMAD4/SMAD2/SMAD5/SOX9/MAP3K7/PPM1A/TGFBR1/HYAL2/EPB41L5/IL17RD/USP9X/CRK/LTBP3/LIMS1/ZNF451/PMEPA1/CREBBP/STK11/VEPH1/SPRY1/SFRP1/NOX4/DNM2/LATS1/SNW1/APPL2/CFLAR/USP15/SOX11/SNX6/EP300/WNT5A/APAF1/NR3C1/FGFR2/ZMIZ1/PAR…
GO:0032922	GO:0032922	circadian regulation of gene expression	62	0.665332	1.54345	0.0020065	0.038353	0.0319119	4527	tags=55%, list=21%, signal=43%	ID3/ID1/HNRNPU/ID4/PPP1CB/TOP1/NRIP1/KMT2A/ATF4/HDAC2/ZFHX3/LGR4/HNF1B/KDM5A/GFPT1/ID2/CSNK1E/KDM2A/RORA/PPP1CC/HDAC1/HUWE1/MYCBP2/RELB/MTA1/RBM4B/PER2/NAMPT/CSNK1D/OGT/SIRT1/CLOCK/AHR/PPARA
GO:0046365	GO:0046365	monosaccharide catabolic process	56	-0.615923	-1.60177	0.00200918	0.038353	0.0319119	1659	tags=38%, list=8%, signal=35%	ENO3/PKM/TP53/PFKP/PKLR/ENO2/GALT/GLYCTK/RBKS/NUDT5/TKFC/GALM/ALDOC/DHDH/BAD/GALK1/KHK/TPI1/GAPDH/ALDH1A1/PGAM2
GO:0062207	GO:0062207	regulation of pattern recognition receptor signaling pathway	85	0.628283	1.5069	0.00202015	0.0384404	0.0319846	4509	tags=38%, list=21%, signal=30%	HSPA1B/HSPA1A/ERBIN/APPL1/TSPAN6/LGR4/PUM1/BIRC2/RTN4/MFHAS1/PJA2/WDFY1/XIAP/RIOK3/DDX3X/F2RL1/APPL2/ANKRD17/USP15/PUM2/SLC15A4/PELI1/PDPK1/OTUD4/ZCCHC3/SMPDL3B/BIRC3/DAB2IP/TICAM1/CD36/CAV1/GRAMD4
GO:0051225	GO:0051225	spindle assembly	111	0.598757	1.49245	0.00203119	0.0385285	0.0320579	4218	tags=45%, list=20%, signal=36%	HSPA1B/TPR/HNRNPU/NCOR1/HSPA1A/SMC3/LSM14A/ZNF207/CHMP1B/MAP9/MAPRE1/ABRAXAS1/RHOA/DYNC1H1/INO80/SENP6/STAG2/KIF2A/KPNB1/CHMP5/RAB11A/TOGARAM1/GOLGA8B/NUMA1/CLASP1/STAG1/FLNA/GOLGA2/CLASP2/PIBF1/KIF3B/CHMP2B/TNKS/BCCIP/VPS4B/SMC1A/TUBB/CEP63/CHMP4C/HAUS6/NEK7/MZT1/SPICE1/MLH1/MAPRE2/CHMP4B/CSNK1D/CEP97/CHMP1A/HAUS3
GO:0032970	GO:0032970	regulation of actin filament-based process	354	0.491844	1.34597	0.00205535	0.0388643	0.0323373	4004	tags=36%, list=19%, signal=30%	RHOBTB1/FHOD3/ID1/DSP/ACTG1/RHOB/S100A10/NRP1/AKAP9/ARPC3/COTL1/TPM1/PIK3R1/ROCK2/ADD3/AKAP13/ROCK1/ARPC1A/ADD1/WASF2/CD2AP/VIL1/DSC2/ARF1/CAPZA1/CCDC88A/RDX/SRI/JMY/ABI2/PPP1R9A/ATP1A1/ACTR3/TAOK1/EFNA5/PAK2/PAM/CAPZA2/PHLDB2/RICTOR/RHOA/SMAD4/CDC42/NCK2/SCIN/DSG2/WASHC1/CARMIL1/ACTR2/PDGFA/TGFBR1/FMN1/IQGAP1/NCKAP1/HIP1R/WASL/CRK/ARF6/TJP1/TMOD3/MYH9/CAMK2D/PLEKHH2/CELSR1/TSC1/CLASP1/DLG1/DBN1/…
GO:0030195	GO:0030195	negative regulation of blood coagulation	43	-0.668529	-1.66292	0.00207545	0.0391213	0.0325511	418	tags=14%, list=2%, signal=14%	F12/SERPINF2/VTN/SERPINE2/TSPAN8/APOE
GO:0030323	GO:0030323	respiratory tube development	155	0.561863	1.44803	0.00212283	0.0398892	0.0331901	2513	tags=26%, list=12%, signal=23%	NFIB/SPARC/YAP1/HOXA5/GPC3/BMPR2/HES1/KRAS/CREB1/AP3B1/MAN1A2/ASXL1/RDH10/CDC42/SMAD2/SOX9/NPHP3/LAMA1/PDGFA/PKDCC/FOXJ1/LTBP3/BAG6/FSTL3/SP3/HIKESHI/CELSR1/BMP4/TULP3/SPRY1/SAV1/PTK7/MAPK1/KLF2/SOX11/EP300/WNT5A/FBXW7/ALDH1A2/FGFR2
GO:1905907	GO:1905907	negative regulation of amyloid fibril formation	11	-0.904497	-1.72218	0.00214194	0.0400931	0.0333597	1033	tags=55%, list=5%, signal=52%	PFDN6/LDLR/CRYAB/PFDN5/CLU/APOE
GO:0009063	GO:0009063	cellular amino acid catabolic process	96	-0.53356	-1.49585	0.00215142	0.0400931	0.0333597	1675	tags=26%, list=8%, signal=24%	GPT2/GPT/GOT2/OGDH/AGXT2/GCSH/AHCY/ALDH4A1/PRODH2/BCKDK/SDSL/PCBD1/ALDH6A1/GOT1/CRYM/HAAO/HGD/GCDH/FAH/QDPR/ASRGL1/HMGCL/GSTZ1/FTCD/GCAT
GO:0006479	GO:0006479	protein methylation	157	0.55975	1.44505	0.0021634	0.0400931	0.0333597	2376	tags=29%, list=11%, signal=26%	BHMT/ATRX/KMT2E/PCMTD1/KMT2A/KMT2C/GSPT1/NSD3/FBXO11/RIF1/ARID4A/PAXBP1/BRD4/NSD1/KDM1A/ASH1L/SETD2/KDM3A/RLF/SMAD4/KMT5B/CTCF/MTF2/NR1H4/RAB6A/TET2/CTR9/ARMT1/CREBBP/MLLT6/RNF20/SUZ12/WDR82/NSD2/SETD5/PCMTD2/PWP1/MECP2/ZNF274/AUTS2/SNW1/EHMT1/MECOM/TET1/PRMT9/ASH2L
GO:0008213	GO:0008213	protein alkylation	157	0.55975	1.44505	0.0021634	0.0400931	0.0333597	2376	tags=29%, list=11%, signal=26%	BHMT/ATRX/KMT2E/PCMTD1/KMT2A/KMT2C/GSPT1/NSD3/FBXO11/RIF1/ARID4A/PAXBP1/BRD4/NSD1/KDM1A/ASH1L/SETD2/KDM3A/RLF/SMAD4/KMT5B/CTCF/MTF2/NR1H4/RAB6A/TET2/CTR9/ARMT1/CREBBP/MLLT6/RNF20/SUZ12/WDR82/NSD2/SETD5/PCMTD2/PWP1/MECP2/ZNF274/AUTS2/SNW1/EHMT1/MECOM/TET1/PRMT9/ASH2L
GO:0072070	GO:0072070	loop of Henle development	10	0.913824	1.56739	0.00216701	0.0400931	0.0333597	1150	tags=50%, list=5%, signal=47%	JAG1/POU3F3/PKD2/IRX2/IRX1
GO:0000377	GO:0000377	RNA splicing, via transesterification reactions with bulged adenosine as nucleophile	345	0.500666	1.36737	0.00221898	0.0408035	0.0339508	3550	tags=43%, list=16%, signal=36%	HNRNPA1/RBM39/HNRNPF/HNRNPH1/HNRNPU/KHDRBS1/PABPC1/NCL/PNN/SFPQ/RBM25/PCBP2/REST/SON/QKI/PRPF40A/SF3B1/HNRNPK/SCAF11/DDX17/TIA1/FXR1/LUC7L2/RBM4/STRAP/HNRNPH2/HNRNPR/U2SURP/PAPOLA/SYNCRIP/HNRNPA2B1/SPEN/LUC7L3/PSIP1/RBM5/ALYREF/PCBP1/PRPF4B/SRSF5/EIF4A3/HTATSF1/RBM7/SETX/CDC5L/CDK13/SF3B2/DDX46/CELF1/KDM1A/SRSF11/FAM172A/PLRG1/RBFOX2/DHX9/LARP7/SRSF7/HNRNPUL1/CCAR1/SRSF8/NONO/CWF19L2/WDR33/DHX15/…
GO:0000398	GO:0000398	mRNA splicing, via spliceosome	345	0.500666	1.36737	0.00221898	0.0408035	0.0339508	3550	tags=43%, list=16%, signal=36%	HNRNPA1/RBM39/HNRNPF/HNRNPH1/HNRNPU/KHDRBS1/PABPC1/NCL/PNN/SFPQ/RBM25/PCBP2/REST/SON/QKI/PRPF40A/SF3B1/HNRNPK/SCAF11/DDX17/TIA1/FXR1/LUC7L2/RBM4/STRAP/HNRNPH2/HNRNPR/U2SURP/PAPOLA/SYNCRIP/HNRNPA2B1/SPEN/LUC7L3/PSIP1/RBM5/ALYREF/PCBP1/PRPF4B/SRSF5/EIF4A3/HTATSF1/RBM7/SETX/CDC5L/CDK13/SF3B2/DDX46/CELF1/KDM1A/SRSF11/FAM172A/PLRG1/RBFOX2/DHX9/LARP7/SRSF7/HNRNPUL1/CCAR1/SRSF8/NONO/CWF19L2/WDR33/DHX15/…
GO:0040029	GO:0040029	regulation of gene expression, epigenetic	128	0.589933	1.49481	0.00222654	0.0408177	0.0339626	3134	tags=38%, list=15%, signal=32%	KCNQ1OT1/HNRNPU/MORF4L1/MORF4L2/ARID1B/TAF1D/SF3B1/UBE2B/EPC1/HDAC2/DEK/RIF1/MPHOSPH8/ARID4A/BAZ1B/ACTB/RBBP4/SMCHD1/SMARCA5/CTCF/MTF2/ARID1A/AEBP2/CREBZF/MIER1/METTL3/PCGF2/DDX21/SUZ12/TDG/IFI16/SIN3A/MECP2/YTHDC1/RLIM/KLF2/RBM15B/EP300/MSL3/TAF1B/ATAD2B/DNMT3A/ZMIZ1/HDAC5/BMI1/ASF1A/HAT1/MTA1
GO:0050768	GO:0050768	negative regulation of neurogenesis	120	0.590942	1.4892	0.00224795	0.0410849	0.034185	3498	tags=31%, list=16%, signal=26%	ID1/NRP1/PCM1/REST/CTNNA1/EPHA7/HOOK3/HES1/CERS2/TMEM98/YWHAH/RYK/SEMA4D/SPART/PPP3CA/DICER1/RHOA/PTEN/RTN4/NF1/RUFY3/RNF10/SEMA6A/APPL2/RAPGEF2/SOX11/PSEN1/WNT5A/SPP1/BRINP1/SEMA5A/BMPR1A/RNF6/PLXNA3/EFNB3/B2M/DIP2B
GO:0003231	GO:0003231	cardiac ventricle development	103	0.599723	1.47785	0.00227502	0.0414537	0.0344918	3953	tags=38%, list=18%, signal=31%	SOX4/JAG1/DSP/TRIP11/TPM1/ROBO2/BMPR2/HES1/HECTD1/SMAD7/CITED2/LUZP1/FOXC1/SMAD4/TGFBR1/MDM4/TMEM65/LMO4/BMP4/CHD7/NSD2/SAV1/PTK7/SLIT3/SOX11/WNT5A/FGFR2/ROBO1/ACVR1/PKP2/BMPR1A/LRP2/RBPJ/HEY2/SLIT2/DCTN5/ZMPSTE24/MED1/TGFB2
GO:0051489	GO:0051489	regulation of filopodium assembly	44	0.698962	1.5479	0.00230332	0.0417907	0.0347722	3290	tags=43%, list=15%, signal=37%	FNBP1L/NRP1/PIK3R1/FXR1/PPP1R9A/PALM/CDC42/TGFBR1/WASL/ARF6/FMR1/RAB5A/DMTN/ARAP1/DOCK11/TENM1/RALA/RHOQ/ZMYND8
GO:0072329	GO:0072329	monocarboxylic acid catabolic process	119	-0.505969	-1.46679	0.00230742	0.0417907	0.0347722	1876	tags=27%, list=9%, signal=25%	TWIST1/HADHA/SLC27A2/PLIN5/LDHD/IDNK/HADH/SLC27A4/MECR/AGXT2/ACADS/PCCB/PCK2/HAO2/AIG1/CRAT/FABP1/DECR2/PGD/GCDH/PHYH/FAH/AKR1A1/ECI2/ECHS1/HSD17B10/ACAA1/ECI1/CRABP1/ETFB/ACAT2/DCXR
GO:0001503	GO:0001503	ossification	357	0.489934	1.34169	0.00232939	0.042062	0.0349979	3568	tags=29%, list=17%, signal=24%	VCAN/IFITM1/ID3/SPARC/JAG1/BCL2/HNRNPU/YAP1/TPM4/GNAS/BMP3/REST/ATP2B1/GPC3/CTHRC1/BMPR2/PBX1/ATF4/IL6ST/SYNCRIP/BMPR1B/ALYREF/NIPBL/RSL1D1/SEMA4D/LGR4/PTK2/AKT1/SMAD7/RPL38/CDK6/KLF10/JUNB/FOXC1/RHOA/DHX9/SMAD5/DHX36/CRIM1/SOX9/NF1/PKDCC/PDLIM7/FZD1/LTBP3/ACVR2B/SUCO/DDX5/SNRNP200/SMO/FSTL3/SP3/DDX21/LRP6/HSPE1/BMP4/DNAJC13/INTU/ADAR/SFRP1/RRBP1/MAPK1/SOX11/GTPBP4/WNT5A/TXLNG/NAB1/SPP1/RRAS2/FGF…
GO:0000381	GO:0000381	regulation of alternative mRNA splicing, via spliceosome	56	0.666916	1.52894	0.00234236	0.0421695	0.0350874	3170	tags=48%, list=15%, signal=41%	HNRNPA1/HNRNPU/KHDRBS1/RBM25/REST/DDX17/FXR1/RBM4/RBM5/RBM7/CELF1/FAM172A/RBFOX2/CELF2/PTBP1/DDX5/THRAP3/FMR1/MBNL2/MBNL1/TRA2B/YTHDC1/RBM15B/SRSF12/RNPS1/DYRK1A/SMU1
GO:1901657	GO:1901657	glycosyl compound metabolic process	119	-0.50461	-1.46285	0.00236077	0.042374	0.0352576	1417	tags=21%, list=7%, signal=20%	NT5M/TK1/ATIC/AK4/UPP1/FUCA2/AHCY/AKR1B10/PEMT/DTYMK/AKR1C3/RAN/MACROD1/DGUOK/NME1/SLC34A1/AKR1A1/PNP/NT5C/NME4/GUK1/APRT/NME3/AKR7A2/DNPH1
GO:0060485	GO:0060485	mesenchyme development	254	0.522532	1.40879	0.00238228	0.0425927	0.0354395	2744	tags=29%, list=13%, signal=25%	ERBB4/ZFP36L1/CDH2/JAG1/BCL2/YAP1/NRP1/SDCBP/HOXA5/ROBO2/DDX17/STAT1/PKD2/BMPR2/HES1/STRAP/HDAC2/MYC/SEMA4D/PAX2/TEAD2/SMAD7/CITED2/EDNRB/PHLDB2/FOXC1/FAM172A/PTEN/RDH10/SMAD4/BASP1/SMAD2/HMGA2/SOX9/RTN4/TBX2/GSK3B/TGFBR1/PHLDB1/EPB41L5/IL17RD/MDM4/ADIPOR1/BNC2/DDX5/PITX2/SMO/LRP6/CLASP1/SEMA6A/BMP4/SPRY1/FLNA/SFRP1/PTK7/MAPK1/CRB2/SOX11/PDCD4/PHACTR4/CLASP2/WNT5A/TRIM28/ALDH1A2/FGFR2/SEMA5A/PPP2…
GO:0051567	GO:0051567	histone H3-K9 methylation	32	0.752496	1.57306	0.00238815	0.0425927	0.0354395	2136	tags=34%, list=10%, signal=31%	ATRX/RIF1/ARID4A/KDM1A/ASH1L/KDM3A/SETD5/MECP2/ZNF274/EHMT1/MECOM
GO:0022602	GO:0022602	ovulation cycle process	39	0.715472	1.55193	0.0023942	0.0425927	0.0354395	4064	tags=41%, list=19%, signal=33%	PLEKHA1/HSPA5/NRIP1/ROBO2/ADAMTS1/BMPR1B/PAM/ZNF830/SGPL1/MAP2K6/SLIT3/CASP2/SRC/SLIT2/TGFB2/SIRT1
GO:1900047	GO:1900047	negative regulation of hemostasis	44	-0.667431	-1.67631	0.00243639	0.0432154	0.0359577	418	tags=14%, list=2%, signal=13%	F12/SERPINF2/VTN/SERPINE2/TSPAN8/APOE
GO:0033044	GO:0033044	regulation of chromosome organization	257	0.512952	1.38505	0.00250239	0.0441777	0.0367583	4323	tags=40%, list=20%, signal=32%	HNRNPA1/ATRX/TPR/HNRNPU/KMT2E/SFPQ/RAD21/SMG1/ZNF207/KMT2A/CUL3/HNRNPA2B1/NSD3/NIPBL/MYC/RIF1/GNL3/MPHOSPH8/XRCC5/PAXBP1/TCP1/BRD4/LRRK2/CCT2/KDM1A/GTF2H2/GLYR1/CCT4/WAPL/ATF7IP/SMC5/SMAD4/PCID2/SENP6/DHX36/TERF1/CTCF/MTF2/NBN/HMBOX1/CTR9/PSMG2/PRKCQ/FMR1/MIER1/NUMA1/RNF20/SIN3A/CDC26/MECP2/AUTS2/SNW1/HNRNPD/MAPK1/SART3/TNKS2/ATM/MAD2L1BP/TET1/XRN1/UBE2N/CDK5RAP2/TRIM28/KAT7/RB1/MRE11/TNKS/PARP1/…
GO:0030324	GO:0030324	lung development	151	0.563195	1.44905	0.00250534	0.0441777	0.0367583	2513	tags=26%, list=12%, signal=23%	NFIB/SPARC/YAP1/HOXA5/GPC3/BMPR2/HES1/KRAS/CREB1/AP3B1/MAN1A2/ASXL1/RDH10/CDC42/SMAD2/SOX9/NPHP3/LAMA1/PDGFA/PKDCC/FOXJ1/LTBP3/BAG6/FSTL3/SP3/HIKESHI/CELSR1/BMP4/SPRY1/SAV1/PTK7/MAPK1/KLF2/SOX11/EP300/WNT5A/FBXW7/ALDH1A2/FGFR2
GO:0006446	GO:0006446	regulation of translational initiation	74	0.648316	1.53666	0.00252086	0.044316	0.0368734	1818	tags=47%, list=8%, signal=43%	EIF3E/TPR/KHDRBS1/EIF4A2/EIF4B/CSDE1/TMED2/EIF3H/NPM1/RBM4/PPP1R15A/ATF4/EIF1B/EIF4G2/PAIP1/EIF5B/RPL13A/EIF4G1/LARP1/EIF4H/NCK2/UHMK1/EIF2AK2/YTHDF1/DNAJC3/FMR1/EIF4G3/METTL3/MTIF2/EIF5/EIF3B/DDX3X/EIF2AK1/NCK1/AGO2
GO:0002220	GO:0002220	innate immune response activating cell surface receptor signaling pathway	100	-0.516222	-1.44971	0.0025467	0.044316	0.0368734	1263	tags=21%, list=6%, signal=20%	PSMF1/PSMA3/ICAM3/HRAS/PSMD4/PSMD3/PSME1/PSMC4/PSMD7/PSMA2/PSMA7/PSMC3/PSME2/PSMB5/PSMB7/PSMC5/PSMB1/PSMB3/PSMD8/PSMB6/PLCG2
GO:0002758	GO:0002758	innate immune response-activating signal transduction	100	-0.516222	-1.44971	0.0025467	0.044316	0.0368734	1263	tags=21%, list=6%, signal=20%	PSMF1/PSMA3/ICAM3/HRAS/PSMD4/PSMD3/PSME1/PSMC4/PSMD7/PSMA2/PSMA7/PSMC3/PSME2/PSMB5/PSMB7/PSMC5/PSMB1/PSMB3/PSMD8/PSMB6/PLCG2
GO:0008064	GO:0008064	regulation of actin polymerization or depolymerization	167	0.558539	1.45412	0.00255342	0.044316	0.0368734	4004	tags=41%, list=19%, signal=34%	FHOD3/ARPC3/COTL1/ADD3/ARPC1A/ADD1/WASF2/VIL1/ARF1/CAPZA1/RDX/JMY/ABI2/PPP1R9A/ACTR3/CAPZA2/RICTOR/NCK2/SCIN/WASHC1/CARMIL1/ACTR2/FMN1/NCKAP1/HIP1R/WASL/ARF6/TMOD3/PLEKHH2/DLG1/DBN1/DMTN/NCK1/F2RL1/ARPC5/PIK3CA/LATS1/ARHGAP35/TRIOBP/GRB2/TWF1/SWAP70/ARPC1B/EVL/CTTN/FLII/SEMA5A/TENM1/LIMA1/AP1AR/VASP/SPIRE1/RASA1/SNX9/ARFGEF1/MYADM/FER/CYFIP1/SLIT2/WHAMM/MKKS/ARHGAP18/GMFB/CDC42EP3/BRK1/CDC42EP4/T…
GO:0010565	GO:0010565	regulation of cellular ketone metabolic process	162	-0.458434	-1.40016	0.00256387	0.044316	0.0368734	1521	tags=22%, list=7%, signal=21%	CD74/STARD4/SLC7A7/APOC3/PSMF1/APOC1/PSMA3/NQO1/RGN/PSMD4/PSMD3/FABP1/WNT4/FABP3/AKR1C3/PSME1/PSMC4/PSMD7/EGR1/PSMA2/PSMA7/INSIG1/PSMC3/PSME2/PSMB5/PSMB7/GSTZ1/PSMC5/PSMB1/PSMB3/ANXA1/PARK7/EIF6/PSMD8/PSMB6/APOA1
GO:0034381	GO:0034381	plasma lipoprotein particle clearance	47	-0.655883	-1.67111	0.00256487	0.044316	0.0368734	2180	tags=40%, list=10%, signal=36%	NPC1/CLTA/APOB/LIPC/AP2B1/AP2M1/EHD1/APOC3/APOC1/CNPY2/HMOX1/CUBN/LRPAP1/LDLR/APOM/AP2S1/AMN/APOA1/APOE
GO:0046847	GO:0046847	filopodium assembly	60	0.661908	1.53183	0.00256658	0.044316	0.0368734	4023	tags=42%, list=19%, signal=34%	FNBP1L/NRP1/PIK3R1/FXR1/PPP1R9A/PALM/CDC42/TGFBR1/WASL/ARF6/FMR1/RAB5A/DMTN/FGD4/SPATA13/ARAP1/DOCK11/TENM1/RALA/RHOQ/ZMYND8/EZR/FGD6/RIPOR2/MYO10
GO:0034433	GO:0034433	steroid esterification	14	-0.866029	-1.71858	0.00258688	0.044316	0.0368734	1490	tags=43%, list=7%, signal=40%	STARD4/APOC1/LAMTOR1/AGT/APOA1/APOE
GO:0034434	GO:0034434	sterol esterification	14	-0.866029	-1.71858	0.00258688	0.044316	0.0368734	1490	tags=43%, list=7%, signal=40%	STARD4/APOC1/LAMTOR1/AGT/APOA1/APOE
GO:0034435	GO:0034435	cholesterol esterification	14	-0.866029	-1.71858	0.00258688	0.044316	0.0368734	1490	tags=43%, list=7%, signal=40%	STARD4/APOC1/LAMTOR1/AGT/APOA1/APOE
GO:0046487	GO:0046487	glyoxylate metabolic process	10	-0.907148	-1.70072	0.00260607	0.0445023	0.0370284	1474	tags=80%, list=7%, signal=75%	GOT2/AGXT2/ALDH4A1/PRODH2/IDH1/HYI/IDH2/GRHPR
GO:2001138	GO:2001138	regulation of phospholipid transport	13	-0.884489	-1.72779	0.00261357	0.0445023	0.0370284	885	tags=38%, list=4%, signal=37%	TRIAP1/PRELID1/DBI/APOA1/APOE
GO:0030857	GO:0030857	negative regulation of epithelial cell differentiation	36	0.716232	1.53271	0.00261996	0.0445023	0.0370284	1843	tags=22%, list=9%, signal=20%	JAG1/ID1/YAP1/STAT1/HES1/SOX9/SMO/SPRY1
GO:0031146	GO:0031146	SCF-dependent proteasomal ubiquitin-dependent protein catabolic process	89	-0.538879	-1.52314	0.00263475	0.0446274	0.0371326	1263	tags=24%, list=6%, signal=22%	PSMF1/PSMA3/PSMD4/PSMD3/FBXW5/PSME1/PSMC4/PSMD7/FBXL15/PSMA2/PSMA7/PSMC3/PSME2/PSMB5/PSMB7/PSMC5/PSMB1/PSMB3/PSMD8/PSMB6/RBX1
GO:0034404	GO:0034404	nucleobase-containing small molecule biosynthetic process	110	-0.511747	-1.47018	0.00267198	0.0451247	0.0375463	1417	tags=17%, list=7%, signal=16%	NT5M/TK1/UPP1/NUDT5/DCTPP1/NUDT1/NUDT16/ITPA/ACOT7/DTYMK/NTHL1/NME1/PNP/NT5C/NME4/APRT/NME3/DNPH1/HINT1
GO:0030832	GO:0030832	regulation of actin filament length	168	0.557886	1.45227	0.00268528	0.0451247	0.0375463	4004	tags=41%, list=19%, signal=34%	FHOD3/ARPC3/COTL1/ADD3/ARPC1A/ADD1/WASF2/VIL1/ARF1/CAPZA1/RDX/JMY/ABI2/PPP1R9A/ACTR3/CAPZA2/RICTOR/NCK2/SCIN/WASHC1/CARMIL1/ACTR2/FMN1/NCKAP1/HIP1R/WASL/ARF6/TMOD3/PLEKHH2/DLG1/DBN1/DMTN/NCK1/F2RL1/ARPC5/PIK3CA/LATS1/ARHGAP35/TRIOBP/GRB2/TWF1/SWAP70/ARPC1B/EVL/CTTN/FLII/SEMA5A/TENM1/LIMA1/AP1AR/VASP/SPIRE1/RASA1/SNX9/ARFGEF1/MYADM/FER/CYFIP1/SLIT2/WHAMM/MKKS/ARHGAP18/GMFB/CDC42EP3/BRK1/CDC42EP4/T…
GO:0050803	GO:0050803	regulation of synapse structure or activity	199	0.534889	1.41329	0.00269006	0.0451247	0.0375463	4339	tags=31%, list=20%, signal=25%	CDH2/TUBA1A/SPARC/APP/FLRT3/DNM1/ROBO2/LRRTM1/EPHA7/UBE3A/GPC6/CAPRIN1/VPS35/SEMA4D/LRRK2/ABI2/PPP1R9A/ADGRL2/EIF4G1/ADAM10/RHOA/PTEN/CDKL5/SLITRK5/CDC42/DHX36/ACTR2/ARF6/EPHA4/DBN1/SETD5/ABL1/SNCA/DNM2/WNT5A/ITSN1/LRRN1/ADGRL1/YWHAZ/SYNDIG1/CRIPT/ARF4/TUBB/LRRC4B/ZMYND8/ABHD17B/MAPK14/CYFIP1/SLITRK4/TPBG/CAPRIN2/PRNP/DLG5/DNM1L/OPA1/EFNA1/PPT1/HOMER1/IL1RAPL1/DAB2IP/SIPA1L1
GO:0044106	GO:0044106	cellular amine metabolic process	143	-0.490024	-1.46069	0.00269412	0.0451247	0.0375463	1581	tags=23%, list=7%, signal=22%	ABCC2/MTPN/ITGB2/DHPS/SLC7A7/PSMF1/PSMA3/NQO1/SULT1A1/AGMAT/PSMD4/SRM/PSMD3/SAT1/PSME1/PSMC4/PSMD7/HAAO/GCDH/PSMA2/PSMA7/PSMC3/PSME2/PSMB5/PSMB7/PSMC5/SAT2/PSMB1/PSMB3/PARK7/PSMD8/PNKD/PSMB6
GO:0048736	GO:0048736	appendage development	153	0.562832	1.45122	0.0027538	0.0453522	0.0377356	4372	tags=37%, list=20%, signal=30%	SOX4/HOXA10/ATRX/GNAS/GPC3/BMPR2/PBX1/DYNC2H1/HDAC2/BMPR1B/NIPBL/HOXA9/IFT122/ZNRF3/PAM/RDH10/SMAD4/SOX9/TBX2/PKDCC/FMN1/FRAS1/PITX2/CREBBP/LRP6/MBNL1/BMP4/CHD7/INTU/TULP3/HDAC1/SOX11/PSEN1/WNT5A/ITGA6/IFT52/FREM2/ALDH1A2/FGFR2/BMPR1A/ZNF141/WDPCP/NOTCH2/WDR19/IFT80/KREMEN2/FZD6/MED1/PBX2/TFAP2B/TGFB2/MAP3K20/LNPK/LEF1/IQCE/CTNNB1/IFT172
GO:0060173	GO:0060173	limb development	153	0.562832	1.45122	0.0027538	0.0453522	0.0377356	4372	tags=37%, list=20%, signal=30%	SOX4/HOXA10/ATRX/GNAS/GPC3/BMPR2/PBX1/DYNC2H1/HDAC2/BMPR1B/NIPBL/HOXA9/IFT122/ZNRF3/PAM/RDH10/SMAD4/SOX9/TBX2/PKDCC/FMN1/FRAS1/PITX2/CREBBP/LRP6/MBNL1/BMP4/CHD7/INTU/TULP3/HDAC1/SOX11/PSEN1/WNT5A/ITGA6/IFT52/FREM2/ALDH1A2/FGFR2/BMPR1A/ZNF141/WDPCP/NOTCH2/WDR19/IFT80/KREMEN2/FZD6/MED1/PBX2/TFAP2B/TGFB2/MAP3K20/LNPK/LEF1/IQCE/CTNNB1/IFT172
GO:0006558	GO:0006558	L-phenylalanine metabolic process	10	-0.904875	-1.69645	0.0027667	0.0453522	0.0377356	735	tags=60%, list=3%, signal=58%	PCBD1/HGD/FAH/QDPR/ASRGL1/GSTZ1
GO:0006559	GO:0006559	L-phenylalanine catabolic process	10	-0.904875	-1.69645	0.0027667	0.0453522	0.0377356	735	tags=60%, list=3%, signal=58%	PCBD1/HGD/FAH/QDPR/ASRGL1/GSTZ1
GO:1902221	GO:1902221	erythrose 4-phosphate/phosphoenolpyruvate family amino acid metabolic process	10	-0.904875	-1.69645	0.0027667	0.0453522	0.0377356	735	tags=60%, list=3%, signal=58%	PCBD1/HGD/FAH/QDPR/ASRGL1/GSTZ1
GO:1902222	GO:1902222	erythrose 4-phosphate/phosphoenolpyruvate family amino acid catabolic process	10	-0.904875	-1.69645	0.0027667	0.0453522	0.0377356	735	tags=60%, list=3%, signal=58%	PCBD1/HGD/FAH/QDPR/ASRGL1/GSTZ1
GO:0070142	GO:0070142	synaptic vesicle budding	11	0.886	1.55792	0.00278058	0.0453522	0.0377356	1944	tags=55%, list=9%, signal=50%	DNM1/AP3B1/ARF1/PICALM/AP3D1/DNM2
GO:0018023	GO:0018023	peptidyl-lysine trimethylation	40	0.721605	1.57171	0.00278142	0.0453522	0.0377356	4064	tags=52%, list=19%, signal=43%	ATRX/KMT2E/KMT2A/NSD3/ARID4A/BRD4/SETD2/KMT5B/TET2/CTR9/WDR82/SETD5/PWP1/MECP2/ZNF274/RTF1/IWS1/SETD4/SETD3/OGT/SIRT1
GO:0042745	GO:0042745	circadian sleep/wake cycle	17	-0.846114	-1.73517	0.00278212	0.0453522	0.0377356	1018	tags=18%, list=5%, signal=17%	PER3/AHCY/PTGDS
GO:0034620	GO:0034620	cellular response to unfolded protein	142	0.572106	1.46649	0.00278313	0.0453522	0.0377356	4119	tags=45%, list=19%, signal=37%	HSPA1B/HSPA6/HSP90B1/HSPA5/PDIA6/HSPA1A/CALR/TMED2/CANX/PIK3R1/XBP1/PPP1R15A/ATF4/ADD1/DNAJB9/NFE2L2/TM7SF3/HSPD1/HSPA9/TLN1/SEC31A/HERPUD1/CTDSP2/CREBRF/GFPT1/KLHDC3/NCK2/PTPN2/MBTPS1/DNAJC3/DERL2/HDGF/NCK1/ATF6B/HYOU1/TMEM33/ERO1A/EP300/HSPA13/EXTL2/GOSR2/FKBP14/DNAJB11/BFAR/VAPB/ATF6/COPS5/CREB3L2/PACRG/UFL1/MYDGF/DERL1/EIF2S1/SSR1/TMBIM6/PTPN1/ATF3/OPTN/RNF121/AMFR/TMTC4/WIPI1/CDK5RAP3/HERPUD2
GO:0045346	GO:0045346	regulation of MHC class II biosynthetic process	13	0.87371	1.58265	0.00280404	0.0455695	0.0379164	497	tags=23%, list=2%, signal=23%	TAF7/XBP1/HDAC2
GO:0072350	GO:0072350	tricarboxylic acid metabolic process	14	-0.863647	-1.71385	0.00282867	0.0458458	0.0381463	836	tags=50%, list=4%, signal=48%	IDH1/ACO2/IDH3B/SLC34A1/IDH2/IDH3G/ASS1
GO:0001580	GO:0001580	detection of chemical stimulus involved in sensory perception of bitter taste	20	-0.797946	-1.7119	0.00283772	0.0458688	0.0381654	44	tags=10%, list=0%, signal=10%	TAS2R5/AZGP1
GO:0071407	GO:0071407	cellular response to organic cyclic compound	489	0.47355	1.31346	0.00285033	0.0459492	0.0382324	4141	tags=32%, list=19%, signal=27%	ZFP36L1/HSP90B1/ID3/HSPA5/ID1/HNRNPU/YAP1/APP/TAF7/KLF5/NRIP1/GNAS/NCOR1/AKAP9/REST/GNAI1/APEX1/TMF1/CALR/ATP2B1/FOXP1/CTNNA1/NPM1/DDX17/PKD2/ROCK2/UBE3A/ATF4/TRIM24/VPS35/HDAC2/GNAI3/URI1/LCOR/YWHAH/DNAJA1/CAV2/ITGA2/AKT1/CDC5L/LRRK2/ATP1A1/ACTB/PALM/SAFB/KDM1A/PAK2/LARP1/DDX18/USP8/AR/RAP1A/KDM3A/RBFOX2/NCOA4/DHX9/GNB1/SMAD5/GOLPH3/ACTR2/NR1H4/GSK3B/ARID1A/UFM1/DDX5/NCSTN/PMEPA1/SMO/RIOK3/LRP6/…
GO:0010872	GO:0010872	regulation of cholesterol esterification	10	-0.903344	-1.69358	0.00287414	0.0460887	0.0383484	1490	tags=60%, list=7%, signal=56%	STARD4/APOC1/LAMTOR1/AGT/APOA1/APOE
GO:0062208	GO:0062208	positive regulation of pattern recognition receptor signaling pathway	36	0.714737	1.52952	0.00287432	0.0460887	0.0383484	2767	tags=39%, list=13%, signal=34%	HSPA1B/HSPA1A/PUM1/RTN4/MFHAS1/PJA2/WDFY1/DDX3X/F2RL1/ANKRD17/USP15/PUM2/SLC15A4/PELI1
GO:0021915	GO:0021915	neural tube development	141	0.568929	1.45883	0.00290088	0.0462941	0.0385193	4025	tags=42%, list=19%, signal=34%	SOX4/ZFP36L1/SPINT2/TMED2/CTHRC1/PKD2/HES1/TCTN1/IFT122/PAX2/TEAD2/SETD2/BCL10/LUZP1/CECR2/STK4/IFT57/PLXNB2/BRD2/NPHP3/LMO4/SMO/LRP6/CELSR1/TSC1/BMP4/INTU/ABL1/TULP3/BBS4/SFRP1/FZD3/ARHGAP35/PTK7/ATP6AP2/SOX11/PHACTR4/SDC4/PSEN1/WNT5A/ST14/APAF1/ARL13B/IFT52/ALDH1A2/RALA/VASP/KIF20B/PRKACB/MIB1/LRP2/WDR19/MTHFD1/DZIP1L/DLC1/FZD6/DVL2/TGFB2/OPA1
GO:0001838	GO:0001838	embryonic epithelial tube formation	114	0.60043	1.50182	0.00290252	0.0462941	0.0385193	3100	tags=40%, list=14%, signal=35%	SOX4/SPINT2/PAX8/TMED2/CTHRC1/TCTN1/IFT122/PAX2/TEAD2/SETD2/BCL10/LUZP1/CECR2/STK4/IFT57/PLXNB2/SOX9/IRX2/BRD2/IRX1/NPHP3/LMO4/LRP6/CELSR1/TSC1/BMP4/ABL1/TULP3/BBS4/SFRP1/FZD3/ARHGAP35/PTK7/SOX11/PHACTR4/SDC4/WNT5A/ST14/APAF1/IFT52/RALA/VASP/KIF20B/PRKACB/MIB1/LRP2
GO:0001841	GO:0001841	neural tube formation	96	0.60111	1.46943	0.00291057	0.0462997	0.038524	4372	tags=53%, list=20%, signal=43%	SOX4/SPINT2/TMED2/CTHRC1/TCTN1/IFT122/PAX2/TEAD2/SETD2/BCL10/LUZP1/CECR2/STK4/IFT57/PLXNB2/BRD2/NPHP3/LMO4/LRP6/CELSR1/TSC1/BMP4/ABL1/TULP3/BBS4/SFRP1/FZD3/ARHGAP35/PTK7/SOX11/PHACTR4/SDC4/WNT5A/ST14/APAF1/IFT52/RALA/VASP/KIF20B/PRKACB/MIB1/LRP2/MTHFD1/DLC1/FZD6/DVL2/TGFB2/OPA1/SHROOM3/SCRIB/IFT172
GO:0006406	GO:0006406	mRNA export from nucleus	108	0.591776	1.46605	0.00294911	0.0466658	0.0388286	4727	tags=53%, list=22%, signal=41%	TPR/SMG1/SLBP/HNRNPA2B1/ALYREF/SRSF5/EIF4A3/SETD2/NUP107/SRSF11/PCID2/SRSF7/THOC2/WDR33/SRSF9/NUP58/SRRM1/SMG7/SRSF1/AGFG1/THOC1/UPF3B/SLU7/FYTTD1/PABPN1/YTHDC1/RBM15B/RANBP2/NUP153/NUP160/NUP54/SRSF4/FIP1L1/THOC3/NXT1/RNPS1/CDC40/IWS1/UPF2/POM121C/U2AF2/DDX39B/SMG6/NUP50/SARNP/NUP37/NUP214/NUP62/THOC6/NUP98/DDX19A/POLDIP3/NCBP2/NUP205/DHX38/NUP133/UPF1
GO:0071427	GO:0071427	mRNA-containing ribonucleoprotein complex export from nucleus	108	0.591776	1.46605	0.00294911	0.0466658	0.0388286	4727	tags=53%, list=22%, signal=41%	TPR/SMG1/SLBP/HNRNPA2B1/ALYREF/SRSF5/EIF4A3/SETD2/NUP107/SRSF11/PCID2/SRSF7/THOC2/WDR33/SRSF9/NUP58/SRRM1/SMG7/SRSF1/AGFG1/THOC1/UPF3B/SLU7/FYTTD1/PABPN1/YTHDC1/RBM15B/RANBP2/NUP153/NUP160/NUP54/SRSF4/FIP1L1/THOC3/NXT1/RNPS1/CDC40/IWS1/UPF2/POM121C/U2AF2/DDX39B/SMG6/NUP50/SARNP/NUP37/NUP214/NUP62/THOC6/NUP98/DDX19A/POLDIP3/NCBP2/NUP205/DHX38/NUP133/UPF1
GO:1902373	GO:1902373	negative regulation of mRNA catabolic process	50	0.690477	1.55631	0.002993	0.047236	0.039303	3525	tags=44%, list=16%, signal=37%	HNRNPU/PABPC1/YBX3/SECISBP2/SYNCRIP/PAIP1/LARP1/DHX9/FUS/THRAP3/FMR1/ELAVL1/IGF2BP1/HNRNPD/LARP4B/METTL16/NBAS/TARDBP/TENT4B/HNRNPA0/MAPK14/HNRNPC
GO:0010875	GO:0010875	positive regulation of cholesterol efflux	20	-0.796471	-1.70873	0.00307113	0.0483421	0.0402234	192	tags=20%, list=1%, signal=20%	NR1H3/PLTP/APOA1/APOE
GO:0007219	GO:0007219	Notch signaling pathway	171	0.544607	1.42018	0.0031077	0.0487901	0.0405961	4189	tags=38%, list=19%, signal=31%	ANXA4/CDH6/SORBS2/PERP/JAG1/YAP1/APP/ROBO2/STAT1/HES1/PBX1/IL6ST/GALNT11/SPEN/MYC/SYNJ2BP/AKT1/ADAM10/FOXC1/SOX9/EPN2/TSPAN14/NR1H4/TBX2/STAT3/NFKBIA/IFT74/SEL1L/NCSTN/METTL3/CREBBP/ELF3/ITCH/WWC1/SNW1/CBFA2T2/EP300/YTHDF2/PSEN1/FBXW7/PRKCI/ROBO1/ZMIZ1/BMP2K/TCIM/LLGL2/MIB1/RBPJ/FAT4/NOTCH2/MAML2/SRC/POFUT1/NEPRO/NKAP/HEY2/SLC35C2/PDCD10/GMDS/TGFB2/DNER/NOTCH3/APH1B/WDR12/DTX3
GO:0090207	GO:0090207	regulation of triglyceride metabolic process	31	-0.728854	-1.72264	0.00313317	0.0490619	0.0408223	2289	tags=39%, list=11%, signal=35%	GNB3/NR1H3/C3/MBOAT7/SREBF1/PLIN5/PNPLA2/APOC3/RGN/LDLR/APOA1/APOE
GO:0110053	GO:0110053	regulation of actin filament organization	247	0.523863	1.40835	0.00316007	0.0493545	0.0410658	4004	tags=40%, list=19%, signal=33%	FHOD3/ID1/ACTG1/S100A10/NRP1/ARPC3/COTL1/TPM1/PIK3R1/ROCK2/ADD3/ROCK1/ARPC1A/ADD1/WASF2/VIL1/ARF1/CAPZA1/CCDC88A/RDX/JMY/ABI2/PPP1R9A/ACTR3/PAK2/CAPZA2/PHLDB2/RICTOR/RHOA/CDC42/NCK2/SCIN/WASHC1/CARMIL1/ACTR2/TGFBR1/FMN1/NCKAP1/HIP1R/WASL/ARF6/TJP1/TMOD3/PLEKHH2/TSC1/CLASP1/DLG1/DBN1/DMTN/ABL1/NCK1/F2RL1/ARPC5/PIK3CA/FLNA/SFRP1/NOX4/LATS1/ARHGAP35/TRIOBP/GRB2/ARAP1/TWF1/SWAP70/SDC4/CLASP2/RAC1/ARP…
GO:0034375	GO:0034375	high-density lipoprotein particle remodeling	16	-0.851207	-1.73048	0.00319359	0.0497488	0.0413938	1279	tags=38%, list=6%, signal=35%	APOC3/APOC1/APOM/PLTP/APOA1/APOE

## Sheet: GSEA Up
GO:2000737	1.75414
GO:0072089	1.6644
GO:0021515	1.65785
GO:0003338	1.65681
GO:0048041	1.65675
GO:0072091	1.65556
GO:0007044	1.65468
GO:0070306	1.65436
GO:0043484	1.65198
GO:0006606	1.63604
GO:0034968	1.63464
GO:0001952	1.63412
GO:0072234	1.63377
GO:0061647	1.62622
GO:0051028	1.62023
GO:0150115	1.61567
GO:0017148	1.6145
GO:0007507	1.61445
GO:0072273	1.61302
GO:0034453	1.61287
GO:0050779	1.61082
GO:0070757	1.60942
GO:0061157	1.60907
GO:0009952	1.60766
GO:0042026	1.60633
GO:0045814	1.60604
GO:0002320	1.60585
GO:0051893	1.60553
GO:0090109	1.60553
GO:0140467	1.60003
GO:0000380	1.59851
GO:0031060	1.59086
GO:0097549	1.58892
GO:1990573	1.58663
GO:0001825	1.58422
GO:0072283	1.58418
GO:0007389	1.58386
GO:0045346	1.58265
GO:0031644	1.57847
GO:0030856	1.5777
GO:0003002	1.57635
GO:0051567	1.57306
GO:0018023	1.57171
GO:0034332	1.56901
GO:0098727	1.56837
GO:0072070	1.56739
GO:0019827	1.5663
GO:0006333	1.56485
GO:0045665	1.56381
GO:0035329	1.56255
GO:0060993	1.56208
GO:0007163	1.56151
GO:0061014	1.56142
GO:0018022	1.56006
GO:0150116	1.55866
GO:0051963	1.55807
GO:0070142	1.55792
GO:1902373	1.55631
GO:0000018	1.55353
GO:0030900	1.55227
GO:0022602	1.55193
GO:1901888	1.55077
GO:0090307	1.55055
GO:0050684	1.54867
GO:0051489	1.5479
GO:2001252	1.5459
GO:1902115	1.54385
GO:0032922	1.54345
GO:0048639	1.5393
GO:1902369	1.53902
GO:0061326	1.53892
GO:0034329	1.53815
GO:0016569	1.53787
GO:0006338	1.53753
GO:0021537	1.53743
GO:0006446	1.53666
GO:0003279	1.53316
GO:0030857	1.53271
GO:0048705	1.53184
GO:0046847	1.53183
GO:0007498	1.53139
GO:0034401	1.53083
GO:0060491	1.5306
GO:0048813	1.53006
GO:0007409	1.52987
GO:0062208	1.52952
GO:0000381	1.52894
GO:0120032	1.52866
GO:0031503	1.52775
GO:0007416	1.52735
GO:0010721	1.52659
GO:0045667	1.52597
GO:0048024	1.52392
GO:0016331	1.52202
GO:1902275	1.52017
GO:0000724	1.52007
GO:0072080	1.51815
GO:0016570	1.51703
GO:0000725	1.51623
GO:0051961	1.51498
GO:0045165	1.51312
GO:0050770	1.513
GO:0030010	1.51051
GO:0035107	1.51035
GO:0035108	1.51035
GO:0003205	1.50888
GO:0062207	1.5069
GO:0007411	1.50661
GO:0006417	1.50529
GO:0097485	1.50386
GO:0007160	1.50208
GO:0001838	1.50182
GO:0035264	1.50158
GO:0048511	1.49752
GO:0040029	1.49481
GO:0060560	1.49436
GO:0051225	1.49245
GO:0050768	1.4892
GO:0043588	1.48786
GO:0051147	1.48694
GO:0051236	1.48617
GO:0060271	1.48438
GO:0001654	1.48296
GO:0006986	1.48134
GO:0150063	1.48096
GO:0007623	1.4802
GO:0048880	1.47879
GO:0003231	1.47785
GO:0050657	1.4733
GO:0050658	1.4733
GO:0044782	1.47266
GO:0061564	1.47246
GO:0048738	1.47218
GO:0045664	1.46944
GO:0001841	1.46943
GO:0051052	1.46749
GO:0034620	1.46649
GO:0032886	1.46643
GO:0006406	1.46605
GO:0071427	1.46605
GO:0051960	1.46594
GO:0043547	1.46467
GO:0035967	1.46378
GO:0042692	1.46257
GO:0046777	1.46093
GO:0021915	1.45883
GO:0006913	1.4553
GO:0008064	1.45412
GO:0043010	1.45327
GO:0030832	1.45227
GO:0048736	1.45122
GO:0060173	1.45122
GO:0006403	1.44968
GO:0030324	1.44905
GO:0032271	1.44831
GO:0048638	1.44829
GO:0030323	1.44803
GO:0034504	1.4477
GO:0003007	1.44756
GO:0001501	1.44645
GO:0001649	1.44631
GO:0006479	1.44505
GO:0008213	1.44505
GO:0001701	1.44175
GO:0048588	1.44086
GO:0048568	1.43975
GO:0060562	1.43969
GO:0045637	1.43931
GO:0006310	1.43908
GO:0051169	1.43565
GO:0008380	1.43322
GO:0018205	1.43137
GO:0048872	1.43088
GO:0031330	1.43063
GO:0009266	1.43037
GO:0050808	1.42823
GO:0050767	1.42637
GO:0043087	1.42552
GO:0008544	1.42448
GO:0006397	1.42117
GO:0007548	1.42082
GO:0007219	1.42018
GO:0030099	1.41907
GO:0015931	1.41809
GO:0018105	1.41702
GO:0007423	1.41635
GO:0043414	1.41497
GO:0050803	1.41329
GO:0071559	1.40969
GO:0060485	1.40879
GO:0110053	1.40835
GO:0048562	1.40719
GO:0060284	1.40053
GO:0061458	1.40044
GO:0007018	1.39833
GO:0034248	1.39385
GO:0032535	1.39211
GO:0031346	1.38966
GO:0033044	1.38505
GO:0048608	1.38159
GO:0007015	1.375
GO:0000375	1.37486
GO:0090066	1.36765
GO:0000377	1.36737
GO:0000398	1.36737
GO:0051493	1.35147
GO:0032970	1.34597
GO:0001503	1.34169
GO:0071407	1.31346

## Sheet: GSEA Down
GO:0019216	-1.30401
GO:0005996	-1.38168
GO:0010565	-1.40016
GO:0072593	-1.40157
GO:0090150	-1.40773
GO:0006790	-1.40963
GO:0016053	-1.41136
GO:0043624	-1.4174
GO:0046394	-1.42401
GO:0006839	-1.43669
GO:0009636	-1.44881
GO:0002220	-1.44971
GO:0002758	-1.44971
GO:0006631	-1.45758
GO:0044106	-1.46069
GO:0006605	-1.46284
GO:1901657	-1.46285
GO:0016042	-1.46592
GO:0072329	-1.46679
GO:0034404	-1.47018
GO:0044242	-1.47985
GO:0062012	-1.4857
GO:0009063	-1.49585
GO:0046890	-1.50398
GO:0009259	-1.50617
GO:0000041	-1.50693
GO:0009150	-1.51459
GO:0019693	-1.51477
GO:0072521	-1.51764
GO:0009117	-1.51864
GO:0031146	-1.52314
GO:0006163	-1.52598
GO:0007006	-1.5332
GO:0006753	-1.53373
GO:0072330	-1.53621
GO:0006612	-1.53706
GO:0008202	-1.56181
GO:0009410	-1.56302
GO:0000184	-1.56504
GO:0006633	-1.56728
GO:0019080	-1.57122
GO:0001676	-1.57195
GO:0042180	-1.57272
GO:0070972	-1.57563
GO:0006721	-1.57608
GO:0071466	-1.58207
GO:0006520	-1.58827
GO:1901606	-1.58927
GO:0072599	-1.59227
GO:0120254	-1.59339
GO:0046365	-1.60177
GO:0045047	-1.60432
GO:1901615	-1.60455
GO:0006637	-1.6047
GO:0035383	-1.6047
GO:0033559	-1.6168
GO:0006575	-1.62826
GO:0046395	-1.63135
GO:0097006	-1.63796
GO:0019083	-1.65445
GO:0030195	-1.66292
GO:0034381	-1.67111
GO:0070498	-1.67552
GO:1900047	-1.67631
GO:0006805	-1.67781
GO:0006081	-1.68647
GO:0009593	-1.69306
GO:0010872	-1.69358
GO:0006613	-1.69406
GO:0006558	-1.69645
GO:0006559	-1.69645
GO:1902221	-1.69645
GO:1902222	-1.69645
GO:0006720	-1.69688
GO:0046487	-1.70072
GO:0016054	-1.70153
GO:0006066	-1.70831
GO:0010875	-1.70873
GO:0098754	-1.71127
GO:0001580	-1.7119
GO:0072350	-1.71385
GO:0034433	-1.71858
GO:0034434	-1.71858
GO:0034435	-1.71858
GO:1905907	-1.72218
GO:0090207	-1.72264
GO:0006614	-1.72328
GO:0072523	-1.72593
GO:2001138	-1.72779
GO:0006414	-1.72807
GO:0034375	-1.73048
GO:0050810	-1.73496
GO:0042745	-1.73517
GO:0009141	-1.73665
GO:0009165	-1.73925
GO:0006195	-1.74422
GO:0033344	-1.74562
GO:0009260	-1.74641
GO:0009199	-1.74777
GO:0072522	-1.74912
GO:1901293	-1.74996
GO:0061418	-1.75275
GO:0019369	-1.75538
GO:0046390	-1.75784
GO:0009074	-1.76284
GO:0140053	-1.76345
GO:0050912	-1.76391
GO:0022410	-1.76499
GO:0006164	-1.76896
GO:0044282	-1.77648
GO:0042749	-1.77793
GO:0006694	-1.78417
GO:0045940	-1.78559
GO:0009205	-1.78786
GO:0032543	-1.78836
GO:0031145	-1.7934
GO:0009152	-1.79674
GO:0006122	-1.79998
GO:0010874	-1.80254
GO:0009144	-1.80739
GO:1990542	-1.80825
GO:0034368	-1.81967
GO:0034369	-1.81967
GO:0034367	-1.82281
GO:0006415	-1.82489
GO:0019218	-1.8276
GO:0002548	-1.83159
GO:1901617	-1.83253
GO:0051180	-1.84116
GO:0097237	-1.86146
GO:0016125	-1.86608
GO:0006123	-1.87668
GO:0019646	-1.87668
GO:0009142	-1.87699
GO:0008203	-1.88587
GO:0006749	-1.89222
GO:0009201	-1.91266
GO:1990748	-1.91465
GO:1902930	-1.9154
GO:0042776	-1.91543
GO:0006754	-1.91624
GO:0090181	-1.92006
GO:0061844	-1.92695
GO:0070126	-1.93423
GO:0045540	-1.93517
GO:0106118	-1.93517
GO:0019730	-1.9384
GO:0009145	-1.94086
GO:0042407	-1.94288
GO:1902652	-1.94492
GO:0046165	-1.94589
GO:0050907	-1.94623
GO:0009206	-1.94873
GO:0015985	-1.94876
GO:0015986	-1.94876
GO:0007007	-1.96352
GO:0009072	-1.96636
GO:0009060	-1.96943
GO:0070125	-1.97298
GO:0098869	-1.97465
GO:0016126	-2.01233
GO:0006091	-2.01448
GO:0006695	-2.01629
GO:1902653	-2.01629
GO:0046034	-2.0571
GO:0015980	-2.09447
GO:1902600	-2.09512
GO:0006120	-2.2094
GO:0033108	-2.22676
GO:0010257	-2.2489
GO:0032981	-2.2489
GO:0022900	-2.31006
GO:0022904	-2.31553
GO:0045333	-2.32875
GO:0042775	-2.35988
GO:0042773	-2.36848
GO:0006119	-2.46156

## Sheet: GSEA Up after simplification
TermID, Name, Frequency, PlotX, PlotY, LogSize, Value, Uniqueness, Dispensability, Representative, Eliminated
GO:0048511, rhythmic process,0.097365791,-4.973754853,4.593082422,4.372396432,1.497523237,1,0, null, False
GO:0072089, stem cell proliferation,0.005609552,-5.532114441,2.103285019,3.133219457,1.664402153,0.995459577,0, null, False
GO:2000737, negative regulation of stem cell differentiation,0.004089438,4.046346812,-2.11431184,2.996073654,1.754144425,0.816437639,0, null, False
GO:0030856, regulation of epithelial cell differentiation,0.023243702, null, null,3.750354089,1.577698964,0.815209356,0.63333565,2000737, True
GO:0051147, regulation of muscle cell differentiation,0.019711915, null, null,3.678791434,1.486942901,0.824550242,0.69228259,2000737, True
GO:0045667, regulation of osteoblast differentiation,0.020967662, null, null,3.705607163,1.525970874,0.8239409,0.69482191,2000737, True
GO:0045665, negative regulation of neuron differentiation,0.011690008, null, null,3.451939869,1.563811218,0.805999744,0.70902668,2000737, True
GO:0045664, regulation of neuron differentiation,0.038068946, null, null,3.964589587,1.469442839,0.817838988,0.72033874,2000737, True
GO:0030857, negative regulation of epithelial cell differentiation,0.006671153, null, null,3.208441356,1.532714665,0.806163496,0.72761264,2000737, True
GO:0051960, regulation of nervous system development,0.071751041, null, null,4.23982482,1.465943484,0.818680314,0.75713437,2000737, True
GO:0045637, regulation of myeloid cell differentiation,0.032252857, null, null,3.892595423,1.439314462,0.802708007,0.77336683,2000737, True
GO:0060284, regulation of cell development,0.082755346, null, null,4.301789347,1.400533395,0.809260263,0.78144033,2000737, True
GO:0010721, negative regulation of cell development,0.02683745, null, null,3.812779707,1.526586602,0.79522457,0.78623521,2000737, True
GO:0050768, negative regulation of neurogenesis,0.019468201, null, null,3.673389578,1.489198376,0.503686902,0.84583401,2000737, True
GO:0051961, negative regulation of nervous system development,0.020947008, null, null,3.705179245,1.514978652,0.804058769,0.85036704,2000737, True
GO:0050767, regulation of neurogenesis,0.056281401, null, null,4.134368385,1.426369193,0.493475562,0.90695241,2000737, True
GO:0000380, alternative mRNA splicing via spliceosome,0.005312138,-0.797204245,-7.322344506,3.109578547,1.598508562,0.948705625,0.00529511, null, False
GO:0021515, cell differentiation in spinal cord,0.015044173,0.84137612,7.13028283,3.561459171,1.657847525,0.658156634,0.00559162, null, False
GO:0002320, lymphoid progenitor cell differentiation,0.002065373, null, null,2.699837726,1.605850417,0.697477389,0.5021812,21515, True
GO:0070306, lens fiber cell differentiation,0.004812318, null, null,3.06669855,1.654356979,0.664859825,0.52484373,21515, True
GO:0003002, regionalization,0.098600884, null, null,4.377870613,1.576350164,0.655809029,0.54270089,21515, True
GO:0045165, cell fate commitment,0.076216376, null, null,4.266043446,1.513123203,0.68670135,0.56966477,21515, True
GO:0001649, osteoblast differentiation,0.01608099, null, null,3.590395947,1.44630616,0.702841092,0.57205041,21515, True
GO:0035107, appendage morphogenesis,0.037973939, null, null,3.963504499,1.510345185,0.661912713,0.57665793,21515, True
GO:0048813, dendrite morphogenesis,0.011190188, null, null,3.432969291,1.530064687,0.601029803,0.57968647,21515, True
GO:0048736, appendage development,0.046702203, null, null,4.053347392,1.451221972,0.672851851,0.58483459,21515, True
GO:0007498, mesoderm development,0.026164139, null, null,3.801746619,1.531392866,0.691617251,0.58788502,21515, True
GO:0042692, muscle cell differentiation,0.058156759, null, null,4.148602655,1.462571306,0.684092707,0.62231813,21515, True
GO:0007507, heart development,0.118853926, null, null,4.459000239,1.614445621,0.627689006,0.63316765,21515, True
GO:0060993, kidney morphogenesis,0.016159475, null, null,3.592509848,1.56207842,0.64914169,0.63609556,21515, True
GO:0007389, pattern specification process,0.133427195, null, null,4.509229413,1.583856712,0.652101301,0.63898862,21515, True
GO:0048880, sensory system development,0.107820706, null, null,4.416690423,1.478792023,0.651593677,0.64472466,21515, True
GO:0001501, skeletal system development,0.107828968, null, null,4.416723698,1.446453571,0.65159209,0.6447283,21515, True
GO:0061458, reproductive system development,0.135823027, null, null,4.516958225,1.400441359,0.646746814,0.65588613,21515, True
GO:0016331, morphogenesis of embryonic epithelium,0.032777462, null, null,3.899601659,1.522016339,0.643556302,0.66720874,21515, True
GO:0043588, skin development,0.035627676, null, null,3.935809454,1.487856165,0.658448174,0.67036562,21515, True
GO:0008544, epidermis development,0.045880185, null, null,4.045635871,1.424477436,0.681785854,0.68069653,21515, True
GO:0060485, mesenchyme development,0.047908381, null, null,4.064420548,1.408786175,0.641692851,0.69754904,21515, True
GO:0030099, myeloid cell differentiation,0.051402991, null, null,4.094994901,1.419066467,0.642629944,0.71970269,21515, True
GO:0007423, sensory organ development,0.150078228, null, null,4.560301259,1.416346457,0.628889636,0.74319354,21515, True
GO:0021915, neural tube development,0.033719272, null, null,3.911902996,1.458832774,0.63351818,0.74830371,21515, True
GO:0048705, skeletal system morphogenesis,0.053026374, null, null,4.108497371,1.531843285,0.638824651,0.74831506,21515, True
GO:0030324, lung development,0.028113851, null, null,3.832955751,1.449048173,0.649939727,0.75942442,21515, True
GO:0030323, respiratory tube development,0.028650847, null, null,3.841171694,1.448029694,0.64957972,0.76031398,21515, True
GO:0030900, forebrain development,0.063031038, null, null,4.183554534,1.552267746,0.636010739,0.77323722,21515, True
GO:0048568, embryonic organ development,0.116226773, null, null,4.449293225,1.43975402,0.624117019,0.79209682,21515, True
GO:0003338, metanephros morphogenesis,0.004461205, null, null,3.033825694,1.656813905,0.667837246,0.79573958,21515, True
GO:0003279, cardiac septum development,0.016617987, null, null,3.604657972,1.533155493,0.662998078,0.79732339,21515, True
GO:0001841, neural tube formation,0.020583502, null, null,3.697578034,1.469433418,0.635749063,0.80839535,21515, True
GO:0001654, eye development,0.098716544, null, null,4.378379729,1.482959288,0.631319778,0.81941708,21515, True
GO:0003205, cardiac chamber development,0.028820208, null, null,3.843730965,1.508877704,0.654223793,0.82681239,21515, True
GO:0048738, cardiac muscle tissue development,0.029770279, null, null,3.857814778,1.472179284,0.642863379,0.82861768,21515, True
GO:0007409, axonogenesis,0.11449186, null, null,4.44276189,1.5298668,0.547750369,0.83776168,21515, True
GO:0060271, cilium assembly,0.141775431, null, null,4.53558524,1.484378066,0.848490579,0.84313417,21515, True
GO:0072080, nephron tubule development,0.014098233, null, null,3.533263517,1.51814684,0.641795087,0.84777043,21515, True
GO:0061326, renal tubule development,0.016733648, null, null,3.607669437,1.538921069,0.651107356,0.84837551,21515, True
GO:0001701, in utero embryonic development,0.056578815, null, null,4.136657162,1.441752067,0.655950468,0.85009185,21515, True
GO:0048562, embryonic organ morphogenesis,0.080648666, null, null,4.290591043,1.407194112,0.619909631,0.85150444,21515, True
GO:0003007, heart morphogenesis,0.053542717, null, null,4.112705521,1.447556761,0.630327469,0.86270732,21515, True
GO:0021537, telencephalon development,0.03603662, null, null,3.940765436,1.53742761,0.647203425,0.86407791,21515, True
GO:0044782, cilium organization,0.16095861, null, null,4.590696972,1.472658298,0.858239707,0.86524334,21515, True
GO:0072070, loop of Henle development,0.00177622, null, null,2.63447727,1.567393099,0.67622948,0.87795113,21515, True
GO:0060562, epithelial tube morphogenesis,0.078860053, null, null,4.280851426,1.439689921,0.627460976,0.87997982,21515, True
GO:0072273, metanephric nephron morphogenesis,0.003250896, null, null,2.896526217,1.613015468,0.670862633,0.88093557,21515, True
GO:0072234, metanephric nephron tubule development,0.002127334, null, null,2.712649702,1.633767303,0.671504424,0.88602078,21515, True
GO:0009952, anterior/posterior pattern specification,0.053629463, null, null,4.113408507,1.607655533,0.66770576,0.91478412,21515, True
GO:0061564, axon development,0.123257301, null, null,4.474798819,1.472457264,0.552566067,0.93832791,21515, True
GO:0072283, metanephric renal vesicle morphogenesis,0.001834051, null, null,2.648360011,1.584175697,0.667554229,0.94320851,21515, True
GO:0035108, limb morphogenesis,0.025214068, null, null,3.785685668,1.510345185,0.669407741,0.94861608,21515, True
GO:0003231, cardiac ventricle development,0.02117833, null, null,3.709948017,1.477854436,0.658637133,0.949693,21515, True
GO:0097485, neuron projection guidance,0.084961164, null, null,4.313213178,1.503857281,0.523101296,0.95252934,21515, True
GO:0007411, axon guidance,0.083469965, null, null,4.305523333,1.506610622,0.523424364,0.96536502,21515, True
GO:0060173, limb development,0.03509894, null, null,3.929316727,1.451221972,0.671389555,0.96843649,21515, True
GO:0001838, embryonic epithelial tube formation,0.024247473, null, null,3.76871208,1.501819858,0.643765817,0.97503968,21515, True
GO:0043010, camera-type eye development,0.07268872, null, null,4.245463313,1.453267628,0.637759398,0.97667011,21515, True
GO:0150063, visual system development,0.099224626, null, null,4.380609163,1.480957512,0.64562052,0.98655454,21515, True
GO:0007044, cell-substrate junction assembly,0.00648527,-3.278159803,-5.341282977,3.196176185,1.654684138,0.882026122,0.00563559, null, False
GO:0150115, cell-substrate junction organization,0.006501793, null, null,3.197280558,1.615667956,0.889810609,0.7142929,7044, True
GO:0034332, adherens junction organization,0.007311419, null, null,3.248218561,1.569014042,0.889125397,0.71876196,7044, True
GO:0034329, cell junction assembly,0.05123363, null, null,4.093561758,1.538147843,0.871260756,0.80553108,7044, True
GO:0007416, synapse assembly,0.017266514, null, null,3.621280168,1.527353249,0.587954597,0.84815356,7044, True
GO:0050808, synapse organization,0.057186034, null, null,4.14129296,1.428227432,0.875658868,0.91567258,7044, True
GO:0048041, focal adhesion assembly,0.003432649, null, null,2.920123326,1.656752564,0.878354116,0.96774862,7044, True
GO:0006606, protein import into nucleus,0.098253901,-5.102329641,-2.745273253,4.376339673,1.636039592,0.924186888,0.00660955, null, False
GO:0051169, nuclear transport,0.322681409, null, null,4.892751116,1.435650985,0.943910624,0.62148503,6606, True
GO:0034504, protein localization to nucleus,0.113075014, null, null,4.437354128,1.447702051,0.937326716,0.73026812,6606, True
GO:0006913, nucleocytoplasmic transport,0.322677278, null, null,4.892745556,1.455304005,0.936102999,0.90316083,6606, True
GO:0030010, establishment of cell polarity,0.03853159,-3.459772722,6.110816151,3.969835093,1.510514393,0.994884963,0.00702993, null, False
GO:0007160, cell-matrix adhesion,0.040241718,-5.681380539,3.381312409,3.988692703,1.502077207,0.987010901,0.00705064, null, False
GO:0007163, establishment or maintenance of cell polarity,0.07939705,-3.700301084,4.847722057,4.283798573,1.561508493,0.994629872,0.00739132, null, False
GO:0042026, protein refolding,0.099402248,-6.475531786,1.211434813,4.381385866,1.606328892,0.994545317,0.00751134, null, False
GO:0070757, interleukin-35-mediated signaling pathway,4.13E-06,-1.067914643,0.333617207,0.301029996,1.609424252,0.895501366,0.09470709, null, False
GO:0072091, regulation of stem cell proliferation,0.007241196,5.227109023,4.240511645,3.244029589,1.655558417,0.900169618,0.13072845, null, False
GO:0031644, regulation of nervous system process,0.014730237,6.37132284,4.009797594,3.552303109,1.578469337,0.871260174,0.13148055, null, False
GO:0048872, homeostasis of number of cells,0.051977165,5.869367296,-3.335600855,4.09981871,1.43088225,0.876266245,0.13710135, null, False
GO:0090066, regulation of anatomical structure size,0.263380433, null, null,4.804561931,1.367651803,0.862440774,0.5119203,48872, True
GO:0140467, integrated stress response signaling,0.003263289,-2.435577424,1.729421682,2.898176483,1.600026438,0.96321033,0.1418508, null, False
GO:0043484, regulation of RNA splicing,0.052964413,6.94112807,0.249826177,4.107989642,1.651982154,0.869539933,0.15033578, null, False
GO:0001952, regulation of cell-matrix adhesion,0.019084042,7.24053852,2.659721822,3.664735969,1.634115824,0.887677778,0.15938041, null, False
GO:0051893, regulation of focal adhesion assembly,0.008732395, null, null,3.325310372,1.605528133,0.813891093,0.88731041,1952, True
GO:0051963, regulation of synapse assembly,0.023574162, null, null,3.756483964,1.558074732,0.796189116,0.88928208,1952, True
GO:0090109, regulation of cell-substrate junction assembly,0.008732395, null, null,3.325310372,1.605528133,0.820357544,0.99069685,1952, True
GO:0043087, regulation of GTPase activity,0.157951428,6.280001296,2.6148986,4.582506526,1.425522488,0.886657766,0.16052841, null, False
GO:0043547, positive regulation of GTPase activity,0.092346936, null, null,4.349413527,1.464669858,0.890447032,0.76316513,43087, True
GO:0062207, regulation of pattern recognition receptor signaling pathway,0.022078832,4.734222615,2.963515877,3.728028954,1.506901965,0.883755252,0.16083593, null, False
GO:0062208, positive regulation of pattern recognition receptor signaling pathway,0.007129666, null, null,3.237292338,1.529515136,0.872035184,0.67932348,62207, True
GO:1990573, potassium ion import across plasma membrane,0.007113143,-5.591094428,-0.864684412,3.236285277,1.586634783,0.973163985,0.16784838, null, False
GO:0032886, regulation of microtubule-based process,0.092549342,4.507668281,1.243457795,4.350364332,1.466428878,0.883528635,0.17670114, null, False
GO:0045346, regulation of MHC class II biosynthetic process,0.001817528,7.649985885,-2.255779635,2.644438589,1.58264821,0.898301899,0.19295249, null, False
GO:0032970, regulation of actin filament-based process,0.225303226,5.396423303,1.551458292,4.736746984,1.345968904,0.876343136,0.19625923, null, False
GO:0035329, hippo signaling,0.010219463,1.931594359,1.084666263,3.393575203,1.56254568,0.870387666,0.19863519, null, False
GO:0031503, protein-containing complex localization,0.180827494,-5.919007815,-1.706147316,4.641245996,1.52775049,0.972823515,0.20129468, null, False
GO:0031060, regulation of histone methylation,0.019298841,7.220449275,-1.039192877,3.669595781,1.59086235,0.803460756,0.22692076, null, False
GO:0150116, regulation of cell-substrate junction organization,0.009517237, null, null,3.36267093,1.558658593,0.832098878,0.51308422,31060, True
GO:1901888, regulation of cell junction assembly,0.038106123, null, null,3.96501345,1.550768556,0.811266634,0.55641864,31060, True
GO:0006417, regulation of translation,1.49568081, null, null,5.558811733,1.505293502,0.821813059,0.57676071,31060, True
GO:2001252, positive regulation of chromosome organization,0.043942866, null, null,4.026900809,1.54589522,0.794019579,0.5857629,31060, True
GO:1902275, regulation of chromatin organization,0.065918429, null, null,4.203005675,1.52016581,0.812007921,0.60708692,31060, True
GO:0006446, regulation of translational initiation,0.048693222, null, null,4.071476968,1.536661873,0.858921439,0.69842562,31060, True
GO:1902115, regulation of organelle assembly,0.068615806, null, null,4.220421922,1.543848276,0.799884378,0.70763992,31060, True
GO:0060491, regulation of cell projection assembly,0.054885209, null, null,4.123459619,1.530601059,0.799475408,0.72509492,31060, True
GO:0033044, regulation of chromosome organization,0.136983766, null, null,4.520653811,1.385051777,0.798379744,0.74639474,31060, True
GO:0017148, negative regulation of translation,0.18119513, null, null,4.642128034,1.614495433,0.810652156,0.78569842,31060, True
GO:0032271, regulation of protein polymerization,0.189076592, null, null,4.660618865,1.448313445,0.791532973,0.79125975,31060, True
GO:0051489, regulation of filopodium assembly,0.007951684, null, null,3.284656283,1.547904306,0.819364248,0.79153628,31060, True
GO:0051493, regulation of cytoskeleton organization,0.295695251, null, null,4.854822029,1.351470951,0.787945896,0.83420727,31060, True
GO:0050770, regulation of axonogenesis,0.022653006, null, null,3.739176632,1.512998942,0.764095064,0.84365263,31060, True
GO:0008064, regulation of actin polymerization or depolymerization,0.171624194, null, null,4.618560576,1.454122954,0.69207277,0.84963376,31060, True
GO:0120032, regulation of plasma membrane bounded cell projection assembly,0.036210111, null, null,3.942851007,1.528662577,0.803371192,0.86929613,31060, True
GO:0031346, positive regulation of cell projection organization,0.048424724, null, null,4.06907581,1.389661988,0.78808008,0.88598505,31060, True
GO:0061157, mRNA destabilization,0.067409628, null, null,4.212720154,1.609069574,0.759655934,0.92174046,31060, True
GO:0050779, RNA destabilization,0.067946625, null, null,4.216165902,1.610818226,0.803785892,0.94109206,31060, True
GO:0032535, regulation of cellular component size,0.216306463, null, null,4.719049401,1.392112689,0.771024634,0.94749763,31060, True
GO:0030832, regulation of actin filament length,0.171640717, null, null,4.618602384,1.452267481,0.692070889,0.96158441,31060, True
GO:0110053, regulation of actin filament organization,0.190059709, null, null,4.662871111,1.408348496,0.79154988,0.96651144,31060, True
GO:0061014, positive regulation of mRNA catabolic process,0.071763433, null, null,4.239899817,1.561421564,0.814644022,0.98353864,31060, True
GO:0009266, response to temperature stimulus,0.233007065,-1.700170702,2.298682689,4.751348401,1.4303738,0.969251945,0.22843215, null, False
GO:0006310, DNA recombination,1.741881475,0.960488494,-6.954989215,5.624991242,1.439083635,0.941718773,0.24504494, null, False
GO:0000724, double-strand break repair via homologous recombination,0.115966536, null, null,4.448319765,1.520069273,0.917021415,0.51354551,6310, True
GO:0000725, recombinational repair,0.152246869, null, null,4.566531766,1.51622515,0.915463419,0.60083654,6310, True
GO:0061647, histone H3-K9 modification,0.005811958,-0.835019655,-5.484142303,3.148602655,1.626221752,0.861789636,0.24646269, null, False
GO:0051567, histone H3-K9 methylation,0.003948992, null, null,2.980911938,1.573061065,0.847525894,0.54923287,61647, True
GO:0097549, chromatin organization involved in negative regulation of transcription,0.053811215, null, null,4.11487775,1.588922931,0.729002235,0.55759721,61647, True
GO:0006333, chromatin assembly or disassembly,0.132518431, null, null,4.506261434,1.564846374,0.869016668,0.68078081,61647, True
GO:0034401, chromatin organization involved in regulation of transcription,0.056211178, null, null,4.133826214,1.530830254,0.760422962,0.68288606,61647, True
GO:0018023, peptidyl-lysine trimethylation,0.012631818, null, null,3.485579477,1.571706107,0.932182605,0.68649557,61647, True
GO:0006338, chromatin remodeling,0.160933826, null, null,4.590630095,1.537525129,0.867345095,0.73789487,61647, True
GO:0016570, histone modification,0.414627662, null, null,5.001634212,1.517033378,0.819378128,0.80852111,61647, True
GO:0016569, covalent chromatin modification,0.415627302, null, null,5.002679997,1.537867471,0.825673675,0.87845854,61647, True
GO:0034968, histone lysine methylation,0.101822865, null, null,4.391834542,1.634639584,0.815202743,0.88246356,61647, True
GO:0006479, protein methylation,0.406845338, null, null,4.993405366,1.445051758,0.921954154,0.88462427,61647, True
GO:0018022, peptidyl-lysine methylation,0.140069433, null, null,4.53032779,1.560062428,0.923721714,0.90798686,61647, True
GO:0040029, regulation of gene expression epigenetic,0.066001044,7.392375659,-0.257480498,4.203549597,1.494806771,0.874501506,0.25110269, null, False
GO:0046777, protein autophosphorylation,0.079078983,3.011258466,-6.933984073,4.282055371,1.460929542,0.948051465,0.25933941, null, False
GO:0000018, regulation of DNA recombination,0.048065349,6.439492519,-0.49229835,4.065841034,1.553526246,0.870951156,0.26799654, null, False
GO:0050684, regulation of mRNA processing,0.050870125,7.022761263,0.770007749,4.09046968,1.548670657,0.844794261,0.27090246, null, False
GO:0048024, regulation of mRNA splicing via spliceosome,0.032587447, null, null,3.897077003,1.523921952,0.847234577,0.8347432,50684, True
GO:0000381, regulation of alternative mRNA splicing via spliceosome,0.021971433, null, null,3.725911632,1.528943732,0.85064217,0.92143309,50684, True
GO:0051052, regulation of DNA metabolic process,0.154456818,6.192059367,0.267456285,4.57279031,1.467486988,0.860852997,0.29031672, null, False
GO:0034453, microtubule anchoring,0.012854879,-2.663208365,-4.874150321,3.493179121,1.612867925,0.888928998,0.32121371, null, False
GO:0007015, actin filament organization,0.206124176, null, null,4.698109249,1.375004817,0.878009916,0.62942933,34453, True
GO:0051225, spindle assembly,0.048024042, null, null,4.065467672,1.49245212,0.870019711,0.6930254,34453, True
GO:0007018, microtubule-based movement,0.349985633, null, null,4.928026955,1.398332729,0.960839936,0.73550469,34453, True
GO:0090307, mitotic spindle assembly,0.01596533, null, null,3.58726185,1.550553195,0.878072277,0.8557648,34453, True
GO:0034248, regulation of cellular amide metabolic process,1.507936731,5.687989955,0.151637572,5.562355922,1.393850391,0.839661934,0.3424026, null, False
GO:0008213, protein alkylation,0.406845338,2.408694549,-6.705445195,4.993405366,1.445051758,0.942649234,0.34645969, null, False
GO:0046847, filopodium assembly,0.003151758,-3.037742471,-5.560578345,2.883093359,1.531827437,0.888634142,0.35286474, null, False
GO:0006986, response to unfolded protein,0.064336354,-1.876899063,1.112294155,4.192455939,1.481342986,0.940564966,0.36992979, null, False
GO:0071559, response to transforming growth factor beta,0.034884142, null, null,3.926651077,1.409687948,0.953135473,0.58839643,6986, True
GO:0071407, cellular response to organic cyclic compound,0.113541788, null, null,4.439143142,1.313461126,0.942604107,0.63754089,6986, True
GO:0034620, cellular response to unfolded protein,0.048168618, null, null,4.066773037,1.466489947,0.934243964,0.9474234,6986, True
GO:0035967, cellular response to topologically incorrect protein,0.065360778, null, null,4.199316274,1.463780132,0.933111742,0.96711904,6986, True
GO:0007219, Notch signaling pathway,0.056987758,2.500680179,0.769673654,4.139784664,1.420182887,0.854837966,0.37816551, null, False
GO:0022602, ovulation cycle process,0.00615481,-0.434799571,6.767784409,3.173477643,1.551934656,0.752352229,0.39703275, null, False
GO:0007548, sex differentiation,0.049515241, null, null,4.078746734,1.420824856,0.701656122,0.56177516,22602, True
GO:0007623, circadian rhythm,0.044752492, null, null,4.034828916,1.480199427,0.984266091,0.79594551,22602, True
GO:0048608, reproductive structure development,0.135240592, null, null,4.51509194,1.381592739,0.643561096,0.81719666,22602, True
GO:0032922, circadian regulation of gene expression,0.017530882, null, null,3.627877695,1.543446526,0.647386503,0.84686864,22602, True
GO:0018205, peptidyl-lysine modification,0.447252286,2.446953768,-7.011766525,5.034528192,1.431366443,0.933066283,0.40146116, null, False
GO:0018105, peptidyl-serine phosphorylation,0.062948423, null, null,4.182984967,1.417023183,0.940587472,0.54713831,18205, True
GO:0045814, negative regulation of gene expression epigenetic,0.041642041,5.952211216,-1.389558592,4.003546693,1.606037663,0.84506708,0.4025759, null, False
GO:0031330, negative regulation of cellular catabolic process,0.046528712, null, null,4.051731196,1.430625153,0.824216124,0.51745148,45814, True
GO:1902373, negative regulation of mRNA catabolic process,0.010694499, null, null,3.413299764,1.556314252,0.808957269,0.89079565,45814, True
GO:1902369, negative regulation of RNA catabolic process,0.013342306, null, null,3.509336958,1.539016181,0.833273329,0.90267002,45814, True
GO:0043414, macromolecule methylation,1.450201308,2.005170478,-6.766816568,5.545401142,1.414969927,0.929598798,0.40402044, null, False
GO:0070142, synaptic vesicle budding,0.000896372,-3.902606423,-4.021997228,2.338456494,1.557915319,0.882168046,0.41569534, null, False
GO:0008380, RNA splicing,0.617955324,0.143673375,-7.249783162,5.174931594,1.433221922,0.942097609,0.4202507, null, False
GO:0006397, mRNA processing,0.884925375, null, null,5.330880288,1.421170457,0.936434581,0.63930625,8380, True
GO:0000398, mRNA splicing via spliceosome,0.436433865, null, null,5.023894165,1.367373433,0.93139923,0.86935584,8380, True
GO:0000375, RNA splicing via transesterification reactions,0.445339751, null, null,5.032667103,1.374864631,0.934624916,0.93195086,8380, True
GO:0000377, RNA splicing via transesterification reactions with bulged adenosine as nucleophile,0.444513602, null, null,5.031860703,1.367373433,0.933652219,0.99352276,8380, True
GO:0019827, stem cell population maintenance,0.025077753,0.671454722,6.871551617,3.783331763,1.566298269,0.708945767,0.4481092, null, False
GO:0035264, multicellular organism growth,0.015833146,0.452195713,7.034957549,3.583652109,1.501576148,0.71027743,0.44945325, null, False
GO:0060560, developmental growth involved in morphogenesis,0.039836905, null, null,3.984302232,1.494359442,0.683375888,0.83249655,35264, True
GO:0048588, developmental cell growth,0.023974844, null, null,3.763802224,1.440861794,0.689816457,0.85386511,35264, True
GO:0050803, regulation of synapse structure or activity,0.04124962,6.11142086,-3.548582565,3.99943505,1.413285455,0.878020472,0.45011285, null, False
GO:0001503, ossification,0.044657484,-0.161211917,6.851184876,4.033906037,1.341689935,0.741163778,0.45887118, null, False
GO:0098727, maintenance of cell number,0.025751064,2.112444018,7.249881328,3.794836458,1.568369918,0.719099713,0.46265745, null, False
GO:0001825, blastocyst formation,0.006605061,1.103700553,7.067679162,3.204119983,1.584216802,0.687313692,0.46308669, null, False
GO:0051028, mRNA transport,0.171446572,-5.484186394,-2.463267376,4.618110882,1.620233898,0.934383731,0.48123258, null, False
GO:0006403, RNA localization,0.209548564, null, null,4.705264862,1.449677763,0.955971127,0.51030626,51028, True
GO:0050657, nucleic acid transport,0.198217931, null, null,4.6811236,1.473298597,0.948594161,0.88808175,51028, True
GO:0006406, mRNA export from nucleus,0.082788392, null, null,4.301962726,1.466053916,0.880070776,0.92280648,51028, True
GO:0071427, mRNA-containing ribonucleoprotein complex export from nucleus,0.082788392, null, null,4.301962726,1.466053916,0.940151675,0.9403179,51028, True
GO:0050658, RNA transport,0.19788334, null, null,4.68038991,1.473298597,0.93376507,0.98647265,51028, True
GO:0051236, establishment of RNA localization,0.198110531, null, null,4.68088823,1.48617321,0.942717616,0.98881403,51028, True
GO:0015931, nucleobase-containing compound transport,0.365389181,-5.239158987,-2.202192715,4.946732206,1.418092634,0.958676173,0.48716562, null, False
GO:0048638, regulation of developmental growth,0.073911421,4.250083336,-1.317035356,4.252707433,1.448285057,0.831063084,0.49853897, null, False
GO:0048639, positive regulation of developmental growth,0.029456343, null, null,3.853211335,1.539296523,0.820334281,0.82925136,48638, True
