# Supplementary material for: Vasculogenesis in kidney organoids upon transplantation
Source: NPJ Regen Med. 2022 Aug 19;7:40. doi: 10.1038/s41536-022-00237-4 (PMC9391397; doi:10.1038/s41536-022-00237-4)
Supplement: Supplementary file 19 — Related Manuscript File [file 41536_2022_237_MOESM19_ESM.xlsx]

## Sheet: fig 1F
	nephron cells #	nephron cells %	mesenchymal cells #	mesenchymal cells %	endothelial cells #	endothelial cells %	total
untransplanted d7+13	3116	73.2487	1028	24.1655	110	2.5858	4254
untransplanted d7+20	3963	60.0637	2607	39.512	28	0.424371	6598
transplanted d7+13	1816	70.9098	653	25.4979	92	3.59235	2561
transplanted d7+20	1303	45.2902	1460	50.7473	114	3.96246	2877
							16290

## Sheet: fig 1H
CD31 EC % volume (each row represents untransplanted and transplanted organoid from the same differentiation)
UnTx d7+19-20	Tx d7+19-20
1.26	2.26
0.34	2.2
0.63	1.7
0.44	1.05
0.32	1.35
0.96	3.29

## Sheet: fig 2D
	proliferation G1S-S #	proliferation G1S-S %	proliferation G2M-M #	proliferation G2M-M %	nephron progenitor cells #	nephron progenitor cells %	podocyte-commited progenitors #	podocyte-commited progenitors %	immature podocytes #	immature podocytes %	early podocytes #1 #	early podocytes #1 %	early podocytes #2 #	early podocytes #2 %	late podocytes #	late podocytes %	late podocytes (stress) #	late podocytes (stress) %	hypoxic podocytes #	hypoxic podocytes %	mesenchymal-like #	mesenchymal-like %	pretubular aggregate/renal vesicle #	pretubular aggregate/renal vesicle %	proximal tubule #1 #	proximal tubule #1 %	proximal tubule #2 #	proximal tubule #2 %	loop of Henle-like #	loop of Henle-like %	distal tubule/collecting duct #	distal tubule/collecting duct %	total
untransplanted d7+13	100	3.20924	155	4.97433	184	5.90501	205	6.57895	496	15.9178	447	14.3453	207	6.64313	359	11.5212	171	5.4878	23	0.738126	108	3.46598	202	6.48267	105	3.3697	149	4.78177	96	3.08087	109	3.49807	3116
untransplanted d7+20	42	1.0598	69	1.74111	122	3.07848	202	5.09715	326	8.22609	506	12.7681	235	5.92985	811	20.4643	430	10.8504	20	0.504668	80	2.01867	398	10.0429	211	5.32425	222	5.60182	134	3.38128	155	3.91118	3963
transplanted d7+13	63	3.46916	85	4.68062	118	6.4978	114	6.27753	220	12.1145	190	10.4626	127	6.99339	152	8.37004	110	6.05727	107	5.89207	100	5.50661	135	7.43392	67	3.68943	103	5.67181	67	3.68943	58	3.19383	1816
transplanted d7+20	5	0.38373	16	1.22794	34	2.60936	59	4.52801	82	6.29317	124	9.5165	161	12.3561	175	13.4305	57	4.37452	40	3.06984	51	3.91404	143	10.9747	122	9.36301	109	8.36531	58	4.45127	67	5.14198	1303
																																	10198

## Sheet: fig 2H
	proliferation G1S-S #	proliferation G1S-S %	proliferation G2M-M #	proliferation G2M-M %	fibroblasts #1 #	fibroblasts #1 %	fibroblasts #2 #	fibroblasts #2 %	unspecified mural cells #	unspecified mural cells %	pericytes/mesangial cells #	pericytes/mesangial cells %	smooth muscle cells #	smooth muscle cells %	mesenchymal progenitors #	mesenchymal progenitors %	chondrocyte-like cells #	chondrocyte-like cells %	neural progenitors #	neural progenitors %	neuron-like cells #	neuron-like cells %	melanocyte-like cells #	melanocyte-like cells %	total
untransplanted d7+13	118	11.4786	103	10.0195	73	7.10117	159	15.4669	216	21.0117	61	5.93385	64	6.22568	174	16.9261	9	0.875486	49	4.76654	0	0	2	0.194553	1028
untransplanted d7+20	332	12.7349	209	8.01688	228	8.74568	114	4.37284	245	9.39778	52	1.99463	108	4.14269	955	36.6321	70	2.68508	239	9.16763	28	1.07403	27	1.03567	2607
transplanted d7+13	72	11.026	56	8.5758	74	11.3323	68	10.4135	129	19.755	40	6.12557	49	7.50383	124	18.9893	8	1.22511	31	4.74732	0	0	2	0.306279	653
transplanted d7+20	178	12.1918	80	5.47945	318	21.7808	93	6.36986	225	15.411	178	12.1918	37	2.53425	251	17.1918	3	0.205479	92	6.30137	5	0.342466	0	0	1460
																									5748

## Sheet: fig 3A
Gene set	NES
regulation of vasoconstriction	2.00803
positive regulation of signaling receptor activity	1.83901
T cell mediated immunity	1.83448
regulation of nitric-oxide synthase biosynthetic process	1.81213
nitric-oxide synthase biosynthetic process	1.81213
regulation of T cell mediated immunity	1.80625
endothelial cell differentiation	1.80591
antigen processing and presentation of endogenous antigen	1.80582
actin filament-based movement	1.80549
adrenergic receptor signaling pathway	1.77798
acrosome reaction	1.75662
external encapsulating structure organization	1.75424
extracellular matrix organization	1.75346
extracellular structure organization	1.75255
cell-cell junction organization	1.75013
regulation of vasculogenesis	1.73155
protein localization to cell-cell junction	1.71336
positive regulation of extracellular matrix organization	1.71315
protein folding in endoplasmic reticulum	1.69729
reguation of cell killing	1.69712

## Sheet: fig S6A
Gene set	NES
feeding behavior	1.86121
positive regulation of cytosolic calcium ion concentration involved in phospholipase C-activating G protein-coupled signaling pathway	1.83234
regulation of synapse assembly	1.79927
heterophilic cell-cell adhesion via plasma membrane cell adhesion molecules	1.75322
vasculogenesis	1.74533
somite development	1.7296
phospholipase C-activating G protein-coupled receptor signaling pathway	1.71808
inositol lipid-mediated signaling	1.69601
phosphatidylinositol-mediated signaling	1.69462
receptor signaling pathway via JAK-STAT	1.69182
positive regulation of vascular endothelial growth factor production	1.68606
receptor signaling pathway via STAT	1.6821
regulation of fibroblast growth factor receptor signaling pathway	1.67008
secondary palate development	1.66422
positive regulation of collagen biosynthetic process	1.65649
positive chemotaxis	1.63724
cell-cell junction organization	1.6316
endothelial cell apoptotic process	1.62978
platelet-derived growth factor receptor signaling pathway	1.62687
negative regulation of translation	1.62342
regulation of protein maturation	1.62285
striated muscle cell proliferation	1.61844
heat generation	1.61836
peptidyl-tyrosine phosphorylation	1.61104
response to prostaglandin E	1.60563
positive regulation of tyrosine phosphorylation of STAT protein	1.60561
protein localization to cell-cell junction	1.60163
ovulation cycle process	1.60091
negative regulation of lymphocyte proliferation	1.59499
establishment or maintenance of cell polarity	1.59431
intermediate filament cytoskeleton organization	1.59053
roof of mouth development	1.57639
cellular response to glucose starvation	1.57583
regulation of protein processing	1.57491
interleukin-6-mediated signaling pathway	1.56517
detection of biotic stimulus	1.56416
intermediate filament-based process	1.56335
regulation of heat generation	1.5619
negative regulation of leukocyte apoptotic process	1.56022
chromatin assembly	1.55898
organ growth	1.5552
negative regulation of stem cell differentiation	1.55443
trans-synaptic signaling, modulating synaptic transmission	1.55151
regulation of DNA recombination	1.53048
establishment of cell polarity	1.49415
mRNA transport	1.47993
cellular response to inorganic substance	1.44978
protein processing	1.4495
protein localization to nucleus	1.43161
rhythmic process	1.42838
protein autophosphorylation	1.42508
regulation of DNA metabolic process	1.42504
positive regulation of cell migration	1.40352
regulation of cell-cell adhesion	1.38176
wound healing	1.3727
regulation of GTPase activity	1.36399

## Sheet: fig S6B
Gene set	NES
negative regulation of stem cell differentiation	1.75414
stem cell proliferation	1.6644
cell differentiation in spinal cord	1.65785
regulation of stem cell proliferation	1.65556
cell-substrate junction assembly	1.65468
regulation of RNA splicing	1.65198
protein import into nucleus	1.63604
regulation of cell-matrix adhesion	1.63412
histone H3-K9 modification	1.62622
mRNA transport	1.62023
microtubule anchoring	1.61287
interleukin-35-mediated signaling pathway	1.60942
protein refolding	1.60633
negative regulation of gene expression, epigenetic	1.60604
integrated stress response signaling	1.60003
alternative mRNA splicing, via spliceosome	1.59851
regulation of histone methylation	1.59086
potassium ion import across plasma membrane	1.58663
blastocyst formation	1.58422
regulation of MHC class II biosynthetic process	1.58265
regulation of nervous system process	1.57847
maintenance of cell number	1.56837
stem cell population maintenance	1.5663
hippo signaling	1.56255
establishment or maintenance of cell polarity	1.56151
synaptic vesicle budding	1.55792
regulation of DNA recombination	1.55353
ovulation cycle process	1.55193
regulation of mRNA processing	1.54867
filopodium assembly	1.53183
protein-containing complex localization	1.52775
establishment of cell polarity	1.51051
regulation of pattern recognition receptor signaling pathway	1.5069
cell-matrix adhesion	1.50208
multicellular organism growth	1.50158
rhythmic process	1.49752
regulation of gene expression, epigenetic	1.49481
response to unfolded protein	1.48134
regulation of DNA metabolic process	1.46749
regulation of microtubule-based process	1.46643
protein autophosphorylation	1.46093
regulation of developmental growth	1.44829
protein alkylation	1.44505
DNA recombination	1.43908
RNA splicing	1.43322
peptidyl-lysine modification	1.43137
homeostasis of number of cells	1.43088
response to temperature stimulus	1.43037
regulation of GTPase activity	1.42552
Notch signaling pathway	1.42018
nucleobase-containing compound transport	1.41809
macromolecule methylation	1.41497
regulation of synapse structure or activity	1.41329
regulation of cellular amide metabolic process	1.39385
regulation of actin filament-based process	1.34597
ossification	1.34169
